# Supplementary material for: Exploring the Efficacy and Potential Mechanisms of Topical Periplaneta americana (L.) Extract in Treating Androgenetic Alopecia in a Mouse Model: A Systems Pharmacology and Skin Microbiome Analysis
Source: Biology (Basel). 2025 Jul 8;14(7):831. doi: 10.3390/biology14070831 (PMC12292697; doi:10.3390/biology14070831)
Supplement: Supplementary file 1 [file biology-14-00831-s001.zip]

Archive with 6 entries (6 files):
- Table S1 Figure details.xlsx
- Table S2 PA-011 LC-MS identification sheet.xlsx
- Table S3 Western blotting Original image.pdf
- Table S4 Quantitative information on 20 important compounds screened from PA-011.xlsx
- Table S5 De novo peptides in PA-011.csv
- Table S6 Peptides in PA-011.csv
