# Supplementary material for: Exploring the Efficacy and Potential Mechanisms of Topical Periplaneta americana (L.) Extract in Treating Androgenetic Alopecia in a Mouse Model: A Systems Pharmacology and Skin Microbiome Analysis
Source: Biology (Basel). 2025 Jul 8;14(7):831. doi: 10.3390/biology14070831 (PMC12292697; doi:10.3390/biology14070831)
Supplement: Supplementary file 1 [file biology-14-00831-s001.zip › Table S2 PA-011 LC-MS identification sheet.xlsx]

## Sheet: Sheet1
ID	name	mz	rt	exact_mass	ppm	formula	precursor_type	class	sub_class	KEGG	KEGG_Pathway	CAS	hmdb	library	level	posneg	PA_011_1	PA_011_2	PA_011_3	PA_011_4	PA_011_5	PA_011_6
M182T182	Beta-Tyrosine	182.082	181.5	181.074	1.77943	C9H11NO3	[M+H]+	Benzene and substituted derivatives	1-hydroxy-2-unsubstituted benzenoids	C04368	Amino acid metabolism		HMDB0003831	MetaDNA	2	pos	7.54677e+09	7.67016e+09	8.06241e+09	8.29135e+09	7.7484e+09	7.96532e+09
M283T230	9-Riburonosylhypoxanthine	283.066	229.6	282.06	3.09467	C10H10N4O6	[M+H]+	Azacyclic compounds	Alcohols and polyols	C11631				MetaDNA	2	pos	2.08723e+08	2.05779e+08	1.7127e+08	1.6774e+08	2.01084e+08	1.99635e+08
M130T574	3-Aminopentanedioate	130.048	573.8	147.053	21.0234	C5H9NO4	[M+H-H2O]+	Carboxylic acids and derivatives	Amines	C05574		1948-48-7		MetaDNA	2	pos	3.74091e+07	1.7153e+08	1.91174e+08	5.98293e+08	2.08293e+08	3.09717e+08
M143T139	N(6)-Methyllysine	143.118	139.1	160.121	27.4886	C7H16N2O2	[M+H-H2O]+	Carboxylic acids and derivatives	Amines	C02728		1188-07-4/7622-29-9	HMDB0002038	MetaDNA	2	pos	6.67552e+07	6.06222e+08	2.70487e+08	6.51447e+07	7.14429e+07	1.84651e+08
M229T659	Traumatic acid	229.149	659.1	228.136	25.8528	C12H20O4	[M+H]+	Carboxylic acids and derivatives	Carbonyl compounds	C16308	Lipid metabolism; Global and overview maps	6402-36-4	HMDB0000933	MetaDNA	2	pos	2.958e+07	8.31635e+06	3.34521e+07	3.85593e+07	8.03877e+06	3.41761e+07
M110T831	Catechol	110.021	831.1	110.037	2.80145	C6H6O2	[M]+			C00090	Xenobiotics biodegradation and metabolism; Global and overview maps	120-80-9 / 12385-08-9		BioDeepDB	2	pos	2.31704e+08	6.36642e+07	8.891e+06	2.80889e+08	4.32132e+07	8.68296e+07
M111T872	Pyrrole-2-carboxylic acid	111.02	872.4	111.032	0.533383	C5H5NO2	[M]+	Pyrroles	Pyrrole carboxylic acids and derivatives	C05942	Amino acid metabolism	634-97-9	HMDB0004230	BioDeepDB	2	pos	1.8635e+08	2.18379e+08	2.29223e+08	2.07142e+08	7.34038e+07	1.80019e+08
M131T193	Ketoleucine	131.082	192.6	130.063	1.36922	C6H10O3	[M+H]+	Keto acids and derivatives	Short-chain keto acids and derivatives	C00233	Amino acid metabolism; Biosynthesis of other secondary metabolites; Global and overview maps	816-66-0	HMDB0000695	BioDeepDB	2	pos	6.57217e+08	4.96537e+08	6.50593e+08	5.67942e+08	6.50651e+08	5.00828e+08
M114T32	Creatinine	113.962	32	113.059	14.0124	C4H7N3O	[M+H]+	Carboxylic acids and derivatives	Amino acids, peptides, and analogues	C00791	Amino acid metabolism; Global and overview maps	60-27-5	HMDB0000562	BioDeepDB	2	pos	1.37951e+08	6.8601e+06	1.05597e+08	9.57043e+07	8.79194e+07	1.46283e+08
M116T138	L-Proline	116.07	137.6	115.063	6.68563	C5H9NO2	[M+H]+	Carboxylic acids and derivatives	Amino acids, peptides, and analogues	C00148	Cancer: overview; Membrane transport; Digestive system; Biosynthesis of other secondary metabolites; Translation; Amino acid metabolism; Global and overview maps	147-85-3	HMDB0000162	BioDeepDB	2	pos	2.07323e+09	1.93057e+09	2.16995e+09	8.2426e+08	6.60881e+09	1.74743e+09
M118T231	L-Valine	118.087	231.4	117.079	8.46831	C5H11NO2	[M+H]+	Carboxylic acids and derivatives	Amino acids, peptides, and analogues	C00183	Cancer: overview; Metabolism of cofactors and vitamins; Metabolism of other amino acids; Membrane transport; Digestive system; Biosynthesis of other secondary metabolites; Translation; Amino acid metabolism; Chemical structure transformation maps; Global and overview maps	72-18-4	HMDB0000883	BioDeepDB	2	pos	2.03514e+08	8.08932e+08	7.98759e+08	1.03039e+09	4.61685e+08	7.30906e+08
M120T89	L-Threonine	120.065	89.1	119.058	1.46587	C4H9NO3	[M+H]+	Carboxylic acids and derivatives	Amino acids, peptides, and analogues	C00188	Metabolism of cofactors and vitamins; Membrane transport; Digestive system; Biosynthesis of other secondary metabolites; Translation; Amino acid metabolism; Chemical structure transformation maps; Global and overview maps	72-19-5	HMDB0000167	BioDeepDB	2	pos	5.89919e+07	1.36658e+08	6.44449e+07	6.35933e+07	7.64629e+07	8.11504e+07
M120T764	L-Allothreonine	120.065	764.2	119.058	7.29607	C4H9NO3	[M+H]+	Carboxylic acids and derivatives	Amino acids, peptides, and analogues	C05519	Amino acid metabolism; Global and overview maps	24830-94-2/28954-12-3/144-98-9	HMDB0004041	BioDeepDB	2	pos	2.36369e+06	3.24837e+06	2.94016e+07	2.11264e+07	4.31242e+06	6.05685e+06
M120T330	2-Hydroxyphenethylamine	120.08	330.5	137.084	28.5976	C8H11NO	[M+H-H2O]+	Organonitrogen compounds	Amines	C02735		7568-93-6	HMDB0001065	BioDeepDB	2	pos	2.33099e+10	2.36445e+10	2.38455e+10	2.31354e+10	2.32479e+10	2.29741e+10
M138T152	Tyramine	138.091	152.2	137.084	1.27452	C8H11NO	[M+H]+	Benzene and substituted derivatives	Phenethylamines	C00483	Chemical structure transformation maps; Digestive system; Biosynthesis of other secondary metabolites; Signaling molecules and interaction; Amino acid metabolism; Energy metabolism; Global and overview maps	51-67-2	HMDB0000306	BioDeepDB	2	pos	2.77182e+09	3.07792e+09	2.81385e+09	2.68696e+09	3.08507e+09	3.0016e+09
M121T193	Tyrosol	121.065	192.9	138.068	3.63928	C8H10O2	[M+H-H2O]+	Phenols	Tyrosols and derivatives	C06044	Amino acid metabolism; Global and overview maps	501-94-0	HMDB0004284	BioDeepDB	2	pos	1.37841e+10	1.35168e+10	1.43428e+10	1.3978e+10	1.46325e+10	1.30745e+10
M123T139	Niacinamide	123.055	139.2	122.048	2.2429	C6H6N2O	[M+H]+	Pyridines and derivatives	Pyridinecarboxylic acids and derivatives	C00153	Metabolism of cofactors and vitamins; Global and overview maps; Aging; Digestive system	98-92-0	HMDB0001406	BioDeepDB	2	pos	7.13843e+08	5.82271e+08	6.29832e+08	6.46245e+08	5.72294e+08	6.28961e+08
M124T963	3-Hydroxybenzyl alcohol glucoside	124.087	963	124.052	0.998555	C7H8O2	[M]+	Organooxygen compounds	Carbohydrates and carbohydrate conjugates	C03351	Xenobiotics biodegradation and metabolism; Global and overview maps	143995-98-6 / 620-24-6	HMDB0038331	BioDeepDB	2	pos	1.12929e+08	1.27444e+08	1.30318e+08	1.13251e+08	7.93474e+07	1.25057e+08
M130T139	Pipecolic acid	130.05	138.6	129.079	17.9679	C6H11NO2	[M+H]+	Carboxylic acids and derivatives	Amino acids, peptides, and analogues	C00408	Chemical structure transformation maps; Amino acid metabolism; Biosynthesis of other secondary metabolites; Global and overview maps	535-75-1 / 3105-95-1	HMDB0000070	BioDeepDB	2	pos	1.72226e+10	1.73786e+10	1.74547e+10	1.80702e+10	1.71515e+10	1.76718e+10
M132T978_1	(R)-Pantolactone	131.533	978.4	130.063	2.27968	C6H10O3	[M+H]+			C01012		599-04-2		BioDeepDB	2	pos	1.06158e+08	1.02378e+08	1.01625e+08	1.02081e+08	1.05509e+08	1.06176e+08
M132T979	cis-4-Hydroxy-D-proline	131.974	979	131.058	1.1364	C5H9NO3	[M+H]+	Carboxylic acids and derivatives	Amino acids, peptides, and analogues	C03440	Amino acid metabolism; Global and overview maps	2584-71-6	HMDB0060460	BioDeepDB	2	pos	6.94822e+07	6.83867e+07	6.4765e+07	6.19919e+07	6.64623e+07	6.32101e+07
M132T203	L-Leucine	132.101	202.8	131.095	5.11729	C6H13NO2	[M+H]+	Carboxylic acids and derivatives	Amino acids, peptides, and analogues	C00123	Membrane transport; Signal transduction; Digestive system; Biosynthesis of other secondary metabolites; Translation; Amino acid metabolism; Chemical structure transformation maps; Global and overview maps	61-90-5	HMDB0000687	BioDeepDB	2	pos	6.17049e+10	6.72014e+10	7.18558e+10	7.09995e+10	5.42649e+10	6.91703e+10
M132T272	Leucine	132.104	271.5	131.095	11.6385	C6H13NO2	[M+H]+	Carboxylic acids and derivatives	Amino acids, peptides, and analogues	C16439		328-39-2	HMDB0062203	BioDeepDB	2	pos	9.06382e+07	4.8362e+08	1.44527e+09	2.81977e+09	1.86967e+09	2.73009e+08
M153T166	Xanthine	153.04	166.1	152.033	1.80345	C5H4N4O2	[M+H]+	Imidazopyrimidines	Purines and purine derivatives	C00385	Chemical structure transformation maps; Biosynthesis of other secondary metabolites; Global and overview maps; Nucleotide metabolism	69-89-6	HMDB0000292	BioDeepDB	2	pos	2.55745e+08	2.7956e+08	2.53142e+08	2.43724e+08	2.85882e+08	2.66593e+08
M156T83	L-Histidine	156.077	83	155.07	1.76836	C6H9N3O2	[M+H]+	Carboxylic acids and derivatives	Amino acids, peptides, and analogues	C00135	Cancer: overview; Membrane transport; Metabolism of other amino acids; Digestive system; Biosynthesis of other secondary metabolites; Translation; Amino acid metabolism; Chemical structure transformation maps; Global and overview maps	71-00-1	HMDB0000177	BioDeepDB	2	pos	4.39587e+08	4.41539e+08	4.398e+08	4.30133e+08	4.59363e+08	4.47203e+08
M158T757	Pelargonic acid	158.154	757.3	158.131	2.65665	C9H18O2	[M]+	Fatty Acyls	Fatty acids and conjugates	C01601		112-05-0	HMDB0000847	BioDeepDB	2	pos	8.51507e+07	8.39076e+07	8.3641e+07	8.20624e+07	8.62097e+07	8.53172e+07
M142T58	O-Phosphoethanolamine	141.957	57.8	141.019	15.3512	C2H8NO4P	[M+H]+	Organic phosphoric acids and derivatives	Phosphate esters	C00346	Lipid metabolism; Signal transduction; Global and overview maps; Drug resistance: antimicrobial	1071-23-4	HMDB0000224	BioDeepDB	2	pos	3.07126e+07	1.09432e+08	9.94864e+07	1.53603e+07	2.61125e+07	7.24587e+07
M160T57	Pimelic acid	159.97	56.6	160.074	7.92978	C7H12O4	[M]+	Fatty Acyls	Fatty acids and conjugates	C02656	Metabolism of cofactors and vitamins; Global and overview maps	111-16-0	HMDB0000857	BioDeepDB	2	pos	3.87722e+07	2.20637e+07	1.8903e+07	9.31529e+06	3.00986e+07	9.70506e+06
M144T425	Tryptophanol	144.081	424.6	161.084	29.3863	C10H11NO	[M+H-H2O]+	Indoles and derivatives	Indoles	C00955	Amino acid metabolism	526-55-6	HMDB0003447	BioDeepDB	2	pos	1.13661e+09	1.14258e+09	1.15674e+09	1.14379e+09	1.17425e+09	1.13744e+09
M145T973	3-Hydroxymethylglutaric acid	144.982	973.2	162.053	3.23687	C6H10O5	[M+H-H2O]+	Fatty Acyls	Fatty acids and conjugates	C03761		503-49-1	HMDB0000355	BioDeepDB	2	pos	1.99824e+08	1.93088e+08	1.86987e+08	1.65444e+08	1.72426e+08	1.78899e+08
M145T816	Anabasine	144.982	815.9	162.116	1.31987	C10H14N2	[M+H-H2O]+			C06180	Chemical structure transformation maps; Biosynthesis of other secondary metabolites; Global and overview maps	13078-04-1 / 494-52-0	HMDB0004350	BioDeepDB	2	pos	5.49994e+07	3.67902e+07	1.6978e+07	1.15417e+07	4.77788e+07	5.44398e+07
M145T67	Spermidine	145.048	66.7	145.158	14.3582	C7H19N3	[M]+	Organonitrogen compounds	Amines	C00315	Membrane transport; Metabolism of other amino acids; Digestive system; Biosynthesis of other secondary metabolites; Metabolism of terpenoids and polyketides; Amino acid metabolism; Global and overview maps	124-20-9	HMDB0001257	BioDeepDB	2	pos	4.9346e+07	4.03096e+07	1.3376e+08	1.58964e+08	7.15633e+07	1.73908e+08
M164T305	4-Hydroxycinnamic acid	164.107	305	164.047	0.268162	C9H8O3	[M]+	Cinnamic acids and derivatives	Hydroxycinnamic acids and derivatives	C00811	Metabolism of cofactors and vitamins; Biosynthesis of other secondary metabolites; Amino acid metabolism; Chemical structure transformation maps; Global and overview maps	7400-08-0 / 7400-08-0 501-98-4 / 501-98-4	HMDB0002035	BioDeepDB	2	pos	1.84885e+09	1.91712e+09	1.93929e+09	1.86515e+09	1.91443e+09	1.85976e+09
M148T571	3-Methyloxindole	148.076	571	147.068	0.162079	C9H9NO	[M+H]+			C02366		1504-06-9		BioDeepDB	2	pos	2.92278e+07	2.97826e+07	3.09769e+07	3.22219e+07	3.26315e+07	2.90172e+07
M153T363_2	2',4'-Dihydroxyacetophenone	153.102	363.4	152.047	4.19721	C8H8O3	[M+H]+	Benzene and substituted derivatives	Acetophenones	C03663		89-84-9	HMDB0029659	BioDeepDB	2	pos	1.67251e+08	1.74788e+08	2.48521e+08	2.54511e+08	2.60435e+08	1.71155e+08
M155T786	2,3-Butanediol	154.989	786.1	154.012	7.60382	C4H10O2S2	[M+H]+	Organooxygen compounds	Alcohols and polyols	C00265		513-85-9 / 3483-12-3	HMDB0003156	BioDeepDB	2	pos	4.79391e+07	4.64019e+07	6.43369e+06	4.40291e+06	2.49661e+06	5.9558e+06
M159T61	4,5-Dihydroorotic acid	158.963	61.3	158.033	1.28488	C5H6N2O4	[M+H]+	Carboxylic acids and derivatives	Amino acids, peptides, and analogues	C00337	Global and overview maps; Nucleotide metabolism	155-54-4 / 5988-19-2	HMDB0000528	BioDeepDB	2	pos	1.28293e+08	1.06063e+08	1.0068e+08	7.76649e+07	7.98483e+07	7.56886e+07
M182T98	Galactitol	182.091	98	182.079	7.45877	C6H14O6	[M]+	Organooxygen compounds	Carbohydrates and carbohydrate conjugates	C01697	Carbohydrate metabolism; Membrane transport; Global and overview maps	608-66-2	HMDB0000107	BioDeepDB	2	pos	4.83483e+07	4.83989e+07	4.92076e+07	2.14239e+08	3.5832e+07	1.32503e+07
M166T468	L-Phenylalanine	166.087	467.9	165.079	3.6393	C9H11NO2	[M+H]+			C00079	Cancer: overview; Membrane transport; Metabolism of other amino acids; Digestive system; Biosynthesis of other secondary metabolites; Translation; Amino acid metabolism; Chemical structure transformation maps; Global and overview maps	673-06-3		BioDeepDB	2	pos	2.41015e+08	2.95715e+08	4.88072e+08	5.98897e+08	3.59186e+08	3.69877e+08
M187T59	Undecanoic acid	186.954	58.8	186.162	12.9298	C11H22O2	[M+H]+	Fatty Acyls	Fatty acids and conjugates	C17715		112-37-8	HMDB0000947	BioDeepDB	2	pos	3.47786e+07	3.40938e+07	2.97965e+07	3.71509e+07	3.87183e+07	3.78065e+07
M182T150	L-Tyrosine	182.082	150	181.074	0.116854	C9H11NO3	[M+H]+	Carboxylic acids and derivatives	Amino acids, peptides, and analogues	C00082	Cancer: overview; Metabolism of cofactors and vitamins; Metabolism of other amino acids; Chemical structure transformation maps; Nervous system; Endocrine system; Digestive system; Neurodegenerative disease; Biosynthesis of other secondary metabolites; Translation; Metabolism of terpenoids and polyketides; Amino acid metabolism; Substance dependence; Energy metabolism; Global and overview maps	60-18-4	HMDB0000158	BioDeepDB	2	pos	3.35209e+10	3.29028e+10	3.16533e+10	3.06834e+10	3.27283e+10	3.25629e+10
M183T48	Sorbitol	182.983	48	182.079	10.6948	C6H14O6	[M+H]+	Organooxygen compounds	Carbohydrates and carbohydrate conjugates	C00794	Carbohydrate metabolism; Membrane transport; Global and overview maps	50-70-4	HMDB0000247	BioDeepDB	2	pos	1.6568e+06	8.66349e+06	8.31675e+06	2.31576e+07	2.83281e+07	7.7422e+06
M183T32	4-Pyridoxic acid	182.987	32.4	183.053	6.96142	C8H9NO4	[M]+	Pyridines and derivatives	Pyridinecarboxylic acids and derivatives	C00847	Metabolism of cofactors and vitamins; Global and overview maps	82-82-6	HMDB0000017	BioDeepDB	2	pos	4.51653e+07	3.13616e+07	3.44963e+07	1.47798e+07	1.42573e+07	1.82936e+07
M205T395	L-Tryptophan	205.097	394.7	204.09	2.32086	C11H12N2O2	[M+H]+	Indoles and derivatives	Indolyl carboxylic acids and derivatives	C00078	Cancer: overview; Nervous system; Digestive system; Development and regeneration; Biosynthesis of other secondary metabolites; Translation; Amino acid metabolism; Chemical structure transformation maps; Infectious disease: parasitic; Global and overview maps	153-94-6	HMDB0013609	BioDeepDB	2	pos	1.12992e+10	1.11281e+10	1.12292e+10	1.12615e+10	1.13404e+10	1.159e+10
M190T592	Kynurenic acid	190.049	591.6	189.043	4.08316	C10H7NO3	[M+H]+	Quinolines and derivatives	Quinoline carboxylic acids	C01717	Amino acid metabolism; Global and overview maps	492-27-3	HMDB0000715	BioDeepDB	2	pos	2.03099e+09	1.9991e+09	2.07881e+09	2.05688e+09	2.06673e+09	2.03552e+09
M208T527	N-Acetyl-L-phenylalanine	208.096	526.6	207.089	1.80685	C11H13NO3	[M+H]+	Carboxylic acids and derivatives	Amino acids, peptides, and analogues	C03519	Amino acid metabolism; Global and overview maps	2018-61-3	HMDB0000512	BioDeepDB	2	pos	9.58257e+08	9.59538e+08	9.57737e+08	9.32482e+08	9.70504e+08	9.37754e+08
M208T410	L-Kynurenine	208.133	409.5	208.085	2.15663	C10H12N2O3	[M]+	Organooxygen compounds	Carbonyl compounds	C00328	Amino acid metabolism; Infectious disease: parasitic; Global and overview maps	2922-83-0 / 343-65-7	HMDB0000684	BioDeepDB	2	pos	4.67658e+08	5.32043e+08	5.28254e+08	4.28227e+08	5.36184e+08	5.39454e+08
M197T404_2	Dethiobiotin	197.127	404.2	214.132	15.8983	C10H18N2O3	[M+H-H2O]+	Fatty Acyls	Fatty acids and conjugates	C01909	Metabolism of cofactors and vitamins; Global and overview maps	533-48-2	HMDB0003581	BioDeepDB	2	pos	3.48445e+08	1.82811e+08	1.82818e+08	3.89136e+08	1.83618e+08	1.88498e+08
M224T799	Methyl jasmonate	223.989	798.8	224.141	4.95658	C13H20O3	[M]+	Fatty Acyls	Lineolic acids and derivatives	C11512	Lipid metabolism; Global and overview maps	1211-29-6 / 39924-52-2	HMDB0036583	BioDeepDB	2	pos	1.19168e+08	1.86564e+07	9.60802e+06	1.05865e+08	1.18057e+07	1.31437e+08
M228T848	Deoxyuridine	228.196	848.1	228.075	0.895414	C9H12N2O5	[M]+	Pyrimidine nucleosides	Pyrimidine 2'-deoxyribonucleosides	C00526	Membrane transport; Global and overview maps; Nucleotide metabolism	951-78-0	HMDB0000012	BioDeepDB	2	pos	5.51109e+07	6.88461e+07	6.9174e+07	1.77327e+07	8.12401e+07	9.86028e+07
M224T43	Hydroxykynurenine	223.99	43.2	224.08	6.87886	C10H12N2O4	[M]+	Organooxygen compounds	Carbonyl compounds	C02794		484-78-6 / 2147-61-7	HMDB0000732	BioDeepDB	2	pos	2.76904e+06	8.09217e+06	1.0754e+07	1.13223e+07	7.50318e+06	8.34784e+06
M252T180	5'-Deoxyadenosine	252.109	180	251.102	1.68181	C10H13N5O3	[M+H]+	5'-deoxyribonucleosides		C05198		4754-39-6	HMDB0001983	BioDeepDB	2	pos	1.31088e+08	1.93603e+08	1.25434e+08	1.00187e+08	1.89205e+08	1.48643e+08
M252T269	2'-Deoxyadenosine	252.109	269.1	251.102	0.888503	C10H13N5O3	[M+H]+			C00559	Membrane transport; Global and overview maps; Nucleotide metabolism	16373-93-6	HMDB0000101	BioDeepDB	2	pos	9.90764e+08	8.24927e+08	9.74909e+08	9.3227e+08	8.17326e+08	8.25267e+08
M282T868	Oleic acid	282.278	867.6	282.256	3.05673	C18H34O2	[M]+	Fatty Acyls	Fatty acids and conjugates	C00712	Lipid metabolism; Chemical structure transformation maps; Aging	112-80-1	HMDB0000207	BioDeepDB	2	pos	1.8817e+07	5.53905e+06	2.09767e+07	2.00764e+07	5.92908e+06	2.45083e+07
M323T694	CMP	323.258	694.1	323.052	27.8689	C9H14N3O8P	[M]+	Pyrimidine nucleotides	Pyrimidine ribonucleotides	C00055	Global and overview maps; Nucleotide metabolism	63-37-6	HMDB0000095	BioDeepDB	2	pos	3.32337e+07	3.35068e+07	3.36298e+07	3.42052e+07	3.63526e+07	3.37268e+07
M338T973_1	Erucic acid	338.339	972.7	338.318	0.520188	C22H42O2	[M-H2O+NH4]+	Fatty Acyls	Fatty acids and conjugates	C08316	Lipid metabolism	112-86-7	HMDB0002068	BioDeepDB	2	pos	1.35124e+09	1.28689e+09	1.3835e+09	1.4362e+09	1.09341e+09	1.01884e+09
M361T876	Aldosterone	361.221	876.4	360.194	2.54846	C21H28O5	[M+H]+	Steroids and steroid derivatives	Hydroxysteroids	C01780	Excretory system; Endocrine system; Lipid metabolism; Target-based classification: Nuclear receptors; Global and overview maps	52-39-1	HMDB0000037	BioDeepDB	2	pos	1.19807e+07	1.13367e+07	1.12029e+07	1.15298e+07	1.18942e+07	1.40915e+07
M376T793_1	Riboflavin	376.259	792.7	376.138	0.828042	C17H20N4O6	[M]+	Pteridines and derivatives	Alloxazines and isoalloxazines	C00255	Metabolism of cofactors and vitamins; Global and overview maps; Membrane transport; Digestive system	83-88-5	HMDB0000244	BioDeepDB	2	pos	1.7747e+07	5.33414e+07	5.97661e+07	3.99691e+07	4.78712e+07	2.48739e+07
M369T944	Cholesterol	369.352	944.3	386.355	0.270744	C27H46O	[M+H-H2O]+	Steroids and steroid derivatives	Cholestane steroids	C00187	Endocrine and metabolic disease; Digestive system; Endocrine system; Lipid metabolism; Xenobiotics biodegradation and metabolism; Metabolism of terpenoids and polyketides; Cancer: specific types; Chemical structure transformation maps; Global and overview maps	57-88-5	HMDB0000067	BioDeepDB	2	pos	1.78586e+08	1.48553e+08	3.33125e+07	5.09472e+07	2.08107e+08	1.97201e+08
M415T800_1	Sodium deoxycholate	415.207	800.4	414.275	7.17345	C24H39O4. Na	[M+H]+			C11171		302-95-4		BioDeepDB	2	pos	1.32927e+07	3.40542e+07	2.04728e+07	3.9901e+07	7.19378e+06	1.64042e+07
M536T925	beta-Carotene	536.172	925.5	536.438	9.71295	C40H56	[M]+			C02094	Metabolism of cofactors and vitamins; Digestive system; Biosynthesis of other secondary metabolites; Metabolism of terpenoids and polyketides; Chemical structure transformation maps; Global and overview maps	7235-40-7		BioDeepDB	2	pos	2.04041e+09	3.47485e+09	2.87374e+09	2.03196e+07	1.70635e+09	1.94416e+07
M100T32	N-Methyl-2-pyrrolidinone	100.075	32.3	99.0684	8.75345	C5H9NO	[M+H]+	Extractables/Leachables; Industrial Chemicals; Textile Chemicals/Auxiliary/Dyes; Excipients/Additives/Colorants; Personal Care Products/Cosmetics		C11118		872-50-4		mzCloud	2	pos	3.50107e+07	4.44505e+07	3.5879e+07	4.02598e+07	3.47918e+07	1.0073e+08
M104T109	gamma-Aminobutyric acid	104.07	109.1	103.063	0.730274	C4H9NO2	[M+H]+	Carboxylic acids and derivatives	Amino acids, peptides, and analogues	C00334	Metabolism of cofactors and vitamins; Metabolism of other amino acids; Signal transduction; Nervous system; Sensory system; Endocrine system; Carbohydrate metabolism; Signaling molecules and interaction; Amino acid metabolism; Cellular community - prokaryotes; Global and overview maps	56-12-2	HMDB0000112	BioDeepDB	2	pos	1.34058e+08	1.43873e+08	2.79022e+08	2.66859e+08	2.71675e+08	2.76169e+08
M127T986	5-Hydroxymethyl-2-furancarboxaldehyde	127.039	986.4	126.032	0.00290847	C6H6O3	[M+H]+	Carbonyl compounds	Aldehydes	C11101	Xenobiotics biodegradation and metabolism; Global and overview maps	67-47-0	HMDB0034355	BioDeepDB	2	pos	2.00777e+06	2.68991e+07	2.69091e+07	2.63115e+07	3.72783e+06	2.68009e+07
M131T87	Agmatine	131.129	86.8	130.122	1.34219	C5H14N4	[M+H]+	Organonitrogen compounds	Guanidines	C00179	Amino acid metabolism; Global and overview maps	306-60-5	HMDB0001432	BioDeepDB	2	pos	3.83486e+07	2.65583e+07	2.62251e+07	2.58526e+07	2.84674e+07	2.68577e+07
M115T60	Ornithine	115.086	59.9	132.09	28.9697	C5H12N2O2	[M+H-H2O]+	Carboxylic acids and derivatives	Amino acids, peptides, and analogues	C00077	Membrane transport; Metabolism of other amino acids; Biosynthesis of other secondary metabolites; Amino acid metabolism; Chemical structure transformation maps; Global and overview maps	3184-13-2/70-26-8	HMDB0000214	BioDeepDB	2	pos	3.77211e+06	4.3768e+07	6.16237e+07	2.07879e+07	2.60182e+07	2.90875e+07
M127T226	Thymine	127.05	226.3	126.043	0.598189	C5H6N2O2	[M+H]+	Diazines	Pyrimidines and pyrimidine derivatives	C00178	Global and overview maps; Nucleotide metabolism	65-71-4	HMDB0000262	BioDeepDB	2	pos	1.27026e+08	2.26512e+08	1.39761e+08	1.78118e+08	2.0432e+08	1.37012e+08
M130T302	Pyrrolidonecarboxylic acid	130.051	302.3	129.043	9.22714	C5H7NO3	[M+H]+	Carboxylic acids and derivatives	Amino acids, peptides, and analogues	C02237	Global and overview maps	4042-36-8	HMDB0000805	BioDeepDB	2	pos	1.97493e+07	1.62711e+08	3.21744e+07	3.54668e+07	1.7433e+08	2.29374e+08
M154T235	p-Octopamine	154.086	234.5	153.079	0.49323	C8H11NO2	[M+H]+	Phenols	1-hydroxy-2-unsubstituted benzenoids	C04227	Signaling molecules and interaction	104-14-3	HMDB0004825	BioDeepDB	2	pos	1.66794e+08	3.51505e+08	1.76865e+08	1.65409e+08	3.58559e+08	2.29423e+08
M136T180_2	Dopamine	136.075	180.3	153.079	27.4407	C8H11NO2	[M+H-H2O]+	Phenols	Benzenediols	C03758	Nervous system; Signal transduction; Digestive system; Endocrine system; Neurodegenerative disease; Biosynthesis of other secondary metabolites; Signaling molecules and interaction; Amino acid metabolism; Substance dependence; Cellular community - eukaryotes; Chemical structure transformation maps; Global and overview maps	62-31-7/51-61-6	HMDB0000073	BioDeepDB	2	pos	6.91954e+08	6.98013e+08	7.28752e+08	7.55846e+08	7.00209e+08	6.70482e+08
M162T296	Nicotine	162.112	295.8	162.116	25.9081	C10H14N2	[M]+	Pyridines and derivatives	Pyrrolidinylpyridines	C00745	Environmental adaptation; Biosynthesis of other secondary metabolites; Xenobiotics biodegradation and metabolism; Substance dependence; Chemical structure transformation maps; Global and overview maps	54-11-5	HMDB0001934	BioDeepDB	2	pos	1.50101e+08	9.78862e+08	7.13444e+08	2.52435e+08	2.45067e+08	1.18165e+09
M152T273	Guanine	152.056	272.9	151.049	1.15746	C5H5N5O	[M+H]+	Imidazopyrimidines	Purines and purine derivatives	C00242	Global and overview maps; Nucleotide metabolism	73-40-5	HMDB0000132	BioDeepDB	2	pos	1.73459e+09	1.75435e+09	1.71035e+09	1.75299e+09	1.34652e+09	1.72582e+09
M152T105_2	N-Methyltyramine	152.104	104.5	151.1	16.9357	C9H13NO	[M+H]+	Benzene and substituted derivatives	Phenethylamines	C02442	Amino acid metabolism; Global and overview maps	370-98-9	HMDB0003633	BioDeepDB	2	pos	2.7505e+07	2.65484e+07	2.69788e+07	2.51998e+07	2.81055e+07	2.82444e+07
M171T491	Levetiracetam	171.113	491.4	170.106	1.02856	C8H14N2O2	[M+H]+	Carboxylic acids and derivatives	Amino acids, peptides, and analogues	C07841		102767-28-2	HMDB0015333	BioDeepDB	2	pos	1.03399e+08	4.66247e+08	4.85339e+08	1.06506e+08	4.8523e+08	1.13674e+08
M162T262	beta-D-Glucosamine	162.076	261.8	179.079	21.8047	C6H13NO5	[M+H-H2O]+	Carbohydrates and carbohydrate conjugates	Aminosaccharides	C08349		14257-69-3/3416-24-8	HMDB0030091	BioDeepDB	2	pos	1.74228e+08	1.6563e+08	1.89558e+08	2.00082e+08	1.85549e+08	1.94179e+08
M162T93	L-Carnitine	162.112	92.6	161.105	1.70252	C7H15NO3	[M+H]+	Organonitrogen compounds	Quaternary ammonium salts	C00318	Environmental adaptation; Digestive system	541-15-1	HMDB0000062	BioDeepDB	2	pos	7.2291e+10	7.36814e+10	7.08102e+10	6.86731e+10	7.29561e+10	7.29613e+10
M166T982	Formylanthranilic acid	166.053	982.4	165.043	20.4754	C8H7NO3	[M+H]+	Benzene and substituted derivatives	Benzoic acids and derivatives	C05653	Amino acid metabolism; Global and overview maps	3342-77-6	HMDB0004089	BioDeepDB	2	pos	1.09214e+06	1.11169e+07	1.27609e+07	3.66303e+06	1.54062e+07	7.08311e+06
M194T337	3,4-Methylenedioxyamphetamine	194.118	337.1	193.11	0.0122281	C11H15NO2	[M+H]+	Benzodioxoles		C07577		4764-17-4 / 42542-10-9	HMDB0041931	BioDeepDB	2	pos	7.67588e+08	5.19679e+08	5.48479e+08	5.11712e+08	5.28872e+08	6.27011e+08
M198T104	N-Acetylhistidine	198.087	103.7	197.08	0.504828	C8H11N3O3	[M+H]+	Carboxylic acids and derivatives	Amino acids, peptides, and analogues	C02997		2497-02-1	HMDB0032055	BioDeepDB	2	pos	3.70297e+09	3.67592e+09	3.77402e+09	3.6297e+09	3.78719e+09	3.75812e+09
M180T219	Metanephrine	180.102	219.3	197.105	21.288	C10H15NO3	[M+H-H2O]+	Phenols	Methoxyphenols	C05588	Amino acid metabolism; Global and overview maps	5001-33-2	HMDB0004063	BioDeepDB	2	pos	1.76745e+09	1.6117e+09	1.97166e+09	1.66678e+09	1.68573e+09	1.91429e+09
M194T617	Orciprenaline	194.118	617.3	211.121	21.8115	C11H17NO3	[M+H-H2O]+	Phenols	Benzenediols	C07144		586-06-1	HMDB0014954	BioDeepDB	2	pos	9.924e+07	6.73093e+07	8.38677e+07	1.05425e+08	1.38107e+08	1.09844e+08
M203T100	Asymmetric dimethylarginine	203.15	100.3	202.143	0.866354	C8H18N4O2	[M+H]+	Carboxylic acids and derivatives	Amino acids, peptides, and analogues	C03626		30315-93-6/220805-22-1	HMDB0001539	BioDeepDB	2	pos	6.56245e+08	9.62796e+08	4.92919e+08	9.80689e+08	5.05052e+08	8.48765e+08
M204T219	N-Acetyl-D-glucosamine	204.087	219.5	221.09	20.2561	C8H15NO6	[M+H-H2O]+	Organooxygen compounds	Carbohydrates and carbohydrate conjugates	C00140	Carbohydrate metabolism; Membrane transport; Global and overview maps	7512-17-6	HMDB0000215	BioDeepDB	2	pos	1.23488e+09	1.52779e+09	1.10719e+09	1.00068e+09	1.52154e+09	1.43185e+09
M213T694	Dodecanedioic acid	213.148	694.3	230.152	18.9258	C12H22O4	[M+H-H2O]+	Fatty Acyls	Fatty acids and conjugates	C02678		693-23-2	HMDB0000623	BioDeepDB	2	pos	5.34472e+07	5.70095e+07	5.59497e+07	5.78993e+07	5.43729e+07	5.20889e+07
M231T463_1	6-Hydroxymelatonin	231.113	463.4	248.116	17.4547	C13H16N2O3	[M+H-H2O]+	Indoles and derivatives	Hydroxyindoles	C05643	Amino acid metabolism	2208-41-5	HMDB0004081	BioDeepDB	2	pos	2.52855e+09	2.57801e+09	2.60546e+09	2.67702e+09	2.58746e+09	2.65982e+09
M248T492	Pindolol	248.149	492.3	248.153	14.5074	C14H20N2O2	[M]+	Indoles and derivatives	Indoles	C07445		13523-86-9	HMDB0015095	MoNA	2	pos	6.37775e+08	7.30925e+08	7.05797e+08	6.97071e+08	7.45695e+08	6.83778e+08
M277T324	Saccharopine	277.139	323.7	276.132	0.086599	C11H20N2O6	[M+H]+	Carboxylic acids and derivatives	Amino acids, peptides, and analogues	C00449	Amino acid metabolism; Global and overview maps	997-68-2	HMDB0000279	BioDeepDB	2	pos	3.11802e+08	3.84877e+08	3.54695e+08	3.17312e+08	3.27755e+08	3.23243e+08
M277T752	Stearidonic acid	277.215	752	276.209	2.79927	C18H28O2	[M+H]+	Fatty Acyls	Lineolic acids and derivatives	C16300	Lipid metabolism; Global and overview maps	20290-75-9	HMDB0006547	BioDeepDB	2	pos	5.13669e+07	6.32916e+07	4.4689e+07	4.00543e+07	5.3097e+07	5.068e+07
M268T163	Adenosine	268.103	162.7	267.097	2.98393	C10H13N5O4	[M+H]+	Purine nucleosides		C00212	Circulatory system; Membrane transport; Signal transduction; Endocrine system; Neurodegenerative disease; Signaling molecules and interaction; Nucleotide metabolism; Substance dependence; Global and overview maps	58-61-7	HMDB0000050	BioDeepDB	2	pos	8.83088e+09	1.07485e+10	9.62037e+09	9.39666e+09	1.12422e+10	1.04656e+10
M275T744_1	(R)-Methysticin	275.09	743.8	274.084	3.54792	C15H14O5	[M+H]+	Kavalactones		C09952		495-85-2	HMDB0033590	BioDeepDB	2	pos	2.33169e+07	2.51681e+07	2.39561e+07	2.38369e+07	2.25279e+07	2.37677e+07
M274T380	Cyclopentolate	274.176	379.7	291.183	0.240721	C17H25NO3	[M+H-H2O]+	Benzene and substituted derivatives		C06932		512-15-2	HMDB0015114	BioDeepDB	2	pos	1.82094e+09	1.75558e+09	1.85266e+09	1.80981e+09	1.86624e+09	1.75949e+09
M279T554	Exemestane	279.169	554.1	296.178	3.10206	C20H24O2	[M+H-H2O]+	Steroids and steroid derivatives	Androstane steroids	C08162		107868-30-4	HMDB0015125	BioDeepDB	2	pos	1.41521e+08	1.50074e+08	1.47568e+08	3.93737e+07	1.4853e+08	1.39453e+08
M297T807	13S-hydroxyoctadecadienoic acid	297.242	806.9	296.235	2.27424	C18H32O3	[M+H]+	Fatty Acyls	Lineolic acids and derivatives	C14762	Lipid metabolism; Endocrine system	5204-88-6/29623-28-7	HMDB0004667	BioDeepDB	2	pos	2.92356e+07	3.88491e+07	3.06252e+07	3.79901e+07	3.52876e+07	3.50885e+07
M284T928	Octadecanamide	284.295	928	283.288	1.75873	C18H37NO	[M+H]+	Fatty Acyls	Fatty amides	C13846		124-26-5	HMDB0034146	BioDeepDB	2	pos	9.03708e+07	2.62292e+07	3.86457e+07	3.50519e+07	3.65784e+07	3.48496e+07
M285T729	Diazepam	285.087	728.9	284.072	27.3601	C16H13ClN2O	[M+H]+	Benzodiazepines	1,4-benzodiazepines	C06948		439-14-5	HMDB0014967	BioDeepDB	2	pos	6.07194e+07	6.51323e+07	6.6177e+07	7.00174e+07	6.83834e+07	6.9961e+07
M295T810	13-L-Hydroperoxylinoleic acid	295.226	809.5	312.23	2.70978	C18H32O4	[M+H-H2O]+	Fatty Acyls	Lineolic acids and derivatives	C04717	Lipid metabolism; Global and overview maps	33964-75-9	HMDB0003871	BioDeepDB	2	pos	4.41368e+07	5.84702e+07	5.27313e+07	5.44444e+07	5.80022e+07	4.86569e+07
M311T880	11Z-Eicosenoic acid	311.293	879.9	310.287	3.1353	C20H38O2	[M+H]+	Fatty Acyls	Fatty acids and conjugates	C16526	Lipid metabolism	26764-41-0/5561-99-9	HMDB0002231	BioDeepDB	2	pos	35388.1	8.8647e+06	1.90896e+07	1.99483e+07	3.3763e+07	3.51319e+07
M359T809	Prednisone	359.19	808.9	358.178	13.642	C21H26O5	[M+H]+	Steroids and steroid derivatives	Hydroxysteroids	C07370		53-03-2	HMDB0014773	MoNA	2	pos	3.85884e+07	4.11005e+07	3.61231e+07	3.89058e+07	4.059e+07	3.10883e+07
M115T94	L-Prolinamide	115.087	94.2	114.079	5.42198	C5H10N2O	[M+H]+			C19781		7531-52-4		mzCloud	2	pos	3.83629e+08	3.7228e+08	3.61401e+08	3.82147e+08	4.14121e+08	3.87265e+08
M251T490	Rivastigmine	251.175	489.7	250.168	1.89509	C14H22N2O2	[M+H]+	Benzene and substituted derivatives	Phenoxy compounds	C11766		123441-03-2	HMDB0015124	MoNA	2	pos	9.46404e+07	1.01291e+08	1.01027e+08	1.02203e+08	1.05951e+08	9.65356e+07
M148T326	Ephedrine	148.112	325.5	165.115	27.2361	C10H15NO	[M+H-H2O]+	Benzene and substituted derivatives	Phenylpropanes	C01575	Chemical structure transformation maps; Amino acid metabolism; Global and overview maps	299-42-3	HMDB0015451	MoNA	2	pos	6.10682e+08	6.38255e+08	6.22995e+08	6.30583e+08	6.38142e+08	1.56235e+08
M132T157	L-Isoleucine	132.102	157.1	131.095	0.5123	C6H13NO2	[M+H]+	Carboxylic acids and derivatives	Amino acids, peptides, and analogues	C00407	Cancer: overview; Metabolism of other amino acids; Digestive system; Biosynthesis of other secondary metabolites; Infectious disease: bacterial; Translation; Amino acid metabolism; Chemical structure transformation maps; Global and overview maps	73-32-5	HMDB0000172	BioDeepDB	2	pos	4.99408e+10	1.25819e+10	1.26356e+10	4.99621e+10	4.02218e+10	5.01842e+10
M138T98	p-Aminobenzoic acid	138.052	97.6	137.048	14.3099	C7H7NO2	[M+H]+	Benzene and substituted derivatives	Benzoic acids and derivatives	C00568	Chemical structure transformation maps; Metabolism of cofactors and vitamins; Xenobiotics biodegradation and metabolism; Global and overview maps	150-13-0/2906-28-7	HMDB0001392	BioDeepDB	2	pos	8.67623e+07	9.71083e+07	8.59299e+07	9.29591e+07	9.07398e+07	8.70477e+07
M204T174	N-Acetyl-D-galactosamine	204.087	173.7	221.09	20.7461	C8H15NO6	[M+H-H2O]+			C01132	Carbohydrate metabolism; Membrane transport; Global and overview maps	14215-68-0 1811-31-0/14215-68-0/1811-31-0		BioDeepDB	2	pos	3.54975e+08	2.54344e+08	2.37291e+08	3.3645e+08	2.39422e+08	2.4679e+08
M128T33	Dihydrothymine	128.071	33.3	128.059	0.00877035	C5H8N2O2	[M]+	Diazines	Pyrimidines and pyrimidine derivatives	C00906		696-04-8	HMDB0000079	BioDeepDB	2	pos	1.03348e+07	2.00949e+07	4.66344e+07	3.18426e+07	4.04763e+07	4.69514e+07
M136T407	2-Phenylacetamide	136.076	406.7	135.068	0.0741646	C8H9NO	[M+H]+	Benzene and substituted derivatives	Phenylacetamides	C02505	Amino acid metabolism; Xenobiotics biodegradation and metabolism; Global and overview maps	103-81-1	HMDB0010715	MoNA	2	pos	1.53391e+08	1.65697e+08	1.5793e+08	1.60562e+08	1.59713e+08	1.59912e+08
M154T112	N-Acetylhistamine	154.098	112.3	153.09	1.37593	C7H11N3O	[M+H]+	Carboxylic acids and derivatives	Carboxylic acid derivatives	C05135	Amino acid metabolism	673-49-4	HMDB0013253	MoNA	2	pos	9.34398e+08	9.06875e+08	9.49663e+08	9.1641e+08	9.25529e+08	9.27911e+08
M146T348	Acetylcholine	146.118	348.4	146.118	0.00810684	C7H16NO2	[M+H]+	Organonitrogen compounds	Quaternary ammonium salts	C01996	Nervous system; Signal transduction; Sensory system; Endocrine system; Digestive system; Lipid metabolism; Neurodegenerative disease; Signaling molecules and interaction; Substance dependence; Cell motility	51-84-3	HMDB0000895	BioDeepDB	2	pos	2.32946e+08	2.34253e+08	3.27971e+08	2.3602e+08	2.4312e+08	3.1472e+08
M147T74	L-Glutamine	147.071	74.2	146.069	1.22808	C5H10N2O3	[M+H]+	Carboxylic acids and derivatives	Amino acids, peptides, and analogues	C00064	Cancer: overview; Metabolism of cofactors and vitamins; Chemical structure transformation maps; Membrane transport; Nervous system; Excretory system; Digestive system; Carbohydrate metabolism; Nucleotide metabolism; Translation; Amino acid metabolism; Energy metabolism; Global and overview maps	5959-95-5	HMDB0003423	BioDeepDB	2	pos	8.23516e+08	4.93557e+06	8.35636e+08	8.05573e+08	6.17829e+06	5.0753e+06
M149T330	(E)-3-(4-Hydroxyphenyl)-2-propenal	149.06	330.5	148.052	1.18074	C9H8O2	[M+H]+	Cinnamaldehydes		C05608	Chemical structure transformation maps; Biosynthesis of other secondary metabolites; Global and overview maps	20711-53-9/2538-87-6	HMDB0040986	MoNA	2	pos	9.25485e+08	9.04874e+08	9.38907e+08	9.24042e+08	9.17008e+08	9.0937e+08
M164T579	Quinic acid	164.107	578.9	163.1	0.670075	C10H13NO	[M+H]+	Organooxygen compounds	Alcohols and polyols	C06746		77-95-2/877-95-2	HMDB0003072	MoNA	2	pos	7.66059e+07	8.29283e+07	8.28562e+07	7.91367e+07	8.36371e+07	8.00199e+07
M169T350	Pyridoxamine	169.097	350	168.09	0.14193	C8H12N2O2	[M+H]+	Pyridines and derivatives	Pyridoxamines	C00534	Metabolism of cofactors and vitamins; Global and overview maps; Digestive system	85-87-0	HMDB0001431	BioDeepDB	2	pos	1.44074e+09	3.59066e+08	3.52666e+08	1.5257e+09	3.50769e+08	1.51296e+09
M180T168	(R)-Salsolinol	180.101	167.8	179.095	4.86394	C10H13NO2	[M+H]+	Tetrahydroisoquinolines		C09642	Chemical structure transformation maps	525-72-4/27740-96-1	HMDB0005199	MoNA	2	pos	1.15174e+09	1.05931e+09	1.17329e+09	1.34795e+09	1.18272e+09	1.06986e+09
M204T375	Tryptophanamide	204.113	375.3	203.106	1.1662	C11H13N3O	[M+H]+	Indoles and derivatives	Tryptamines and derivatives	C00977		20696-57-5	HMDB0013318	MoNA	2	pos	1.99007e+08	2.03129e+08	2.05385e+08	1.9608e+08	2.06727e+08	2.07622e+08
M195T637	trans-Ferulic acid	195.065	637.4	194.058	0.902263	C10H10O4	[M+H]+	Cinnamic acids and derivatives	Hydroxycinnamic acids and derivatives	C01494	Chemical structure transformation maps; Biosynthesis of other secondary metabolites; Global and overview maps	537-98-4/1135-24-6	HMDB0000954	MoNA	2	pos	9.8175e+07	1.15426e+08	1.04628e+08	1.04752e+08	1.14041e+08	1.04738e+08
M217T311	beta-Alanyl-L-lysine	217.154	310.6	217.143	0.712032	C9H19N3O3	[M]+	Peptidomimetics	Hybrid peptides	C05341	Metabolism of other amino acids; Global and overview maps		HMDB0060442	BioDeepDB	2	pos	9.34604e+09	8.33757e+09	9.32829e+09	9.12821e+09	8.52204e+09	7.73261e+09
M203T78_3	Spermine	203.223	78.2	202.216	0.379721	C10H26N4	[M+H]+	Organonitrogen compounds	Amines	C00750	Metabolism of cofactors and vitamins; Metabolism of other amino acids; Digestive system; Amino acid metabolism; Global and overview maps	71-44-3	HMDB0001256	MoNA	2	pos	8.52595e+07	6.59763e+07	7.16301e+07	6.47197e+07	6.04737e+07	6.71779e+07
M218T194	Propionylcarnitine	218.138	194.1	217.131	2.64053	C10H19NO4	[M+H]+	Fatty Acyls	Fatty acid esters	C03017		17298-37-2	HMDB0000824	MoNA	2	pos	1.28906e+09	1.132e+09	1.2552e+09	1.31199e+09	1.23032e+09	1.20077e+09
M239T341_1	3-Hydroxyflavone	239.077	340.9	238.063	26.87	C15H10O3	[M+H]+	Flavonoids	Flavones	C01495	Chemical structure transformation maps	577-85-5	HMDB0031816	MoNA	2	pos	4.07861e+08	4.3337e+08	4.68246e+08	4.09143e+08	4.51201e+08	4.29068e+08
M136T293	Amphetamine	136.112	293.4	135.105	0.176325	C9H13N	[M+H]+	Benzene and substituted derivatives	Phenethylamines	C07514		300-62-9	HMDB0014328	mzCloud	2	pos	3.28239e+08	3.13643e+08	3.46674e+08	3.50487e+08	3.12472e+08	3.1806e+08
M144T440	2-Naphthylamine	144.081	440.1	143.073	0.860628	C10H9N	[M+H]+	Naphthalenes		C02227		91-59-8	HMDB0041802	mzCloud	2	pos	1.7454e+08	1.75386e+08	1.81173e+08	1.81998e+08	1.76965e+08	1.71058e+08
M162T552	L(-)-Carnitine	162.112	551.8	161.105	4.74518	C7H15NO3	[M+H]+	Endogenous Metabolites		D02176				mzCloud	2	pos	8.83933e+07	2.61155e+07	3.46977e+07	9.09848e+07	1.49251e+08	1.01965e+08
M181T335_1	Pyridostigmine	181.097	334.7	181.098	0.134837	C9H13N2O2	[M+H]+	Pyridines and derivatives	Methylpyridines	C07410		155-97-5	HMDB0014685	BioDeepDB	2	pos	2.96631e+08	3.949e+08	3.02841e+08	3.8031e+08	3.0845e+08	3.45679e+08
M165T182	3,4-Dihydroxyphenylpropanoate	165.054	181.7	182.058	23.8346	C9H10O4	[M+H-H2O]+	Phenylpropanoic acids		C10447	Amino acid metabolism	1078-61-1	HMDB0000423	mzCloud	2	pos	1.99314e+09	2.02242e+09	2.10416e+09	2.10888e+09	2.05464e+09	2.11184e+09
M171T385	N6-Acetyl-L-lysine	171.113	384.7	188.116	22.9907	C8H16N2O3	[M+H-H2O]+	Carboxylic acids and derivatives	Amino acids, peptides, and analogues	C02727	Amino acid metabolism; Global and overview maps	692-04-6	HMDB0000206	BioDeepDB	2	pos	1.75098e+09	1.79584e+09	1.83688e+09	1.76036e+09	1.86625e+09	1.79785e+09
M220T511	Alminoprofen	220.133	511.4	219.126	1.3846	C13H17NO2	[M+H]+	Therapeutics/Prescription Drugs		D01513				mzCloud	2	pos	9.0978e+07	9.24948e+07	9.16243e+07	9.2084e+07	9.37039e+07	9.23226e+07
M249T271	Pyrimethamine	249.087	270.8	248.083	14.3565	C12H13ClN4	[M+H]+	Diazines	Pyrimidines and pyrimidine derivatives	C07391		58-14-0	HMDB0014350	mzCloud	2	pos	5.09127e+08	4.72424e+08	4.87093e+08	5.15174e+08	4.74014e+08	4.83783e+08
M279T802	(9Z,11E,13E)-Octadecatrienoic acid	279.231	802.1	278.225	3.85344	C18H30O2	[M+H]+			C08315		506-23-0		mzCloud	2	pos	5.20522e+07	7.18667e+07	6.35282e+07	5.94318e+07	3.63796e+07	5.4472e+07
M297T717	12,13-DHOME	297.24	717.1	314.246	6.50652	C18H34O4	[M+H-H2O]+	Fatty Acyls	Fatty acids and conjugates	C14829	Lipid metabolism		HMDB0004705	mzCloud	2	pos	3.72926e+07	4.25595e+07	2.16919e+07	4.26169e+07	3.97508e+07	3.82599e+07
M102T986	2-Iminobutanoate	102.055	986.1	101.048	0.235167	C4H7NO2	[M+H]+			C20905				BioDeepDB	2	pos	1.33198e+07	1.72441e+07	1.81491e+07	1.17403e+07	1.83357e+07	1.99184e+07
M104T106	Choline	104.107	106.1	104.108	2.52907	C5H14NO	[M+H]+	Organonitrogen compounds	Quaternary ammonium salts	C00114	Cancer: overview; Membrane transport; Nervous system; Digestive system; Lipid metabolism; Amino acid metabolism; Global and overview maps	62-49-7	HMDB0000097	BioDeepDB	2	pos	1.61588e+09	1.67739e+09	3.83455e+08	1.59227e+09	1.44405e+09	3.99904e+08
M105T375	2-Phenylethanol	105.07	374.9	122.073	0.758632	C8H10O	[M+H-H2O]+	Benzene and substituted derivatives		C05853	Amino acid metabolism	60-12-8	HMDB0033944	BioDeepDB	2	pos	1.38789e+09	1.41343e+09	1.40282e+09	1.39889e+09	1.4757e+09	1.38312e+09
M112T77	Histamine	112.086	76.5	111.08	6.92325	C5H9N3	[M+H]+	Organonitrogen compounds	Amines	C00388	Nervous system; Sensory system; Digestive system; Target-based classification: G protein-coupled receptors; Signaling molecules and interaction; Amino acid metabolism; Immune disease; Chemical structure transformation maps; Immune system; Global and overview maps	51-45-6	HMDB0000870	BioDeepDB	2	pos	1.45399e+08	1.47929e+08	2.03666e+08	1.94034e+08	2.06354e+08	1.48542e+08
M120T783	2-Methylserine	120.065	783.2	119.058	7.29607	C4H9NO3	[M+H]+			C02115		5424-29-3		BioDeepDB	2	pos	4.75475e+06	3.51135e+07	1.82044e+07	7.59828e+06	7.60568e+06	4.98595e+07
M121T216	4-Methylbenzaldehyde	121.065	216.2	120.058	0.627764	C8H8O	[M+H]+	Benzene and substituted derivatives	Benzoyl derivatives	C06758	Xenobiotics biodegradation and metabolism; Global and overview maps	104-87-0	HMDB0029638	BioDeepDB	2	pos	1.075e+09	1.14206e+09	2.90258e+08	1.05996e+09	3.80694e+08	1.15557e+09
M127T249	1,2,3-Trihydroxybenzene	127.039	249.1	126.032	2.17257	C6H6O3	[M+H]+	Benzene and substituted derivatives	Phenols and derivatives	C01108	Xenobiotics biodegradation and metabolism; Global and overview maps; Target-based classification: Enzymes	87-66-1	HMDB0013674	BioDeepDB	2	pos	2.23217e+08	1.97447e+08	2.34227e+08	2.12086e+08	2.21551e+08	1.9763e+08
M130T75_2	Mesaconate	130.017	75.3	130.027	0.000563327	C5H6O4	[M]+			C01732	Carbohydrate metabolism; Global and overview maps	498-24-8		BioDeepDB	2	pos	1.30437e+08	1.26506e+08	1.26516e+08	1.21355e+08	1.25765e+08	1.26754e+08
M130T759	1-Pyrroline-4-hydroxy-2-carboxylate	130.048	758.6	129.043	14.4254	C5H7NO3	[M+H]+	Pyrrolines		C04282	Amino acid metabolism; Global and overview maps	9054-77-7	HMDB0002234	BioDeepDB	2	pos	2.33694e+07	1.26716e+08	5.79018e+08	1.99965e+07	5.2448e+07	3.60656e+07
M131T186	5-Amino-2-oxopentanoic acid	131.07	186.3	131.058	0.380507	C5H9NO3	[M]+	Keto acids and derivatives	Short-chain keto acids and derivatives	C01110	Amino acid metabolism; Global and overview maps		HMDB0006272	BioDeepDB	2	pos	2.05212e+08	9.7559e+07	2.00798e+08	2.01298e+08	9.82502e+07	9.35435e+07
M133T139	5,6-Dihydro-5-fluorouracil	133.031	139.4	132.034	3.45911	C4H5FN2O2	[M+H]+	Diazines	Pyrimidines and pyrimidine derivatives	C16630	Xenobiotics biodegradation and metabolism	696-06-0	HMDB0060402	BioDeepDB	2	pos	3.87586e+08	3.76492e+08	3.89526e+08	3.85259e+08	3.87681e+08	3.50004e+08
M132T139	L-Asparagine	132.054	139.3	132.054	3.78633	C4H8N2O3	[M]+	Carboxylic acids and derivatives	Amino acids, peptides, and analogues	C00152	Cancer: overview; Metabolism of other amino acids; Digestive system; Translation; Amino acid metabolism; Chemical structure transformation maps; Global and overview maps	70-47-3	HMDB0000168	BioDeepDB	2	pos	9.84575e+07	9.10705e+07	9.62946e+07	8.9154e+07	8.96789e+07	9.36945e+07
M132T336	N,N-Diethylglycine	132.102	336.1	131.095	0.575314	C6H13NO2	[M+H]+			C16647				BioDeepDB	2	pos	4.09883e+08	1.67862e+09	1.79497e+09	1.64358e+09	1.84726e+09	1.84606e+09
M137T309_1	4-Methoxybenzaldehyde	137.06	308.6	136.052	0.000956202	C8H8O2	[M+H]+	Benzene and substituted derivatives	Benzoyl derivatives	C10761		123-11-5	HMDB0029686	BioDeepDB	2	pos	6.66551e+06	7.2396e+06	1.2307e+07	1.21412e+07	9.93804e+06	1.29287e+07
M140T62	Acetylphosphate	139.982	61.7	139.988	0.435395	C2H5O5P	[M]+	Organic phosphoric acids and derivatives	Phosphate esters	C00227	Carbohydrate metabolism; Energy metabolism; Metabolism of other amino acids; Global and overview maps	590-54-5	HMDB0001494	BioDeepDB	2	pos	4.2064e+07	3.72293e+07	3.19712e+07	1.76278e+07	3.21624e+07	2.86005e+07
M143T212	Ectoine	143.081	212	142.074	4.9379	C6H10N2O2	[M+H]+			C06231	Amino acid metabolism; Global and overview maps	96702-03-3		BioDeepDB	2	pos	2.19433e+08	3.60525e+08	3.57008e+08	2.67552e+08	1.86602e+08	3.74764e+08
M145T34	4-Oxoglutaramate	145.051	34.5	145.037	10.1041	C5H7NO4	[M]+			C05572	Amino acid metabolism			BioDeepDB	2	pos	8.24664e+07	8.90367e+07	5.87831e+07	6.49599e+07	9.29201e+07	1.48352e+08
M146T395	8-Hydroxyquinoline	146.06	394.7	145.053	0.0432401	C9H7NO	[M+H]+			C19434		148-24-3		BioDeepDB	2	pos	3.93872e+08	3.90718e+08	3.99827e+08	4.00877e+08	4.04639e+08	3.99599e+08
M148T315	Pseudoephedrine	148.112	314.8	165.115	27.2361	C10H15NO	[M+H-H2O]+	Benzene and substituted derivatives	Phenylpropanes	C02765	Chemical structure transformation maps; Amino acid metabolism; Global and overview maps	90-82-4	HMDB0001943	BioDeepDB	2	pos	2.61638e+09	2.7155e+09	2.6836e+09	2.6485e+09	2.64288e+09	2.77639e+09
M157T979	Phosphoglycolic acid	156.99	979	155.982	4.61175	C2H5O6P	[M+H]+	Organic phosphoric acids and derivatives	Phosphate esters	C00988	Carbohydrate metabolism; Global and overview maps	13147-57-4	HMDB0000816	BioDeepDB	2	pos	1.34012e+08	1.34568e+08	1.25822e+08	1.33601e+08	1.40002e+08	1.47458e+08
M163T249	L-Rhamnono-1,4-lactone	163.06	249.5	162.053	2.3059	C6H10O5	[M+H]+			C02991	Carbohydrate metabolism; Global and overview maps			BioDeepDB	2	pos	1.03599e+09	9.39084e+08	9.20425e+08	8.49171e+08	8.87317e+08	1.00962e+09
M166T694	D-beta-Phenylalanine	166.088	693.7	165.079	6.74378	C9H11NO2	[M+H]+			C20488				BioDeepDB	2	pos	3.63513e+07	4.58191e+07	1.56992e+08	1.83943e+08	2.0249e+08	5.74914e+07
M173T106	Iminoarginine	173.092	105.7	172.096	0.338108	C6H12N4O2	[M+H]+			C21026				BioDeepDB	2	pos	1.45491e+09	2.14017e+09	1.38486e+09	1.39237e+09	1.43042e+09	1.97269e+09
M190T236	Diaminopimelic acid	190.107	236.2	190.095	1.01962	C7H14N2O4	[M]+	Carboxylic acids and derivatives	Amino acids, peptides, and analogues	C00666	Amino acid metabolism; Global and overview maps	583-93-7 / 14289-34-0 / NA	HMDB0001370	BioDeepDB	2	pos	1.04947e+09	9.70082e+08	9.62951e+08	9.17398e+08	1.2368e+09	1.39152e+09
M175T104	N-Acetylornithine	175.108	104.1	174.1	0.00726426	C7H14N2O3	[M+H]+	Carboxylic acids and derivatives	Amino acids, peptides, and analogues	C00437	Amino acid metabolism; Global and overview maps	6205-08-9 / 2185-16-2	HMDB0003357	BioDeepDB	2	pos	1.51466e+09	1.45983e+09	1.54736e+09	1.38032e+09	1.59944e+09	1.46716e+09
M180T619	Beta-D-Glucose	180.066	619	180.063	3.6775	C6H12O6	[M]+	Organooxygen compounds	Carbohydrates and carbohydrate conjugates	C00221	Carbohydrate metabolism; Global and overview maps	492-61-5	HMDB0000516	BioDeepDB	2	pos	5.86347e+07	6.21739e+07	6.76686e+07	6.57944e+07	6.52619e+07	6.46287e+07
M187T146	5-Guanidino-3-methyl-2-oxopentanoate	187.108	145.7	187.096	0.502809	C7H13N3O3	[M]+			C20234				BioDeepDB	2	pos	2.76487e+09	2.31982e+09	2.68298e+09	2.85267e+09	2.5092e+09	2.52935e+09
M204T509	N5-(L-1-Carboxyethyl)-L-ornithine	204.123	509.1	204.111	0.00378463	C8H16N2O4	[M]+			C04210				BioDeepDB	2	pos	2.78567e+08	3.75981e+08	3.84692e+08	3.71281e+08	3.89851e+08	3.79197e+08
M190T101	Homocitrulline	190.119	100.5	189.111	0.652224	C7H15N3O3	[M+H]+	Carboxylic acids and derivatives	Amino acids, peptides, and analogues	C02427		1190-49-4	HMDB0000679	BioDeepDB	2	pos	9.32959e+07	1.00118e+08	9.67167e+07	8.18806e+07	9.48306e+07	9.83952e+07
M219T100	gamma-L-Glutamyl-D-alanine	219.097	99.8	218.09	2.17255	C8H14N2O5	[M+H]+			C03738				BioDeepDB	2	pos	8.17472e+08	8.21953e+08	7.06574e+08	6.51685e+08	8.52954e+08	8.48784e+08
M219T96	D-Lysopine	219.134	96.4	218.127	0.932405	C9H18N2O4	[M+H]+			C04020	Amino acid metabolism	34522-31-1		BioDeepDB	2	pos	1.8043e+08	9.68036e+07	9.46966e+07	9.514e+07	9.79948e+07	1.80661e+08
M223T751	Apiole	223.096	750.7	222.089	0.107577	C12H14O4	[M+H]+	Benzodioxoles		C10429		523-80-8	HMDB0033776	BioDeepDB	2	pos	1.14411e+07	1.52764e+07	2.15758e+07	1.43894e+07	1.58696e+07	1.27978e+07
M206T394	Xanthurenic acid	206.045	394	205.037	0.00250766	C10H7NO4	[M+H]+	Quinolines and derivatives	Quinoline carboxylic acids	C02470	Amino acid metabolism	59-00-7	HMDB0000881	BioDeepDB	2	pos	1.19663e+09	1.18481e+09	1.19521e+09	1.20144e+09	1.22478e+09	1.22459e+09
M209T645	trans-Isoasarone	209.117	645.4	208.11	0.114768	C12H16O3	[M+H]+	Benzene and substituted derivatives	Phenols and derivatives	C17846		2883-98-9	HMDB0031469	BioDeepDB	2	pos	6.43382e+07	6.40177e+07	6.0663e+07	4.92527e+07	6.38474e+07	4.86575e+07
M209T363	Aminocarb	209.129	363	208.121	2.9838	C11H16N2O2	[M+H]+			C11071		2032-59-9		BioDeepDB	2	pos	3.47403e+08	3.54409e+08	3.46733e+08	3.58989e+08	3.45992e+08	3.38302e+08
M231T166	N2-Succinyl-L-glutamic acid 5-semialdehyde	231.097	165.8	231.074	0.00217307	C9H13NO6	[M]+	Carboxylic acids and derivatives	Amino acids, peptides, and analogues	C05932	Amino acid metabolism; Global and overview maps		HMDB0001180	BioDeepDB	2	pos	3.29671e+08	3.12879e+08	2.89303e+08	2.84814e+08	3.26756e+08	2.97091e+08
M232T374	Butyryl-L-carnitine	232.154	373.9	231.147	0.00438413	C11H21NO4	[M+H]+			C02862		25576-40-3	HMDB02013	BioDeepDB	2	pos	1.49072e+09	1.4938e+09	1.48982e+09	1.5078e+09	1.52753e+09	1.53989e+09
M216T280	Tetrahydroharmine	216.123	280.2	216.126	2.77372	C13H16N2O	[M]+			C09243	Chemical structure transformation maps	17019-01-1		BioDeepDB	2	pos	1.14482e+08	1.17887e+08	1.17594e+08	7.84467e+07	1.06581e+08	1.15899e+08
M219T119	gamma-Glutamylalanine	219.097	118.8		1.29385	C7H11N2O5R	[M+H]+	Carboxylic acids and derivatives	Amino acids, peptides, and analogues	C03740	Metabolism of other amino acids; Global and overview maps	5875-41-2	HMDB0006248	BioDeepDB	2	pos	2.53632e+08	2.55619e+08	2.54064e+08	2.52745e+08	2.9014e+08	2.54163e+08
M245T530	beta-Alanyl-L-arginine	245.15	529.7	245.149	0.430339	C9H19N5O3	[M]+	Peptidomimetics	Hybrid peptides	C05340	Metabolism of other amino acids; Global and overview maps		HMDB0060441	BioDeepDB	2	pos	4.87656e+06	6.00802e+06	5.9812e+06	2.58724e+07	3.74826e+07	5.93874e+06
M239T181	4a-Carbinolamine tetrahydrobiopterin	239.102	181.1	239.102	0.418232	C9H13N5O3	[M]+	Pteridines and derivatives	Pterins and derivatives	C00268	Metabolism of cofactors and vitamins; Global and overview maps	79647-29-3	HMDB0002215	BioDeepDB	2	pos	5.8298e+08	5.67554e+08	5.53906e+08	5.65102e+08	5.48775e+08	5.52562e+08
M258T101	Glycerophosphocholine	258.11	101.3	258.111	0.199822	C8H21NO6P	[M]+	Glycerophospholipids	Glycerophosphocholines	C00670	Lipid metabolism; Cancer: overview	28319-77-9	HMDB0000086	BioDeepDB	2	pos	5.02346e+09	4.98857e+09	4.93266e+09	4.85701e+09	4.671e+09	4.81302e+09
M259T124	Linatine	259.128	124.3	259.117	1.90144	C10H17N3O5	[M]+	Carboxylic acids and derivatives	Amino acids, peptides, and analogues	C05939	Amino acid metabolism; Global and overview maps	10139-06-7	HMDB0038516	BioDeepDB	2	pos	4.60959e+08	3.26383e+08	3.35964e+08	3.31686e+08	4.56265e+08	3.31259e+08
M247T376	N-Acetyl-D-tryptophan	247.129	376.1	246.1	2.07699	C13H14N2O3	[M+H]+			C03137		2280-01-5		BioDeepDB	2	pos	7.05474e+08	1.88573e+08	7.41679e+08	7.3218e+08	7.62158e+08	7.45109e+08
M256T164	7,8-Dihydromonapterin	256.092	163.6	255.097	2.83813	C9H13N5O4	[M+H]+			C21008	Metabolism of cofactors and vitamins			BioDeepDB	2	pos	9.72373e+07	9.66571e+07	9.77094e+07	9.28668e+07	9.80485e+07	9.32396e+07
M274T101	(2R,3R)-3-Methylglutamyl-5-semialdehyde-N6-lysine	274.186	101.1	273.169	3.29437	C12H23N3O4	[M+H]+			C20279	Amino acid metabolism; Global and overview maps			BioDeepDB	2	pos	5.53599e+08	5.69354e+08	5.78247e+08	5.4341e+08	5.70321e+08	5.44755e+08
M275T72	(2R,3R)-3-Methylornithinyl-N6-lysine	275.207	72.5	274.2	2.58382	C12H26N4O3	[M+H]+			C20278	Amino acid metabolism; Global and overview maps			BioDeepDB	2	pos	1.32395e+08	2.00951e+08	1.48325e+08	1.5279e+08	1.56167e+08	1.54493e+08
M276T230	4-Hydroxycinnamoylagmatine	276.154	229.8	276.159	16.2952	C14H20N4O2	[M]+	Cinnamic acids and derivatives	Hydroxycinnamic acids and derivatives	C04498	Amino acid metabolism; Global and overview maps	7295-86-5	HMDB0033460	BioDeepDB	2	pos	2.3541e+09	1.89635e+08	3.10794e+09	1.97945e+08	2.44856e+08	2.91966e+08
M277T495	Aspartame	277.119	494.5	294.122	16.0004	C14H18N2O5	[M+H-H2O]+	Carboxylic acids and derivatives	Amino acids, peptides, and analogues	C11045	Sensory system	22839-47-0	HMDB0001894	BioDeepDB	2	pos	1.11406e+09	1.1349e+09	1.12237e+09	1.09192e+09	1.13503e+09	1.11928e+09
M300T280	(S)-N-Methylcoclaurine	300.142	280.4	299.152	7.30636	C18H21NO3	[M+H]+	Isoquinolines and derivatives	Benzylisoquinolines	C05176	Chemical structure transformation maps; Biosynthesis of other secondary metabolites; Global and overview maps	3423-07-2	HMDB0060319	BioDeepDB	2	pos	1.45562e+08	2.98709e+08	5.3977e+08	2.37602e+08	3.22909e+08	3.46358e+08
M295T642	13-OxoODE	295.231	642	294.219	13.5673	C18H30O3	[M+H]+	Fatty Acyls	Lineolic acids and derivatives	C14765	Lipid metabolism	54739-30-9	HMDB0004668	BioDeepDB	2	pos	5.49825e+07	6.10351e+07	2.6528e+07	3.42762e+07	9.3421e+07	1.33877e+07
M299T787_2	cis-9,10-Epoxystearic acid	299.257	786.6	298.251	0.277473	C18H34O3	[M+H]+			C19418	Lipid metabolism	2443-39-2 / 24560-98-3		BioDeepDB	2	pos	1.96707e+07	2.39509e+07	1.93791e+07	2.17146e+07	2.23776e+07	1.91754e+07
M299T830	9,10-Dihydroxystearate	299.258	830	316.261	12.1434	C18H36O4	[M+H-H2O]+			C19622	Lipid metabolism			BioDeepDB	2	pos	1.81892e+07	1.55545e+07	1.38623e+07	2.13763e+07	2.93002e+07	1.28122e+07
M311T674	9(S)-HPOT	311.221	673.7	310.214	3.77867	C18H30O4	[M+H]+			C16321	Lipid metabolism; Global and overview maps	111004-08-1		BioDeepDB	2	pos	2.75069e+07	3.05064e+07	5.26077e+07	4.12425e+07	3.04029e+07	2.95296e+07
M346T397	L-Alanyl-gamma-D-glutamyl-L-lysine	346.194	397.2	346.185	7.80951	C14H26N4O6	[M]+			C21160				BioDeepDB	2	pos	1.84553e+08	4.10841e+07	3.24848e+08	9.11486e+07	3.21404e+08	4.32114e+08
M335T664	Prostaglandin E2	335.22	663.9	352.225	8.15583	C20H32O5	[M+H-H2O]+	Fatty Acyls	Eicosanoids	C00584	Nervous system; Signal transduction; Sensory system; Endocrine system; Digestive system; Lipid metabolism; Signaling molecules and interaction; Immune system; Infectious disease: parasitic; Infectious disease: viral; Global and overview maps	363-24-6	HMDB0001220	BioDeepDB	2	pos	4.97887e+06	1.54149e+07	1.57033e+07	1.25615e+07	1.55772e+07	4.92506e+06
M336T511_2	Senecionine	336.194	511.1	335.173	7.46745	C18H25NO5	[M+H]+			C06176	Chemical structure transformation maps; Biosynthesis of other secondary metabolites; Global and overview maps	130-01-8		BioDeepDB	2	pos	9.99037e+08	9.15769e+08	9.45517e+08	9.42273e+08	9.41101e+08	9.28663e+08
M369T659	Misoprostol	369.263	658.6	368.256	1.76097	C21H36O5	[M+H]+			C07227		59122-46-2		BioDeepDB	2	pos	1.51832e+07	1.61611e+07	1.67482e+07	1.43683e+07	1.81151e+07	1.38997e+07
M305T119	UMP	305.017	118.9	324.036	1.67204	C9H13N2O9P	[M-H2O-H]-	Azacyclic compounds	Alcohols and polyols	C00105	Global and overview maps; Nucleotide metabolism	58-97-9	HMDB0000288	MetaDNA	2	neg	4.4939e+07	3.58238e+07	5.25982e+07	4.56139e+07	4.31165e+07	4.80693e+07
M158T165	5-Acetamidovalerate	158.083	165.1	159.089	1.74593	C7H13NO3	[M-H]-	Carboxylic acids and derivatives	Carbonyl compounds	C03087	Amino acid metabolism; Global and overview maps		HMDB0012175	MetaDNA	2	neg	2.53958e+09	2.81248e+09	2.04029e+09	2.54736e+09	2.65138e+09	1.96932e+09
M151T338	cis-1,2-Dihydroxy-4-methylcyclohexa-3,5-diene-1-carboxylate	151.039	338.2	170.058	2.05244	C8H10O4	[M-H2O-H]-			C06729	Xenobiotics biodegradation and metabolism; Global and overview maps			MetaDNA	2	neg	3.73745e+07	3.85367e+07	6.68549e+07	7.93046e+07	7.71384e+07	9.2395e+07
M156T272	N-Formyl-L-glutamic acid	156.03	272.1	175.048	3.78133	C6H9NO5	[M-H2O-H]-	Carboxylic acids and derivatives	Amino acids, peptides, and analogues	C01045	Amino acid metabolism; Global and overview maps	1681-96-5	HMDB0003470	MetaDNA	2	neg	9.26041e+07	9.52844e+07	1.13946e+08	8.1194e+07	4.22668e+07	7.78609e+07
M170T227	N-Acetylglutamic acid	170.046	227.5	189.064	1.70543	C7H11NO5	[M-H2O-H]-	Carboximidic acids and derivatives	Amino acids, peptides, and analogues	C00624	Amino acid metabolism; Global and overview maps	1188-37-0	HMDB0001138	MetaDNA	2	neg	2.74128e+08	2.38333e+08	7.96677e+07	2.75916e+08	2.93315e+08	7.8017e+07
M147T344	trans-Cinnamate	147.045	343.6	148.052	2.88347	C9H8O2	[M-H]-	Benzene and substituted derivatives	Carbonyl compounds	C00423	Metabolism of cofactors and vitamins; Biosynthesis of other secondary metabolites; Amino acid metabolism; Chemical structure transformation maps; Global and overview maps	140-10-3		MetaDNA	2	neg	5.09744e+07	5.3129e+07	5.55948e+07	1.38927e+07	4.97534e+07	5.68116e+07
M208T396	L-Arogenate	208.061	396.5	227.079	1.39382	C10H13NO5	[M-H2O-H]-	Carboxylic acids and derivatives	Alcohols and polyols	C00826	Amino acid metabolism; Global and overview maps	53078-86-7		MetaDNA	2	neg	9.18124e+07	7.91076e+07	9.62231e+07	8.54034e+07	8.17441e+07	9.27757e+07
M149T513	2-Carboxybenzaldehyde	149.024	512.6	150.032	0.161047	C8H6O3	[M-H]-	Benzene and substituted derivatives	Benzoic acids and derivatives	C03057	Xenobiotics biodegradation and metabolism; Global and overview maps	119-67-5		MetaDNA	2	neg	2.76715e+07	3.53587e+07	2.91434e+07	2.60498e+07	2.7466e+07	2.86363e+07
M303T92	Nopaline	303.13	91.8	304.138	2.05852	C11H20N4O6	[M-H]-	Carboxylic acids and derivatives	Amines	C01682	Amino acid metabolism; Membrane transport	22350-70-5		MetaDNA	2	neg	3.75024e+08	4.39545e+08	3.47735e+08	3.49783e+08	4.13518e+08	3.32156e+08
M186T260	Pantothenol	186.113	260.2	205.131	0.483577	C9H19NO4	[M-H2O-H]-	Carboximidic acids and derivatives	Alcohols and polyols	C05944	Metabolism of cofactors and vitamins	81-13-0	HMDB0004231	MetaDNA	2	neg	3.30285e+07	3.09798e+07	3.37786e+07	3.38615e+07	2.9154e+07	3.45646e+07
M216T107	N-a-Acetylcitrulline	216.099	106.6	217.106	0.573811	C8H15N3O4	[M-H]-	Carboxylic acids and derivatives	Amino acids, peptides, and analogues	C15532	Amino acid metabolism; Global and overview maps	33965-42-3	HMDB0000856	MetaDNA	2	neg	6.82469e+07	7.19102e+07	5.321e+07	4.71668e+07	5.72693e+07	1.32888e+07
M108T599	1,2-Benzoquinone	108.021	598.8	108.021	2.77724	C6H4O2	[M]-	Organic oxides	Carbonyl compounds	C02351		583-63-1	HMDB0012133	MetaDNA	2	neg	1.92463e+07	1.90326e+07	1.96598e+07	1.87226e+07	1.90585e+07	1.84528e+07
M207T425	Prephenate	207.03	424.5	226.048	0.917744	C10H10O6	[M-H2O-H]-	Carboxylic acids and derivatives	Alcohols and polyols	C00254	Chemical structure transformation maps; Amino acid metabolism; Biosynthesis of other secondary metabolites; Global and overview maps	126-49-8	HMDB0012283	MetaDNA	2	neg	6.75987e+07	6.71273e+07	6.80031e+07	6.40582e+07	6.54212e+07	6.77712e+07
M163T503	2-Hydroxycinnamic acid	163.04	503	164.047	1.3739	C9H8O3	[M-H]-	Benzene and substituted derivatives	1-hydroxy-2-unsubstituted benzenoids	C01772	Amino acid metabolism; Biosynthesis of other secondary metabolites; Global and overview maps	583-17-5/614-60-8	HMDB0002641	MetaDNA	2	neg	1.59047e+07	1.55621e+07	1.6376e+07	1.47733e+07	1.60445e+07	1.728e+07
M244T142	Uridine	244.066	142.4	244.07	14.3402	C9H12N2O6	[M]-	Azacyclic compounds	Alcohols and polyols	C00299	Membrane transport; Global and overview maps; Nucleotide metabolism	58-96-8	HMDB0000296	MetaDNA	2	neg	1.95523e+08	1.28704e+09	7.37657e+08	1.28059e+09	1.89542e+08	7.73136e+08
M118T951	L-Homoserine	118.05	951.4	119.058	3.59168	C4H9NO3	[M-H]-	Carboxylic acids and derivatives	Amino acids, peptides, and analogues	C00263	Energy metabolism; Amino acid metabolism; Global and overview maps	672-15-1 / 1927-25-9	HMDB0000719	BioDeepDB	2	neg	487502	1.50186e+06	1.67237e+06	3.40451e+06	9.99288e+06	1.51318e+07
M102T82	Dimethylglycine	102.056	82.5	103.063	1.21502	C4H9NO2	[M-H]-	Carboxylic acids and derivatives	Amino acids, peptides, and analogues	C01026	Amino acid metabolism; Global and overview maps	1118-68-9	HMDB0000092	BioDeepDB	2	neg	7.96922e+07	8.08284e+07	1.03105e+08	7.70259e+07	8.01657e+07	1.11409e+08
M103T117	(R)-3-Hydroxybutyric acid	103.039	117.5	104.047	4.75632	C4H8O3	[M-H]-	Hydroxy acids and derivatives	Beta hydroxy acids and derivatives	C01089	Carbohydrate metabolism; Signal transduction; Global and overview maps	625-72-9 / 300-85-6	HMDB0000011	BioDeepDB	2	neg	3.4161e+07	1.12063e+08	3.61842e+07	1.41174e+08	1.15865e+08	1.18488e+08
M128T323	Pyroglutamic acid	128.034	322.7	129.043	0.536899	C5H7NO3	[M-H]-	Carboxylic acids and derivatives	Amino acids, peptides, and analogues	C01879	Metabolism of other amino acids; Global and overview maps	98-79-3	HMDB0000267	BioDeepDB	2	neg	8.09641e+07	2.51029e+08	1.46453e+08	2.12828e+08	1.90876e+08	1.9233e+08
M115T966	trans-1,2-Cyclohexanediol	114.933	966.4	116.084	0.121079	C6H12O2	[M-H]-			C03739	Xenobiotics biodegradation and metabolism; Global and overview maps	1460-57-7		BioDeepDB	2	neg	3.51645e+07	3.18068e+07	1.2452e+08	5.90616e+07	2.92158e+07	1.34709e+08
M115T76	Fumaric acid	115.004	75.9	116.011	1.07823	C4H4O4	[M-H]-	Carboxylic acids and derivatives	Dicarboxylic acids and derivatives	C00122	Cancer: overview; Metabolism of cofactors and vitamins; Chemical structure transformation maps; Signal transduction; Endocrine system; Carbohydrate metabolism; Xenobiotics biodegradation and metabolism; Amino acid metabolism; Energy metabolism; Global and overview maps	110-17-8	HMDB0000134	BioDeepDB	2	neg	1.46348e+08	1.4456e+08	1.45773e+08	1.33705e+08	1.36641e+08	1.48182e+08
M117T55	5-Aminopentanoic acid	116.928	55	117.079	1.4777	C5H11NO2	[M]-	Carboxylic acids and derivatives	Amino acids, peptides, and analogues	C00431	Amino acid metabolism; Global and overview maps	660-88-8	HMDB0003355	BioDeepDB	2	neg	1.91851e+07	2.19345e+07	1.44744e+07	1.32572e+07	1.51837e+07	1.52497e+07
M116T134	L-Norvaline	116.072	134.1	117.079	0.206769	C5H11NO2	[M-H]-			C01826		6600-40-4		BioDeepDB	2	neg	6.88841e+08	1.27443e+09	1.15009e+09	3.96262e+08	3.89481e+08	5.89031e+08
M117T883	Methylmalonic acid	116.928	883.3	118.027	4.56373	C4H6O4	[M-H]-	Carboxylic acids and derivatives	Dicarboxylic acids and derivatives	C02170	Carbohydrate metabolism; Amino acid metabolism; Global and overview maps; Nucleotide metabolism	516-05-2	HMDB0000202	BioDeepDB	2	neg	4.9361e+09	4.74841e+09	4.61465e+09	4.15947e+09	1.60886e+09	2.64134e+09
M117T956	Betaine	116.927	955.8	117.079	0.371183	C5H11NO2	[M]-	Carboxylic acids and derivatives	Amino acids, peptides, and analogues	C00719	Amino acid metabolism; Membrane transport; Global and overview maps	107-43-7 / 590-46-5	HMDB0000043	BioDeepDB	2	neg	5.2077e+09	4.24022e+09	1.84012e+09	1.72362e+09	4.11632e+09	7.75876e+09
M135T127	Hypoxanthine	135.031	126.6	136.038	2.96229	C5H4N4O	[M-H]-	Imidazopyrimidines	Purines and purine derivatives	C00262	Global and overview maps; Nucleotide metabolism	68-94-0	HMDB0000157	BioDeepDB	2	neg	1.47074e+09	1.69407e+09	1.0868e+09	1.09492e+09	1.37046e+09	9.50428e+08
M117T981	Guanidoacetic acid	117.056	980.8	117.054	15.3773	C3H7N3O2	[M]-	Carboxylic acids and derivatives	Amino acids, peptides, and analogues	C00581	Amino acid metabolism; Global and overview maps	352-97-6	HMDB0000128	BioDeepDB	2	neg	2.2302e+06	3.12102e+06	3.3867e+06	3.14901e+06	1.78362e+06	2.03758e+06
M137T100	Urocanic acid	137.036	99.9	138.043	0.904875	C6H6N2O2	[M-H]-	Azoles	Imidazoles	C00785	Amino acid metabolism; Global and overview maps	104-98-3	HMDB0000301	BioDeepDB	2	neg	1.1586e+08	1.24059e+08	1.14307e+08	1.10064e+08	1.1518e+08	1.15065e+08
M121T706	Phenylethylamine	121.029	705.9	121.089	2.73946	C8H11N	[M]-	Benzene and substituted derivatives	Phenethylamines	C05332	Amino acid metabolism; Global and overview maps	64-04-0	HMDB0012275	BioDeepDB	2	neg	2.00592e+07	3.18451e+06	3.32277e+07	3.38039e+07	8.30543e+06	2.29075e+07
M121T378	Erythritol	121.03	377.9	122.058	15.6085	C4H10O4	[M-H]-			C00503	Membrane transport	149-32-6		BioDeepDB	2	neg	4.43404e+07	5.99577e+06	4.7453e+07	4.00165e+07	5.02809e+07	4.35878e+07
M122T122	Nicotinic acid	122.024	122.2	123.032	3.33635	C6H5NO2	[M-H]-	Pyridines and derivatives	Pyridinecarboxylic acids and derivatives	C00253	Metabolism of cofactors and vitamins; Biosynthesis of other secondary metabolites; Infectious disease: bacterial; Chemical structure transformation maps; Global and overview maps	59-67-6	HMDB0001488	BioDeepDB	2	neg	3.06136e+08	3.42973e+08	4.1803e+08	4.07582e+08	3.485e+08	4.23789e+08
M124T282	Taurine	124.04	282.3	125.015	26.113	C2H7NO3S	[M-H]-	Organic sulfonic acids and derivatives	Organosulfonic acids and derivatives	C00245	Membrane transport; Metabolism of other amino acids; Lipid metabolism; Signaling molecules and interaction; Energy metabolism; Global and overview maps	107-35-7	HMDB0000251	BioDeepDB	2	neg	2.15184e+08	1.4022e+08	1.47031e+08	1.45416e+08	1.40193e+08	1.43055e+08
M144T105_2	4-Acetamidobutanoic acid	144.066	105.5	145.074	1.55484	C6H11NO3	[M-H]-	Carboxylic acids and derivatives	Amino acids, peptides, and analogues	C02946	Amino acid metabolism; Global and overview maps	3025-96-5	HMDB0003681	BioDeepDB	2	neg	6.69445e+07	3.39394e+07	7.54644e+07	5.58679e+07	5.27911e+07	7.56618e+07
M131T794	3-Methylindole	131.07	793.5	131.073	26.7033	C9H9N	[M]-	Indoles and derivatives	Indoles	C08313	Amino acid metabolism	83-34-1	HMDB0000466	BioDeepDB	2	neg	3.79074e+06	5.32014e+06	1.28172e+07	2.73365e+07	1.74139e+07	1.48275e+07
M133T98	L-Malic acid	133.051	97.8	134.022	7.80011	C4H6O5	[M-H]-	Hydroxy acids and derivatives	Beta hydroxy acids and derivatives	C00149	Cancer: overview; Chemical structure transformation maps; Signal transduction; Sensory system; Endocrine system; Excretory system; Carbohydrate metabolism; Cancer: specific types; Energy metabolism; Global and overview maps	97-67-6 / 6915-15-7	HMDB0000156	BioDeepDB	2	neg	1.53749e+09	1.64993e+09	1.37474e+09	1.39071e+09	1.55412e+09	1.37356e+09
M135T889	Phenyl acetate	134.895	888.9	136.052	10.4134	C8H8O2	[M-H]-			C00548		122-79-2		BioDeepDB	2	neg	8.30854e+07	1.2975e+08	1.70595e+08	1.40901e+08	2.1096e+08	1.73535e+08
M153T100	Protocatechuic acid	153.019	99.8	154.027	0.496669	C7H6O4	[M-H]-	Benzene and substituted derivatives	Benzoic acids and derivatives	C00230	Chemical structure transformation maps; Xenobiotics biodegradation and metabolism; Global and overview maps; Metabolism of terpenoids and polyketides	99-50-3	HMDB0001856	BioDeepDB	2	neg	3.17768e+09	3.4551e+09	3.48357e+09	3.18845e+09	3.09594e+09	3.57762e+09
M137T362	Salicylic acid	137.024	362.2	138.032	1.92314	C7H6O3	[M-H]-	Benzene and substituted derivatives	Benzoic acids and derivatives	C00805	Signal transduction; Digestive system; Xenobiotics biodegradation and metabolism; Metabolism of terpenoids and polyketides; Amino acid metabolism; Chemical structure transformation maps; Global and overview maps	69-72-7	HMDB0001895	BioDeepDB	2	neg	2.24257e+09	2.28063e+09	2.35235e+09	2.31787e+09	2.24563e+09	2.39358e+09
M137T151	3-Hydroxybenzoic acid	137.024	150.8	138.032	0.175151	C7H6O3	[M-H]-	Benzene and substituted derivatives	Benzoic acids and derivatives	C00587	Amino acid metabolism; Xenobiotics biodegradation and metabolism; Global and overview maps	99-06-9	HMDB0002466	BioDeepDB	2	neg	2.64493e+07	1.1125e+08	1.17787e+08	1.06506e+08	1.13266e+08	1.18014e+08
M147T82	L-Glutamic acid	147.049	82.4	147.053	7.87208	C5H9NO4	[M]-	Carboxylic acids and derivatives	Amino acids, peptides, and analogues	C00025	Neurodegenerative disease; Biosynthesis of other secondary metabolites; Substance dependence; Cellular community - eukaryotes; Energy metabolism; Metabolism of other amino acids; Excretory system; Carbohydrate metabolism; Cancer: overview; Membrane transport; Cell growth and death; Signal transduction; Nervous system; Digestive system; Environmental adaptation; Amino acid metabolism; Chemical str…	56-86-0	HMDB0000148	BioDeepDB	2	neg	1.4335e+08	1.44982e+08	1.45229e+08	1.37379e+08	1.42293e+08	1.58396e+08
M149T87	Hydrocinnamic acid	148.98	87.1	150.068	20.8312	C9H10O2	[M-H]-	Phenylpropanoic acids		C05629	Amino acid metabolism; Global and overview maps	501-52-0	HMDB0000764	BioDeepDB	2	neg	1.7313e+07	2.18161e+07	2.14165e+07	2.14026e+07	2.32e+07	2.2548e+07
M149T85	D-Xylose	149.045	85.3	150.053	2.17384	C5H10O5	[M-H]-	Organooxygen compounds	Carbohydrates and carbohydrate conjugates	C00181	Carbohydrate metabolism; Membrane transport; Global and overview maps	58-86-6	HMDB0000098	BioDeepDB	2	neg	3.6746e+07	3.71058e+07	4.02574e+07	3.82364e+07	3.68277e+07	4.08086e+07
M168T151	Norepinephrine	168.067	150.6	169.074	3.4272	C8H11NO3	[M-H]-	Phenols	Benzenediols	C00547	Circulatory system; Nervous system; Signal transduction; Sensory system; Endocrine system; Digestive system; Environmental adaptation; Signaling molecules and interaction; Amino acid metabolism; Cellular community - eukaryotes; Cellular community - prokaryotes; Global and overview maps	51-41-2	HMDB0000216	BioDeepDB	2	neg	8.46401e+07	2.39601e+08	2.2469e+08	7.84844e+07	1.51939e+08	2.23332e+08
M151T495	3,4-Dihydroxyphenylglycol	151.042	495.3	170.058	13.8372	C8H10O4	[M-H2O-H]-	Phenols	Benzenediols	C05576	Amino acid metabolism; Global and overview maps	28822-73-3/3343-19-9	HMDB0000318	BioDeepDB	2	neg	6.16557e+07	2.02214e+08	4.44161e+07	5.88026e+07	1.29879e+08	2.42321e+08
M151T94	Ribitol	151.061	93.9	152.069	2.60115	C5H12O5	[M-H]-	Organooxygen compounds	Carbohydrates and carbohydrate conjugates	C00474	Carbohydrate metabolism; Metabolism of cofactors and vitamins; Global and overview maps	488-81-3	HMDB0000508	BioDeepDB	2	neg	8.61987e+07	8.55782e+07	8.35288e+07	7.69808e+07	8.31345e+07	8.58957e+07
M152T188	3-Amino-4-hydroxybenzoate	152.083	187.9	153.043	8.17826	C7H7NO3	[M-H]-			C12115	Biosynthesis of other secondary metabolites; Global and overview maps	1571-72-8		BioDeepDB	2	neg	4.27576e+07	4.12355e+07	1.03461e+07	4.01107e+07	1.04264e+07	8.58517e+06
M153T176	2-Pyrocatechuic acid	153.019	175.8	154.027	0.496669	C7H6O4	[M-H]-	Benzene and substituted derivatives	Benzoic acids and derivatives	C00196	Chemical structure transformation maps; Xenobiotics biodegradation and metabolism; Global and overview maps; Metabolism of terpenoids and polyketides	303-38-8	HMDB0000397	BioDeepDB	2	neg	3.16926e+08	3.29816e+08	4.50527e+07	2.72978e+08	3.21269e+08	4.98625e+07
M153T198	Gentisic acid	153.019	198.1	154.027	0.496669	C7H6O4	[M-H]-	Benzene and substituted derivatives	Benzoic acids and derivatives	C00628	Amino acid metabolism; Xenobiotics biodegradation and metabolism; Global and overview maps	490-79-9	HMDB0000152	BioDeepDB	2	neg	1.60131e+09	1.5056e+09	3.12812e+08	1.64208e+09	1.57528e+09	2.87057e+08
M172T345	N-Acetylleucine	172.098	345	173.105	1.30159	C8H15NO3	[M-H]-	Carboxylic acids and derivatives	Amino acids, peptides, and analogues	C02710		1188-21-2	HMDB0011756	BioDeepDB	2	neg	3.25983e+09	3.20234e+09	3.65823e+09	6.06921e+09	3.20333e+09	4.90648e+09
M156T133	N-Acetyl-L-aspartic acid	156.03	133	175.048	3.78132	C6H9NO5	[M-H2O-H]-	Carboxylic acids and derivatives	Amino acids, peptides, and analogues	C01042	Amino acid metabolism; Global and overview maps	997-55-7	HMDB0000812	BioDeepDB	2	neg	1.71186e+08	1.81992e+08	8.51107e+07	1.34901e+08	1.68248e+08	7.89624e+07
M174T92	Citrulline	174.088	91.6	175.096	0.712282	C6H13N3O3	[M-H]-	Carboxylic acids and derivatives	Amino acids, peptides, and analogues	C00327	Amino acid metabolism; Biosynthesis of other secondary metabolites; Global and overview maps	372-75-8	HMDB0000904	BioDeepDB	2	neg	2.42473e+09	2.55721e+09	2.21318e+09	2.13942e+09	2.42792e+09	2.21563e+09
M178T330_2	Hippuric acid	178.051	330.1	179.058	1.81971	C9H9NO3	[M-H]-	Benzene and substituted derivatives	Benzoic acids and derivatives	C01586	Amino acid metabolism; Global and overview maps	495-69-2	HMDB0000714	BioDeepDB	2	neg	7.30386e+09	7.19186e+09	8.19726e+09	7.30372e+09	7.05874e+09	7.91629e+09
M180T265	Theophylline	180.066	264.8	180.065	8.88562	C7H8N4O2	[M]-	Imidazopyrimidines	Purines and purine derivatives	C07130	Chemical structure transformation maps; Biosynthesis of other secondary metabolites; Global and overview maps	58-55-9	HMDB0001889	MoNA	2	neg	1.35806e+08	8.50241e+07	9.81135e+07	1.00575e+08	1.00906e+08	1.2066e+08
M180T919	D-Mannose	179.99	918.9	180.063	12.215	C6H12O6	[M]-	Organooxygen compounds	Carbohydrates and carbohydrate conjugates	C00159	Membrane transport; Transport and catabolism; Carbohydrate metabolism; Immune system; Global and overview maps	3458-28-4 / 3458-28-4 31103-86-3 / 530-26-7	HMDB0000169	BioDeepDB	2	neg	2.30423e+07	5.89007e+06	5.65169e+06	1.82915e+07	2.35982e+07	6.22879e+06
M180T959	Acetylcholine chloride	179.989	959.2	181.087	8.8437	C7H16NO2. Cl	[M-H]-			C08201		60-31-1		BioDeepDB	2	neg	1.03469e+08	1.29665e+08	1.19684e+08	1.00801e+08	1.23334e+08	1.39148e+08
M164T524	D-Phenylalanine	164.07	524.1	165.079	7.84725	C9H11NO2	[M-H]-			C02265	Amino acid metabolism; Sensory system; Global and overview maps	673-06-3		BioDeepDB	2	neg	1.72872e+07	8.31466e+06	8.96641e+06	9.71901e+06	7.39445e+07	8.63049e+06
M165T924	Phthalic acid	165.041	923.9	166.027	5.3512	C8H6O4	[M-H]-	Benzene and substituted derivatives	Benzoic acids and derivatives	C01606	Membrane transport; Xenobiotics biodegradation and metabolism; Global and overview maps	88-99-3 / 3198-29-6	HMDB0002107	BioDeepDB	2	neg	6.17631e+07	6.69139e+07	3.18224e+07	5.71791e+07	7.00324e+07	2.88406e+07
M165T243	6-Methylmercaptopurine	165.023	242.6	166.031	1.50294	C6H6N4S	[M-H]-	Imidazopyrimidines	Purines and purine derivatives	C16614	Xenobiotics biodegradation and metabolism	50-66-8	HMDB0060412	BioDeepDB	2	neg	3.46504e+07	3.22978e+07	5.17817e+06	3.48011e+07	3.23569e+07	3.98458e+06
M165T858	Desaminotyrosine	165.041	858.4	166.063	6.00733	C9H10O3	[M-H]-	Phenylpropanoic acids		C01744		501-97-3	HMDB0002199	BioDeepDB	2	neg	2.07265e+07	1.50663e+07	1.91373e+07	2.05926e+07	1.74134e+07	1.56048e+07
M166T161	L-4-Hydroxyphenylglycine	166.051	161.1	167.058	1.05991	C8H9NO3	[M-H]-			C12323	Biosynthesis of other secondary metabolites; Global and overview maps; Metabolism of terpenoids and polyketides	32462-30-9		BioDeepDB	2	neg	1.36087e+08	1.18345e+08	1.25396e+08	1.18934e+08	1.09696e+08	9.53611e+07
M187T122	N-Alpha-acetyllysine	187.109	121.9	188.116	0.128268	C8H16N2O3	[M-H]-	Carboxylic acids and derivatives	Amino acids, peptides, and analogues	C12989		1946-82-3	HMDB0000446	BioDeepDB	2	neg	1.75687e+09	1.45972e+09	2.05646e+09	2.07016e+09	1.67501e+09	2.19704e+09
M172T203_2	2-Aminobenzenesulfonate	172.007	202.6	173.015	2.46502	C6H7NO3S	[M-H]-			C06333	Xenobiotics biodegradation and metabolism; Global and overview maps	88-21-1		BioDeepDB	2	neg	7.91689e+07	7.78677e+07	1.17432e+07	7.14269e+07	7.13915e+07	8.45854e+06
M173T96	L-Arginine	173.104	95.5	174.112	1.29402	C6H14N4O2	[M-H]-	Carboxylic acids and derivatives	Amino acids, peptides, and analogues	C00062	Cancer: overview; Membrane transport; Neurodegenerative disease; Biosynthesis of other secondary metabolites; Translation; Amino acid metabolism; Chemical structure transformation maps; Infectious disease: parasitic; Global and overview maps	74-79-3	HMDB0000517	BioDeepDB	2	neg	1.26646e+09	1.46608e+09	1.12616e+09	1.03574e+09	1.28509e+09	1.1132e+09
M195T142	Gluconic acid	195.05	141.9	196.058	0.00157685	C6H12O7	[M-H]-	Organooxygen compounds	Carbohydrates and carbohydrate conjugates	C00257	Carbohydrate metabolism; Global and overview maps	526-95-4	HMDB0000625	BioDeepDB	2	neg	4.78584e+08	9.06921e+07	4.5066e+08	3.81748e+08	3.66084e+08	1.25999e+08
M178T634	L-Dopa	178.049	633.9	197.069	9.60411	C9H11NO4	[M-H2O-H]-	Carboxylic acids and derivatives	Amino acids, peptides, and analogues	C00355	Nervous system; Endocrine system; Neurodegenerative disease; Biosynthesis of other secondary metabolites; Amino acid metabolism; Substance dependence; Chemical structure transformation maps; Global and overview maps	59-92-7	HMDB0000181	MoNA	2	neg	777947	1.33485e+06	1.80985e+06	2.44412e+07	1.08626e+07	1.77479e+07
M181T92	Mannitol	181.072	92.4	182.079	0.97199	C6H14O6	[M-H]-	Organooxygen compounds	Carbohydrates and carbohydrate conjugates	C00392	Carbohydrate metabolism; Membrane transport; Global and overview maps	69-65-8	HMDB0000765	BioDeepDB	2	neg	2.16472e+08	2.12932e+08	2.12768e+08	1.97591e+08	2.0803e+08	2.34053e+08
M191T36	Quinate	190.929	36.3	192.063	3.45058	C7H12O6	[M-H]-			C00296	Amino acid metabolism; Global and overview maps	77-95-2		BioDeepDB	2	neg	7.83997e+06	9.54884e+06	1.51117e+07	1.40062e+07	1.2935e+07	1.41193e+07
M218T124_1	Pantothenic acid	218.103	124.2	219.111	0.568538	C9H17NO5	[M-H]-	Alcohols and polyols	Polyols	C00864	Metabolism of cofactors and vitamins; Metabolism of other amino acids; Global and overview maps; Digestive system	79-83-4 / 20938-62-9 / 137-08-6	HMDB0000210	BioDeepDB	2	neg	4.41055e+08	4.20788e+08	4.87627e+08	4.41186e+08	4.53198e+08	4.64733e+08
M192T665	Methyldopa	192.069	665.5	211.084	15.0467	C10H13NO4	[M-H2O-H]-	Phenylpropanoic acids		C07194		555-30-6	HMDB0011754	BioDeepDB	2	neg	4.57562e+06	2.26199e+07	1.35401e+07	7.47161e+06	1.34706e+07	2.81543e+07
M223T924	Thymidine	223.029	924.3	242.09	3.17276	C10H14N2O5	[M-H2O-H]-	Pyrimidine nucleosides	Pyrimidine 2'-deoxyribonucleosides	C00214	Global and overview maps; Nucleotide metabolism	50-89-5	HMDB0000273	BioDeepDB	2	neg	3.09855e+07	6.11947e+07	4.36001e+07	3.91721e+07	3.63442e+07	1.96198e+07
M227T938	Myristic acid	227.201	938.2	228.209	2.47251	C14H28O2	[M-H]-	Fatty Acyls	Fatty acids and conjugates	C06424	Lipid metabolism; Global and overview maps	544-63-8	HMDB0000806	BioDeepDB	2	neg	1.20007e+07	1.5056e+07	1.28111e+07	2.06315e+07	1.51974e+07	9.86138e+06
M250T883	gamma-Glutamylcysteine	250.145	882.7	250.062	0.650124	C8H14N2O5S	[M]-	Carboxylic acids and derivatives	Amino acids, peptides, and analogues	C00669	Cell growth and death; Metabolism of other amino acids; Global and overview maps	636-58-8	HMDB0001049	BioDeepDB	2	neg	9.69043e+06	8.37733e+06	8.86221e+06	8.3228e+06	7.10145e+06	8.02068e+06
M253T430	5,7-Dihydroxyflavone	253.155	429.9	254.058	8.93624	C15H10O4	[M-H]-	Flavonoids	Flavones	C10028	Biosynthesis of other secondary metabolites	480-40-0	HMDB0036619	BioDeepDB	2	neg	3.97213e+07	3.86119e+07	4.1174e+07	3.88089e+07	3.83067e+07	3.96644e+07
M266T291	Deoxyguanosine	266.089	290.8	267.097	1.50694	C10H13N5O4	[M-H]-	Purine nucleosides	Purine 2'-deoxyribonucleosides	C00330	Membrane transport; Global and overview maps; Nucleotide metabolism	961-07-9	HMDB0000085	BioDeepDB	2	neg	1.19137e+08	1.20289e+08	1.54211e+08	1.29198e+08	1.13905e+08	1.4376e+08
M267T214	Inosine	267.074	213.8	268.081	0.284566	C10H12N4O5	[M-H]-	Purine nucleosides		C00294	Membrane transport; Global and overview maps; Nucleotide metabolism	58-63-9	HMDB0000195	BioDeepDB	2	neg	1.25e+10	1.14705e+10	1.23759e+10	1.14738e+10	1.14174e+10	1.3296e+10
M255T868	Palmitic acid	255.232	868.5	256.24	2.88169	C16H32O2	[M-H]-	Fatty Acyls	Fatty acids and conjugates	C00249	Lipid metabolism; Chemical structure transformation maps; Global and overview maps	57-10-3	HMDB0000220	BioDeepDB	2	neg	1.49667e+08	3.10179e+08	4.394e+08	3.66786e+08	6.46136e+08	4.79813e+08
M282T280	Guanosine	282.083	280	283.092	2.86074	C10H13N5O5	[M-H]-	Purine nucleosides		C00387	Membrane transport; Global and overview maps; Nucleotide metabolism	118-00-3	HMDB0000133	BioDeepDB	2	neg	4.28477e+08	4.41152e+08	4.55524e+08	4.20191e+08	4.41265e+08	4.4791e+08
M283T954	Stearic acid	283.268	954.4	284.272	12.9152	C18H36O2	[M-H]-	Fatty Acyls	Fatty acids and conjugates	C01530	Lipid metabolism; Chemical structure transformation maps; Sensory system	57-11-4 / 646-29-7	HMDB0000827	BioDeepDB	2	neg	2.35566e+06	4.07046e+06	3.28483e+06	2.35781e+06	5.21738e+06	3.64005e+06
M269T794	Dehydroepiandrosterone	269.211	793.9	288.209	4.10878	C19H28O2	[M-H2O-H]-	Steroids and steroid derivatives	Androstane steroids	C01227	Cancer: overview; Endocrine system; Lipid metabolism; Xenobiotics biodegradation and metabolism; Cancer: specific types; Global and overview maps	53-43-0	HMDB0000077	BioDeepDB	2	neg	1.37497e+07	1.70019e+07	1.62077e+07	1.45403e+07	1.23214e+07	1.47176e+07
M271T823	17a-Estradiol	271.226	823	272.178	5.06942	C18H24O2	[M-H]-	Steroids and steroid derivatives	Estrane steroids	C02537	Lipid metabolism	57-91-0	HMDB0000429	BioDeepDB	2	neg	3.32592e+07	4.16876e+07	8.0441e+06	4.94962e+07	2.52317e+07	1.15904e+07
M271T876	Epiandrosterone	271.226	875.8	290.225	4.68575	C19H30O2	[M-H2O-H]-	Steroids and steroid derivatives	Androstane steroids	C07635	Xenobiotics biodegradation and metabolism; Global and overview maps	481-29-8	HMDB0000365	BioDeepDB	2	neg	2.04996e+07	2.33921e+07	2.41728e+07	3.45081e+07	3.13265e+07	2.62131e+07
M277T922	Alpha-Linolenic acid	277.217	922.2	278.225	1.89022	C18H30O2	[M-H]-	Fatty Acyls	Lineolic acids and derivatives	C06427	Lipid metabolism; Chemical structure transformation maps; Global and overview maps	463-40-1	HMDB0001388	BioDeepDB	2	neg	1.29341e+07	2.1719e+07	1.81493e+07	3.30199e+07	2.16716e+07	1.17321e+07
M299T885	all-trans-Retinoic acid	299.258	884.9	300.209	1.73623	C20H28O2	[M-H]-	Prenol lipids	Retinoids	C00777	Cancer: overview; Metabolism of cofactors and vitamins; Cancer: specific types; Immune system; Global and overview maps	302-79-4	HMDB0001852	BioDeepDB	2	neg	1.63737e+08	3.4564e+08	2.62116e+08	4.17207e+08	3.53168e+08	2.06461e+08
M281T841	(6Z)-Octadecenoic acid	281.252	840.9	282.256	11.6479	C18H34O2	[M-H]-			C08363		593-39-5		BioDeepDB	2	neg	1.319e+07	1.73663e+07	7.13234e+06	1.55097e+07	4.40636e+06	4.15556e+07
M303T838	Arachidonic acid	303.227	838.2	304.24	18.8769	C20H32O2	[M-H]-	Fatty Acyls	Fatty acids and conjugates	C00219	Circulatory system; Cell growth and death; Nervous system; Sensory system; Endocrine system; Lipid metabolism; Structure-based classification; Immune system; Infectious disease: parasitic; Global and overview maps	506-32-1	HMDB0001043	BioDeepDB	2	neg	8.52296e+06	9.03772e+06	1.1829e+06	5.47336e+06	2.05474e+06	1.94076e+06
M297T979	Nonadecanoic acid	297.245	979.2	298.287	4.61202	C19H38O2	[M-H]-	Fatty Acyls	Fatty acids and conjugates	C16535		646-30-0	HMDB0000772	BioDeepDB	2	neg	7.37977e+06	9.18255e+06	1.0593e+07	9.37848e+06	7.88621e+06	7.28707e+06
M309T778	Ribose 1,5-bisphosphate	309.174	777.7	309.986	0.754594	C5H12O11P2	[M-H]-	Organooxygen compounds	Carbohydrates and carbohydrate conjugates	C01151	Carbohydrate metabolism; Metabolism of other amino acids; Global and overview maps	14689-84-0	HMDB0011688	BioDeepDB	2	neg	2.73806e+06	3.55346e+06	2.83125e+06	3.35088e+06	5.41385e+06	3.84642e+06
M101T990	Succinic acid semialdehyde	101.024	989.5	102.032	0	C4H6O3	[M-H]-	Fatty Acyls	Fatty acids and conjugates	C00232	Metabolism of cofactors and vitamins; Carbohydrate metabolism; Amino acid metabolism; Energy metabolism; Cellular community - prokaryotes; Global and overview maps	692-29-5	HMDB0001259	BioDeepDB	2	neg	3.19828e+06	9.0682e+06	2.48759e+06	2.18832e+06	9.08104e+06	382306
M109T106	1,3-Benzenediol	109.029	106	110.037	0.917184	C6H6O2	[M-H]-	Benzene and substituted derivatives	Phenols and derivatives	C01751	Xenobiotics biodegradation and metabolism; Global and overview maps	108-46-3	HMDB0032037	BioDeepDB	2	neg	2.16882e+08	4.21132e+07	5.69587e+07	2.12302e+08	2.10928e+08	5.66067e+07
M109T199	Hydroquinone	109.029	198.5	110.037	0.917184	C6H6O2	[M-H]-	Phenols	Benzenediols	C00530	Amino acid metabolism; Xenobiotics biodegradation and metabolism; Global and overview maps	123-31-9	HMDB0002434	BioDeepDB	2	neg	8.49085e+07	8.62261e+07	1.62068e+07	9.96985e+07	6.09023e+07	1.50192e+07
M130T225	Itaconic acid	130.023	225.4	130.027	29.9948	C5H6O4	[M]-	Fatty Acyls	Fatty acids and conjugates	C00490	Carbohydrate metabolism; Global and overview maps	97-65-4/2964-00-3	HMDB0002092	BioDeepDB	2	neg	1.15777e+08	1.12364e+08	2.95549e+07	1.10383e+08	1.11918e+08	2.8043e+07
M111T125	Uracil	111.021	124.9	112.027	5.18823	C4H4N2O2	[M-H]-	Diazines	Pyrimidines and pyrimidine derivatives	C00106	Metabolism of cofactors and vitamins; Metabolism of other amino acids; Global and overview maps; Nucleotide metabolism	66-22-8	HMDB0000300	BioDeepDB	2	neg	5.09576e+08	5.19783e+08	5.56583e+08	5.28473e+08	5.14768e+08	5.44984e+08
M114T529	D-Proline	114.057	529.2	115.063	5.26054	C5H9NO2	[M-H]-	Carboxylic acids and derivatives	Amino acids, peptides, and analogues	C00763	Amino acid metabolism; Global and overview maps	344-25-2	HMDB0003411	BioDeepDB	2	neg	6.44619e+06	8.99791e+06	3.00399e+07	8.0345e+06	6.44561e+07	6.83014e+07
M122T688	Isonicotinic acid	122.024	688	123.032	6.75278	C6H5NO2	[M-H]-	Pyridines and derivatives	Pyridinecarboxylic acids and derivatives	C07446	Xenobiotics biodegradation and metabolism	55-22-1	HMDB0060665	BioDeepDB	2	neg	2.17494e+06	3.19083e+06	2.21209e+07	4.40955e+06	1.24325e+07	1.92114e+07
M123T439	4-Methylcatechol	123.045	439.5	124.052	0.19505	C7H8O2	[M-H]-	Phenols	Benzenediols	C06730	Xenobiotics biodegradation and metabolism; Global and overview maps	452-86-8	HMDB0000873	BioDeepDB	2	neg	2.03774e+08	2.06895e+08	2.12493e+08	2.07433e+08	2.11775e+08	2.08455e+08
M134T231	Adenine	134.047	231.3	135.054	2.23802	C5H5N5	[M-H]-	Imidazopyrimidines	Purines and purine derivatives	C00147	Metabolism of terpenoids and polyketides; Global and overview maps; Nucleotide metabolism	73-24-5	HMDB0000034	BioDeepDB	2	neg	6.69331e+08	6.95443e+08	8.25939e+08	7.8986e+08	6.86423e+08	7.38404e+08
M135T84_2	Threonic acid	135.03	84.4	136.037	0	C4H8O5	[M-H]-	Organooxygen compounds	Carbohydrates and carbohydrate conjugates	C01620	Carbohydrate metabolism; Global and overview maps	3909-12-4/7306-96-9/70753-61-6	HMDB0000943	BioDeepDB	2	neg	1.66179e+08	1.70069e+08	1.80389e+08	1.6563e+08	1.69117e+08	2.20224e+08
M137T554	4-Hydroxybenzoic acid	137.025	553.5	138.032	7.12277	C7H6O3	[M-H]-	Benzene and substituted derivatives	Benzoic acids and derivatives	C00156	Metabolism of cofactors and vitamins; Skeleton-based classification; Xenobiotics biodegradation and metabolism; Chemical structure transformation maps; Global and overview maps	99-96-7/456-23-5	HMDB0000500	BioDeepDB	2	neg	2.00474e+07	2.74201e+07	2.47305e+07	7.86329e+06	8.59441e+06	4.26899e+07
M137T917	3,4-Dihydroxybenzaldehyde	137.025	917.3	138.032	1.28444	C7H6O3	[M-H]-	Benzene and substituted derivatives	Benzaldehydes	C16700	Chemical structure transformation maps; Biosynthesis of other secondary metabolites	139-85-5	HMDB0059965	BioDeepDB	2	neg	1.25038e+06	1.30937e+07	2.05022e+06	7.75067e+06	9.87923e+06	5.01416e+06
M165T344	L-3-Phenyllactic acid	165.056	343.9	166.063	0.605856	C9H10O3	[M-H]-	Phenylpropanoic acids		C05607	Chemical structure transformation maps; Amino acid metabolism; Biosynthesis of other secondary metabolites; Global and overview maps	20312-36-1	HMDB0000748	BioDeepDB	2	neg	6.03428e+08	5.87304e+08	6.3211e+08	5.83332e+08	5.7855e+08	6.30137e+08
M166T114	3-Methoxyanthranilate	166.051	113.6	167.058	0.602224	C8H9NO3	[M-H]-	Benzene and substituted derivatives	Benzoic acids and derivatives	C05831	Amino acid metabolism	3177-80-8	HMDB0060374	BioDeepDB	2	neg	5.09413e+07	4.2909e+07	6.48377e+07	4.85088e+07	3.80144e+07	4.30512e+07
M148T125	L-Methionine	148.044	124.6	149.051	0	C5H11NO2S	[M-H]-	Carboxylic acids and derivatives	Amino acids, peptides, and analogues	C00073	Cancer: overview; Drug resistance: antineoplastic; Digestive system; Biosynthesis of other secondary metabolites; Translation; Amino acid metabolism; Chemical structure transformation maps; Global and overview maps	63-68-3	HMDB0000696	BioDeepDB	2	neg	2.51678e+08	2.60014e+08	2.75959e+08	2.66808e+08	2.70586e+08	2.8023e+08
M152T256	Aminosalicylic Acid	152.035	256.5	153.043	1.31549	C7H7NO3	[M-H]-	Benzene and substituted derivatives	Benzoic acids and derivatives	C02518		65-49-6	HMDB0014378	BioDeepDB	2	neg	4.65733e+07	7.72098e+07	8.1303e+07	5.20077e+07	4.78182e+07	2.86996e+07
M157T97	Allantoin	157.036	96.7	158.044	1.27359	C4H6N4O3	[M-H]-	Azoles	Imidazoles	C01551		97-59-6	HMDB0000462	BioDeepDB	2	neg	1.19047e+08	1.27057e+08	1.14821e+08	1.06925e+08	1.19102e+08	1.08259e+08
M177T81	Pyrophosphate	176.936	80.7	177.943	0.429534	H4P2O7	[M-H]-	Non-metal oxoanionic compounds	Non-metal pyrophosphates	C00013	Energy metabolism; Neurodegenerative disease	14000-31-8/2466-09-3	HMDB0000250	BioDeepDB	2	neg	1.25065e+09	1.32503e+09	1.24143e+09	1.15264e+09	1.26608e+09	1.32384e+09
M181T125_1	Hydroxyphenyllactic acid	181.05	124.8	182.058	1.10466	C9H10O4	[M-H]-	Phenylpropanoic acids		C03672		306-23-0	HMDB0000755	BioDeepDB	2	neg	7.45198e+07	7.75589e+07	8.26884e+07	7.77179e+07	7.89064e+07	8.14696e+07
M183T298	3,4-Dihydroxymandelic acid	183.03	297.8	184.037	2.18544	C8H8O5	[M-H]-	Phenols	Benzenediols	C05580	Amino acid metabolism; Global and overview maps	775-01-9	HMDB0001866	BioDeepDB	2	neg	1.22652e+08	1.3598e+08	1.70353e+08	1.50143e+08	1.17272e+08	1.67291e+08
M167T332	Uric acid	167.021	331.9	168.028	1.93988	C5H4N4O3	[M-H]-	Imidazopyrimidines	Purines and purine derivatives	C00366	Global and overview maps; Nucleotide metabolism; Digestive system	69-93-2	HMDB0000289	BioDeepDB	2	neg	1.07819e+09	8.20735e+08	8.84309e+08	8.09539e+08	8.26651e+08	8.6895e+08
M167T448	Ethyl benzoate	167.038	447.8	168.042	18.415	C8H8O4	[M-H]-	Benzene and substituted derivatives	Benzoic acids and derivatives	C01839		93-89-0/480-64-8	HMDB0033967	BioDeepDB	2	neg	3.39812e+08	3.43768e+08	3.50217e+08	3.36269e+08	3.25399e+08	3.38297e+08
M175T98	2-Isopropylmalic acid	175.061	98.2	176.069	1.71369	C7H12O5	[M-H]-	Fatty Acyls	Fatty acids and conjugates	C02504	Carbohydrate metabolism; Amino acid metabolism; Global and overview maps	3237-44-3	HMDB0000402	BioDeepDB	2	neg	7.67268e+07	8.12622e+07	2.62777e+07	6.95919e+07	7.8687e+07	5.6731e+07
M194T641	Caffeine	194.084	640.6	194.08	18.5487	C8H10N4O2	[M]-	Imidazopyrimidines	Purines and purine derivatives	C07481	Chemical structure transformation maps; Biosynthesis of other secondary metabolites; Global and overview maps	58-08-2	HMDB0001847	mzCloud	2	neg	3.24734e+06	2.73101e+06	2.83522e+07	1.40878e+06	1.76379e+06	5.25863e+06
M176T153	N-Formyl-L-methionine	176.039	152.9	177.046	0.431723	C6H11NO3S	[M-H]-	Carboxylic acids and derivatives	Amino acids, peptides, and analogues	C03145	Amino acid metabolism	4289-98-9	HMDB0001015	BioDeepDB	2	neg	7.08319e+07	1.88957e+07	7.86614e+07	6.86356e+07	7.19167e+07	8.4615e+07
M180T252	Fructose-1P	180.067	251.8	180.063	17.7712	C6H12O6	[M]-	Carbohydrates and carbohydrate conjugates	Monosaccharides	C10906		57-48-7	HMDB0062538	BioDeepDB	2	neg	1.84335e+07	6.93192e+07	1.80695e+07	7.67103e+07	2.2185e+07	9.0292e+07
M204T379	Indolelactic acid	204.067	379.5	205.074	0	C11H11NO3	[M-H]-	Indoles and derivatives	Indolyl carboxylic acids and derivatives	C02043		1821-52-9	HMDB0000671	BioDeepDB	2	neg	3.13865e+07	2.98946e+07	2.96363e+07	3.02201e+07	2.94123e+07	3.11189e+07
M191T49	Citric acid	191.019	48.6	192.027	4.71158	C6H8O7	[M-H]-	Carboxylic acids and derivatives	Tricarboxylic acids and derivatives	C00158	Cancer: overview; Chemical structure transformation maps; Signal transduction; Sensory system; Endocrine system; Carbohydrate metabolism; Biosynthesis of other secondary metabolites; Metabolism of terpenoids and polyketides; Amino acid metabolism; Energy metabolism; Global and overview maps	77-92-9/126-44-3	HMDB0000094	BioDeepDB	2	neg	856395	1.42441e+07	2.32331e+06	1.93916e+07	2.04581e+07	5.04151e+06
M192T746	Isoproterenol	192.103	746.3	211.121	1.50961	C11H17NO3	[M-H2O-H]-	Phenols	Benzenediols	C07056	Circulatory system	7683-59-2	HMDB0015197	BioDeepDB	2	neg	4.21386e+06	6.24478e+06	4.86481e+06	5.92184e+06	4.98965e+06	4.90856e+06
M243T606	Etomidate	243.113	606.1	244.121	4.11332	C14H16N2O2	[M-H]-	Azoles	Imidazoles	C07522		33125-97-2	HMDB0014437	BioDeepDB	2	neg	1.19323e+07	1.30981e+07	1.04687e+07	1.1151e+07	1.23396e+07	1.30191e+07
M253T945	Ketoprofen	253.093	944.8	254.094	21.6364	C16H14O3	[M-H]-	Benzene and substituted derivatives	Benzophenones	C01716		22071-15-4	HMDB0015144	BioDeepDB	2	neg	4.72898e+06	8.47679e+06	4.45872e+06	5.07832e+06	1.13891e+07	3.504e+06
M271T537	Sotalol	271.109	536.5	272.12	12.1722	C12H20N2O3S	[M-H]-	Benzene and substituted derivatives	Sulfanilides	C07309		3930-20-9	HMDB0014632	BioDeepDB	2	neg	2.38912e+07	3.33426e+07	3.49972e+07	3.08374e+07	3.35626e+07	3.35688e+07
M254T950	Palmitoleic acid	254.221	950.4	254.225	15.7344	C16H30O2	[M]-	Fatty Acyls	Fatty acids and conjugates	C08362	Lipid metabolism	373-49-9	HMDB0003229	BioDeepDB	2	neg	6.18385e+06	9.50549e+06	8.1954e+06	1.45039e+07	1.02225e+07	5.45142e+06
M259T77	Galactose 1-phosphate	259.022	76.6	260.03	0.386067	C6H13O9P	[M-H]-	Organooxygen compounds	Carbohydrates and carbohydrate conjugates	C00103	Endocrine system; Carbohydrate metabolism; Lipid metabolism; Biosynthesis of other secondary metabolites; Metabolism of terpenoids and polyketides; Glycan biosynthesis and metabolism; Chemical structure transformation maps; Global and overview maps	2255-14-3/59-56-3	HMDB0000645	BioDeepDB	2	neg	8.15712e+07	7.89293e+07	8.0772e+07	7.63908e+07	7.59609e+07	8.04352e+07
M259T576	Fructose 6-phosphate	259.025	576.2	260.03	8.40075	C6H13O9P	[M-H]-	Organooxygen compounds	Carbohydrates and carbohydrate conjugates	C00085	Endocrine and metabolic disease; Cancer: overview; Signal transduction; Endocrine system; Carbohydrate metabolism; Energy metabolism; Global and overview maps	643-13-0	HMDB0000124	BioDeepDB	2	neg	1.3616e+07	1.47252e+07	1.35363e+07	1.34598e+07	2.01418e+07	1.91596e+07
M283T146	Xanthosine	283.067	146.3	284.076	3.97079	C10H12N4O6	[M-H]-	Purine nucleosides		C01762	Membrane transport; Biosynthesis of other secondary metabolites; Nucleotide metabolism; Chemical structure transformation maps; Global and overview maps	146-80-5	HMDB0000299	mzCloud	2	neg	2.56155e+07	2.79112e+07	2.36747e+07	2.6748e+07	2.21586e+07	2.37437e+07
M279T796	Bovinic acid	279.23	795.5	280.24	10.4717	C18H32O2	[M-H]-	Fatty Acyls	Lineolic acids and derivatives	C04056	Lipid metabolism	2540-56-9	HMDB0003797	BioDeepDB	2	neg	924842	3.38475e+07	2.42741e+07	1.55182e+07	4.97264e+06	1.26088e+06
M294T854	9-OxoODE	294.214	853.9	294.219	17.3343	C18H30O3	[M]-	Fatty Acyls	Lineolic acids and derivatives	C14766	Lipid metabolism	54232-59-6	HMDB0004669	BioDeepDB	2	neg	708654	4.50044e+06	941414	6.07225e+06	1.1002e+06	2.37536e+06
M295T875	9,10-Epoxyoctadecenoic acid	295.228	875.1	296.235	0.338721	C18H32O3	[M-H]-	Fatty Acyls	Fatty acids and conjugates	C14825	Lipid metabolism; Global and overview maps		HMDB0004701	BioDeepDB	2	neg	4.07033e+07	6.13716e+07	4.89144e+07	7.42738e+07	5.75376e+07	4.00727e+07
M321T119	dTMP	321.049	119.2	322.057	2.18036	C10H15N2O8P	[M-H]-	Pyrimidine nucleotides	Pyrimidine deoxyribonucleotides	C00364	Drug resistance: antineoplastic; Global and overview maps; Nucleotide metabolism	365-07-1	HMDB0001227	BioDeepDB	2	neg	2.49676e+07	2.04778e+07	3.23222e+07	3.01475e+07	2.33453e+07	2.66111e+07
M346T116	AMP	346.054	116.2	347.063	5.49047	C10H14N5O7P	[M-H]-	Purine nucleotides	Purine ribonucleotides	C00020	Endocrine and metabolic disease; Drug resistance: antineoplastic; Signal transduction; Sensory system; Endocrine system; Neurodegenerative disease; Metabolism of terpenoids and polyketides; Nucleotide metabolism; Substance dependence; Chemical structure transformation maps; Global and overview maps	61-19-8	HMDB0000045	BioDeepDB	2	neg	1.24929e+08	1.14328e+08	1.37299e+08	1.34613e+08	1.25141e+08	1.34167e+08
M351T776_2	Prostaglandin F3a	351.22	775.8	352.225	7.61915	C20H32O5	[M-H]-	Fatty Acyls	Eicosanoids	C06476		745-64-2	HMDB0002122	BioDeepDB	2	neg	1.19215e+08	1.34239e+08	1.36773e+08	1.37999e+08	1.44272e+08	1.35909e+08
M409T801	LysoPA(16_0_0_0)	409.234	801	410.243	4.21275	C19H39O7P	[M-H]-	Glycerophospholipids	Glycerophosphates	C04036			HMDB0007853	BioDeepDB	2	neg	6.38972e+06	6.41634e+06	6.57189e+06	7.61236e+06	7.60271e+06	6.73365e+06
M151T476	2-Hydroxyphenylacetate	151.039	476.3	152.047	9.42805	C8H8O3	[M-H]-	Benzene and substituted derivatives	Phenylacetic acids	C05852	Amino acid metabolism; Xenobiotics biodegradation and metabolism; Global and overview maps	614-75-5	HMDB0000669	mzCloud	2	neg	1.21846e+08	3.21064e+07	3.53202e+07	1.37486e+08	1.25123e+08	3.62105e+07
M142T115	N-methyl-L-glutamic Acid	142.051	114.6	161.069	4.15344	C6H11NO4	[M-H2O-H]-	Carboxylic acids and derivatives	Amino acids, peptides, and analogues	C01046	Energy metabolism; Global and overview maps	35989-16-3/NA	HMDB0062660	MoNA	2	neg	3.13967e+07	1.25615e+08	1.27955e+08	1.21251e+08	1.18296e+08	1.3391e+08
M128T283	DL-Glutamate	128.034	282.7	147.053	9.45064	C5H9NO4	[M-H2O-H]-	Carboxylic acids and derivatives	Amino acids, peptides, and analogues	C00302	Metabolism of other amino acids; Global and overview maps	617-65-2	HMDB0060475	MoNA	2	neg	1.28978e+07	2.42803e+07	1.67729e+08	2.9296e+08	1.42623e+08	1.77141e+08
M129T77	Citramalic acid	129.019	76.5	148.037	0.0775081	C5H8O5	[M-H2O-H]-	Fatty Acyls	Fatty acids and conjugates	C00815		597-44-4/2306-22-1	HMDB0000426	MoNA	2	neg	7.82438e+07	7.85142e+07	1.65045e+08	3.83264e+07	1.5356e+08	1.718e+08
M129T322_2	3-Methyl-2-oxovaleric acid	129.055	322.5	130.063	2.46545	C6H10O3	[M-H]-	Keto acids and derivatives	Short-chain keto acids and derivatives	C03465		1460-34-0	HMDB0000491	MoNA	2	neg	1.60422e+08	1.97494e+08	1.74277e+08	2.73542e+08	1.74249e+08	1.85667e+08
M130T307	Creatine	130.059	307.1	131.07	24.6083	C4H9N3O2	[M-H]-	Carboxylic acids and derivatives	Amino acids, peptides, and analogues	C00300	Amino acid metabolism; Global and overview maps	57-00-1	HMDB0000064	MoNA	2	neg	5.22131e+07	6.61725e+06	6.56599e+07	7.31707e+06	6.70488e+07	7.7153e+06
M131T226	6-Hydroxyhexanoic acid	131.07	226.4	132.079	7.8126	C6H12O3	[M-H]-	Hydroxy acids and derivatives	Medium-chain hydroxy acids and derivatives	C06103	Xenobiotics biodegradation and metabolism; Global and overview maps	1191-25-9	HMDB0012843	MoNA	2	neg	1.62524e+09	2.67323e+09	5.91004e+08	2.86849e+09	2.75073e+09	1.21503e+09
M131T716	Beta-Guanidinopropionic acid	131.07	715.7	131.07	2.28886	C4H9N3O2	[M]-	Organonitrogen compounds	Guanidines	C03065		353-09-3	HMDB0013222	MoNA	2	neg	1.19948e+06	1.75189e+06	1.31696e+07	8.4687e+06	7.72537e+06	2.62406e+06
M144T577	1H-Indole-3-carboxaldehyde	144.045	577.4	145.053	4.77521	C9H7NO	[M-H]-	Indoles and derivatives	Indoles	C08493		487-89-8	HMDB0029737	MoNA	2	neg	2.17451e+08	2.1194e+08	2.09067e+08	2.10569e+08	1.93927e+08	2.06888e+08
M148T781	Racemethionine	148.041	781	149.051	19.0758	C5H11NO2S	[M-H]-	Carboxylic acids and derivatives	Amino acids, peptides, and analogues	C01733		59-51-8	HMDB0033951	MoNA	2	neg	1.89241e+06	2.98185e+06	4.18583e+06	4.57697e+06	4.19454e+06	4.83909e+06
M151T538	Methyl 2-hydroxybenzoate	151.038	537.5	152.047	11.4143	C8H8O3	[M-H]-	Benzene and substituted derivatives	Benzoic acids and derivatives	C12305	Chemical structure transformation maps	119-36-8	HMDB0034172	MoNA	2	neg	1.06403e+07	1.16154e+07	1.32103e+07	2.09328e+07	4.54434e+07	3.0586e+07
M151T502	3-Hydroxyphenylacetic acid	151.041	502.1	152.047	8.81801	C8H8O3	[M-H]-	Phenols	1-hydroxy-4-unsubstituted benzenoids	C05593	Amino acid metabolism; Xenobiotics biodegradation and metabolism; Global and overview maps	621-37-4	HMDB0000440	MoNA	2	neg	8.65816e+06	5.03217e+06	5.38597e+07	2.94099e+07	9.68779e+06	1.06897e+07
M171T81	Beta-Glycerophosphoric acid	171.007	80.8	172.014	1.0292	C3H9O6P	[M-H]-	Glycerophospholipids	Glycerophosphates	C02979		17181-54-3	HMDB0002520	MoNA	2	neg	5.38111e+08	5.24273e+08	5.41998e+08	5.15097e+08	5.32541e+08	5.76835e+08
M173T120	L-Theanine	173.093	119.8	174.1	3.02728	C7H14N2O3	[M-H]-	Carboxylic acids and derivatives	Amino acids, peptides, and analogues	C01047		3081-61-6	HMDB0034365	MoNA	2	neg	9.85934e+08	8.42025e+08	1.05712e+09	1.01141e+09	9.27867e+08	7.7689e+08
M187T158	Glycylleucine	187.109	158.3	188.116	0.0874999	C8H16N2O3	[M-H]-	Carboxylic acids and derivatives	Amino acids, peptides, and analogues	C02155		869-19-2	HMDB0000759	MoNA	2	neg	8.82028e+08	8.75964e+08	9.33735e+08	2.59084e+08	2.38396e+08	1.05139e+09
M209T170	3-(3,4-Dihydroxy-5-methoxy)-2-propenoic acid	209.049	170.2	210.053	14.6023	C10H10O5	[M-H]-	Cinnamic acids and derivatives	Hydroxycinnamic acids and derivatives	C05619	Chemical structure transformation maps; Biosynthesis of other secondary metabolites; Global and overview maps	1782-55-4/2041-35-2	HMDB0035484	MoNA	2	neg	5.82618e+07	5.12695e+07	5.71406e+07	6.38669e+07	6.71566e+07	4.5429e+07
M225T97	Carnosine	225.1	96.9	226.107	1.67037	C9H14N4O3	[M-H]-	Peptidomimetics	Hybrid peptides	C00386	Amino acid metabolism; Metabolism of other amino acids; Global and overview maps	305-84-0	HMDB0000033	MoNA	2	neg	1.52224e+08	1.57888e+08	1.32438e+08	1.26224e+08	1.51717e+08	1.28995e+08
M249T626	Citrinin	249.076	625.7	250.084	2.10377	C13H14O5	[M-H]-	Benzopyrans		C16765		518-75-2	HMDB0041857	MoNA	2	neg	9.37197e+06	1.2605e+07	1.01653e+07	1.04213e+07	1.27377e+07	1.07829e+07
M121T574	4-Hydroxybenzaldehyde	121.03	573.6	122.037	5.58538	C7H6O2	[M-H]-	Organooxygen compounds	Carbonyl compounds	C00633	Chemical structure transformation maps; Xenobiotics biodegradation and metabolism; Global and overview maps	123-08-0	HMDB0011718	mzCloud	2	neg	1.61102e+07	9.72145e+06	4.92039e+07	1.40293e+07	4.9079e+06	1.77207e+07
M122T725	Picolinic acid	122.026	724.7	123.032	7.17882	C6H5NO2	[M-H]-	Pyridines and derivatives	Pyridinecarboxylic acids and derivatives	C10164	Amino acid metabolism; Global and overview maps	98-98-6	HMDB0002243	mzCloud	2	neg	1.09381e+06	1.63645e+06	1.1455e+07	2.19678e+06	1.44168e+07	4.53521e+06
M130T128	(3R)-beta-Leucine	130.087	127.6	131.095	0.184491	C6H13NO2	[M-H]-	Carboxylic acids and derivatives	Amino acids, peptides, and analogues	C02486		5699-54-7	HMDB0003640	mzCloud	2	neg	1.8267e+09	1.83478e+09	4.04306e+08	1.74445e+09	1.62088e+09	4.5287e+08
M151T674	3-Methylsalicylate	151.038	673.6	152.047	10.0901	C8H8O3	[M-H]-	Benzene and substituted derivatives	Benzoic acids and derivatives	C14088	Xenobiotics biodegradation and metabolism; Global and overview maps	c("45848-87-1", "83-40-9")	HMDB0002390	mzCloud	2	neg	6.17757e+07	3.21763e+07	6.678e+07	1.56521e+07	5.72165e+07	1.66754e+07
M178T277	Phenibut	178.087	277	179.095	1.98031	C10H13NO2	[M-H]-	Drugs of Abuse/Illegal Drugs		D10509				mzCloud	2	neg	2.03992e+08	2.66022e+08	2.40006e+08	2.25051e+08	2.48926e+08	3.41908e+08
M179T381	Caffeate	179.038	381.3	180.042	19.4148	C9H8O4	[M-H]-	Cinnamic acids and derivatives	Hydroxycinnamic acids and derivatives	C01197	Chemical structure transformation maps; Biosynthesis of other secondary metabolites; Global and overview maps	c("501-16-6", "331-39-5")	HMDB0003501	mzCloud	2	neg	2.86614e+07	2.87647e+07	2.98302e+07	2.83978e+07	2.88093e+07	2.84304e+07
M180T103	Propylparaben	180.077	102.8	180.201	6.35422	C10H12O3	[M]-	Benzene and substituted derivatives	Benzoic acids and derivatives	D01422		94-13-3	HMDB0032574	mzCloud	2	neg	5.17369e+08	5.78083e+08	5.07891e+08	4.54535e+08	4.79709e+08	4.8484e+08
M242T587	Cytidine	242.082	587.3	243.085	13.9457	C9H13N3O5	[M-H]-	Endogenous Metabolites		C00475	Membrane transport; Global and overview maps; Nucleotide metabolism	65-46-3		mzCloud	2	neg	1.30576e+07	1.41519e+07	1.29835e+07	1.29023e+07	1.26955e+07	1.33496e+07
M319T846	11,12-EET	319.226	845.6	320.235	5.71382	C20H32O3	[M-H]-	Endogenous Metabolites		C14770	Circulatory system; Nervous system; Endocrine system; Lipid metabolism; Global and overview maps	123931-40-8		mzCloud	2	neg	1.11772e+07	1.17688e+07	9.6538e+06	1.36025e+07	7.89537e+06	6.7555e+06
M102T969	Triethylamine	102.128	969.5	101.12	0.0158971	C6H15N	[M+H]+	Amines	Tertiary amines	C14691		121-44-8	HMDB0032539	BioDeepDB	1	pos	1.32608e+07	1.48232e+07	1.57659e+07	1.39025e+07	1.36403e+07	1.50347e+07
M102T979_2	Valeric acid	102.034	979	102.068	4.63451	C5H10O2	[M]+	Fatty Acyls	Fatty acids and conjugates	C00803		109-52-4	HMDB0000892	BioDeepDB	1	pos	8.49923e+07	8.18939e+07	7.86573e+07	7.6961e+07	8.36267e+07	8.70277e+07
M104T126	2-Aminoisobutyric acid	104.071	125.8	103.063	0.230613	C4H9NO2	[M+H]+	Carboxylic acids and derivatives	Amino acids, peptides, and analogues	C03665		62-57-7	HMDB0001906	BioDeepDB	1	pos	1.52337e+08	1.44663e+08	1.48255e+08	1.53711e+08	1.53449e+08	1.50391e+08
M103T989	Isovaleric acid	103.123	989.4	102.068	18.8024	C5H10O2	[M+H]+	Fatty Acyls	Fatty acids and conjugates	C08262	Chemical structure transformation maps; Global and overview maps; Digestive system	503-74-2	HMDB0000718	BioDeepDB	1	pos	760168	886307	281240	1.15749e+06	1.16979e+06	134548
M104T203	Hydroxypyruvic acid	104.107	202.9	104.011	2.20865	C3H4O4	[M]+	Hydroxy acids and derivatives	Beta hydroxy acids and derivatives	C00168	Carbohydrate metabolism; Amino acid metabolism; Global and overview maps; Energy metabolism	1113-60-6	HMDB0001352	BioDeepDB	1	pos	1.7633e+08	1.23818e+08	2.61396e+07	8.13186e+07	3.47901e+07	9.44979e+06
M105T75	Diethanolamine	105.003	75.3	105.079	3.31103	C4H11NO2	[M]+	Organonitrogen compounds	Amines	C06772	Lipid metabolism	111-42-2	HMDB0004437	BioDeepDB	1	pos	8.81944e+06	8.71486e+06	8.80401e+06	2.1868e+06	8.31112e+06	9.2013e+06
M105T89	Alpha-Hydroxyisobutyric acid	105.11	89.3	104.105	18.7994	C4H8O3	[M+H]+	Organooxygen compounds	Alcohols and polyols			594-61-6	HMDB0000729	BioDeepDB	1	pos	4.83243e+08	4.87407e+08	4.70973e+08	4.74836e+08	5.01721e+08	4.99911e+08
M109T70	Hypotaurine	109.105	69.6	109.02	27.3582	C2H7NO2S	[M]+	Sulfinic acids and derivatives	Sulfinic acids	C00519	Metabolism of other amino acids; Global and overview maps	300-84-5	HMDB0000965	BioDeepDB	1	pos	8.77812e+06	9.13636e+06	8.9185e+06	8.0406e+06	7.4298e+06	9.0291e+06
M129T376	Quinoline	129.055	376.5	129.058	0.0459758	C9H7N	[M]+	Quinolines and derivatives		C06413		91-22-5	HMDB0033731	BioDeepDB	1	pos	1.20565e+07	1.29229e+07	1.27003e+07	1.14114e+07	1.34102e+07	9.63199e+06
M130T453	Heptanoic acid	130.065	452.7	130.099	0.697516	C7H14O2	[M]+	Fatty Acyls	Fatty acids and conjugates	C17714		111-14-8	HMDB0000666	BioDeepDB	1	pos	1.36461e+07	1.07471e+07	1.16487e+07	1.18375e+07	1.26954e+07	1.40317e+07
M114T104	2-Heptanone	114.103	104.1	114.105	17.5281	C7H14O	[M]+	Organooxygen compounds	Carbonyl compounds	C08380		110-43-0	HMDB0003671	BioDeepDB	1	pos	1.25054e+07	1.51119e+07	1.33696e+07	9.30958e+06	1.45237e+07	1.36967e+07
M133T75_1	Glutaric acid	132.998	75.4	132.042	0.396215	C5H8O4	[M+H]+	Carboxylic acids and derivatives	Dicarboxylic acids and derivatives	C00489	Lipid metabolism; Amino acid metabolism; Global and overview maps	110-94-1	HMDB0000661	BioDeepDB	1	pos	1.06519e+07	9.89429e+06	9.63071e+06	1.08164e+07	1.0436e+07	9.72914e+06
M117T95	Levulinic acid	117.102	95.3	116.115	3.23826	C5H8O3	[M+H]+	Organooxygen compounds	Carbonyl compounds			123-76-2	HMDB0000720	BioDeepDB	1	pos	3.84508e+07	4.1071e+07	4.24266e+07	3.95747e+07	3.7297e+07	3.95296e+07
M118T460	Indole	118.065	460.4	117.058	0.203278	C8H7N	[M+H]+	Indoles and derivatives	Indoles	C00463	Amino acid metabolism; Biosynthesis of other secondary metabolites; Global and overview maps; Digestive system	120-72-9	HMDB0000738	mzCloud	1	pos	2.88265e+07	2.7176e+07	2.8576e+07	2.86256e+07	2.91444e+07	2.77388e+07
M121T497	Phenylacetaldehyde	121.065	497.4	120.058	0.627764	C8H8O	[M+H]+	Benzene and substituted derivatives	Phenylacetaldehydes	C00601	Amino acid metabolism; Xenobiotics biodegradation and metabolism; Global and overview maps	122-78-1	HMDB0006236	BioDeepDB	1	pos	3.82641e+07	3.59234e+07	4.6281e+07	4.82673e+07	3.57646e+07	1.25991e+07
M122T988	L-Cysteine	122.066	988.3	121.02	17.8468	C3H7NO2S	[M+H]+	Carboxylic acids and derivatives	Amino acids, peptides, and analogues	C00097	Cancer: overview; Metabolism of cofactors and vitamins; Metabolism of other amino acids; Chemical structure transformation maps; Cell growth and death; Digestive system; Biosynthesis of other secondary metabolites; Translation; Amino acid metabolism; Folding, sorting and degradation; Energy metabolism; Global and overview maps	52-90-4	HMDB0000574	BioDeepDB	1	pos	662328	952149	479221	998555	962317	1.56117e+06
M132T985	Cinnamaldehyde	132.066	985.2	132.058	0.480829	C9H8O	[M]+	Cinnamaldehydes		C00903	Chemical structure transformation maps; Biosynthesis of other secondary metabolites; Global and overview maps; Sensory system	104-55-2 / 14371-10-9	HMDB0003441	BioDeepDB	1	pos	5.62511e+07	3.46961e+06	2.69067e+06	2.80167e+06	5.59839e+06	5.57377e+06
M134T102	L-Aspartic acid	134.045	102.1	133.037	0.0719244	C4H7NO4	[M+H]+	Carboxylic acids and derivatives	Amino acids, peptides, and analogues	C00049	Metabolism of cofactors and vitamins; Metabolism of other amino acids; Chemical structure transformation maps; Membrane transport; Signal transduction; Biosynthesis of other secondary metabolites; Signaling molecules and interaction; Translation; Amino acid metabolism; Energy metabolism; Cell motility; Global and overview maps	56-84-8	HMDB0000191	BioDeepDB	1	pos	8.53564e+06	2.85047e+06	6.33715e+06	1.67788e+06	8.68586e+06	2.36144e+06
M153T145	Mandelic acid	153.055	145.3	152.047	0.156807	C8H8O3	[M+H]+	Benzene and substituted derivatives		C01984	Xenobiotics biodegradation and metabolism; Global and overview maps	90-64-2 / 17199-29-0	HMDB0000703	BioDeepDB	1	pos	6.6499e+07	9.66629e+06	1.0602e+07	3.92886e+07	1.04884e+07	3.90871e+07
M136T117	Homocysteine	136.043	117	135.035	0.430386	C4H9NO2S	[M+H]+	Carboxylic acids and derivatives	Amino acids, peptides, and analogues	C05330		454-29-5	HMDB0000742	BioDeepDB	1	pos	1.01434e+07	9.93317e+06	3.47753e+06	2.48473e+06	9.15556e+06	9.97087e+06
M137T404	Phenylacetic acid	137.06	403.5	136.052	0.554503	C8H8O2	[M+H]+	Benzene and substituted derivatives		C07086	Amino acid metabolism; Xenobiotics biodegradation and metabolism; Global and overview maps	103-82-2	HMDB0000209	BioDeepDB	1	pos	2.08912e+08	2.17483e+08	2.15706e+08	2.1702e+08	2.2767e+08	2.19088e+08
M157T694_2	3-Indoleacetonitrile	157.122	694.4	156.069	1.75334	C10H8N2	[M+H]+	Indoles and derivatives	Indoles	C02938	Amino acid metabolism; Global and overview maps	771-51-7	HMDB0006524	BioDeepDB	1	pos	2.14813e+06	2.45169e+06	2.58652e+06	1.63705e+06	2.20335e+06	2.17101e+06
M140T978	Phosphonoacetate	139.988	978.4	139.988	1.4287	C2H5O5P	[M]+	Organic phosphonic acids and derivatives	Organic phosphonic acids	C05682	Metabolism of other amino acids; Global and overview maps	4408-78-0	HMDB0004110	BioDeepDB	1	pos	5.73449e+08	5.81787e+08	5.59164e+08	5.63653e+08	5.90243e+08	6.02319e+08
M143T70	5-Hydroxymethyluracil	143.154	70.1	142.038	1.30219	C5H6N2O3	[M+H]+	Diazines	Pyrimidines and pyrimidine derivatives	C03088		4433-40-3	HMDB0000469	BioDeepDB	1	pos	2.20205e+07	2.17034e+07	2.10405e+07	2.06385e+07	2.15313e+07	2.11828e+07
M146T123	4-Guanidinobutanoic acid	146.081	123.4	145.085	0.0546504	C5H11N3O2	[M+H]+	Carboxylic acids and derivatives	Amino acids, peptides, and analogues	C01035	Amino acid metabolism; Global and overview maps	463-00-3	HMDB0003464	BioDeepDB	1	pos	4.27548e+07	3.44955e+07	4.2287e+07	4.15867e+07	4.88645e+07	4.12126e+07
M149T880	L-2-Hydroxyglutaric acid	149.023	880.5	148.037	0.0555374	C5H8O5	[M+H]+	Fatty Acyls	Fatty acids and conjugates	C03196	Amino acid metabolism; Global and overview maps	13095-48-2	HMDB0000694	BioDeepDB	1	pos	2.36638e+07	2.38227e+07	2.35121e+07	2.24999e+07	2.34837e+07	2.27248e+07
M150T165	3-Methyladenine	150.077	164.8	149.07	0.0385544	C6H7N5	[M+H]+	Imidazopyrimidines	Purines and purine derivatives	C00913		5142-23-4	HMDB0011600	BioDeepDB	1	pos	4.13401e+07	3.79907e+07	4.03551e+07	4.3874e+07	3.84353e+07	3.70037e+07
M151T980	Monosodium oxoglurate	150.996	979.6	168.003	0.225172	C5H5NaO5	[M+H-H2O]+					22202-68-2		BioDeepDB	1	pos	3.08466e+07	3.33596e+07	3.08782e+07	2.99946e+07	3.43213e+07	3.24201e+07
M151T139	D-Ribose	151.061	139.4	150.053	0.463598	C5H10O5	[M+H]+	Organooxygen compounds	Carbohydrates and carbohydrate conjugates	C00121	Carbohydrate metabolism; Membrane transport; Global and overview maps; Cell motility	613-83-2 / 50-69-1	HMDB0000283	BioDeepDB	1	pos	9.79551e+07	9.68878e+07	9.53831e+07	9.8338e+07	9.53296e+07	9.07194e+07
M153T631	Perillyl alcohol	153.091	630.8	152.12	0.40939	C10H16O	[M+H]+	Prenol lipids	Monoterpenoids	C02452	Global and overview maps; Metabolism of terpenoids and polyketides	536-59-4 / 18457-55-1	HMDB0003634	BioDeepDB	1	pos	716361	879682	2.12284e+06	3.79472e+06	2.01087e+06	863847
M154T979_1	Eucalyptol	153.959	979	154.136	20.0877	C10H18O	[M]+	Oxanes		C09844	Sensory system; Global and overview maps; Metabolism of terpenoids and polyketides	470-82-6	HMDB0004472	BioDeepDB	1	pos	6.62336e+06	7.00329e+06	6.63698e+06	6.1761e+06	6.54482e+06	7.75088e+06
M154T985	Cysteine sulfinic acid	154.086	984.9	153.01	1.45072	C3H7NO4S	[M+H]+					207121-48-0		BioDeepDB	1	pos	1.46276e+06	3.56268e+06	1.53905e+06	3.26077e+06	3.88681e+06	2.60644e+06
M174T428_1	Quinaldic acid	174.055	427.6	173.048	1.57183	C10H7NO2	[M+H]+	Quinolines and derivatives	Quinoline carboxylic acids	C06325		93-10-7	HMDB0000842	BioDeepDB	1	pos	1.23201e+08	1.24813e+08	1.2366e+08	1.23664e+08	1.21611e+08	1.23606e+08
M158T124	cadaverine dihydrochloride	158.093	124.4	175.1	0.417477	C5H16Cl2N2	[M+H-H2O]+	Organonitrogen compounds	Amines			1476-39-7 /		BioDeepDB	1	pos	6.78523e+08	6.42747e+08	6.93025e+08	6.92469e+08	6.51307e+08	6.67085e+08
M161T979_2	Sodium mercaptopyruvate dihydrate	160.984	979	177.991	1.45356	C3H7NaO5S	[M+H-H2O]+					10255-67-1		BioDeepDB	1	pos	7.74622e+06	7.43913e+06	6.86057e+06	7.08864e+06	7.91467e+06	8.01883e+06
M161T951	1,4-Diaminobutane dihydrochloride	161.06	950.7	160.053	4.1972	C4H14Cl2N2	[M+H]+					333-93-7		BioDeepDB	1	pos	1.02592e+07	9.7501e+06	8.99809e+06	8.97032e+06	9.58929e+06	9.52158e+06
M163T286	Acetylcysteine	163.087	285.9	163.03	0.373603	C5H9NO3S	[M]+	Carboxylic acids and derivatives	Amino acids, peptides, and analogues	C06809		616-91-1	HMDB0001890	BioDeepDB	1	pos	1.20093e+08	1.37364e+08	1.31099e+08	1.31559e+08	1.35322e+08	1.33061e+08
M163T703	Pterin	163.039	702.8	163.049	0.214884	C6H5N5O	[M]+	Pteridines and derivatives	Pterins and derivatives	C00715		2236-60-4	HMDB0000802	BioDeepDB	1	pos	3.45211e+06	3.53902e+06	3.66125e+06	3.22712e+06	4.0495e+06	3.14178e+06
M164T87_2	2,4-Dihydroxypteridine	164.03	86.7	164.033	23.7762	C6H4N4O2	[M]+			C03212		487-21-8		BioDeepDB	1	pos	8.75043e+06	7.52616e+06	8.64956e+06	9.8894e+06	8.82748e+06	9.19357e+06
M165T743	methyl vanillate	165.164	743.2	182.173	13.7197	C9H10O4	[M+H-H2O]+	Organooxygen compounds	Ethers			3943-74-6 /		BioDeepDB	1	pos	2.4701e+06	2.51421e+06	664909	1.19954e+06	2.34368e+06	2.23724e+06
M184T555	Epinephrine	184.097	554.5	183.089	0.95602	C9H13NO3	[M+H]+	Phenols	Benzenediols	C00788	Circulatory system; Signal transduction; Endocrine system; Signaling molecules and interaction; Amino acid metabolism; Cellular community - prokaryotes; Global and overview maps	51-43-4	HMDB0000068	BioDeepDB	1	pos	1.07249e+07	1.09399e+07	1.25044e+07	1.12855e+07	1.11877e+07	1.2041e+07
M185T545	Phosphoserine	185.165	545.4	185.009	0.000284789	C3H8NO6P	[M]+	Carboxylic acids and derivatives	Amino acids, peptides, and analogues	C01005	Biosynthesis of other secondary metabolites; Translation; Amino acid metabolism; Energy metabolism; Global and overview maps	407-41-0	HMDB0000272	BioDeepDB	1	pos	1.03879e+07	9.94939e+06	9.53048e+06	1.01518e+07	1.05158e+07	9.42645e+06
M170T271	Pyridoxine	170.081	271.5	169.074	0.014437	C8H11NO3	[M+H]+	Pyridines and derivatives	Pyridoxines	C00314	Metabolism of cofactors and vitamins; Global and overview maps	65-23-6	HMDB0000239	BioDeepDB	1	pos	1.94514e+07	1.58408e+07	6.59629e+06	2.05536e+07	8.27996e+06	8.47564e+06
M170T84	Dihydroxyacetone phosphate	169.996	84.4	169.998	12.3532	C3H7O6P	[M]+	Organooxygen compounds	Carbohydrates and carbohydrate conjugates	C00111	Metabolism of cofactors and vitamins; Carbohydrate metabolism; Lipid metabolism; Energy metabolism; Global and overview maps	57-04-5	HMDB0001473	BioDeepDB	1	pos	4.39657e+06	4.37146e+06	6.53376e+06	4.68196e+06	4.92769e+06	4.76059e+06
M171T75	1-Hydroxy-2-naphthoate	171.043	75	188.047	20.6614	C11H8O3	[M+H-H2O]+			C03203	Xenobiotics biodegradation and metabolism; Global and overview maps	86-48-6		BioDeepDB	1	pos	3.43633e+06	2.99918e+06	3.17293e+06	2.62084e+06	621950	2.60244e+06
M189T108	Azelaic acid	189.112	107.6	188.105	0.345284	C9H16O4	[M+H]+	Fatty Acyls	Fatty acids and conjugates	C08261		123-99-9	HMDB0000784	BioDeepDB	1	pos	1.24401e+07	1.53112e+07	1.30802e+07	1.10539e+07	1.61986e+07	1.28246e+07
M172T75	Octopamine hydrochloride	172.046	74.7	189.056	17.8209	C8H12ClNO2	[M+H-H2O]+					770-05-8		BioDeepDB	1	pos	580737	5.07284e+06	6.70632e+06	7.66176e+06	9.43112e+06	9.56008e+06
M192T697	5-Hydroxyindoleacetic acid	192.065	696.9	191.058	0.916355	C10H9NO3	[M+H]+	Indoles and derivatives	Indolyl carboxylic acids and derivatives	C05635	Amino acid metabolism; Nervous system; Global and overview maps	54-16-0	HMDB0000763	BioDeepDB	1	pos	6.98952e+06	6.17838e+06	5.85882e+06	7.35573e+06	3.21058e+06	7.39686e+06
M174T108	1H-Indole-3-acetamide	174.076	108.4	174.079	0.0904612	C10H10N2O	[M]+	Indoles and derivatives	Indoles	C02693	Amino acid metabolism; Global and overview maps	879-37-8	HMDB0029739	BioDeepDB	1	pos	1.7822e+09	1.801e+09	1.71694e+09	1.69725e+09	1.83983e+09	1.81981e+09
M177T47	51-45-6	177.007	46.9	176	0.135588		[M+H]+					51-45-6		BioDeepDB	1	pos	4.50319e+06	2.29953e+06	3.17377e+06	3.79625e+06	1.79362e+06	5.13361e+06
M196T352	2-Amino-2-deoxy-D-gluconate	196.083	351.9	195.074	0.716735	C6H13NO6	[M+H]+			C03752	Carbohydrate metabolism; Membrane transport; Global and overview maps	3646-68-2		BioDeepDB	1	pos	5.70905e+06	6.53647e+06	4.6e+06	1.289e+08	6.79399e+06	4.97982e+06
M179T979	L-Gulonolactone	178.991	978.8	178.048	1.88435	C6H10O6	[M+H]+	Lactones	Gamma butyrolactones	C01040	Carbohydrate metabolism; Global and overview maps	1128-23-0 / 3327-64-8	HMDB0003466	BioDeepDB	1	pos	4.55064e+07	4.51832e+07	4.41495e+07	4.21027e+07	4.87107e+07	4.29267e+07
M181T979	myo-Inositol	180.989	978.7	180.063	0.095099	C6H12O6	[M+H]+	Organooxygen compounds	Alcohols and polyols	C00137	Membrane transport; Signal transduction; Carbohydrate metabolism; Biosynthesis of other secondary metabolites; Global and overview maps	87-89-8 / 87-9-8	HMDB0000211	BioDeepDB	1	pos	6.39689e+07	5.80968e+07	5.97889e+07	5.57526e+07	5.65473e+07	5.61732e+07
M238T278	[2-(hydroxymethyl)-5,5,8a-trimethyl-1,4,4a,5,6,7,8,8a-octahydronaphthalen-1-yl]methanol	238.191	278.3	238.193	8.31298	C15H26O2	[M]+	Endogenous Metabolites; Natural Products/Medicines						mzCloud	1	pos	2.97544e+06	1.01152e+07	1.03932e+07	3.28092e+06	7.63793e+06	1.13926e+07
M184T978	(S)-3-Acetoxy-2-aminopropanoic acid hydrochloride	184.001	978.4	183.03	9.06693	C5H10ClNO4	[M+H]+					66638-22-0		BioDeepDB	1	pos	7.16623e+07	7.51843e+07	7.27786e+07	7.28409e+07	7.70148e+07	7.91912e+07
M185T75	Lithium potassium acetyl phosphate	184.96	74.9	183.952	6.07698	C2H3KLiO5P	[M+H]+					94249-01-1		BioDeepDB	1	pos	2.40827e+06	1.71057e+06	2.09663e+06	1.72603e+06	2.49566e+06	1.90733e+06
M247T336	NP-009815	247.129	335.9	264.136	1.51689	C15H20O4	[M+H-H2O]+	Endogenous Metabolites; Natural Products/Medicines						mzCloud	1	pos	1.20076e+09	1.22958e+09	3.23995e+08	1.21062e+09	1.24707e+09	1.18866e+09
M188T142	Lipoamide	188.055	142	205.06	18.2606	C8H15NOS2	[M+H-H2O]+	Dithiolanes	Lipoamides	C00248		940-69-2	HMDB0000962	BioDeepDB	1	pos	2.6727e+07	2.23301e+07	1.37714e+07	2.67619e+07	2.46273e+07	2.42602e+07
M192T592	L-Histidine hydrochloride hydrate	192.055	591.6	209.057	27.7733	C6H12ClN3O3	[M+H-H2O]+					5934-29-2		BioDeepDB	1	pos	1.12977e+07	9.54843e+06	1.02488e+07	1.19843e+07	1.01546e+07	1.08914e+07
M195T291	Methyl beta-D-galactoside	195.088	291.4	194.079	8.83704	C7H14O6	[M+H]+			C03619	Membrane transport	1824-94-8		BioDeepDB	1	pos	9.66137e+06	1.14192e+07	9.42381e+06	3.92076e+07	1.29827e+07	4.66808e+07
M196T324	Selenomethionine	196.108	324.2	196.106	6.22107	C5H11NO2Se	[M]+	Carboxylic acids and derivatives	Amino acids, peptides, and analogues			1464-42-2 / 3211-76-5	HMDB0003966	BioDeepDB	1	pos	2.63272e+07	2.8564e+07	4.20988e+07	3.13648e+07	3.21431e+07	3.33901e+07
M198T980	DL-Dopa	197.992	980.3	197.188	6.00734	C9H11NO4	[M+H]+	Carboxylic acids and derivatives	Amino acids, peptides, and analogues			63-84-3	HMDB0000609	BioDeepDB	1	pos	4.76526e+06	4.93804e+06	4.10327e+06	4.56953e+06	4.67404e+06	4.27104e+06
M217T84	Disodium beta-glycerophosphate	216.984	84.3	215.978	4.49802	C3H7Na2O6P	[M+H]+					154804-51-0		BioDeepDB	1	pos	3.52133e+06	3.08887e+06	3.34074e+06	3.45603e+06	3.42622e+06	2.86773e+06
M200T990	Dodecanoic acid	199.975	989.5	200.178	0.0117202	C12H24O2	[M]+	Fatty Acyls	Fatty acids and conjugates	C02679	Lipid metabolism; Biosynthesis of other secondary metabolites; Global and overview maps	143-07-7	HMDB0000638	BioDeepDB	1	pos	6.49166e+06	6.58026e+06	5.18831e+06	5.19409e+06	4.75305e+06	4.61444e+06
M219T493	N-Acetylserotonin	219.113	492.5	218.106	0.0555524	C12H14N2O2	[M+H]+	Indoles and derivatives	Hydroxyindoles	C00978	Amino acid metabolism; Global and overview maps	1210-83-9	HMDB0001238	BioDeepDB	1	pos	3.1563e+07	3.40729e+07	7.94435e+07	6.30213e+07	3.45563e+07	4.25796e+07
M219T526	Cis-zeatin	219.112	525.7	219.112	0.456387	C10H13N5O	[M]+	Imidazopyrimidines	Purines and purine derivatives	C00371	Chemical structure transformation maps; Signal transduction; Global and overview maps; Metabolism of terpenoids and polyketides	1637-39-4 / 32771-64-5	HMDB0012204	BioDeepDB	1	pos	2.88801e+07	1.96327e+07	1.91374e+07	2.5921e+07	2.29589e+07	2.41651e+07
M221T266	5-Hydroxy-L-tryptophan	221.092	266.1	220.085	0.873131	C11H12N2O3	[M+H]+	Indoles and derivatives	Tryptamines and derivatives	C00643	Nervous system; Development and regeneration; Amino acid metabolism; Chemical structure transformation maps; Global and overview maps	4350-09-8	HMDB0000472	BioDeepDB	1	pos	3.98209e+07	4.35674e+07	4.01662e+07	7.1778e+07	4.28218e+07	4.19311e+07
M220T643	1,2-O-Isopropylidene-alpha-D-glucofuranose	220.096	643	220.095	6.81519	C9H16O6	[M]+					18549-40-1		BioDeepDB	1	pos	1.01715e+07	1.11828e+07	1.08076e+07	1.15264e+07	1.20914e+07	1.2515e+07
M204T310	Acetylcarnitine	204.123	310	203.236	0.896596	C9H17NO4	[M+H]+	Carboxylic acids and derivatives	Carboxylic acid derivatives			870-77-9 /		BioDeepDB	1	pos	3.28015e+08	3.37163e+08	3.17423e+08	3.15318e+08	3.28496e+08	3.23025e+08
M232T415	Butyrylcarnitine	232.154	415.5	231.147	0.103379	C11H21NO4	[M+H]+	Fatty Acyls	Fatty acid esters	C02862		25576-40-3	HMDB0002013	BioDeepDB	1	pos	2.78428e+07	1.06117e+08	3.10773e+07	3.98172e+07	2.61051e+07	2.63454e+07
M240T753	(S)-2-Amino-3-(1H-indol-3-yl)propanamide hydrochloride	240.195	752.7	239.083	2.37603	C11H14ClN3O	[M+H]+					5022-65-1		BioDeepDB	1	pos	4.41679e+06	4.15211e+06	4.31829e+06	4.02588e+06	4.76207e+06	5.21291e+06
M241T251	Anserine	241.13	250.7	240.122	0.0305193	C10H16N4O3	[M+H]+	Peptidomimetics	Hybrid peptides	C01262	Amino acid metabolism; Metabolism of other amino acids; Global and overview maps	584-85-0	HMDB0000194	BioDeepDB	1	pos	5.248e+07	4.89468e+07	4.77642e+07	4.70455e+07	4.81045e+07	5.14153e+07
M224T378	pyridoxamine dihydrochloride	224.11	377.5	241.115	12.1994	C8H14Cl2N2O2	[M+H-H2O]+	Organooxygen compounds	Alcohols and polyols			524-36-7 /		BioDeepDB	1	pos	9.13616e+07	9.06301e+07	9.72233e+07	9.44279e+07	9.88049e+07	9.57928e+07
M225T578	1-Hexadecanol	225.148	577.6	242.261	0.157774	C16H34O	[M+H-H2O]+	Fatty Acyls	Fatty alcohols	C00823	Lipid metabolism	36653-82-4	HMDB0003424	BioDeepDB	1	pos	5.29727e+06	4.16639e+06	4.62691e+06	3.33449e+06	4.79543e+06	5.12688e+06
M226T874	Porphobilinogen	226.181	874.2	226.095	0.631128	C10H14N2O4	[M]+	Organonitrogen compounds	Amines	C00931	Metabolism of cofactors and vitamins; Global and overview maps	487-90-1	HMDB0000245	BioDeepDB	1	pos	1.041e+07	1.94882e+06	1.8191e+06	1.87925e+06	6.738e+06	9.26835e+06
M230T747	D-Ribose 5-phosphate	230.248	746.9	230.019	0.253209	C5H11O8P	[M]+	Organooxygen compounds	Carbohydrates and carbohydrate conjugates	C00117	Metabolism of cofactors and vitamins; Metabolism of other amino acids; Endocrine system; Carbohydrate metabolism; Nucleotide metabolism; Energy metabolism; Global and overview maps	3615-55-2 / 4300-28-1 / 4151-19-3 / 62746-84-3	HMDB0001548	BioDeepDB	1	pos	2.64944e+07	3.14145e+07	2.47179e+07	2.39249e+07	4.13515e+07	3.01197e+07
M235T650	D-Glucuronic acid sodium salt hydrate	235.17	650.2	234.035	0.413599	C6H11NaO8	[M+H]+					207300-70-7		BioDeepDB	1	pos	2.50502e+06	756209	803925	3.1581e+06	2.85438e+06	3.8266e+06
M258T790	DL-Isocitric acid	258.279	790.1	257.973	0.8128	C6H5Na3O7	[M]+					1637-73-6		BioDeepDB	1	pos	8.07224e+06	7.22646e+06	7.49657e+06	7.8295e+06	8.31894e+06	7.42899e+06
M249T122_2	NP-019491	249.143	122.2	266.152	3.91419	C15H22O4	[M+H-H2O]+	Endogenous Metabolites; Natural Products/Medicines						mzCloud	1	pos	3.18702e+07	5.64531e+07	6.00724e+07	6.40138e+07	3.78844e+07	3.84006e+07
M248T376	Pyridoxal 5'-phosphate	248.132	376.2	247.025	0.890441	C8H10NO6P	[M+H]+	Pyridines and derivatives	Pyridine carboxaldehydes	C00018	Metabolism of cofactors and vitamins; Global and overview maps; Digestive system	54-47-7	HMDB0001491	BioDeepDB	1	pos	2.03169e+07	7.10667e+07	7.35507e+07	6.89035e+07	1.96288e+07	7.4829e+07
M273T743	Estradiol	273.254	743.5	272.178	0.978157	C18H24O2	[M+H]+	Steroids and steroid derivatives	Estrane steroids	C00951	Cancer: overview; Drug resistance: antineoplastic; Excretory system; Endocrine system; Lipid metabolism; Environmental adaptation; Cancer: specific types; Target-based classification: Nuclear receptors; Global and overview maps	50-28-2	HMDB0000151	BioDeepDB	1	pos	9.75896e+06	1.0076e+07	9.98877e+06	1.04643e+07	1.10871e+07	1.19592e+07
M256T73	Phosphocreatine disodium salt	255.938	73.2	255	25.0869	C4H8N3Na2O5P	[M+H]+					19333-65-4		BioDeepDB	1	pos	2.12732e+07	1.91427e+07	1.91514e+07	1.67817e+07	1.6906e+07	1.592e+07
M260T69	beta-D-glucosamine 6-sulfate	260.243	69	259.236	0.860732	C6H13NO8S	[M+H]+					91674-26-9 /		BioDeepDB	1	pos	2.68703e+06	1.6493e+06	3.1687e+06	2.66362e+06	937339	924255
M263T341	Sodium 1-hydroxy-2-(1H-indol-3-yl)ethane-1-sulfonate	263.149	340.6	263.023	0.148007	C10H10NNaO4S	[M]+					20095-27-6		BioDeepDB	1	pos	1.55566e+07	1.60924e+07	1.32254e+07	1.18652e+07	1.09721e+07	1.54039e+07
M281T868	Linoleic acid	281.247	868.1	280.24	0.109221	C18H32O2	[M+H]+	Fatty Acyls	Lineolic acids and derivatives	C01595	Lipid metabolism; Chemical structure transformation maps; Global and overview maps	60-33-3	HMDB0000673	BioDeepDB	1	pos	5.4026e+06	1.42418e+07	1.36768e+07	1.81113e+07	1.06173e+07	1.09677e+07
M282T331	1-Methyladenosine	282.12	330.9	281.112	0.0535311	C11H15N5O4	[M+H]+	Purine nucleosides		C02494		15763-06-1	HMDB0003331	BioDeepDB	1	pos	1.50898e+08	1.37243e+08	1.34586e+08	1.35203e+08	1.39719e+08	1.2368e+08
M282T98	Sodium (2R,3R,4S,5R)-2,3,4,5-tetrahydroxy-6-oxohexyl hydrogenphosphate	282.013	98.1	282.012	4.25512	C6H12NaO9P	[M]+					54010-71-8		BioDeepDB	1	pos	9.85955e+06	1.27933e+07	1.03382e+07	1.03256e+07	1.27509e+07	1.2305e+07
M267T986	2'-Deoxyguanosine	266.938	986.1	267.097	1.58365	C10H13N5O4	[M]+			C00330		312693-72-4	HMDB0000085	BioDeepDB	1	pos	139461	278212	281679	1.32172e+06	1.48023e+06	1.75304e+06
M271T731	Heptadecanoic acid	271.226	731.1	270.451	2.17383	C17H34O2	[M+H]+	Fatty Acyls	Fatty acids and conjugates			506-12-7	HMDB0002259	BioDeepDB	1	pos	4.63671e+06	4.71437e+06	4.95679e+06	6.55304e+06	5.3014e+06	7.29529e+06
M271T683_1	Genistein	271.06	682.8	270.053	0.0592653	C15H10O5	[M+H]+	Isoflavonoids	Isoflav-2-enes	C06563	Chemical structure transformation maps; Biosynthesis of other secondary metabolites; Global and overview maps	446-72-0	HMDB0003217	BioDeepDB	1	pos	3.30197e+06	5.21969e+06	3.94536e+06	4.17648e+06	4.881e+06	3.8718e+06
M291T443	Catechin	291.087	442.8	290.079	0.295054	C15H14O6	[M+H]+	Flavonoids	Flavans	C06562	Chemical structure transformation maps; Biosynthesis of other secondary metabolites; Global and overview maps	154-23-4	HMDB0002780	BioDeepDB	1	pos	2.76743e+07	2.97883e+07	3.06228e+07	2.68982e+07	3.12489e+07	2.44291e+07
M278T74_1	Indican	278.098	74.4	295.106	2.39484	C14H17NO6	[M+H-H2O]+			C08481		487-60-5		BioDeepDB	1	pos	61768.1	364238	627020	2.9361e+06	3.32969e+06	3.76537e+06
M302T787	Sphinganine	302.305	787.2	301.298	0.000868901	C18H39NO2	[M+H]+	Organonitrogen compounds	Amines	C00836	Lipid metabolism; Signal transduction; Global and overview maps	764-22-7	HMDB0000269	BioDeepDB	1	pos	2.71578e+07	2.8838e+07	2.78559e+07	2.89506e+07	2.86017e+07	2.55102e+07
M286T777	Fisetin	286.273	776.6	286.048	4.63783	C15H10O6	[M]+			C10041		345909-34-4		BioDeepDB	1	pos	2.49834e+06	2.52794e+06	2.72903e+06	3.08281e+06	3.49937e+06	3.09912e+06
M289T636	Testosterone	289.118	635.5	288.209	14.228	C19H28O2	[M+H]+			C00535	Cancer: overview; Drug resistance: antineoplastic; Endocrine system; Lipid metabolism; Xenobiotics biodegradation and metabolism; Cancer: specific types; Target-based classification: Nuclear receptors; Global and overview maps	58-22-0		BioDeepDB	1	pos	4.41282e+06	3.47633e+06	5.01173e+06	4.76781e+06	5.14005e+06	4.51638e+06
M303T594	Quercetin	303.191	594.2	302.043	1.85317	C15H10O7	[M+H]+	Flavonoids	Flavones	C00389	Signal transduction; Biosynthesis of other secondary metabolites; Global and overview maps	117-39-5	HMDB0005794	BioDeepDB	1	pos	2.08748e+07	2.20978e+07	1.9611e+07	1.93775e+07	2.26028e+07	1.99188e+07
M321T972	Pregnanediol	321.315	972.4	320.272	0.239268	C21H36O2	[M+H]+	Steroids and steroid derivatives	Pregnane steroids	C05484	Lipid metabolism; Global and overview maps	80-92-2	HMDB0004025	BioDeepDB	1	pos	5.06066e+06	5.42101e+06	5.39591e+06	6.6183e+06	5.02486e+06	4.01502e+06
M212T133	NP-020205	212.103	133.3	212.105	7.82168	C11H16O4	[M]+	Endogenous Metabolites; Natural Products/Medicines						mzCloud	1	pos	7.38147e+07	7.05015e+07	7.5437e+07	7.64158e+07	7.86673e+07	6.89661e+07
M307T690	(2S,3R)-2-(3,4,5-Trihydroxyphenyl)chroman-3,5,7-triol	307.236	690.2	306.074	29.8341	C15H14O7	[M+H]+					3371-27-5		BioDeepDB	1	pos	6.43015e+06	6.34306e+06	4.38883e+06	3.90307e+06	7.71516e+06	6.62426e+06
M312T965	Arachidic acid	312.325	964.5	312.303	0.946902	C20H40O2	[M]+	Fatty Acyls	Fatty acids and conjugates	C06425	Lipid metabolism	506-30-9	HMDB0002212	BioDeepDB	1	pos	1.39613e+07	1.36084e+07	1.69716e+07	2.06364e+07	2.15285e+07	2.28285e+07
M312T893	Aflatoxin B1	312.361	892.6	312.063	3.24732	C17H12O6	[M]+	Coumarins and derivatives	Furanocoumarins	C06800	Biosynthesis of other secondary metabolites; Global and overview maps; Xenobiotics biodegradation and metabolism; Cancer: specific types	1162-65-8	HMDB0006552	BioDeepDB	1	pos	2.02637e+07	2.15724e+07	1.99929e+07	1.97758e+07	2.40402e+07	1.98822e+07
M330T777	17-Hydroxyprogesterone	330.264	776.8	330.219	2.65679	C21H30O3	[M]+	Steroids and steroid derivatives	Pregnane steroids	C01176	Lipid metabolism; Endocrine and metabolic disease; Global and overview maps; Endocrine system	68-96-2	HMDB0000374	BioDeepDB	1	pos	6.4477e+06	4.7186e+06	5.63809e+06	4.08119e+06	4.7317e+06	5.32987e+06
M317T78	Nicotinamide ribotide	317.049	77.7	334.057	0.20817	C11H15N2O8P	[M+H-H2O]+	Pyridine nucleotides	Nicotinamide nucleotides	C00455	Metabolism of cofactors and vitamins; Global and overview maps	1094-61-7	HMDB0000229	BioDeepDB	1	pos	4.71139e+06	4.85301e+06	3.83316e+06	4.33991e+06	3.89854e+06	4.77764e+06
M343T743_2	Sucrose	343.295	743.2	342.116	1.27554	C12H22O11	[M+H]+	Organooxygen compounds	Carbohydrates and carbohydrate conjugates	C00089	Membrane transport; Sensory system; Digestive system; Carbohydrate metabolism; Global and overview maps	57-50-1	HMDB0000258	BioDeepDB	1	pos	1.82903e+07	2.29903e+07	1.92919e+07	1.89482e+07	2.09695e+07	1.88103e+07
M329T449	Cortexolone	329.207	449	346.214	0.103278	C21H30O4	[M+H-H2O]+	Steroids and steroid derivatives	Hydroxysteroids	C05488	Lipid metabolism; Endocrine and metabolic disease; Global and overview maps; Endocrine system	152-58-9	HMDB0000015	BioDeepDB	1	pos	2.08485e+07	2.39385e+07	2.08678e+07	2.22164e+07	2.38855e+07	3.05648e+07
M329T415_1	Gibberellin A3	329.134	414.6	346.142	0.808182	C19H22O6	[M+H-H2O]+	Prenol lipids	Diterpenoids	C01699	Global and overview maps; Metabolism of terpenoids and polyketides	77-06-5	HMDB0003559	BioDeepDB	1	pos	3.40878e+06	1.38413e+07	8.86279e+06	2.68126e+06	1.53414e+07	3.41202e+06
M336T929_2	12-Keto-tetrahydro-leukotriene B4	336.324	928.8	336.23	0.640687	C20H32O4	[M]+	Fatty Acyls	Eicosanoids	C02165	Nervous system; Sensory system; Digestive system; Endocrine system; Lipid metabolism; Signaling molecules and interaction; Structure-based classification; Global and overview maps	71160-24-2	HMDB0002995	BioDeepDB	1	pos	5.94331e+06	1.24102e+07	1.02627e+07	6.82885e+06	1.32003e+07	1.22948e+07
M341T939	Fructose 1,6-bisphosphate	341.267	939.4	339.996	1.07767	C6H14O12P2	[M+H]+	Organooxygen compounds	Carbohydrates and carbohydrate conjugates	C00354	Cancer: overview; Signal transduction; Endocrine system; Amino acid metabolism; Energy metabolism; Global and overview maps	488-69-7	HMDB0001058	BioDeepDB	1	pos	4.79664e+06	5.90601e+06	3.01938e+06	6.20408e+06	4.05594e+06	4.18852e+06
M360T676	Rosmarinic acid	360.235	676.5	360.084	4.18604	C18H16O8	[M]+	Cinnamic acids and derivatives	Hydroxycinnamic acids and derivatives	C01850	Amino acid metabolism; Global and overview maps	537-15-5 / 20283-92-5 537-15-5 / 20283-92-5	HMDB0003572	BioDeepDB	1	pos	1.38974e+06	1.59065e+06	1.68911e+06	3.46552e+06	3.60666e+06	3.49341e+06
M361T502	Cortisone	361.202	501.9	360.194	1.45071	C21H28O5	[M+H]+	Steroids and steroid derivatives	Hydroxysteroids	C00762	Cancer: overview; Excretory system; Lipid metabolism; Cancer: specific types; Target-based classification: Nuclear receptors; Global and overview maps	53-06-5	HMDB0002802	BioDeepDB	1	pos	1.34673e+07	1.12201e+07	1.91492e+07	2.79529e+07	1.79172e+07	7.54518e+06
M362T749	Thyrotropin releasing hormone	362.327	748.6	362.17	0.816122	C16H22N6O4	[M]+	Carboxylic acids and derivatives	Amino acids, peptides, and analogues	C03958		24305-27-9	HMDB0060080	BioDeepDB	1	pos	6.41855e+06	6.5302e+06	4.14783e+06	5.54242e+06	1.81194e+07	8.33386e+06
M348T288	Geranyl pyrophosphate ammonium salt	348.139	288.5	365.148	3.63648	C10H29N3O7P2	[M+H-H2O]+					763-10-0		BioDeepDB	1	pos	3.03725e+07	3.01564e+07	3.36996e+07	2.88929e+07	2.97588e+07	2.9965e+07
M356T857	Monooleoylglycerol	356.279	856.7	356.54	1.51691	C21H40O4	[M]+	Carboxylic acids and derivatives	Carboxylic acid derivatives			111-03-5 /	HMDB0094684	BioDeepDB	1	pos	2.09212e+06	2.38096e+06	1.82415e+06	2.20904e+06	1.82968e+06	2.05127e+06
M377T793	Lithocholic acid	377.262	792.7	376.298	0.00491825	C24H40O3	[M+H]+	Lipids and lipid-like molecules	Steroids and steroid derivatives	C03990	Lipid metabolism; Digestive system	434-13-9	HMDB0000761	BioDeepDB	1	pos	4.1555e+06	1.28703e+07	1.32805e+07	7.27956e+06	1.00469e+07	4.74786e+06
M380T931	Barium 3,3-diethoxy-2-hydroxypropyl phosphate	380.336	930.5	379.961	1.7931	C7H15BaO7P	[M+H]+					93965-35-6		BioDeepDB	1	pos	3.33258e+07	3.08935e+07	2.91452e+07	3.0437e+07	3.49395e+07	3.44181e+07
M399T101	S-Adenosylmethionine	399.144	101.3	398.137	1.69363	C15H22N6O5S	[M+H]+	5'-deoxyribonucleosides	5'-deoxy-5'-thionucleosides	C00019	Biosynthesis of other secondary metabolites; Metabolism of terpenoids and polyketides; Amino acid metabolism; Folding, sorting and degradation; Chemical structure transformation maps; Global and overview maps	485-80-3 / 29908-03-0	HMDB0001185	BioDeepDB	1	pos	6.10973e+06	4.65326e+06	6.36708e+06	5.94622e+06	1.47572e+06	5.77018e+06
M384T789	Desmosterol	384.346	789	384.339	0.736209	C27H44O	[M]+	Steroids and steroid derivatives	Cholestane steroids	C01802	Lipid metabolism; Global and overview maps	313-04-2	HMDB0002719	BioDeepDB	1	pos	1.83882e+06	2.65944e+06	2.18626e+06	2.36833e+06	2.26173e+06	1.37797e+06
M385T893	7-Dehydrocholesterol	385.35	893.2	384.339	0.257097	C27H44O	[M+H]+	Steroids and steroid derivatives	Cholestane steroids	C01164	Lipid metabolism; Global and overview maps; Metabolism of terpenoids and polyketides	434-16-2	HMDB0000032	BioDeepDB	1	pos	4.03986e+06	4.61942e+06	3.79064e+06	4.38727e+06	4.55931e+06	4.96383e+06
M402T680	25-Hydroxycholesterol	402.212	680.2	402.35	1.98246	C27H46O2	[M]+	Steroids and steroid derivatives	Cholestane steroids	C15519	Lipid metabolism	2140-46-7	HMDB0006247	BioDeepDB	1	pos	3.6219e+06	4.93467e+06	3.67771e+06	4.3149e+06	3.85518e+06	3.06293e+06
M390T205_1	disodium 5'-guanylate	390.175	204.7	407.185	6.06394	C10H12N5Na2O8P	[M+H-H2O]+					5550-12-9 /		BioDeepDB	1	pos	3.45571e+07	1.57654e+08	8.87848e+07	1.73807e+08	8.62534e+07	1.6372e+08
M408T849	Allocholic acid	408.368	848.8	408.288	1.05638	C24H40O5	[M]+	Steroids and steroid derivatives	Bile acids, alcohols and derivatives	C00695	Lipid metabolism; Global and overview maps; Digestive system	2464-18-8 / 81-25-4	HMDB0000505	BioDeepDB	1	pos	8.47999e+06	1.32952e+07	1.08437e+07	1.07873e+07	7.31204e+06	1.08335e+07
M393T486	Ursodeoxycholic acid	393.21	485.9	392.293	0.920654	C24H40O4	[M+H]+	Steroids and steroid derivatives	Bile acids, alcohols and derivatives	C07880	Lipid metabolism	128-13-2	HMDB0000946	BioDeepDB	1	pos	5.08257e+07	1.7115e+08	1.43808e+08	1.84263e+08	1.65453e+08	1.69928e+08
M392T853	Deoxycholic acid	392.314	853.5	392.293	0.958416	C24H40O4	[M-H2O+NH4]+	Steroids and steroid derivatives	Bile acids, alcohols and derivatives	C04483	Lipid metabolism; Digestive system	83-44-3	HMDB0000626	BioDeepDB	1	pos	1.83518e+06	2.46728e+06	2.1794e+06	1.85992e+06	1.91149e+06	1.84059e+06
M411T862	Squalene	411.309	861.5	410.391	4.49763	C30H50	[M+H]+	Prenol lipids	Triterpenoids	C00751	Lipid metabolism; Chemical structure transformation maps; Global and overview maps; Metabolism of terpenoids and polyketides	111-02-4 / 7683-64-9	HMDB0000256	BioDeepDB	1	pos	1.56665e+06	2.55802e+06	1.45891e+06	1.93335e+06	1.29294e+06	1.76642e+06
M416T445	2-[3-[(4-Amino-2-methylpyrimidin-5-yl)methyl]-4-methyl-1,3-thiazol-3-ium-5-yl]ethyl dihydrogen phosphate;chloride;dihydrate	416.229	444.6	416.069	4.02317	C12H22ClN4O6PS	[M]+					273724-21-3		BioDeepDB	1	pos	8.33845e+07	8.237e+07	2.7839e+07	1.48731e+07	1.75103e+07	8.41841e+07
M427T800	Lanosterin	427.264	800.1	426.386	0.416057	C30H50O	[M+H]+	Prenol lipids	Triterpenoids	C01724	Lipid metabolism; Global and overview maps	79-63-0	HMDB0001251	BioDeepDB	1	pos	905958	874196	1.86908e+06	2.22967e+06	799673	1.7624e+06
M446T652	Tetrahydrofolic acid	446.18	651.7	445.171	2.74329	C19H23N7O6	[M+H]+	Pteridines and derivatives	Pterins and derivatives	C00101	Metabolism of cofactors and vitamins; Drug resistance: antineoplastic; Translation; Amino acid metabolism; Energy metabolism; Global and overview maps	135-16-0	HMDB0001846	BioDeepDB	1	pos	680062	927830	1.02778e+06	596147	685097	1.06143e+06
M432T800	Genistin	432.239	800.4	432.106	2.32369	C21H20O10	[M]+	Isoflavonoids	Isoflavonoid O-glycosides	C09126	Biosynthesis of other secondary metabolites	529-59-9	HMDB0033988	BioDeepDB	1	pos	5.91e+06	1.54144e+07	1.17966e+07	1.93343e+07	1.14345e+07	9.48815e+06
M449T908_2	Uridine-5'-diphosphate disodium salt	449.345	908.2	447.966	8.73781	C9H12N2Na2O12P2	[M+H]+					27821-45-0		BioDeepDB	1	pos	3.34252e+06	3.09383e+06	3.30732e+06	3.27927e+06	3.57479e+06	6.99146e+06
M480T925	(2S)-2-[[4-[(2-Amino-4-oxo-7,8-dihydro-3H-pteridin-6-yl)methylamino]benzoyl]amino]pentanedioic acid;dihydrate	480.162	924.5	479.176	10.5877	C19H25N7O8	[M+H]+					207226-40-2		BioDeepDB	1	pos	1.43639e+07	6.75641e+06	1.06707e+07	6.50137e+06	1.14169e+07	5.0778e+06
M485T924	Uridine 5'-triphosphate tris salt	485.11	924.4	484.14	4.54369	C9H15N2O15P3	[M+H]+					108321-53-5		BioDeepDB	1	pos	4.98529e+06	5.5699e+06	2.57317e+06	5.0687e+06	5.72365e+06	6.44304e+06
M468T929_2	Deoxyuridine-5'-triphosphate	468.396	929.1	467.974	11.4259	C9H15N2O14P3	[M+H]+			C00460	Global and overview maps; Nucleotide metabolism	102814-08-4	HMDB0001191	BioDeepDB	1	pos	5.22774e+07	2.80052e+07	5.19075e+07	3.23359e+07	3.45515e+07	5.25972e+07
M500T545	5-Phospho-D-ribose 1-diphosphate pentasodium salt	500.318	544.9	499.98	8.39934	C5H13O14P3	[M]+					108321-05-7		BioDeepDB	1	pos	4.145e+06	3.96675e+06	5.44364e+06	3.67998e+06	2.0868e+06	3.25115e+06
M488T790	Taurolithocholic acid sodium salt	488.277	790.1	505.284	1.50324	C26H44NNaO5S	[M+H-H2O]+					6042-32-6		BioDeepDB	1	pos	3.82234e+06	4.02337e+06	3.0663e+06	3.67335e+06	3.20338e+06	3.5313e+06
M517T811	taurocholate	517.369	810.7	517.685	3.85363		[M]+					145-42-6		BioDeepDB	1	pos	1.15074e+06	1.12639e+06	776604	1.51456e+06	350079	1.08176e+06
M526T379_1	3,5-Diiodothyronine	526.222	379.1	524.893	0.482879	C15H13I2NO4	[M+H]+	Carboxylic acids and derivatives	Amino acids, peptides, and analogues			1041-01-6 / 534-51-0	HMDB0000582	BioDeepDB	1	pos	1.17118e+07	2.51582e+07	3.09114e+07	2.6917e+07	9.83902e+06	1.14958e+07
M328T477	(11E,15Z)-9,10,13-trihydroxyoctadeca-11,15-dienoic acid	328.224	477.1	328.225	4.18659	C18H32O5	[M]+	Endogenous Metabolites; Natural Products/Medicines						mzCloud	1	pos	3.7637e+07	3.50183e+07	3.55207e+07	3.86647e+07	3.35968e+07	3.56718e+07
M551T755	ATP disodium salt	551.36	755.3	550.96	12.4956	C10H14N5Na2O13P3	[M+H]+					34369-07-8		BioDeepDB	1	pos	222315	630675	263996	811059	484950	219172
M556T927_1	Inosine-5'-triphosphate trisodium salt	556.437	926.8	573.926	9.99349	C10H12N4Na3O14P3	[M+H-H2O]+					35908-31-7		BioDeepDB	1	pos	4.06178e+07	4.01085e+07	1.68521e+07	3.96728e+07	1.71344e+07	4.31617e+07
M570T658_1	114616-31-8	569.541	658.1	586.55	3.4519	C4H6O5	[M+H-H2O]+					114616-31-8		BioDeepDB	1	pos	1.37567e+07	9.18336e+06	1.15729e+07	1.32422e+07	1.28119e+07	1.28624e+07
M263T287	(2R,3R,4S,5S,6R)-2-[(3Z)-hex-3-en-1-yloxy]-6-(hydroxymethyl)oxane-3,4,5-triol	263.149	286.9	262.142	1.08516	C12H22O6	[M+H]+	Endogenous Metabolites; Natural Products/Medicines						mzCloud	1	pos	2.73624e+07	2.95144e+07	2.80416e+07	2.66589e+07	3.02435e+07	3.02636e+07
M611T321_1	Uridine 5'-diphosphoglucose disodium salt hydrate fromSaccharomyces cerevisiae	611.274	321.2	610.27	5.3593	C15H24N2O17P2	[M+H]+					28053-08-9		BioDeepDB	1	pos	3.97317e+07	3.92835e+07	3.79519e+07	3.86191e+07	3.42937e+07	3.94539e+07
M609T597_1	UDP-a-D-Galactose disodium salt	609.391	596.9	610.019	5.24069	C15H22N2Na2O17P2	[M]+					137868-52-1		BioDeepDB	1	pos	1.34139e+07	1.21544e+07	1.26227e+07	1.17198e+07	6.39127e+06	7.15679e+06
M613T316	Oxidized glutathione	613.161	315.6	612.152	1.83497	C20H32N6O12S2	[M+H]+	Carboxylic acids and derivatives	Amino acids, peptides, and analogues	C00127	Cell growth and death; Metabolism of other amino acids; Global and overview maps; Endocrine system	27025-41-8	HMDB0003337	BioDeepDB	1	pos	1.34019e+07	7.02633e+06	1.45242e+07	1.35766e+07	1.31763e+07	1.67295e+07
M429T597	NP-019856	429.213	597.4	428.205	3.0087	C21H32O9	[M+H]+	Endogenous Metabolites; Natural Products/Medicines						mzCloud	1	pos	8.72738e+07	8.54133e+07	7.82796e+07	3.14988e+07	8.94253e+07	1.01915e+08
M624T762_2	CE(16_0)	624.404	762	624.585	19.9711	C43H76O2	[M]+	Steroids and steroid derivatives	Steroid esters	C11251		601-34-3	HMDB0000885	BioDeepDB	1	pos	1.01226e+06	1.24264e+06	964453	615954	1.01912e+06	1.20104e+06
M634T968_2	3,3',5'-Triiodo-L-thyronine	634.152	968	650.79	2.61561	C15H12I3NO4	[M+H-H2O]+			C07639	Endocrine system	5817-39-0		BioDeepDB	1	pos	9.26947e+06	6.39828e+06	6.98135e+06	5.29222e+06	6.17416e+06	6.99946e+06
M664T483_2	Nicotinamide hypoxanthine dinucleotide sodium salt	664.41	483	664.41	0.150509	C21H26N6O15P2	[M]+					104809-38-3		BioDeepDB	1	pos	1.46948e+06	3.70193e+06	1.29047e+06	3.43109e+06	1.70077e+06	2.74338e+06
M649T724_5	XOAGKSFNHBWACO-RAUZPKMFSA-L	649.038	723.8	649.041	3.85185	C16H23N5Na2O16P2	[M]+					103301-73-1		BioDeepDB	1	pos	2.84327e+06	2.69888e+06	4.75093e+06	2.54124e+06	2.55112e+06	2.3857e+06
M663T961	NAD	663.464	960.8	663.425	16.5482	C21H27N7O14P2	[M]+	Organooxygen compounds	Alcohols and polyols			53-84-9 /		BioDeepDB	1	pos	1.52789e+07	2.13087e+06	2.83171e+06	3.2999e+06	7.35232e+06	3.33146e+06
M744T684_3	Nicotinate adenine dinucleotide phosphate	744.08	684.2	744.059	0.505322	C21H27N6O18P3	[M-H2O+NH4]+					5502-96-5		BioDeepDB	1	pos	2.67723e+06	2.30297e+06	1.40836e+06	2.38204e+06	1.16381e+06	2.41657e+06
M733T975_6	Sphingomyelin	732.614	974.7	731.607	0.513231	C41H83N2O6P	[M+H]+					85187-10-6		BioDeepDB	1	pos	1.78978e+06	7.45503e+06	790055	2.21164e+06	2.65548e+06	3.43115e+07
M777T928_2	Thyroxine	776.574	928.2	776.687	3.59791	C15H11I4NO4	[M]+	Carboxylic acids and derivatives	Amino acids, peptides, and analogues	C01829	Digestive system; Endocrine system; Signaling molecules and interaction; Amino acid metabolism; Immune disease; Global and overview maps	51-48-9	HMDB0000248	BioDeepDB	1	pos	1.15122e+06	3.45205e+06	3.21076e+06	4.01882e+06	3.39271e+06	1.11266e+06
M808T898_2	TG(16_0_16_0_16_0)	807.576	898.1	807.32	4.55282	C51H98O6	[M]+	Carboxylic acids and derivatives	Carboxylic acid derivatives			555-44-2	HMDB0005356	BioDeepDB	1	pos	3.60155e+07	1.82747e+07	1.35944e+07	2.8626e+07	2.02822e+07	1.82247e+07
M813T848	Flavin adenine dinucleotide disodium	812.656	847.5	829.121	1.53498	C27H31N9Na2O15P2	[M+H-H2O]+					84366-81-4		BioDeepDB	1	pos	1.10566e+07	1.10637e+07	1.12693e+07	2.0288e+07	2.92638e+06	2.08275e+07
M931T515_1	Angiotensin III	930.785	515.4	930.508	1.32449	C46H66N12O9	[M]+	Carboxylic acids and derivatives	Amino acids, peptides, and analogues	C15848	Endocrine system	12687-51-3	HMDB0001036	BioDeepDB	1	pos	1.65147e+07	1.70274e+07	1.96869e+07	1.23968e+07	1.68316e+07	1.71765e+07
M100T378	Cyclohexylamine	100.112	378.5	99.1048	0.75915	C6H13N	[M+H]+	Organonitrogen compounds	Cyclohexylamines	C00571	Xenobiotics biodegradation and metabolism; Global and overview maps	108-91-8	HMDB0031404	BioDeepDB	1	pos	2.85906e+07	2.02722e+07	2.23388e+07	2.21277e+07	2.18718e+07	2.36748e+07
M104T182	L-alpha-Aminobutyric acid	104.07	181.7	103.063	4.57384	C4H9NO2	[M+H]+	Carboxylic acids and derivatives	Amino acids, peptides, and analogues	C02356	Amino acid metabolism; Global and overview maps	1492-24-6	HMDB0000452	BioDeepDB	1	pos	9.35158e+07	2.8677e+07	9.853e+07	8.25107e+07	2.85329e+07	2.8412e+07
M107T330	Benzaldehyde	107.049	330.5	106.042	0.489255	C7H6O	[M+H]+	Benzene and substituted derivatives	Benzoyl derivatives	C00261	Xenobiotics biodegradation and metabolism; Global and overview maps	100-52-7	HMDB0006115	BioDeepDB	1	pos	1.70022e+08	1.60579e+08	1.63369e+08	1.60037e+08	1.67809e+08	1.626e+08
M112T114	Cytosine	112.05	113.7	111.043	0.892456	C4H5N3O	[M+H]+	Diazines	Pyrimidines and pyrimidine derivatives	C00380	Global and overview maps; Nucleotide metabolism	71-30-7	HMDB0000630	BioDeepDB	1	pos	4.66037e+08	4.53832e+08	4.71474e+08	4.70915e+08	4.44596e+08	4.70126e+08
M129T80	1,1-Dimethylbiguanide	129.102	79.6	129.101	0.144288	C4H11N5	[M]+	Organonitrogen compounds	Guanidines	C07151	Signal transduction; Aging; Digestive system	1115-70-4 / 657-24-9	HMDB0001921	BioDeepDB	1	pos	1.44689e+08	1.42823e+08	3.77452e+07	1.27462e+08	1.33194e+08	1.32576e+08
M131T425	Citraconic acid	131.034	425.4	130.027	0	C5H6O4	[M+H]+	Fatty Acyls	Fatty acids and conjugates	C02226	Carbohydrate metabolism; Amino acid metabolism; Global and overview maps	498-23-7	HMDB0000634	BioDeepDB	1	pos	2.73949e+07	3.16889e+07	2.82224e+07	3.78617e+07	2.95049e+07	3.24543e+07
M114T484	Epsilon-caprolactam	114.091	483.8	113.084	0	C6H11NO	[M+H]+	Lactams	Caprolactams	C06593	Xenobiotics biodegradation and metabolism; Global and overview maps	105-60-2	HMDB0062769	BioDeepDB	1	pos	4.22182e+07	3.87655e+07	3.90664e+07	3.46277e+07	4.38086e+07	3.96292e+07
M115T987_1	(S)-5-Hydroxymethyl-2[5H]-furanone	115.039	987.1	114.032	0.608994	C5H6O3	[M+H]+							BioDeepDB	1	pos	2.4765e+06	854998	2.75973e+06	865445	887031	3.5292e+06
M115T75_2	Monoethyl malonic acid	115.038	75.3	132.042	28.4711	C5H8O4	[M+H-H2O]+	Carboxylic acids and derivatives	Dicarboxylic acids and derivatives			1071-46-1	HMDB0000576	BioDeepDB	1	pos	2.09674e+07	2.53376e+07	2.64729e+07	2.98453e+07	2.35669e+07	2.95858e+07
M117T245	2-Oxovaleric acid	117.055	245.2	116.047	0.64927	C5H8O3	[M+H]+	Keto acids and derivatives	Short-chain keto acids and derivatives	C06255		1821-02-9	HMDB0001865	BioDeepDB	1	pos	1.48536e+07	8.45231e+06	1.51239e+07	1.71083e+06	9.46086e+06	1.0002e+07
M117T113	N,N'-Diacetylhydrazine	117.066	112.7	116.059	1.50343	C4H8N2O2	[M+H]+	Organonitrogen compounds	Hydrazines and derivatives	C16622	Xenobiotics biodegradation and metabolism	3148-73-0	HMDB0060496	BioDeepDB	1	pos	1.19096e+07	2.3627e+07	1.33679e+07	1.47321e+07	2.12312e+07	1.1165e+07
M135T694	p-Cymene	135.117	694.3	134.11	0	C10H14	[M+H]+	Prenol lipids	Monoterpenoids	C06575	Xenobiotics biodegradation and metabolism; Global and overview maps	99-87-6	HMDB0005805	BioDeepDB	1	pos	4.8554e+06	2.93192e+06	887492	886501	2.31779e+06	4.11582e+06
M137T177	Phenelzine	137.107	177.1	136.1	1.28367	C8H12N2	[M+H]+	Benzene and substituted derivatives		C07430		51-71-8	HMDB0014918	BioDeepDB	1	pos	9.99864e+06	2.16156e+07	1.93449e+07	1.96205e+07	2.25133e+07	2.00105e+07
M139T347	Pentylenetetrazole	139.099	347	138.09	9.51839	C6H10N4	[M+H]+			C13692		54-95-5		BioDeepDB	1	pos	4.02697e+07	3.01038e+07	3.4736e+07	3.79766e+07	2.74239e+07	2.99705e+07
M126T980	Dimethyl trisulfide	125.964	979.6	125.963	7.14489	C2H6S3	[M]+	Organic trisulfides		C08372		3658-80-8	HMDB0013780	BioDeepDB	1	pos	3.32433e+07	3.10905e+07	3.01461e+07	2.79812e+07	2.88808e+07	2.81742e+07
M127T75_1	Methyl methanethiosulfonate	126.99	75.5	125.981	11.0245	C2H6O2S2	[M+H]+	Sulfonyls				2949-92-0	HMDB31832	BioDeepDB	1	pos	9.12131e+06	9.17668e+06	8.72008e+06	7.9976e+06	9.06377e+06	9.70353e+06
M127T75_2	3-Vinyl-1,2-dithiacyclohex-4-ene	127.003	75.3	144.007	25.9236	C6H8S2	[M+H-H2O]+							BioDeepDB	1	pos	3.16707e+06	3.20109e+06	3.13004e+06	3.12857e+06	3.03835e+06	3.6803e+06
M133T284	Ureidopropionic acid	133.061	283.9	132.054	0.571168	C4H8N2O3	[M+H]+	Organic carbonic acids and derivatives	Ureas	C02642	Metabolism of cofactors and vitamins; Metabolism of other amino acids; Global and overview maps; Nucleotide metabolism	462-88-4	HMDB0000026	BioDeepDB	1	pos	1.73478e+07	1.72107e+07	8.9405e+06	9.11591e+06	7.41968e+06	8.91855e+06
M133T315	Tranylcypromine	133.089	315.3	133.089	3.7569	C9H11N	[M]+	Organonitrogen compounds	Amines	C07155		155-09-9/NA	HMDB0014890	BioDeepDB	1	pos	1.49945e+07	1.53713e+07	1.18599e+07	1.55928e+07	1.45345e+07	1.41234e+07
M134T370_1	Iminodiacetic acid	134.045	369.7	133.037	0.566975	C4H7NO4	[M+H]+	Carboxylic acids and derivatives	Amino acids, peptides, and analogues	C19911		142-73-4	HMDB0011753	BioDeepDB	1	pos	2.31834e+06	1.11921e+07	2.81178e+06	9.58939e+06	1.16703e+07	1.1564e+07
M153T444	(R)-mandelic Acid	153.055	443.6	152.047	0.156807	C8H8O3	[M+H]+	Benzene and substituted derivatives		C01983	Xenobiotics biodegradation and metabolism; Global and overview maps	611-71-2	HMDB0062635	BioDeepDB	1	pos	5.50593e+07	6.20269e+07	5.71933e+07	6.12109e+07	5.91645e+07	5.99662e+07
M137T637	2-Methylbenzoic acid	137.06	637.1	136.052	0.554503	C8H8O2	[M+H]+	Benzene and substituted derivatives	Benzoic acids and derivatives	C07215	Xenobiotics biodegradation and metabolism; Global and overview maps	118-90-1	HMDB0002340	BioDeepDB	1	pos	6.0015e+06	5.59255e+06	7.05827e+06	5.3716e+06	6.02281e+06	5.63265e+06
M138T979_1	Dimethylarsinate	137.965	979	137.966	11.5972	C2H7AsO2	[M]+	Organometalloid compounds	Organoarsenic compounds	C07308		15132-04-4/75-60-5	HMDB0011625	BioDeepDB	1	pos	1.40129e+07	1.24034e+07	1.31695e+07	1.15165e+07	1.26328e+07	1.14983e+07
M139T979_2	2,5-Furandicarboxylic acid	138.995	978.7	156.006	23.3174	C6H4O5	[M+H-H2O]+					3238-40-2	HMDB00578	BioDeepDB	1	pos	5.72317e+07	6.0198e+07	5.38364e+07	5.4624e+07	5.38695e+07	5.1516e+07
M139T987	2,6-Dimethyl-naphtalene	139.087	987	156.094	0.963429	C12H12	[M+H-H2O]+	Naphthalenes		C14330		581-42-0	HMDB0059764	BioDeepDB	1	pos	1.17291e+06	1.06997e+06	626636	781046	698311	788029
M157T318	4-oxo 2-Nonenal-d3	157.117	317.8	157.118	10.2467	C9H11D3O2	[M]+							BioDeepDB	1	pos	7.94733e+06	7.7869e+06	8.99109e+06	4.89419e+06	7.53675e+06	8.87244e+06
M142T539	Pelletierine	142.123	538.8	141.115	0.703618	C8H15NO	[M+H]+	Piperidines		C06182	Chemical structure transformation maps; Biosynthesis of other secondary metabolites; Global and overview maps	539-00-4/4396-01-4	HMDB0030325	BioDeepDB	1	pos	2.24548e+07	2.40184e+07	2.42295e+07	2.38843e+07	2.40811e+07	2.50218e+07
M143T990_1	trans-trans-Muconic acid	143.034	989.5	142.027	1.23048	C6H6O4	[M+H]+	Fatty Acyls	Fatty acids and conjugates	C02480	Xenobiotics biodegradation and metabolism; Global and overview maps	3588-17-8/505-70-4/1119-72-8	HMDB0002349	BioDeepDB	1	pos	231718	765831	668880	860599	626858	742601
M144T147_2	Bethanechol	144.121	147	161.129	3.23339	C7H17N2O2	[M+H-H2O]+	Organonitrogen compounds	Quaternary ammonium salts	C06850		674-38-4	HMDB0015154	BioDeepDB	1	pos	1.34559e+07	1.1799e+07	1.68446e+07	1.05817e+07	1.79103e+07	1.35526e+07
M164T439	Mephentermine	164.143	438.6	163.136	1.68146	C11H17N	[M+H]+	Benzene and substituted derivatives	Phenethylamines	C07889		100-92-5/1212-72-2	HMDB0015452	BioDeepDB	1	pos	3.04296e+07	3.97617e+07	3.83655e+07	3.74898e+07	3.80382e+07	5.94592e+07
M166T250	Hordenine	166.122	250.5	165.115	1.20393	C10H15NO	[M+H]+	Benzene and substituted derivatives	Phenethylamines	C06199	Amino acid metabolism; Global and overview maps	539-15-1/NA	HMDB0004366	BioDeepDB	1	pos	3.65669e+08	3.60691e+08	4.60477e+08	4.09888e+08	3.56707e+08	3.62369e+08
M167T309	Nicotinamide, N-(2-hydroxyethyl)-	167.081	308.6	166.074	0.598511	C8H10N2O2	[M+H]+					6265-73-2		BioDeepDB	1	pos	2.22617e+08	2.16269e+08	2.33428e+08	2.28794e+08	2.25541e+08	2.4855e+08
M149T315	Edrophonium	149.115	314.7	166.123	4.46635	C10H16NO	[M+H-H2O]+	Benzene and substituted derivatives	Aniline and substituted anilines	C06976		116-38-1/312-48-1	HMDB0015145	BioDeepDB	1	pos	2.89918e+08	2.98037e+08	3.00433e+08	3.15368e+08	2.99024e+08	3.15628e+08
M150T552	L-Ribulose	150.056	551.5	150.053	19.3262	C5H10O5	[M]+	Organooxygen compounds	Carbohydrates and carbohydrate conjugates	C00310	Carbohydrate metabolism; Global and overview maps	2042-27-5/551-84-8	HMDB0003371	BioDeepDB	1	pos	1.69412e+07	2.14657e+07	2.08868e+07	2.19264e+07	2.31183e+07	2.38635e+07
M151T175	Piperonal	151.042	174.8	150.032	20.5241	C8H6O3	[M+H]+	Benzodioxoles		C10812		120-57-0	HMDB0032612	BioDeepDB	1	pos	1.55183e+07	1.95496e+07	1.65665e+07	9.07643e+06	1.62791e+07	1.81e+07
M152T471	2-(Methylamino)benzoic acid	152.071	470.8	151.063	0	C8H9NO2	[M+H]+	Benzene and substituted derivatives	Benzoic acids and derivatives	C03005	Chemical structure transformation maps; Global and overview maps	119-68-6	HMDB0032609	BioDeepDB	1	pos	5.58168e+08	5.90539e+08	5.76509e+08	5.64325e+08	5.96796e+08	5.8046e+08
M152T511	Mercaptopurine	152.017	510.7	152.016	5.92041	C5H4N4S	[M]+	Imidazopyrimidines	Purines and purine derivatives	C02380	Xenobiotics biodegradation and metabolism; Digestive system	50-44-2	HMDB0015167	BioDeepDB	1	pos	5.21462e+07	5.12398e+07	5.02907e+07	4.99515e+07	5.33096e+07	5.1326e+07
M154T109	Metronidazole	154.058	108.7	171.064	6.71176	C6H9N3O3	[M+H-H2O]+	Azoles	Imidazoles	C07203		443-48-1	HMDB0015052	BioDeepDB	1	pos	3.8191e+07	4.03101e+07	3.65417e+07	3.63183e+07	3.89691e+07	3.81393e+07
M155T354	Mechlorethamine	155.026	354.4	155.027	8.38571	C5H11Cl2N	[M]+	Organonitrogen compounds	Nitrogen mustard compounds	C07115		51-75-2	HMDB0015025	BioDeepDB	1	pos	1.57669e+08	1.58062e+08	1.59897e+08	1.60929e+08	1.57098e+08	1.53433e+08
M137T70_2	4-oxo-2-Nonenal	137.094	69.5	154.099	13.5258	C9H14O2	[M+H-H2O]+					103560-62-9		BioDeepDB	1	pos	5.1018e+06	4.61657e+06	4.31225e+06	4.63052e+06	4.86487e+06	5.00128e+06
M156T259	4-Nitrocatechol	156.029	258.6	155.022	0	C6H5NO4	[M+H]+	Phenols	Nitrophenols	C02235	Xenobiotics biodegradation and metabolism; Global and overview maps	3316-09-4	HMDB0002916	BioDeepDB	1	pos	1.11215e+07	4.03182e+07	1.02652e+07	4.70708e+07	4.43839e+07	3.98904e+07
M159T347	4-hydroxy Nonenal-d3	159.132	347	159.134	11.06	C9H13D3O2	[M]+							BioDeepDB	1	pos	1.90461e+07	1.8575e+07	1.74907e+07	1.73136e+07	1.92663e+07	1.86977e+07
M160T644	Hydralazine	160.075	644	160.075	3.12353	C8H8N4	[M]+	Diazanaphthalenes	Benzodiazines	C07040		86-54-4	HMDB0015400	BioDeepDB	1	pos	3.73951e+06	4.08125e+06	3.88856e+06	3.80297e+06	4.0766e+06	4.27961e+06
M160T984	Tolazoline	160.097	984.3	160.1	20.6125	C10H12N2	[M]+	Benzene and substituted derivatives		C07147		59-98-3	HMDB0014935	BioDeepDB	1	pos	5.86004e+06	4.29146e+06	2.35867e+06	4.85188e+06	8.6756e+06	9.20056e+06
M180T773	Mexiletine	180.138	772.8	179.131	0.421898	C11H17NO	[M+H]+	Phenol ethers		C07220		31828-71-4	HMDB0014523	BioDeepDB	1	pos	2.14008e+06	3.53095e+06	2.36425e+06	1.83845e+06	3.7117e+06	3.29766e+06
M163T272	Alpha-D-Glucose	163.06	272.4	180.063	1.22654	C6H12O6	[M+H-H2O]+	Organooxygen compounds	Carbohydrates and carbohydrate conjugates	C00267	Carbohydrate metabolism; Chemical structure transformation maps; Global and overview maps; Excretory system	492-62-6	HMDB0003345	BioDeepDB	1	pos	2.09301e+08	1.93035e+08	6.369e+08	7.74891e+08	8.10625e+08	1.85246e+08
M180T357	1-(p-Fluorophenyl) piperazine	180.107	356.6	180.106	4.57155	C10H13FN2	[M]+					64090-19-3		BioDeepDB	1	pos	2.38012e+07	2.24611e+07	2.32699e+07	2.10816e+07	1.7119e+07	1.80148e+07
M165T328	TMPD (hydrochloride)	165.139	327.8	164.131	0	C10H16N2	[M+H]+					637-01-4		BioDeepDB	1	pos	1.91507e+07	7.12033e+07	7.32631e+07	7.2446e+07	1.92275e+07	6.66041e+07
M166T302	Ethionamide	166.056	302.3	166.056	4.21545	C8H10N2S	[M]+	Pyridines and derivatives		C07665		536-33-4	HMDB0014747	BioDeepDB	1	pos	1.36669e+07	1.92763e+07	2.75722e+07	3.09957e+07	3.79403e+07	3.26539e+07
M185T568	1,4-Dimethyl-7-ethylazulene	185.131	568.1	184.125	9.59322	C14H16	[M+H]+	Prenol lipids	Sesquiterpenoids	C09633		529-05-5	HMDB0036470	BioDeepDB	1	pos	1.17664e+08	3.54163e+07	7.23801e+07	7.17196e+06	2.04489e+07	4.38001e+06
M168T390	2-Fluoromethamphetamine	168.121	390.2	167.111	16.0381	C10H14FN	[M+H]+							BioDeepDB	1	pos	1.001e+07	1.12238e+07	1.16014e+07	1.01744e+07	1.14075e+07	1.2701e+07
M168T357	2,4-HEXADIENOIC ACID ISOBUTYLAMIDE	168.138	357.5	167.131	0.536291	C10H17NO	[M+H]+					65937-49-7		BioDeepDB	1	pos	3.99621e+06	3.97508e+06	1.47985e+07	1.77226e+07	1.52726e+07	1.68373e+07
M169T978	7-chlorothieno[2,3-c]Pyridine	168.976	978.1	168.975	2.38018	C7H4ClNS	[M]+					28948-58-5		BioDeepDB	1	pos	1.12604e+07	1.10136e+07	9.72194e+06	1.12961e+07	9.83998e+06	1.05342e+07
M170T366	Selegiline	170.129	365.6	187.136	0.199849	C13H17N	[M+H-H2O]+	Benzene and substituted derivatives	Phenethylamines	C07245		14611-51-9	HMDB0015171	BioDeepDB	1	pos	6.06532e+08	6.40556e+08	6.28574e+08	6.23176e+08	6.22489e+08	5.89446e+08
M170T404	Lupinine	170.154	403.7	169.147	0	C10H19NO	[M+H]+			C10773	Chemical structure transformation maps; Biosynthesis of other secondary metabolites; Global and overview maps	486-70-4		BioDeepDB	1	pos	1.26601e+07	1.37558e+07	1.35737e+07	1.15304e+07	1.25963e+07	1.2974e+07
M188T348	Antipyrine	188.092	347.9	188.095	17.013	C11H12N2O	[M]+	Azoles	Pyrazoles	C13244		60-80-0	HMDB0015503	BioDeepDB	1	pos	3.57947e+07	4.84801e+07	3.58976e+07	4.68555e+07	4.41959e+07	4.4726e+07
M178T72	1-PHENYLBIGUANIDE	178.108	72.5	177.101	3.9302	C8H11N5	[M+H]+					102-02-3		BioDeepDB	1	pos	2.13335e+07	2.1689e+07	1.98771e+07	1.85172e+07	2.1788e+07	2.08655e+07
M196T323	Geranyl acetate	196.145	323.1	196.146	8.15724	C12H20O2	[M]+	Fatty Acyls	Fatty alcohol esters	C09861		105-87-3	HMDB0035157	BioDeepDB	1	pos	2.07652e+07	1.85343e+07	1.32611e+07	2.095e+07	1.63388e+07	1.40566e+07
M200T117	O-Phosphothreonine	200.037	116.6	199.025	26.615	C4H10NO6P	[M+H]+	Carboxylic acids and derivatives	Amino acids, peptides, and analogues	C12147	Metabolism of cofactors and vitamins	1114-81-4	HMDB0011185	BioDeepDB	1	pos	6.3145e+06	4.48249e+06	6.19807e+06	5.52277e+06	5.7208e+06	4.21278e+06
M183T75	2,3-dihydrothieno-Thiadiazole Carboxylate	182.963	75.3	199.971	7.56855	C6H4N2O2S2	[M+H-H2O]+							BioDeepDB	1	pos	1.02788e+07	8.45655e+06	8.63857e+06	8.01167e+06	9.75812e+06	8.71368e+06
M183T180	L-Iditol	183.084	180.3	182.079	10.7928	C6H14O6	[M+H]+	Organooxygen compounds	Carbohydrates and carbohydrate conjugates	C01507		488-45-9	HMDB0011632	mzCloud	1	pos	7.4642e+08	7.51245e+08	7.88024e+08	7.88918e+08	6.91135e+08	7.45566e+08
M201T391	Harmalol	201.102	391.3	200.095	0.405423	C12H12N2O	[M+H]+	Harmala alkaloids		C06537		525-57-5	HMDB0029838	BioDeepDB	1	pos	2.23779e+07	2.89267e+07	2.3884e+07	1.92796e+07	2.73425e+07	2.86469e+07
M184T96	Vanylglycol	184.072	96.2	184.074	8.69225	C9H12O4	[M]+	Phenols	Methoxyphenols	C05594	Amino acid metabolism; Global and overview maps	534-82-7/67423-45-4	HMDB0001490	BioDeepDB	1	pos	1.32441e+08	1.2599e+08	1.18297e+08	1.23802e+08	1.29146e+08	1.28229e+08
M185T385	(-)-alpha-Curcumene	185.165	385	202.172	1.26374	C15H22	[M+H-H2O]+	Prenol lipids	Sesquiterpenoids	C09649		4176-17-4	HMDB0061838	BioDeepDB	1	pos	5.94474e+07	6.18494e+07	1.16304e+08	1.27428e+08	6.38067e+07	1.21225e+08
M187T441	Zingiberene	187.18	440.9	204.188	1.42109	C15H24	[M+H-H2O]+	Prenol lipids	Sesquiterpenoids	C09750		495-60-3	HMDB0036164	BioDeepDB	1	pos	1.13353e+07	1.50715e+07	1.18426e+07	1.14781e+07	1.11734e+07	1.04383e+07
M189T89	L-Targinine	189.134	89.1	188.127	0.00309799	C7H16N4O2	[M+H]+	Carboxylic acids and derivatives	Amino acids, peptides, and analogues	C03884		17035-90-4 / NA	HMDB0029416	BioDeepDB	1	pos	2.0976e+07	1.9893e+07	1.7576e+07	1.84156e+07	2.04067e+07	2.0089e+07
M188T650	Dimethyltryptamine	188.128	649.9	188.131	15.415	C12H16N2	[M]+	Indoles and derivatives	Tryptamines and derivatives	C08302		61-50-7	HMDB0005973	MoNA	1	pos	1.188e+07	9.08844e+06	1.26078e+07	3.79833e+06	1.3702e+07	3.63322e+06
M206T480	Diethylpropion	206.154	479.6	205.147	0.116418	C13H19NO	[M+H]+	Organooxygen compounds	Carbonyl compounds	C06954		134-80-5/90-84-6	HMDB0015072	BioDeepDB	1	pos	5.92908e+07	5.74392e+07	5.8579e+07	5.58114e+07	6.142e+07	5.95505e+07
M189T395	Carbimazole	189.073	394.7	186.046	22.7425	C7H10N2O2S	[M+H]+	Azoles	Imidazoles	C07615		22232-54-8	HMDB0014533	BioDeepDB	1	pos	1.64826e+09	1.63028e+09	1.66467e+09	1.62962e+09	1.66594e+09	1.68024e+09
M189T694	N6-Carbamoyl-DL-Lysine	189.112	693.8	189.111	2.95401	C7H15N3O3	[M]+							BioDeepDB	1	pos	2.71742e+06	3.60437e+06	3.31746e+06	2.84963e+06	3.237e+06	2.90768e+06
M208T299_2	4-(Methylnitrosamino)-1-(3-pyridyl)-1-butanone	208.108	298.6	207.101	0.480519	C10H13N3O2	[M+H]+	Organooxygen compounds	Carbonyl compounds	C16453	Xenobiotics biodegradation and metabolism	64091-91-4	HMDB0011603	BioDeepDB	1	pos	1.18684e+07	1.50592e+07	8.63109e+06	1.83667e+07	1.61808e+07	1.63986e+07
M191T664	N-Methylserotonin	191.118	663.8	190.111	0.397661	C11H14N2O	[M+H]+	Indoles and derivatives	Tryptamines and derivatives	C06212	Amino acid metabolism	1134-01-6	HMDB0004369	BioDeepDB	1	pos	2.33062e+06	2.20267e+06	1.92409e+06	1.62276e+06	2.11699e+06	2.15977e+06
M209T564	Isoelemicin	209.117	563.8	208.11	0.0118453	C12H16O3	[M+H]+	Phenol ethers	Anisoles	C16975		5273-85-8	HMDB0029867	BioDeepDB	1	pos	1.29997e+06	4.0333e+06	1.48964e+06	2.99305e+06	2.97763e+06	1.50543e+06
M212T759	Milrinone	212.08	759.2	211.075	6.60127	C12H9N3O	[M+H]+	Pyridines and derivatives	Bipyridines and oligopyridines	C07224		78415-72-2	HMDB0014380	BioDeepDB	1	pos	1.17129e+06	1.04952e+06	918832	1.05654e+06	1.15015e+06	1.16173e+06
M195T74_1	Zonisamide	195.018	74.4	212.026	2.38953	C8H8N2O3S	[M+H-H2O]+	Benzisoxazoles		C07504		68291-97-4	HMDB0015045	BioDeepDB	1	pos	62075.3	246796	312619	2.17312e+06	3.06026e+06	2.8103e+06
M213T986	Butabarbital	213.123	985.5	212.116	0.825813	C10H16N2O3	[M+H]+	Diazines	Pyrimidines and pyrimidine derivatives	C07827		125-40-6	HMDB0014382	BioDeepDB	1	pos	4.45558e+06	5.27854e+06	5.80543e+06	5.30965e+06	6.43122e+06	7.74167e+06
M196T82	CHLOROXINE	195.968	82.1	212.975	5.17869	C9H5Cl2NO	[M+H-H2O]+					773-76-2		BioDeepDB	1	pos	1.42638e+06	291251	279234	1.34604e+06	1.24946e+06	1.43335e+06
M196T473	3-Indoxyl phosphate	196.006	473	213.019	27.3474	C8H8NO4P	[M+H-H2O]+					3318-43-2		BioDeepDB	1	pos	2.1527e+07	2.11902e+07	2.22964e+07	2.12469e+07	2.25871e+07	2.31148e+07
M213T698	Omethoate	213.023	697.8	213.023	2.34716	C5H12NO4PS	[M]+			C18662		1113-02-6		BioDeepDB	1	pos	5.02001e+06	2.78413e+06	4.65768e+06	5.22038e+06	3.03135e+06	3.47132e+06
M196T635	Propenyl-L-NIO	196.139	634.9	213.148	7.10143	C10H19N3O2	[M+H-H2O]+							BioDeepDB	1	pos	2.16428e+06	1.62181e+06	2.08221e+06	2.13277e+06	2.12434e+06	6.02734e+06
M216T518	Atrazine	216.102	517.7	215.094	2.42479	C8H14ClN5	[M+H]+	Fatty Acyls	Fatty amides	C06551	Xenobiotics biodegradation and metabolism; Global and overview maps	c("1912-24-9", "608514-56-3")	HMDB0032273	mzCloud	1	pos	4.79074e+07	5.0108e+07	4.92885e+07	4.84142e+07	4.89919e+07	4.86644e+07
M216T363	Cycloate	216.142	362.7	215.134	3.23861	C11H21NOS	[M+H]+			C18780		1134-23-2		BioDeepDB	1	pos	3.30687e+08	3.34728e+08	3.21918e+08	3.26015e+08	3.35876e+08	3.34334e+08
M199T79	Guanethidine	199.191	78.8	198.184	0.883572	C10H22N4	[M+H]+	Organonitrogen compounds	Guanidines	C07036		645-43-2/55-65-2	HMDB0015301	BioDeepDB	1	pos	1.42002e+08	1.486e+08	1.49685e+08	1.4011e+08	1.48575e+08	1.54662e+08
M199T438	Cycluron	199.181	438.1	198.173	0.502057	C11H22N2O	[M+H]+			C19109		2163-69-1		BioDeepDB	1	pos	2.63116e+07	2.36332e+07	2.3123e+07	2.42252e+07	1.83475e+07	2.73268e+07
M200T75	Diphenylmethylphosphine	200.077	75.3	200.075	7.55709	C13H13P	[M]+					1486-28-8		BioDeepDB	1	pos	1.10652e+06	5.67414e+06	6.42749e+06	8.33443e+06	1.01654e+07	9.98371e+06
M201T823	Cysteine-S-sulfate	200.973	823	200.977	16.4201	C3H7NO5S2	[M]+	Carboxylic acids and derivatives	Amino acids, peptides, and analogues	C05824	Amino acid metabolism; Global and overview maps	1637-71-4	HMDB0000731	BioDeepDB	1	pos	2.85179e+07	6.02393e+06	2.27214e+07	5.09196e+06	3.71706e+06	4.99549e+06
M201T979_2	FOSFOSAL	200.996	978.8	217.998	25.4206	C7H7O6P	[M+H-H2O]+					6064-83-1		BioDeepDB	1	pos	8.08099e+06	8.36465e+06	7.43877e+06	8.15104e+06	6.98272e+06	7.96091e+06
M202T71_2	N-hexanoyl-L-Homoserine lactone-d3	202.136	71.4	202.14	16.69	C10H14D3NO3	[M]+							BioDeepDB	1	pos	1.2285e+07	1.32497e+07	1.24284e+07	1.18154e+07	1.26581e+07	1.26068e+07
M204T92	TRICHLORMETHINE	204.009	92.1	203.004	9.8035	C6H12Cl3N	[M+H]+					555-77-1		BioDeepDB	1	pos	3.34108e+07	3.14828e+07	3.83388e+07	1.16609e+07	9.32259e+06	2.88489e+07
M222T430	Allocystathionine	222.079	430	222.067	3.14554	C7H14N2O4S	[M]+	Carboxylic acids and derivatives	Amino acids, peptides, and analogues	C00542		535-34-2	HMDB0000455	BioDeepDB	1	pos	1.00147e+07	1.0941e+07	1.17859e+07	1.02183e+07	1.10933e+07	1.2299e+07
M224T733	Cerulenin	224.128	733.1	223.121	0.430548	C12H17NO3	[M+H]+	Epoxides	Oxirane carboxylic acids and derivatives	C12058		17397-89-6	HMDB0015168	BioDeepDB	1	pos	3.06329e+07	2.31589e+07	2.40628e+07	2.47022e+07	2.50898e+07	2.39172e+07
M209T568	6-Methoxymellein	209.081	568.1	208.074	0.593072	C11H12O4	[M+H]+	Benzopyrans	2-benzopyrans	C02381		13410-15-6	HMDB0038510	BioDeepDB	1	pos	3.79599e+06	7.02445e+06	6.28016e+06	7.84326e+06	4.59449e+06	7.08425e+06
M225T428	Prometon	225.159	427.9	225.159	1.33239	C10H19N5O	[M]+			C14186		1610-18-0		BioDeepDB	1	pos	4.24157e+07	4.63364e+07	4.55792e+07	4.28015e+07	3.92053e+07	1.19658e+07
M214T698	Carmustine	214.015	697.8	213.007	4.31745	C5H9Cl2N3O2	[M+H]+	Organic carbonic acids and derivatives	Ureas	C06873		154-93-8	HMDB0014407	BioDeepDB	1	pos	4.86996e+06	2.80953e+06	5.10611e+06	5.33693e+06	3.01841e+06	3.29512e+06
M216T338	Methoxsalen	216.042	338.4	216.042	1.38862	C12H8O4	[M]+	Coumarins and derivatives	Furanocoumarins	C01864		298-81-7	HMDB0014693	BioDeepDB	1	pos	1.66674e+08	1.69473e+08	1.65019e+08	1.70334e+08	1.64565e+08	1.6255e+08
M216T92	Methylphenidate	216.134	91.6	233.142	0.305366	C14H19NO2	[M+H-H2O]+	Organonitrogen compounds	Amines	C07196		113-45-1	HMDB0014566	mzCloud	1	pos	4.43813e+07	4.42221e+07	4.75531e+07	4.22626e+07	4.32929e+07	4.19318e+07
M235T335	Lidocaine	235.18	335.2	234.173	3.72481	C14H22N2O	[M+H]+	Benzene and substituted derivatives	Xylenes	C07073	Xenobiotics biodegradation and metabolism	137-58-6	HMDB0014426	BioDeepDB	1	pos	2.21314e+07	2.20234e+07	2.43929e+07	2.65233e+07	2.08272e+07	2.38243e+07
M219T383	Primidone	219.113	382.6	218.106	0.0844698	C12H14N2O2	[M+H]+	Diazines	Pyrimidines and pyrimidine derivatives	C07371		125-33-7	HMDB0014932	BioDeepDB	1	pos	3.68943e+07	4.72715e+07	4.53065e+07	4.48122e+07	4.95329e+07	5.10011e+07
M235T860	Procainamide	235.169	859.5	235.168	0.131911	C13H21N3O	[M]+	Benzene and substituted derivatives	Benzoic acids and derivatives	C07401		51-06-9	HMDB0015169	BioDeepDB	1	pos	2.79522e+07	2.88168e+07	2.58564e+07	2.63235e+07	2.63988e+07	2.65937e+07
M222T86	Quinmerac	222.029	85.8	221.024	12.611	C11H8ClNO2	[M+H]+			C18891		90717-03-6		BioDeepDB	1	pos	4.04792e+06	2.69362e+06	4.0282e+06	3.43458e+06	3.87055e+06	2.92259e+06
M203T651	Prilocaine	203.147	650.7	220.158	16.077	C13H20N2O	[M+H-H2O]+	Carboxylic acids and derivatives	Amino acids, peptides, and analogues	C07531		721-50-6	HMDB0014888	MoNA	1	pos	7.83998e+06	8.86397e+06	2.2417e+07	8.07967e+06	2.62805e+07	6.67818e+06
M222T95	Mexacarbate	222.133	95.3	222.137	15.3061	C12H18N2O2	[M]+			C18952		315-18-4		BioDeepDB	1	pos	1.55533e+07	2.66788e+07	1.48116e+07	7.0148e+06	1.91592e+07	1.62723e+07
M222T69	Nerolidol	222.196	69.3	222.198	8.39551	C15H26O	[M]+	Prenol lipids	Sesquiterpenoids			7212-44-4	HMDB0035662	BioDeepDB	1	pos	1.31268e+06	1.47455e+06	1.37683e+06	1.53753e+06	438701	1.60053e+06
M224T979	7-CHLOROKYNURENIC ACID	224.011	978.7	223.004	0.431818	C10H6ClNO3	[M+H]+					18000-24-3		BioDeepDB	1	pos	5.12449e+06	5.95111e+06	4.70135e+06	5.0131e+06	5.22124e+06	4.33785e+06
M223T376_2	Neostigmine	223.144	376.2	223.145	0.0199125	C12H19N2O2	[M+H]+	Benzene and substituted derivatives	Phenoxy compounds	C07258		59-99-4	HMDB0015472	BioDeepDB	1	pos	1.11873e+08	1.16431e+08	1.1158e+08	1.17758e+08	1.11889e+08	1.12102e+08
M224T677	BRETYLIUM	224.037	676.7	241.047	8.34504	C11H16BrN	[M+H-H2O]+					61-75-6		BioDeepDB	1	pos	4.87698e+06	5.47402e+06	4.83524e+06	5.15982e+06	4.84826e+06	4.48696e+06
M242T727	Clofibrate	242.075	727	242.071	14.8714	C12H15ClO3	[M]+	Benzene and substituted derivatives	Phenoxyacetic acid derivatives	C06916		637-07-0	HMDB0014774	BioDeepDB	1	pos	2.57694e+06	2.24285e+06	2.15256e+06	2.37388e+06	1.96297e+06	2.25854e+06
M226T430	Pyridine-2-azo-p-dimethylaniline	226.123	430.4	226.122	4.65911	C13H14N4	[M]+							BioDeepDB	1	pos	7.53416e+07	7.41453e+07	6.8784e+07	7.67873e+07	7.39265e+07	6.96428e+07
M244T357	Xylometazoline	244.193	357.1	244.194	4.91415	C16H24N2	[M]+	Benzene and substituted derivatives	Phenylpropanes	C07913		526-36-3	HMDB0015640	mzCloud	1	pos	9.90875e+07	9.45911e+07	5.80384e+07	9.42791e+07	9.70197e+07	8.50217e+07
M245T70	N1-Acetylspermine	245.234	70	244.226	0.0978659	C12H28N4O	[M+H]+	Carboxylic acids and derivatives	Carboxylic acid derivatives	C02567		25593-72-0	HMDB0001186	BioDeepDB	1	pos	4.38771e+06	5.38419e+06	4.97324e+06	4.83847e+06	5.39708e+06	4.90278e+06
M228T978_2	Guanfacine	228.007	978.4	245.012	9.79794	C9H9Cl2N3O	[M+H-H2O]+	Benzene and substituted derivatives	Halobenzenes	C07037		29110-47-2	HMDB0015153	BioDeepDB	1	pos	9.05054e+06	9.53352e+06	9.58764e+06	8.93057e+06	9.73822e+06	9.49798e+06
M228T325_2	RAMIFENAZONE	228.145	325	245.153	0.342887	C14H19N3O	[M+H-H2O]+					3615-24-5		BioDeepDB	1	pos	4.49609e+07	4.23328e+07	4.49727e+07	1.75214e+07	1.4968e+07	1.36417e+07
M230T123_2	4-Oxatetradecanoic acid	230.186	123.3	230.188	10.3595	C13H26O3	[M]+					7420-16-8		BioDeepDB	1	pos	1.69189e+08	1.66901e+08	1.73991e+08	1.80576e+08	1.68349e+08	1.73343e+08
M216T311	N(omega)-Nitro-L-arginine methyl ester	216.106	311.4	233.112	4.32196	C7H15N5O4	[M+H-H2O]+			C04337		50903-99-6 / 51298-62-5		BioDeepDB	1	pos	1.00106e+07	4.68806e+07	4.77906e+07	4.50433e+07	1.18691e+07	1.87372e+07
M234T697	Uracil mustard	234.022	697.4	251.023	28.3478	C8H11Cl2N3O2	[M+H-H2O]+	Organonitrogen compounds	Nitrogen mustard compounds	C11686		66-75-1	HMDB0014929	BioDeepDB	1	pos	3.26622e+06	3.40928e+06	3.66174e+06	3.53499e+06	3.319e+06	3.23465e+06
M235T87_1	Riluzole	235.021	87.5	234.007	25.6318	C8H5F3N2OS	[M+H]+	Benzothiazoles		C07937		1744-22-5	HMDB0014878	BioDeepDB	1	pos	1.52285e+07	1.62793e+07	2.36965e+07	1.84429e+07	1.50608e+07	1.64285e+07
M235T313	Cimetidine	235.108	312.9	252.116	0.995285	C10H16N6S	[M+H-H2O]+	Azoles	Imidazoles	C06952		51481-61-9	HMDB0014644	BioDeepDB	1	pos	1.14196e+07	4.13772e+07	4.48166e+07	1.10349e+07	1.11432e+07	3.90709e+07
M236T124_1	Proguanil	236.103	124.4	253.109	3.53236	C11H16ClN5	[M+H-H2O]+	Organonitrogen compounds	Guanidines	C07631		500-92-5	HMDB0015263	BioDeepDB	1	pos	2.43845e+07	2.14014e+07	2.0192e+07	3.66265e+07	1.60128e+07	2.24416e+07
M239T118	1-(2,4-Dichlorophenyl)-2-(1-imidazolyl)ethanol	239.008	118.1	256.017	8.30518	C11H10Cl2N2O	[M+H-H2O]+					24155-42-8		BioDeepDB	1	pos	1.92028e+07	1.542e+07	1.6468e+07	1.55993e+07	1.79102e+07	1.59698e+07
M241T979	6,7-DICHLORO-3-HYDROXY-2-QUINOXALINECARBOXYLIC ACID	240.952	979.4	257.96	0.152113	C9H4Cl2N2O3	[M+H-H2O]+							BioDeepDB	1	pos	1.31169e+06	6.02531e+06	4.27413e+06	5.12867e+06	5.09803e+06	1.62872e+06
M241T304	Yangonin	241.083	304	258.089	3.4594	C15H14O4	[M+H-H2O]+	Kavalactones		C09980	Chemical structure transformation maps	500-62-9	HMDB0034144	BioDeepDB	1	pos	4.8975e+06	5.5603e+06	7.84342e+06	7.75436e+06	5.71392e+06	7.90163e+06
M242T121	Propranolol	242.149	120.9	259.157	1.09849	C16H21NO2	[M+H-H2O]+	Naphthalenes		C07407		525-66-6	HMDB0001849	mzCloud	1	pos	9.55372e+07	5.92498e+07	9.29321e+07	9.15246e+07	8.8926e+07	4.59403e+07
M243T608	Suprofen	243.042	608.4	260.051	3.56316	C14H12O3S	[M+H-H2O]+	Organooxygen compounds	Carbonyl compounds	C07320		40828-46-4	HMDB0015008	BioDeepDB	1	pos	3.27369e+06	2.23689e+06	2.39199e+06	2.25033e+06	492521	1.94129e+06
M260T630	Carisoprodol	260.174	629.7	260.174	2.30615	C12H24N2O4	[M]+	Carboxylic acids and derivatives	Amino acids, peptides, and analogues	C07927		78-44-4	HMDB0014539	BioDeepDB	1	pos	1.12495e+07	1.2631e+07	9.58034e+06	1.60669e+07	1.25929e+07	1.18131e+07
M260T696	Oxymetazoline	260.185	696.1	260.189	13.4519	C16H24N2O	[M]+	Benzene and substituted derivatives	Xylenes	C07363		1491-59-4	HMDB0015070	BioDeepDB	1	pos	1.47415e+06	1.81877e+06	2.38407e+06	2.07351e+06	648532	617013
M247T654	(S)-Abscisic acid	247.129	654.1	264.136	0.946874	C15H20O4	[M+H-H2O]+	Prenol lipids	Sesquiterpenoids	C06082	Chemical structure transformation maps; Signal transduction; Global and overview maps; Metabolism of terpenoids and polyketides	21293-29-8	HMDB0035140	BioDeepDB	1	pos	3.23523e+06	3.19154e+06	3.84955e+06	4.02205e+06	6.08755e+06	3.96732e+06
M248T561	Oxprenolol	248.161	561.4	265.168	1.77463	C15H23NO3	[M+H-H2O]+					6452-71-7		BioDeepDB	1	pos	1.43456e+07	1.41758e+07	1.47818e+07	1.67249e+07	6.64056e+06	6.30039e+06
M268T751	Metoprolol	268.191	750.7	267.183	0.372869	C15H25NO3	[M+H]+	Phenols	Tyrosols and derivatives	C07202		37350-58-6/51384-51-1	HMDB0001932	BioDeepDB	1	pos	3.43706e+06	4.53255e+06	4.10523e+06	3.84768e+06	4.25531e+06	3.90123e+06
M251T135	Deoxyadenosine	251.102	134.8	251.102	1.03818	C10H13N5O3	[M]+	Purine nucleosides	Purine 2'-deoxyribonucleosides	C00559		958-09-8	HMDB0000101	mzCloud	1	pos	3.58911e+08	3.30098e+08	3.22122e+08	3.47104e+08	3.22578e+08	3.17686e+08
M268T714	Pentostatin	268.117	713.8	268.117	0.745943	C11H16N4O4	[M]+	Imidazodiazepines		C02267		53910-25-1	HMDB0014692	BioDeepDB	1	pos	6.84448e+06	5.39376e+06	5.42158e+06	7.31329e+06	6.29666e+06	6.62359e+06
M252T79	Bifemelane	252.163	79	269.178	29.8616	C18H23NO	[M+H-H2O]+					90293-01-9		BioDeepDB	1	pos	2.93269e+08	2.93779e+08	2.96234e+08	2.91295e+08	2.97403e+08	3.05967e+08
M253T101	Sulfamethizole	253.023	101.1	270.024	21.8716	C9H10N4O2S2	[M+H-H2O]+	Benzene and substituted derivatives	Benzenesulfonamides	C08050		144-82-1	HMDB0014715	BioDeepDB	1	pos	1.101e+07	1.17832e+07	1.17778e+07	1.11681e+07	1.05466e+07	1.15126e+07
M254T71_2	D2PM	254.156	71.1	253.147	7.31742	C17H19NO	[M+H]+					172152-19-1		BioDeepDB	1	pos	1.32399e+06	1.23803e+06	1.33697e+06	1.02424e+06	1.62509e+06	860814
M255T86_2	Propyzamide	255.021	86.1	255.022	1.96062	C12H11Cl2NO	[M]+			C14333		23950-58-5		BioDeepDB	1	pos	1.94613e+07	2.00837e+07	1.84895e+07	1.80877e+07	1.91084e+07	1.95763e+07
M275T74	RG-14620	275.01	74.4	274.006	14.5449	C14H8Cl2N2	[M+H]+					136831-49-7		BioDeepDB	1	pos	217810	3.76917e+06	4.3096e+06	4.82503e+06	6.08034e+06	6.53831e+06
M258T75	Ebselen	257.977	75.3	274.985	3.47861	C13H9NOSe	[M+H-H2O]+					60940-34-3		BioDeepDB	1	pos	4.8983e+07	4.25088e+07	4.31203e+07	4.25499e+07	4.35534e+07	4.45942e+07
M259T75	5-IAI	258.978	75.5	258.986	29.7042	C9H10IN	[M]+							BioDeepDB	1	pos	6.92674e+06	5.88547e+06	5.4645e+06	5.55755e+06	5.73042e+06	5.52313e+06
M259T733	3-Androstanol	259.246	733.3	276.245	12.7292	C19H32O	[M+H-H2O]+			C15638		7657-50-3/NA		BioDeepDB	1	pos	976168	352188	598544	380481	1.01065e+06	430263
M278T721	Sulfamethazine	278.084	720.8	278.084	0.911931	C12H14N4O2S	[M]+	Benzene and substituted derivatives	Benzenesulfonamides	C19530		57-68-1	HMDB0015522	mzCloud	1	pos	1.85584e+06	1.84253e+06	1.85973e+06	2.05043e+06	2.1622e+06	1.9903e+06
M278T434	Pentoxifylline	278.138	433.6	278.138	1.79767	C13H18N4O3	[M]+	Imidazopyrimidines	Purines and purine derivatives	C07424		6493-05-6	HMDB0014944	mzCloud	1	pos	1.78414e+08	2.40981e+08	2.38371e+08	2.36546e+08	2.38402e+08	1.59893e+08
M261T798	6-Paradol	261.18	798.4	278.188	4.08148	C17H26O3	[M+H-H2O]+	Benzene and substituted derivatives	Phenols and derivatives	C10482		27113-22-0	HMDB0030801	BioDeepDB	1	pos	2.96432e+06	1.35653e+06	5.43576e+06	5.0127e+06	1.08944e+06	4.55197e+06
M280T576	Metalaxyl	280.155	575.9	279.147	0.799559	C15H21NO4	[M+H]+	Carboxylic acids and derivatives	Amino acids, peptides, and analogues	C10947		57837-19-1	HMDB0031802	mzCloud	1	pos	3.60392e+06	8.64423e+06	4.92128e+06	3.63509e+06	9.16727e+06	5.40564e+06
M279T731	Doxepin	279.165	731.2	279.162	10.7463	C19H21NO	[M]+	Benzoxepines	Dibenzoxepines	C06971		1668-19-5	HMDB0015273	BioDeepDB	1	pos	5.10623e+06	5.45791e+06	6.47498e+06	9.20204e+06	9.25781e+06	1.15129e+07
M262T109_2	QX-314	262.202	109	262.205	10.3488	C16H26N2O	[M]+					24003-58-5		BioDeepDB	1	pos	1.38779e+07	1.32206e+07	9.58364e+06	1.24194e+07	1.09847e+07	1.13793e+07
M263T672	Gemcitabine	263.074	671.9	263.072	9.1229	C9H11F2N3O4	[M]+	Pyrimidine nucleosides	Pyrimidine 2'-deoxyribonucleosides	C07650		95058-81-4	HMDB0014584	BioDeepDB	1	pos	2.21789e+06	2.97913e+06	2.54797e+06	2.27798e+06	2.42672e+06	2.50999e+06
M263T669	DMABA NHS ester	263.103	669	262.095	1.3951	C13H14N2O4	[M+H]+					58068-85-2		BioDeepDB	1	pos	5.30556e+06	4.36837e+06	4.24287e+06	4.75385e+06	3.8718e+06	5.86102e+06
M263T500	Imipramine	263.185	500	280.194	5.19026	C19H24N2	[M+H-H2O]+	Benzazepines	Dibenzazepines	C07049		50-49-7	HMDB0001848	BioDeepDB	1	pos	1.69614e+07	1.86093e+07	1.66883e+07	1.61141e+07	1.74562e+07	1.60198e+07
M281T819	10E,12Z-Octadecadienoic acid	281.247	819.5	280.24	0.147629	C18H32O2	[M+H]+	Fatty Acyls	Lineolic acids and derivatives	C04056		2420-56-6	HMDB0005048	BioDeepDB	1	pos	1.90379e+06	5.38117e+06	7.92887e+06	8.52121e+06	8.90826e+06	7.4231e+06
M264T85	Ethidimuron	264.037	85.5	264.035	7.19596	C7H12N4O3S2	[M]+			C19092		30043-49-3		BioDeepDB	1	pos	2.48646e+06	1.69618e+06	738341	565572	2.41821e+06	2.1044e+06
M281T619	Nitrazepam	281.079	618.9	281.08	4.62504	C15H11N3O3	[M]+	Benzodiazepines	1,4-benzodiazepines	C07487		146-22-5	HMDB0015534	BioDeepDB	1	pos	5.6059e+06	4.44871e+06	4.53741e+06	5.11375e+06	4.96742e+06	5.15031e+06
M265T75	Tizoxanide	265.015	75.1	265.016	3.11838	C10H7N3O4S	[M]+					173903-47-4		BioDeepDB	1	pos	9.03868e+07	7.84527e+07	7.40888e+07	7.55436e+07	7.23242e+07	7.3151e+07
M283T438	5,7-Dimethoxyflavone	283.099	438.3	282.089	9.89052	C17H14O4	[M+H]+	Flavonoids	O-methylated flavonoids	C10029		21392-57-4	HMDB0036620	BioDeepDB	1	pos	7.27145e+06	8.48041e+06	8.46281e+06	8.76627e+06	2.5774e+06	8.21516e+06
M283T723	12(S)-hydroxy-16-Heptadecynoic Acid	283.225	722.8	282.219	5.34374	C17H30O3	[M+H]+					148019-74-3		BioDeepDB	1	pos	8.39056e+06	7.79818e+06	9.40351e+06	9.62276e+06	8.64105e+06	7.23009e+06
M268T984	Zidovudine	268.104	984.3	267.097	1.20848	C10H13N5O4	[M+H]+	Pyrimidine nucleosides	Pyrimidine 2',3'-dideoxyribonucleosides	C07210	Digestive system	30516-87-1	HMDB0014638	BioDeepDB	1	pos	3.69174e+06	4.78881e+06	5.16024e+06	4.19431e+06	3.86556e+06	3.77614e+06
M267T384	RG-13022	267.117	383.7	266.106	16.0839	C16H14N2O2	[M+H]+					149286-90-8		BioDeepDB	1	pos	4.24527e+06	7.88031e+06	7.84568e+06	4.65179e+06	1.06052e+07	9.6159e+06
M284T250	Promethazine	284.134	249.7	284.135	1.40778	C17H20N2S	[M]+	Benzothiazines	Phenothiazines	C07404		60-87-7	HMDB0015202	BioDeepDB	1	pos	3.54042e+07	1.4011e+07	4.85966e+07	4.2765e+07	5.01829e+07	4.3551e+07
M285T547	Promazine	285.143	547.3	284.135	4.20841	C17H20N2S	[M+H]+	Benzothiazines	Phenothiazines	C07379		58-40-2	HMDB0014564	BioDeepDB	1	pos	4.22251e+07	4.51219e+07	4.8353e+07	2.86181e+07	2.88209e+07	4.70266e+07
M268T302	Pentazocine	268.202	301.9	285.209	0.499623	C19H27NO	[M+H-H2O]+	6,7-benzomorphans	2,6-dimethyl-3-benzazocines	C07421		359-83-1	HMDB0014790	BioDeepDB	1	pos	1.16684e+09	1.13051e+09	1.27245e+09	1.3054e+09	1.21777e+09	1.21014e+09
M286T209	Salicin	286.105	208.5	286.105	0.349522	C13H18O7	[M]+	Organooxygen compounds	Carbohydrates and carbohydrate conjugates	C01451	Carbohydrate metabolism; Membrane transport; Chemical structure transformation maps; Sensory system	138-52-3	HMDB0003546	BioDeepDB	1	pos	1.95556e+07	1.8596e+07	1.34431e+07	2.02469e+07	2.10529e+07	1.00863e+07
M270T693	Alachlor	270.132	692.8	269.118	25.6319	C14H20ClNO2	[M+H]+	Benzene and substituted derivatives	Anilides	C10928		15972-60-8	HMDB0031766	BioDeepDB	1	pos	1.10952e+07	1.05931e+07	1.27577e+07	1.18201e+07	1.17191e+07	1.12356e+07
M269T604_2	Methoprene acid	269.211	603.7	268.204	1.89368	C16H28O3	[M+H]+					53092-52-7		BioDeepDB	1	pos	3.38304e+06	4.59374e+06	4.33526e+06	4.26168e+06	4.437e+06	4.38539e+06
M286T874	N1,N12-Diacetylspermine	286.237	874.3	286.237	1.39744	C14H30N4O2	[M]+	Carboximidic acids and derivatives	Carboximidic acids	C03413		61345-83-3	HMDB0002172	BioDeepDB	1	pos	3.42229e+06	3.83744e+06	3.07581e+06	3.03713e+06	3.40925e+06	3.57032e+06
M270T595	Ritodrine	270.147	595.2	287.152	7.89941	C17H21NO3	[M+H-H2O]+	Benzene and substituted derivatives	Phenethylamines	C07239		26652-09-5	HMDB0015005	mzCloud	1	pos	1.20259e+07	1.32374e+07	1.77323e+07	2.0353e+07	1.41251e+07	1.50328e+07
M288T610	Zolmitriptan	288.172	610.1	287.163	4.51119	C16H21N3O2	[M+H]+	Indoles and derivatives	Tryptamines and derivatives	C07218		139264-17-8	HMDB0014460	BioDeepDB	1	pos	2.67425e+07	4.68638e+07	2.72609e+07	2.77792e+07	2.7195e+07	3.18486e+07
M288T421	4-Hydroxyestradiol	288.173	420.9	288.173	0.694028	C18H24O3	[M]+	Steroids and steroid derivatives	Estrane steroids	C14209	Endocrine system	5976-61-4 / NA	HMDB0005896	BioDeepDB	1	pos	6.8555e+07	5.72851e+07	6.0061e+07	6.17369e+07	4.58391e+07	1.11571e+08
M271T455	1,2-Dihexanoyl-sn-glycerol	271.185	454.8	288.194	5.27242	C15H28O5	[M+H-H2O]+					30403-47-5		BioDeepDB	1	pos	2.5549e+07	2.76667e+07	1.07246e+07	3.17932e+07	1.05112e+07	3.32892e+07
M271T711	Bupivacaine	271.217	710.7	288.22	15.2424	C18H28N2O	[M+H-H2O]+	Carboxylic acids and derivatives	Amino acids, peptides, and analogues	C07529		2180-92-9/2180-92-9 38396-39-3/38396-39-3/18010-40-7	HMDB0014442	BioDeepDB	1	pos	1.07906e+06	1.85798e+06	1.17813e+06	1.40744e+06	1.73909e+06	974125
M291T730	Carbinoxamine	291.133	730.5	290.119	10.2915	C16H19ClN2O	[M+H]+	Benzene and substituted derivatives	Benzylethers	C06871		486-16-8	HMDB0014886	BioDeepDB	1	pos	5.308e+06	5.40227e+06	5.21774e+06	5.5604e+06	5.60029e+06	5.34027e+06
M291T101	Argininosuccinic acid	291.129	101.2	290.123	0.70675	C10H18N4O6	[M+H]+	Carboxylic acids and derivatives	Amino acids, peptides, and analogues	C03406	Amino acid metabolism; Global and overview maps	2387-71-5	HMDB0000052	BioDeepDB	1	pos	8.07415e+07	7.97884e+07	8.68012e+07	8.9956e+07	8.53039e+07	9.89513e+07
M290T760_1	Trimethoprim	290.137	759.7	290.138	4.48065	C14H18N4O3	[M]+	Phenol ethers	Anisoles	C01965		738-70-5	HMDB0014583	BioDeepDB	1	pos	4.91227e+06	4.34382e+06	3.28269e+06	5.26716e+06	2.88924e+06	2.91459e+06
M274T585	ZOMEPIRAC	274.057	584.9	291.066	7.25028	C15H14ClNO3	[M+H-H2O]+					64092-49-5		BioDeepDB	1	pos	7.70878e+06	9.3051e+06	8.93364e+06	8.15525e+06	8.59643e+06	8.45881e+06
M275T529	Ethenodeoxyadenosine	275.102	528.8	275.102	0.947623	C12H13N5O3	[M]+	Imidazopyrimidines	Purines and purine derivatives			68498-25-9	HMDB0001786	BioDeepDB	1	pos	1.50545e+07	1.65712e+07	1.7753e+07	1.76283e+07	1.70691e+07	1.60181e+07
M275T123_1	4-(1-Acetyloxypropen-2-yl-)-2-methoxyphenylisobutyrat; 4-(1-Acetoxy-2-propen-1-yl)-2-methoxyphenyl 2-methylpropanoate	275.123	122.5	292.131	3.39121	C16H20O5	[M+H-H2O]+							BioDeepDB	1	pos	1.19757e+08	1.38602e+08	1.25399e+08	1.16677e+08	1.31209e+08	1.18956e+08
M292T322	Acetylvalerenolic acid	292.168	321.8	292.167	0.481724	C17H24O4	[M]+	Prenol lipids	Sesquiterpenoids			81397-67-3	HMDB0035687	BioDeepDB	1	pos	2.87389e+07	3.84256e+07	1.26396e+07	2.4797e+07	2.29927e+07	4.04392e+07
M275T671	Cyclobenzaprine	275.167	671	275.167	1.09025	C20H21N	[M]+	Dibenzocycloheptenes		C06931		303-53-7	HMDB0015060	BioDeepDB	1	pos	1.94672e+06	2.17994e+06	3.20583e+06	3.11314e+06	1.97921e+06	3.70835e+06
M277T656	Cinchonidine	277.164	656.4	294.173	5.65008	C19H22N2O	[M+H-H2O]+	Cinchona alkaloids		C11379	Chemical structure transformation maps	485-71-2	HMDB0030282	BioDeepDB	1	pos	7.18932e+06	7.23049e+06	7.57389e+06	8.26692e+06	7.66625e+06	7.34595e+06
M296T422	(2R,4R)-tert-butyl 4-(hydroxymethyl)-2-phenylthiazolidine-3-carboxylate	296.132	422	295.124	0.37067	C15H21NO3S	[M+H]+							BioDeepDB	1	pos	9.34218e+07	9.00005e+07	8.91496e+07	8.63876e+07	8.66506e+07	8.98824e+07
M278T123_2	Tetradecyl Phosphonate	278.202	123.1	278.201	2.22327	C14H31O3P	[M]+					4671-75-4		BioDeepDB	1	pos	2.84708e+07	9.58013e+06	3.13563e+07	2.88687e+07	3.17006e+07	3.40248e+07
M299T107	Trimeprazine	299.16	106.7	298.15	0.197527	C18H22N2S	[M+H]+	Benzothiazines	Phenothiazines	C07172		84-96-8	HMDB0015376	BioDeepDB	1	pos	1.25306e+08	1.22245e+08	1.2266e+08	1.24126e+08	1.31606e+08	1.02755e+08
M299T925	8-Anilino-1-naphthalene sulfonate	299.06	925.5	299.062	3.67819	C16H13NO3S	[M]+	Naphthalenes	Naphthalene sulfonic acids and derivatives	C11326		82-76-8	HMDB0061854	BioDeepDB	1	pos	1.84329e+06	3.75497e+06	1.02156e+07	965748	1.23481e+06	1.5987e+06
M282T246	2'-O-Methyladenosine	282.117	245.7		6.39392	C11H16N5O7P(C5H8O6PR)n(C5H8O6PR)n	[M+H]+	Purine nucleosides		C04779		2140-79-6	HMDB0004326	BioDeepDB	1	pos	2.67877e+07	8.48368e+07	9.11895e+07	9.24215e+07	8.72336e+07	9.239e+07
M300T537	Codeine	300.159	536.8	299.152	0.253199	C18H21NO3	[M+H]+	Morphinans		C06174	Biosynthesis of other secondary metabolites; Global and overview maps; Xenobiotics biodegradation and metabolism	76-57-3	HMDB0004995	mzCloud	1	pos	1.08449e+08	1.04577e+08	1.06424e+08	1.19742e+08	6.30534e+07	1.03781e+08
M283T756	9-cis-Retinoic acid	283.201	756.5	300.209	2.35169	C20H28O2	[M+H-H2O]+	Prenol lipids	Retinoids	C15493	Cancer: overview; Metabolism of cofactors and vitamins; Endocrine system; Cancer: specific types; Immune system	5300-03-8	HMDB0002369	BioDeepDB	1	pos	2.84261e+06	3.81254e+06	2.11682e+06	4.44639e+06	3.97615e+06	2.61531e+06
M284T742	Trihexyphenidyl	284.232	742	301.241	4.10228	C20H31NO	[M+H-H2O]+	Organonitrogen compounds	Amines	C07171		144-11-6	HMDB0014520	BioDeepDB	1	pos	6.05173e+06	5.52279e+06	5.81649e+06	6.86644e+06	7.11206e+06	6.04976e+06
M285T235	Sphingosine Kinase Inhibitor 2	285.016	235.3	302.028	15.8847	C15H11ClN2OS	[M+H-H2O]+					312636-16-1		BioDeepDB	1	pos	1.50979e+07	4.31387e+06	1.23072e+07	1.00248e+07	4.07398e+06	3.59369e+06
M285T210	Probenecid	285.102	209.6	285.103	4.20902	C13H19NO4S	[M]+	Benzene and substituted derivatives	Benzenesulfonamides	C07372		57-66-9	HMDB0015166	BioDeepDB	1	pos	1.96017e+08	1.60381e+08	1.796e+08	1.62947e+08	1.7487e+08	1.68109e+08
M268T496	Vidarabine	268.107	496.4	285.107	2.86855	C10H13N5O4. H2O	[M+H]+	Purine nucleosides		C07195		24356-66-9 / 5536-17-4	HMDB0014340	BioDeepDB	1	pos	7.31349e+06	6.61773e+06	8.10002e+06	8.12665e+06	6.49272e+06	7.20788e+06
M285T644	2-Methoxyestradiol	285.18	644	302.188	1.2834	C19H26O3	[M+H-H2O]+	Steroids and steroid derivatives	Estrane steroids	C05302	Lipid metabolism	362-07-2	HMDB0000405	BioDeepDB	1	pos	3.86772e+06	1.13109e+07	4.104e+06	4.29353e+06	1.13532e+07	1.094e+07
M285T404_1	CAY10435	285.192	404.4	302.199	1.07266	C18H26N2O2	[M+H-H2O]+					288862-73-7		BioDeepDB	1	pos	5.63884e+07	4.52859e+07	4.19106e+07	4.63108e+07	5.0925e+07	3.01814e+07
M303T593	Flumazenil	303.099	593	303.102	8.57805	C15H14FN3O3	[M]+	Benzodiazepines	1,4-benzodiazepines	C07825		78755-81-4	HMDB0015336	BioDeepDB	1	pos	4.6256e+06	5.89332e+06	6.25773e+06	5.14545e+06	6.95969e+06	5.41461e+06
M303T750	Phenoxybenzamine	303.135	750.4	303.139	11.546	C18H22ClNO	[M]+	Benzene and substituted derivatives	Phenylmethylamines	C07435		59-96-1	HMDB0015061	BioDeepDB	1	pos	751593	997995	339103	1.21302e+06	347476	347582
M287T76	Vamidothion	287.041	75.6	287.041	3.13544	C8H18NO4PS2	[M]+			C18666		2275-23-2		BioDeepDB	1	pos	4.44196e+06	4.34768e+06	4.22541e+06	4.04915e+06	3.58409e+06	3.6342e+06
M287T574	Melphalan	287.069	573.7	304.075	6.73706	C13H18Cl2N2O2	[M+H-H2O]+	Carboxylic acids and derivatives	Amino acids, peptides, and analogues	C07122		148-82-3	HMDB0015176	BioDeepDB	1	pos	5.81597e+06	5.67443e+06	5.72333e+06	5.99585e+06	5.57399e+06	6.34149e+06
M288T715_1	Cytidine 2',3'-cyclic phosphate	288.032	714.6	305.041	7.12513	C9H12N3O7P	[M+H-H2O]+	Pyrimidine nucleotides	Cyclic pyrimidine nucleotides			15718-51-1	HMDB0011691	BioDeepDB	1	pos	854592	1.21672e+06	844177	1.14621e+06	997191	1.207e+06
M305T559	Buprofezin	305.154	558.5	305.156	7.8094	C16H23N3OS	[M]+	Pesticides/Herbicides		C10912		c("69327-76-0", "953030-84-7")		mzCloud	1	pos	4.08245e+07	4.17539e+07	4.00817e+07	2.40598e+08	2.44104e+08	4.2015e+07
M305T706	Capsaicin	305.201	705.9	305.199	6.22541	C18H27NO3	[M]+	Phenols	Methoxyphenols	C06866	Chemical structure transformation maps; Biosynthesis of other secondary metabolites; Global and overview maps; Sensory system	404-86-4	HMDB0002227	BioDeepDB	1	pos	1.03177e+06	1.89047e+06	1.18774e+06	1.72367e+06	1.6184e+06	839258
M289T123	W123	289.189	123.4	306.194	7.23158	C17H26N2O3	[M+H-H2O]+							BioDeepDB	1	pos	1.19855e+07	1.29769e+07	3.03994e+07	2.97827e+07	1.30413e+07	1.11931e+07
M308T609_2	Benzatropine	308.204	609.5	307.194	10.3827	C21H25NO	[M+H]+	Benzene and substituted derivatives	Diphenylmethanes	C06846		86-13-5	HMDB0014390	BioDeepDB	1	pos	1.48128e+07	1.50753e+07	1.46365e+07	1.38912e+07	1.51864e+07	1.39588e+07
M291T313	TYRPHOSTIN B44 (-)	291.108	313.2	308.116	2.26161	C18H16N2O3	[M+H-H2O]+					133550-32-0		BioDeepDB	1	pos	6.6974e+06	2.94767e+06	7.20782e+06	5.4397e+06	2.79674e+06	8.91915e+06
M291T748	Sclareol	291.271	748.2	308.272	6.17982	C20H36O2	[M+H-H2O]+	Prenol lipids	Diterpenoids	C09183	Global and overview maps; Metabolism of terpenoids and polyketides	515-03-7	HMDB0036827	BioDeepDB	1	pos	3.25973e+06	2.94439e+06	1.43139e+06	2.11807e+06	3.86517e+06	3.28193e+06
M292T354	CAY10441	292.176	354.5	309.184	0.952698	C19H23N3O	[M+H-H2O]+					221529-58-4		BioDeepDB	1	pos	2.16107e+07	2.38552e+07	2.17204e+07	1.90316e+07	1.96914e+07	2.08025e+07
M292T615	Methadone	292.201	615	309.209	2.62148	C21H27NO	[M+H-H2O]+	Benzene and substituted derivatives	Diphenylmethanes	C07163	Xenobiotics biodegradation and metabolism	76-99-3	HMDB0014477	BioDeepDB	1	pos	7.11204e+06	3.43157e+06	2.49162e+06	2.27643e+06	3.49951e+06	3.10064e+06
M312T148	Dhurrin	312.109	148.4	311.101	5.2033	C14H17NO7	[M+H]+	Organooxygen compounds	Carbohydrates and carbohydrate conjugates	C05143	Metabolism of other amino acids; Global and overview maps	499-20-7	HMDB0060471	BioDeepDB	1	pos	1.11254e+08	1.08905e+08	1.06264e+08	1.1689e+08	9.29458e+07	9.98639e+07
M312T700	Olanzapine	312.143	700.2	312.141	6.08696	C17H20N4S	[M]+	Benzodiazepines		C07322		132539-06-1	HMDB0005012	BioDeepDB	1	pos	3.95795e+06	4.01232e+06	3.6241e+06	4.04354e+06	4.98007e+06	5.57531e+06
M312T754	Praziquantel	312.181	754.2	312.184	9.60982	C19H24N2O2	[M]+	Tetrahydroisoquinolines		C07367		55268-74-1	HMDB0015191	BioDeepDB	1	pos	930131	3.46212e+06	990074	3.3012e+06	4.19319e+06	1.1348e+06
M318T759	Meclofenamate sodium	318.005	759	316.999	2.44021	C14H10Cl2NO2. Na	[M+H]+			C02996		6385-02-0		BioDeepDB	1	pos	4.75462e+06	4.32609e+06	3.64122e+06	3.68182e+06	4.04166e+06	3.32249e+06
M297T779	Progesterone	297.216	779.2	314.225	2.24079	C21H30O2	[M+H-H2O]+	Steroids and steroid derivatives	Pregnane steroids	C00410	Endocrine and metabolic disease; Cancer: overview; Cell growth and death; Endocrine system; Lipid metabolism; Cancer: specific types; Target-based classification: Nuclear receptors; Global and overview maps	57-83-0	HMDB0001830	BioDeepDB	1	pos	1.06235e+06	1.8993e+06	1.29722e+06	1.84837e+06	1.36296e+06	2.07609e+06
M299T502	Neobyakangelicol	299.084	502.2	316.095	11.2544	C17H16O6	[M+H-H2O]+			C17126				BioDeepDB	1	pos	1.01592e+06	728189	5.72987e+06	3.69648e+06	986458	3.49792e+06
M316T421	Timolol	316.158	421.2	316.157	2.84668	C13H24N4O3S	[M]+	Organonitrogen compounds	Amines	C07141		26839-75-8	HMDB0014517	BioDeepDB	1	pos	9.1969e+07	9.71113e+07	8.93611e+07	8.98567e+07	9.5538e+07	9.69646e+07
M318T588	Piplartine	318.133	588.5	317.126	2.1249	C17H19NO5	[M+H]+	Cinnamic acids and derivatives		C10166		20069-09-4	HMDB0030341	BioDeepDB	1	pos	8.41928e+06	8.69396e+06	2.41985e+06	2.53673e+06	8.025e+06	9.58381e+06
M300T600	Nateglinide	300.191	600.2	317.199	1.88547	C19H27NO3	[M+H-H2O]+	Carboxylic acids and derivatives	Amino acids, peptides, and analogues	C12508		105816-04-4	HMDB0014869	BioDeepDB	1	pos	9.69673e+06	1.10751e+07	1.00507e+07	1.00474e+07	1.02226e+07	1.01163e+07
M302T537	Enterodiol	302.151	537	302.152	2.97864	C18H22O4	[M]+	Dibenzylbutane lignans	Dibenzylbutanediol lignans	C18166		80226-00-2	HMDB0005056	BioDeepDB	1	pos	5.61881e+06	5.03978e+06	5.91625e+06	6.13287e+06	6.48505e+06	3.08346e+06
M320T756	Chloroquine	320.185	755.5	319.182	10.5439	C18H26ClN3	[M+H]+	Quinolines and derivatives	Aminoquinolines and derivatives	C07625		54-05-7	HMDB0014746	BioDeepDB	1	pos	1.00588e+07	9.12374e+06	9.17565e+06	1.00028e+07	1.09124e+07	9.67577e+06
M303T787	Palmitoyl Ethanolamide-d4	303.307	787.2	303.308	2.09826	C18H33D4NO2	[M]+					1159908-45-8		BioDeepDB	1	pos	4.10927e+06	4.5774e+06	4.49085e+06	4.90793e+06	4.88171e+06	4.69812e+06
M322T84	Chlorpyrifos-methyl	321.902	83.8	320.895	0.310653	C7H7Cl3NO3PS	[M+H]+			C14520		5598-13-0		BioDeepDB	1	pos	1.07406e+06	461730	1.08027e+06	1.12826e+06	1.19032e+06	1.31805e+06
M307T86	Quinoxyfen	306.995	86.1	306.997	5.53755	C15H8Cl2FNO	[M]+			C18892		124495-18-7		BioDeepDB	1	pos	5.6506e+06	6.06666e+06	6.37304e+06	5.85294e+06	6.13156e+06	6.75999e+06
M307T153	Acetohexamide	307.107	152.9	324.114	0.540529	C15H20N2O4S	[M+H-H2O]+	Organooxygen compounds	Carbonyl compounds	C06806		968-81-0	HMDB0014558	BioDeepDB	1	pos	1.81143e+07	1.94296e+07	1.7762e+07	1.4454e+07	1.8832e+07	5.10708e+06
M324T785	Quinidine	324.18	785.5	324.184	12.0304	C20H24N2O2	[M]+	Cinchona alkaloids		C06527	Chemical structure transformation maps	56-54-2	HMDB0015044	BioDeepDB	1	pos	2.79925e+06	2.99196e+06	2.6291e+06	2.36967e+06	2.12815e+06	2.0712e+06
M307T638	BUTACAINE	307.239	637.9	306.231	2.26469	C18H30N2O2	[M+H]+					149-15-5		BioDeepDB	1	pos	9.2007e+06	9.65776e+06	2.36343e+07	2.33953e+07	9.24824e+06	9.49515e+06
M308T729	Midazolam	308.072	729.1	325.078	2.38256	C18H13ClFN3	[M+H-H2O]+	Benzodiazepines	1,4-benzodiazepines	C07524		59467-70-8	HMDB0014821	BioDeepDB	1	pos	775055	687833	229603	676502	248002	265090
M325T639	Ergonovine	325.177	639.1	325.179	5.84297	C19H23N3O2	[M]+	Ergoline and derivatives	Lysergic acids and derivatives	C07543		60-79-7	HMDB0015383	BioDeepDB	1	pos	3.13768e+06	3.16888e+06	1.04162e+07	1.06732e+07	3.28003e+06	8.94435e+06
M308T939	Eicosadienoic acid	308.266	939.2	308.272	18.8149	C20H36O2	[M]+	Fatty Acyls	Fatty acids and conjugates	C16525	Lipid metabolism	2091-39-6/5598-38-9	HMDB0005060	BioDeepDB	1	pos	53441.1	1.18988e+06	791131	1.35958e+06	661170	131533
M326T678_2	Ajmaline	326.197	678.4	326.199	5.82469	C20H26N2O2	[M]+	Ajmaline-sarpagine alkaloids		C06542	Biosynthesis of other secondary metabolites; Global and overview maps	4360-12-7	HMDB0015495	BioDeepDB	1	pos	5.15277e+06	6.25597e+06	2.62547e+06	2.64211e+06	5.00753e+06	8.39921e+06
M328T155	Methotrimeprazine	328.161	154.9	328.161	1.21891	C19H24N2OS	[M]+	Benzothiazines	Phenothiazines	C07192		60-99-1	HMDB0015474	BioDeepDB	1	pos	1.69465e+07	1.45265e+07	5.43303e+06	1.59233e+07	1.86085e+07	1.95691e+07
M328T520	7-OXOCALLITRISIC ACID, METHYL ESTER	328.204	520.5	328.204	0.473011	C21H28O3	[M]+					155473-19-1		BioDeepDB	1	pos	1.0454e+07	8.28176e+06	1.07294e+07	1.05782e+07	7.79498e+06	6.70204e+06
M344T678	Paroxetine	344.168	677.7	329.143	7.70616	C19H20FNO3	[M+H]+	Piperidines	Phenylpiperidines	C07415		61869-08-7	HMDB0014853	GNPS	1	pos	1.05326e+06	2.02116e+06	1.20004e+06	2.33685e+06	1.1932e+06	1.11336e+06
M313T84	Furosemide	312.993	83.5	330.008	24.4926	C12H11ClN2O5S	[M+H-H2O]+	Benzene and substituted derivatives	Benzenesulfonamides	C07017		54-31-9	HMDB0001933	BioDeepDB	1	pos	2.00307e+06	2.06535e+06	1.82425e+06	1.42782e+06	2.18313e+06	1.54906e+06
M313T297	PQQ	313.011	297.1	330.012	18.9578	C14H6N2O8	[M+H-H2O]+	Quinolines and derivatives	Pyrroloquinolines	C00113		72909-34-3	HMDB0013636	BioDeepDB	1	pos	4.72563e+06	6.15997e+06	6.15691e+06	4.78363e+06	6.12847e+06	1.04904e+06
M313T125	10-methyl-9-(phenoxycarbonyl) Acridinium fluorosulfonate	313.112	125.1	313.11	6.45542	C21H15NO2	[M]+					149300-54-9		BioDeepDB	1	pos	2.73089e+07	2.52052e+07	2.35964e+07	1.03276e+07	2.37241e+07	1.56638e+07
M313T723	Ethyl icosapentate	313.249	723.5	330.256	1.70471	C22H34O2	[M+H-H2O]+	Fatty Acyls	Fatty acid esters	C16184		86227-47-6/NA	HMDB0039530	BioDeepDB	1	pos	1.55415e+06	5.43789e+06	1.74733e+06	2.92764e+06	9.80062e+06	5.58361e+06
M315T694	Flusilazole	315.099	694	315.1	4.76041	C16H15F2N3Si	[M]+	Benzene and substituted derivatives	Halobenzenes	C18733		85509-19-9/96827-34-8	HMDB0039815	BioDeepDB	1	pos	1.302e+06	1.16838e+06	1.67732e+06	291440	1.089e+06	1.19258e+06
M333T200	Spectinomycin	333.165	200.1	332.158	1.20061	C14H24N2O7	[M+H]+	Dioxanes	1,4-dioxanes	C02078		1695-77-8	HMDB0015055	BioDeepDB	1	pos	6.22123e+07	2.74294e+07	3.64562e+07	6.42871e+07	3.55808e+07	5.0083e+07
M334T325	Mitomycin	334.129	324.5	334.128	4.48928	C15H18N4O5	[M]+	Indoles and derivatives	Indolequinones	C06681		50-07-7	HMDB0014450	BioDeepDB	1	pos	5.95677e+07	6.09857e+07	4.69703e+07	5.57428e+07	5.76669e+07	5.89142e+07
M318T743	(-)-CP 47,497	318.263	742.9	318.256	22.9988	C21H34O2	[M]+					114753-51-4		BioDeepDB	1	pos	1.13359e+06	816440	1.22724e+06	2.2365e+06	798518	1.44723e+06
M337T530	Acebutolol	337.212	529.7	336.205	0.367721	C18H28N2O4	[M+H]+	Organooxygen compounds	Carbonyl compounds	C06803		37517-30-9	HMDB0015324	mzCloud	1	pos	4.09135e+07	5.07541e+07	3.58125e+07	6.25912e+07	3.89094e+07	2.93807e+07
M320T660	Danazol	320.197	660.2	337.204	0.83074	C22H27NO2	[M+H-H2O]+	Steroids and steroid derivatives	Estrane steroids	C06938		17230-88-5	HMDB0002835	BioDeepDB	1	pos	2.24072e+06	2.44436e+06	1.83154e+06	1.81235e+06	1.45095e+06	2.11499e+06
M340T789	Papaverine	340.154	789.1	339.147	1.46992	C20H21NO4	[M+H]+	Isoquinolines and derivatives	Benzylisoquinolines	C06533	Chemical structure transformation maps; Biosynthesis of other secondary metabolites; Global and overview maps	61-25-6/58-74-2	HMDB0015245	BioDeepDB	1	pos	1.52388e+06	1.69722e+06	1.28192e+06	1.89457e+06	2.12623e+06	2.10039e+06
M322T111_2	JWH022	322.157	111.2	339.162	6.57971	C24H21NO	[M+H-H2O]+					209414-16-4		BioDeepDB	1	pos	1.38502e+08	1.13537e+08	2.93784e+07	5.25349e+07	5.80598e+07	1.3324e+08
M322T322	Methylergonovine	322.187	322	339.195	1.06478	C20H25N3O2	[M+H-H2O]+			C07800		113-42-8		BioDeepDB	1	pos	3.46045e+08	3.17207e+08	3.27035e+08	3.41723e+08	3.02105e+08	3.43597e+08
M339T857	Disopyramide	339.231	857.4	339.231	0.589568	C21H29N3O	[M]+	Pyridines and derivatives	Pheniramines	C06965		3737-09-5	HMDB0014425	BioDeepDB	1	pos	2.75114e+06	2.89565e+06	2.47051e+06	2.66241e+06	2.86911e+06	2.79112e+06
M323T729	Pirinixic acid	323.042	729	323.05	23.2168	C14H14ClN3O2S	[M]+			C15617		50892-23-4		BioDeepDB	1	pos	1.10763e+06	1.0849e+06	750894	1.14596e+06	939850	909132
M341T254	Propiomazine	341.169	253.9	340.161	2.63799	C20H24N2OS	[M+H]+	Benzothiazines	Phenothiazines	C07405		362-29-8/1240-15-9	HMDB0014915	BioDeepDB	1	pos	1.21459e+07	2.0633e+07	1.31167e+07	1.12862e+07	1.23352e+07	1.739e+07
M325T111	Kojibiose	325.115	111.2	342.116	1.29544	C12H22O11	[M+H-H2O]+	Fatty Acyls	Fatty acyl glycosides	C19632		2140-29-6	HMDB0011742	BioDeepDB	1	pos	1.95959e+06	2.00422e+06	6.75696e+06	1.97745e+06	1.93997e+06	5.89577e+06
M325T477	Norpropoxyphene	325.204	476.7	325.204	1.78077	C21H27NO2	[M]+	Stilbenes				66796-40-5	HMDB0041962	BioDeepDB	1	pos	1.73821e+07	1.55601e+07	2.55543e+07	1.6418e+07	2.0372e+07	2.22486e+07
M343T686	Dibucaine	343.226	686.1	343.226	1.45677	C20H29N3O2	[M]+	Quinolines and derivatives	Quinolones and derivatives	C07879		85-79-0	HMDB0014668	BioDeepDB	1	pos	3.26009e+06	5.95357e+06	4.90565e+06	3.54441e+06	1.0727e+07	1.16757e+07
M344T632	Oxyphencyclimine	344.207	631.7	344.21	9.29674	C20H28N2O3	[M]+	Diazines	Pyrimidines and pyrimidine derivatives	C07851		125-53-1/125-52-0	HMDB0014527	BioDeepDB	1	pos	7.55657e+06	8.29221e+06	8.185e+06	8.03362e+06	8.42802e+06	1.30961e+07
M327T764	Medroxyprogesterone	327.228	764.5	344.235	1.63189	C22H32O3	[M+H-H2O]+	Steroids and steroid derivatives	Pregnane steroids	C07119		520-85-4	HMDB0001939	BioDeepDB	1	pos	4.39389e+06	4.59489e+06	3.81787e+06	4.27395e+06	4.30097e+06	3.99794e+06
M328T907	15S-HETE-d8	328.284	907.3	328.285	0.706705	C20H24D8O3	[M]+					84807-87-4		BioDeepDB	1	pos	1.50762e+07	2.45585e+07	1.57808e+07	2.26596e+07	1.65171e+07	2.85123e+07
M330T78	Malathion	330.043	78.2	330.036	19.6944	C10H19O6PS2	[M]+	Fatty Acyls	Fatty acid esters	C07497		121-75-5	HMDB0014910	BioDeepDB	1	pos	2.18007e+06	403948	1.95122e+06	486754	502445	1.96621e+06
M347T466	Indoramin	347.2	465.6	347.2	0.754609	C22H25N3O	[M]+					26844-12-2		BioDeepDB	1	pos	3.74212e+07	3.41463e+07	1.13845e+07	1.11741e+07	3.56636e+07	1.05035e+07
M348T384_1	Enalaprilat	348.168	384.4	348.168	2.01052	C18H24N2O5	[M]+	Carboxylic acids and derivatives	Amino acids, peptides, and analogues	C11720		76420-72-9	HMDB0041886	mzCloud	1	pos	9.57096e+07	8.21031e+07	8.28548e+07	7.56106e+07	8.2687e+07	1.27052e+08
M350T105	Cefradine	350.119	104.6	349.11	5.42673	C16H19N3O4S	[M+H]+	Carboxylic acids and derivatives	Amino acids, peptides, and analogues	C06897		38821-53-3	HMDB0015428	BioDeepDB	1	pos	2.26899e+07	2.54959e+07	2.52743e+07	2.24913e+07	2.21948e+07	2.89141e+07
M332T704	U-51605	332.251	703.8	332.246	12.7064	C20H32N2O2	[M]+					64192-56-9		BioDeepDB	1	pos	1.05218e+06	1.48042e+06	897123	1.06391e+06	1.11439e+06	322682
M352T412	Lomefloxacin	352.149	412.4	351.139	2.25274	C17H19F2N3O3	[M+H]+	Quinolines and derivatives	Quinoline carboxylic acids	C07078		98079-51-7	HMDB0015113	BioDeepDB	1	pos	1.036e+08	2.68304e+08	2.61966e+08	1.96619e+08	2.50476e+08	2.57697e+08
M317T523	Strychnine	317.159	522.8	334.168	6.82939	C21H22N2O2	[M+H-H2O]+	Pesticides/Herbicides		C06522	Chemical structure transformation maps; Global and overview maps	57-24-9		mzCloud	1	pos	1.08989e+07	5.72497e+06	4.87774e+06	3.89448e+06	6.23513e+06	1.10404e+07
M351T67	2,3-dinor-6-keto Prostaglandin F1alpha-d9	351.26	67.2	351.261	1.79185	C18H21D9O6	[M]+							BioDeepDB	1	pos	1.82569e+06	6.64193e+06	6.58117e+06	5.49899e+06	7.54584e+06	8.04903e+06
M353T652	Griseofulvin	353.08	651.7	352.071	2.61697	C17H17ClO6	[M+H]+	Benzofurans		C06686		126-07-8	HMDB0014544	BioDeepDB	1	pos	3.9757e+06	3.8762e+06	3.86721e+06	4.13753e+06	4.1013e+06	3.73466e+06
M335T236	Tubastatin A	335.163	235.6	335.163	0.367191	C20H21N3O2	[M]+							BioDeepDB	1	pos	4.21363e+07	7.47809e+06	5.63142e+06	4.4126e+07	3.59186e+07	5.89144e+06
M354T724	Protopine	354.133	724.3	353.126	1.90889	C20H19NO5	[M+H]+	Protopine alkaloids		C05189	Chemical structure transformation maps; Biosynthesis of other secondary metabolites; Global and overview maps	130-86-9	HMDB0003920	BioDeepDB	1	pos	6.11122e+06	6.67167e+06	5.88366e+06	4.80062e+06	5.67235e+06	5.86958e+06
M337T422	Xanthohumol	337.139	422	354.147	0.788992	C21H22O5	[M+H-H2O]+	Linear 1,3-diarylpropanoids	Chalcones and dihydrochalcones	C16417	Biosynthesis of other secondary metabolites	6754-58-1	HMDB0037479	BioDeepDB	1	pos	2.35114e+07	3.19787e+07	2.48924e+07	2.18572e+07	3.29997e+07	2.84986e+07
M355T798	Yohimbine	355.201	798.1	354.194	1.62162	C21H26N2O3	[M+H]+	Yohimbine alkaloids		C09256		146-48-5	HMDB0015464	BioDeepDB	1	pos	1.05125e+06	394644	282991	1.34648e+06	301866	1.26299e+06
M321T740	5,6-DHET	321.242	740.4	338.246	0.97469	C20H34O4	[M+H-H2O]+	Fatty Acyls	Eicosanoids	C14772	Lipid metabolism; Nervous system; Global and overview maps	213382-49-1	HMDB0002343	BioDeepDB	1	pos	2.37952e+07	3.15527e+07	2.50605e+07	3.16851e+07	1.28049e+07	2.39242e+07
M339T162	Topiramate	339.1	162	339.099	3.83368	C12H21NO8S	[M]+	Dioxolopyrans		C07502		97240-79-4	HMDB0005034	BioDeepDB	1	pos	6.65771e+06	645727	4.35024e+06	2.47217e+06	898422	629857
M342T667_2	Capecitabine	342.144	667	359.149	6.23714	C15H22FN3O6	[M+H-H2O]+	5'-deoxyribonucleosides		C12650	Xenobiotics biodegradation and metabolism	154361-50-9	HMDB0015233	BioDeepDB	1	pos	6.44525e+06	3.07166e+07	1.46645e+07	1.45686e+07	2.89114e+07	2.29572e+06
M343T549_1	Fenofibrate	343.103	549.2	360.113	5.73005	C20H21ClO4	[M+H-H2O]+	Benzene and substituted derivatives	Benzophenones	C07586		49562-28-9	HMDB0015173	BioDeepDB	1	pos	1.08097e+08	1.03604e+08	9.21561e+07	1.03902e+08	1.05318e+08	9.20246e+07
M361T584_1	Nitrendipine	361.139	584.2	360.132	0.0733384	C18H20N2O6	[M+H]+	Pyridines and derivatives	Hydropyridines	C07713		39562-70-4 / 84845-75-0	HMDB0015187	BioDeepDB	1	pos	1.35009e+07	1.07686e+07	1.0575e+07	1.06243e+07	1.15478e+07	1.10211e+07
M360T353	O-Arachidonoyl Glycidol	360.268	352.7	360.266	5.42648	C23H36O3	[M]+					439146-24-4		BioDeepDB	1	pos	3.07362e+06	1.23695e+07	1.2975e+07	3.7957e+06	1.1435e+07	1.40308e+07
M345T169	Fastigilin B	345.174	168.5	362.173	23.8547	C20H26O6	[M+H-H2O]+			C09451		6995-11-5		BioDeepDB	1	pos	1.98369e+07	5.3103e+07	6.87054e+07	5.33134e+07	1.92056e+07	4.79881e+07
M346T511	Thiamine monophosphate	346.091	510.6	345.079	13.9385	C12H18N4O4PS	[M+H]+	Diazines	Pyrimidines and pyrimidine derivatives	C01081	Metabolism of cofactors and vitamins; Global and overview maps	495-23-8/532-40-1	HMDB0002666	BioDeepDB	1	pos	1.38389e+07	1.6497e+07	2.68143e+07	3.26046e+07	2.75258e+07	3.13373e+07
M347T781	Quinestrol	347.231	780.6	364.24	5.94993	C25H32O2	[M+H-H2O]+	Steroids and steroid derivatives	Estrane steroids	C07619		152-43-2	HMDB0015579	BioDeepDB	1	pos	1.19782e+06	263098	325764	1.03349e+06	238342	837580
M367T783	5(S),6(R)-Lipoxin A4 methyl ester	367.259	782.9	366.241	28.5878	C21H34O5	[M+H]+					97643-35-1		BioDeepDB	1	pos	1.9088e+06	1.74148e+06	1.70336e+06	953057	1.2187e+06	1.54154e+06
M350T818	Alpha-Linolenoyl ethanolamide	350.315	818.2	349.298	28.8312	C22H39NO2	[M+H]+	Organonitrogen compounds	Amines	C13828		150314-34-4	HMDB0013624	BioDeepDB	1	pos	1.61762e+06	2.30422e+06	2.30325e+06	2.4409e+06	2.63398e+06	1.89925e+06
M353T826_1	9,11-methane-epoxy PGF1&alpha	353.269	826.1	352.261	0.0111091	C21H36O4	[M+H]+					72517-81-8		BioDeepDB	1	pos	2.33925e+07	3.50232e+07	2.01197e+07	2.87361e+07	2.86168e+07	1.78303e+07
M352T913_2	Arachidonoyl Glycine-d8	352.297	913.1	369.312	21.2149	C22H27D8NO3	[M+H-H2O]+					1159908-44-7		BioDeepDB	1	pos	1.09664e+06	2.87221e+06	2.77202e+06	1.45953e+06	3.17752e+06	1.22307e+06
M353T315	Digalacturonate	353.075	314.5	370.075	8.21355	C12H18O13	[M+H-H2O]+	Organooxygen compounds	Carbohydrates and carbohydrate conjugates	C02273	Carbohydrate metabolism; Membrane transport; Global and overview maps	5894-59-7	HMDB0039721	BioDeepDB	1	pos	7.71741e+06	6.92588e+06	8.86926e+06	1.39486e+07	1.30342e+07	1.32431e+07
M354T756	Flumioxazin	354.099	755.6	354.102	6.21294	C19H15FN2O4	[M]+	Benzoxazines	Benzoxazinones	C11035		103361-09-7	HMDB0034854	BioDeepDB	1	pos	1.95899e+06	2.02804e+06	1.71889e+06	1.59638e+06	1.39586e+06	1.50925e+06
M354T772	Trazodone	354.144	772	371.151	1.79023	C19H22ClN5O	[M+H-H2O]+	Diazinanes	Piperazines	C07156		19794-93-5	HMDB0014794	BioDeepDB	1	pos	1.24736e+06	1.51574e+06	1.42536e+06	1.32293e+06	384148	1.44247e+06
M371T736	Tamoxifen	371.226	736.1	371.225	2.96315	C26H29NO	[M]+	Stilbenes		C07108	Xenobiotics biodegradation and metabolism	10540-29-1	HMDB0014813	BioDeepDB	1	pos	4.09408e+06	3.89082e+06	3.77658e+06	4.68004e+06	3.00761e+06	4.0893e+06
M355T752	Prostaglandin D1	355.247	751.9	354.241	2.1844	C20H34O5	[M+H]+	Fatty Acyls	Eicosanoids	C06438		17968-82-0	HMDB0005102	BioDeepDB	1	pos	3.67433e+06	4.47627e+06	3.10974e+06	4.32818e+06	3.44028e+06	3.06688e+06
M355T957	N-Hexadecyl-L-hydroxyproline	355.303	957.4	355.309	14.9945	C21H41NO3	[M]+					76652-69-2		BioDeepDB	1	pos	5.6299e+06	8.10348e+06	7.99902e+06	7.59853e+06	9.12922e+06	7.74153e+06
M356T734	Sulindac	356.089	734.4	356.088	1.12332	C20H17FO3S	[M]+	Indenes and isoindenes		C01531		38194-50-2	HMDB0014743	BioDeepDB	1	pos	3.09396e+06	3.55067e+06	2.71322e+06	3.485e+06	3.0516e+06	3.35586e+06
M373T684	Prochlorperazine	373.137	684.5	373.138	1.87599	C20H24ClN3S	[M]+	Benzothiazines	Phenothiazines	C07403		58-38-8	HMDB0014577	BioDeepDB	1	pos	4.76016e+07	5.11114e+07	4.51998e+07	4.55163e+07	8.76441e+06	9.21329e+06
M373T108	Spirotetramat	373.19	108.2	373.189	1.60776	C21H27NO5	[M]+			C18807		203313-25-1		BioDeepDB	1	pos	1.47553e+07	1.4959e+07	9.46915e+06	1.53727e+07	1.48616e+07	1.35662e+07
M356T880	Conessine	356.315	879.9	356.319	12.3486	C24H40N2	[M]+			C06545		546-06-5/5913-82-6		BioDeepDB	1	pos	379884	3.22381e+06	7.43357e+06	6.86301e+06	8.61687e+06	8.66499e+06
M357T85	Chlorsulfuron	357.04	85.4	357.03	28.9155	C12H12ClN5O4S	[M-H2O+NH4]+			C05071		64902-72-3		BioDeepDB	1	pos	4.99295e+06	3.92237e+06	4.89284e+06	3.86865e+06	4.18977e+06	3.69674e+06
M374T851	Hydroxyzine	374.176	850.8	374.176	0.534508	C21H27ClN2O2	[M]+	Benzene and substituted derivatives	Diphenylmethanes	C07045		68-88-2	HMDB0014697	BioDeepDB	1	pos	189629	1.22049e+06	252770	1.51228e+06	1.24405e+06	223421
M358T84_1	Bromuconazole	357.945	83.9	374.954	4.0956	C13H12BrCl2N3O	[M+H-H2O]+			C18704		116255-48-2		BioDeepDB	1	pos	2.19252e+06	2.69363e+06	2.2246e+06	2.55702e+06	2.42916e+06	2.68223e+06
M358T692	Indomethacin	358.085	692	357.077	3.07189	C19H16ClNO4	[M+H]+	Indoles and derivatives	Benzoylindoles	C01926		53-86-1	HMDB0014473	BioDeepDB	1	pos	1.05917e+06	1.19597e+06	1.13548e+06	712243	1.03723e+06	311381
M377T771_1	Enalapril	377.208	771.1	376.2	2.65106	C20H28N2O5	[M+H]+	Carboxylic acids and derivatives	Amino acids, peptides, and analogues	C06977		75847-73-3	HMDB0014722	BioDeepDB	1	pos	3.45575e+06	4.54961e+06	2.78751e+06	4.69829e+06	3.36184e+06	3.94512e+06
M359T147_2	Cannabipiperidiethanone	359.202	146.9	376.215	17.105	C24H28N2O2	[M+H-H2O]+	Drugs of Abuse/Illegal Drugs				1345970-43-5		mzCloud	1	pos	4.95186e+07	2.47952e+07	7.15756e+07	7.15739e+07	2.43032e+08	4.40632e+07
M378T90	Mefloquine	378.115	90	378.117	5.5073	C17H16F6N2O	[M]+	Quinolines and derivatives	4-quinolinemethanols	C07633		c("53230-10-7", "49752-90-1")	HMDB0014502	mzCloud	1	pos	3.78587e+07	4.84721e+07	3.78461e+07	3.22011e+07	4.84706e+07	4.35019e+07
M378T398_1	Pravadoline	378.195	397.7	378.194	2.79562	C23H26N2O3	[M]+					92623-83-1		BioDeepDB	1	pos	2.58001e+08	2.82741e+07	7.75393e+07	2.7469e+07	7.5284e+07	2.897e+08
M378T793	JWH 210-d9	378.265	792.7	378.266	2.78959	C26H18D9NO	[M]+							BioDeepDB	1	pos	779491	1.78036e+06	1.68552e+06	796635	948319	727783
M345T775	Cortisol	345.201	774.9	362.209	1.34994	C21H30O5	[M+H-H2O]+	Steroids and steroid derivatives	Hydroxysteroids	C00735	Endocrine and metabolic disease; Cancer: overview; Excretory system; Digestive system; Endocrine system; Lipid metabolism; Signaling molecules and interaction; Cancer: specific types; Target-based classification: Nuclear receptors; Global and overview maps	50-23-7	HMDB0000063	mzCloud	1	pos	1.13651e+07	1.18579e+07	1.26116e+07	1.31498e+07	1.18241e+07	1.2557e+07
M365T639	1,1,3,3-tetraphenylurea	365.168	639.1	364.158	0.497146	C25H20N2O	[M+H]+							BioDeepDB	1	pos	6.46672e+06	6.52502e+06	1.36281e+07	1.28718e+07	1.3538e+07	9.26458e+06
M382T555	16,16-dimethyl-PGE1	382.268	554.6	382.272	9.42532	C22H38O5	[M]+					41692-15-3		BioDeepDB	1	pos	6.86851e+06	7.6112e+06	7.61452e+06	7.98361e+06	8.0218e+06	7.16579e+06
M366T747	Prazosin	366.151	746.7	383.159	3.18448	C19H21N5O4	[M+H-H2O]+	Diazinanes	Piperazines	C07368		19216-56-9	HMDB0014600	BioDeepDB	1	pos	819797	1.58597e+06	552907	820810	559020	493368
M366T438_1	Peniprequinolone	366.171	437.8	383.173	1.91167	C22H25NO5	[M+H-H2O]+							BioDeepDB	1	pos	3.37796e+07	3.18265e+07	3.16144e+07	2.93625e+07	3.84436e+07	2.69455e+07
M385T389	JWH098	385.206	389.4	385.204	3.68865	C26H27NO2	[M]+					316189-74-9		BioDeepDB	1	pos	5.16445e+07	4.35363e+07	4.24955e+07	4.68312e+07	3.8625e+07	4.88399e+07
M386T759	Risperidone	386.256	759.3	385.248	2.33006	C21H31N5O2	[M+H]+	Pyridopyrimidines		C06861		106266-06-2/36505-84-7	HMDB0005020	BioDeepDB	1	pos	2.80765e+06	4.50714e+06	1.14269e+06	3.96078e+06	3.61746e+06	2.918e+06
M369T384_1	Propylpyrazole Triol	369.156	383.9	386.163	2.41475	C24H22N2O3	[M+H-H2O]+					263717-53-9		BioDeepDB	1	pos	7.79228e+06	3.79285e+07	8.76244e+06	3.7965e+07	3.65589e+07	1.07202e+07
M387T219	Sufentanil	387.211	218.7	386.203	1.03303	C22H30N2O2S	[M+H]+	Benzene and substituted derivatives	Anilides	C08022		56030-54-7	HMDB0014846	BioDeepDB	1	pos	3.73475e+07	4.63736e+07	3.28846e+07	2.70429e+07	4.37427e+07	3.87097e+07
M369T859	Tricosanoic acid, methyl ester	369.383	858.7	368.365	26.7831	C24H48O2	[M+H]+							BioDeepDB	1	pos	685443	2.0243e+06	2.50032e+06	1.71803e+06	1.68514e+06	1.23764e+06
M370T784	Terazosin	370.183	783.7	387.191	1.25884	C19H25N5O4	[M+H-H2O]+	Diazinanes	Piperazines	C07127		63590-64-7	HMDB0015293	BioDeepDB	1	pos	2.091e+06	790647	696890	1.57671e+06	2.7062e+06	1.55225e+06
M389T536	Cetirizine	389.159	536.5	388.155	4.5388	C21H25ClN2O3	[M+H]+	Benzene and substituted derivatives	Diphenylmethanes	C07778		83881-51-0	HMDB0005032	BioDeepDB	1	pos	1.12335e+07	1.28102e+07	1.1068e+07	1.01713e+07	1.22768e+07	9.97786e+06
M371T700	Nisoldipine	371.159	700.1	388.163	8.44382	C20H24N2O6	[M+H-H2O]+	Pyridines and derivatives	Hydropyridines	C07699		63675-72-9	HMDB0014545	BioDeepDB	1	pos	6.1336e+06	6.29666e+06	6.10043e+06	6.0274e+06	6.02002e+06	7.10476e+06
M371T748	Trimethobenzamide	371.194	747.5	388.2	3.86321	C21H28N2O5	[M+H-H2O]+	Benzene and substituted derivatives	Benzoic acids and derivatives	C07178		138-56-7	HMDB0014800	BioDeepDB	1	pos	622428	1.80124e+06	573695	1.31737e+06	540345	1.46572e+06
M371T662	Spiromesifen	371.214	662.3	370.214	22.0251	C23H30O4	[M+H]+			C18488		283594-90-1		BioDeepDB	1	pos	1.08711e+07	9.99478e+06	4.06114e+06	6.1937e+06	1.12857e+07	9.66375e+06
M371T763	Dihydrocholesterol	371.361	763.3	388.371	5.06515	C27H48O	[M+H-H2O]+					80-97-7	HMDB00908	BioDeepDB	1	pos	1.40731e+07	1.37708e+07	1.44554e+07	1.4729e+07	1.65231e+07	1.32476e+07
M373T795	Tangeritin	373.127	795	372.121	3.68775	C20H20O7	[M+H]+	Flavonoids	O-methylated flavonoids	C10190		481-53-8	HMDB0030539	BioDeepDB	1	pos	254043	1.12182e+06	1.51301e+06	274472	396723	3.40602e+06
M373T688_1	20-trifluoro-LTB4	373.196	688.1	390.202	0.203141	C20H29F3O4	[M+H-H2O]+					115178-97-7		BioDeepDB	1	pos	2.05998e+07	1.91226e+07	2.02317e+07	1.65685e+07	1.84904e+07	2.85941e+07
M374T484_1	FK-866	374.218	484	391.226	0.917077	C24H29N3O2	[M+H-H2O]+					658084-64-1		BioDeepDB	1	pos	3.92562e+08	2.21203e+08	4.17643e+08	4.98964e+07	3.31748e+08	1.55641e+07
M392T719	N-Arachidonoyl-L-Serine	392.279	719	391.272	0.619113	C23H37NO4	[M+H]+					187224-29-9		BioDeepDB	1	pos	1.50866e+06	1.72253e+06	1.21364e+06	1.41865e+06	1.20621e+06	982185
M392T349	Sparfloxacin	392.167	348.9	392.166	2.54993	C19H22F2N4O3	[M]+	Quinolines and derivatives	Quinoline carboxylic acids	C07662	Membrane transport	110871-86-8	HMDB0015339	BioDeepDB	1	pos	2.94043e+07	2.93006e+07	3.10392e+07	1.43475e+07	1.53629e+07	1.48132e+07
M375T484_2	13,14-dihydro-16,16-difluoro Prostaglandin F2&alpha	375.23	484.1	392.237	0.523967	C20H34F2O5	[M+H-H2O]+							BioDeepDB	1	pos	1.31017e+08	1.73046e+08	1.33536e+08	1.94554e+08	1.60724e+08	1.84132e+08
M376T837	TUBERSTEMONINE	376.248	837.4	375.241	0.265782	C22H33NO4	[M+H]+					6879-01-2		BioDeepDB	1	pos	718334	1.776e+06	299828	1.60659e+06	1.43909e+06	773194
M376T792_1	(plusmn)-CP 55,940	376.303	791.8	376.298	13.4329	C24H40O3	[M]+					83003-12-7		BioDeepDB	1	pos	8.01309e+07	1.81488e+08	2.43319e+07	2.43334e+07	1.99438e+07	9.80726e+07
M377T122	Glycyl-H-1152	377.164	122	376.157	0	C18H24N4O3S	[M+H]+					913844-45-8		BioDeepDB	1	pos	7.93337e+06	1.84713e+07	7.5019e+06	9.34096e+06	3.5726e+07	2.2808e+07
M395T466	Brucine	395.196	465.8	394.189	1.51823	C23H26N2O4	[M+H]+			C09084		357-57-3/4845-99-2		BioDeepDB	1	pos	3.58078e+07	3.4523e+07	3.28781e+07	3.37518e+07	2.53932e+07	3.34951e+07
M394T689	Petromyzonol	394.314	689.2	394.308	14.2019	C24H42O4	[M]+			C16258		28979-29-5		BioDeepDB	1	pos	1.18898e+06	1.40685e+06	263574	1.3126e+06	324515	1.17499e+06
M379T685	Carbenicillin	379.094	685.1	378.089	5.53953	C17H18N2O6S	[M+H]+	Carboxylic acids and derivatives	Amino acids, peptides, and analogues	C06869		4697-36-3	HMDB0014717	BioDeepDB	1	pos	2.07808e+06	2.51305e+06	2.53664e+06	2.17155e+06	782057	1.95635e+06
M380T87	Econazole	380.026	87	380.025	2.36826	C18H15Cl3N2O	[M]+	Benzene and substituted derivatives	Benzylethers	C08068		27220-47-9	HMDB0015259	BioDeepDB	1	pos	1.08289e+07	9.90515e+06	8.84037e+06	9.34679e+06	9.85506e+06	1.11145e+07
M381T735	Ro 31-7549	381.165	735.1	398.174	5.61953	C24H22N4O2	[M+H-H2O]+					138516-31-1		BioDeepDB	1	pos	8.18486e+06	2.47291e+06	8.11615e+06	7.85414e+06	7.83421e+06	8.25182e+06
M400T825	Quinacrine	400.213	824.7	399.208	4.18777	C23H30ClN3O	[M+H]+	Quinolines and derivatives	Benzoquinolines	C07339		83-89-6/NA	HMDB0015235	BioDeepDB	1	pos	2.03199e+06	2.18086e+06	429684	1.3703e+06	1.7944e+06	1.91394e+06
M382T938	11beta-Misoprostol	382.274	937.9	382.272	4.90662	C22H38O5	[M]+					58717-36-5		BioDeepDB	1	pos	50500.6	646261	470345	820620	1.0496e+06	157399
M366T927	AX 048	366.3	926.5	383.304	0.547487	C22H41NO4	[M+H-H2O]+					873079-69-7		BioDeepDB	1	pos	1.84025e+06	2.43465e+06	2.92084e+06	2.10788e+06	685892	2.22445e+06
M386T85	Tioconazole	385.971	85.5	385.981	25.6496	C16H13Cl3N2OS	[M]+	Benzene and substituted derivatives	Benzylethers	C08082		65899-73-2	HMDB0015142	BioDeepDB	1	pos	354328	422380	211048	1.44397e+06	1.30756e+06	1.32643e+06
M386T691	16-phenoxy tetranor PGF2alpha methyl amide	386.228	690.6	403.236	0.157495	C23H33NO5	[M+H-H2O]+							BioDeepDB	1	pos	6.59004e+06	6.18976e+06	3.96135e+06	3.95311e+06	4.4518e+06	4.1979e+06
M386T632	Bufalin	386.245	631.8	386.246	2.58903	C24H34O4	[M]+			C16922		465-21-4		BioDeepDB	1	pos	3.02953e+06	4.10703e+06	2.49634e+06	3.35718e+06	3.70236e+06	3.87243e+06
M386T771	3-BETA-ENANTHOXYANDROST-1-EN-17-ONE	386.32	771.1	386.318	2.63878	C26H42O2	[M]+							BioDeepDB	1	pos	777468	770150	822291	1.12678e+06	939363	692872
M404T737	Sulfinpyrazone	404.125	736.9	404.12	13.3622	C23H20N2O3S	[M]+	Benzene and substituted derivatives	Phenyl sulfoxides	C07317		57-96-5	HMDB0015269	BioDeepDB	1	pos	1.68134e+06	1.58818e+06	1.90979e+06	1.62304e+06	1.49557e+06	456099
M388T662	17-phenyl trinor PGF2alpha amide	388.243	661.5	387.241	12.1341	C23H33NO4	[M+H]+					155205-89-3		BioDeepDB	1	pos	2.03379e+06	2.35236e+06	2.38379e+06	2.23223e+06	2.38553e+06	1.9464e+06
M405T985	Lisinopril	405.233	985.4	405.226	15.6179	C21H31N3O5	[M]+			C07077		76547-98-3		BioDeepDB	1	pos	1.48496e+06	702488	718239	2.86539e+06	3.35041e+06	3.6976e+06
M407T507_1	Lincomycin	407.225	506.8	406.214	0.105327	C18H34N2O6S	[M+H]+	Carboxylic acids and derivatives	Amino acids, peptides, and analogues	C06812		154-21-2	HMDB0015564	BioDeepDB	1	pos	1.37906e+08	1.38088e+08	8.38377e+07	1.67726e+08	1.68987e+08	4.56706e+08
M407T321	JP104	407.227	320.9	406.226	15.2712	C25H30N2O3	[M+H]+	Drugs of Abuse/Illegal Drugs						mzCloud	1	pos	2.21698e+07	8.51072e+07	4.98802e+07	6.27914e+07	7.68024e+07	7.29076e+07
M389T375	15(R)-17-phenyl trinor PGF2&alpha	389.234	374.6	388.225	3.72492	C23H32O5	[M+H]+					41639-71-8		BioDeepDB	1	pos	1.07984e+08	1.79944e+08	9.1626e+07	1.17879e+08	1.15611e+08	8.27573e+07
M408T743_2	Trifluoperazine	408.167	743.5	407.164	10.7211	C21H24F3N3S	[M+H]+	Benzothiazines	Phenothiazines	C07168		117-89-5	HMDB0014969	BioDeepDB	1	pos	1.09511e+07	2.84971e+06	3.27985e+06	3.03548e+06	1.14622e+07	6.07984e+06
M373T448	AM1248	373.254	447.7	390.267	15.4847	C26H34N2O	[M+H-H2O]+	Drugs of Abuse/Illegal Drugs				335160-66-2		mzCloud	1	pos	7.99946e+07	2.97233e+07	1.58564e+08	1.91165e+08	2.58876e+07	2.91103e+07
M393T698	alpha-Mangostin	393.164	698.5	410.173	4.23742	C24H26O6	[M+H-H2O]+	Benzopyrans	1-benzopyrans	C10080		6147-11-1	HMDB0035796	BioDeepDB	1	pos	3.15088e+06	1.42326e+06	3.37703e+06	3.06315e+06	3.09106e+06	2.91225e+06
M393T690	Gamma-Tocotrienol	393.31	689.6	410.318	2.20182	C28H42O2	[M+H-H2O]+	Prenol lipids	Quinone and hydroquinone lipids	C14155	Metabolism of cofactors and vitamins; Global and overview maps	14101-61-2	HMDB0012958	BioDeepDB	1	pos	6.08512e+06	7.71731e+06	6.96503e+06	6.9764e+06	6.90344e+06	6.52109e+06
M413T77_1	GANGALEOIDIN	413.02	77.1	412.012	3.06487	C18H14Cl2O7	[M+H]+					55365-63-4		BioDeepDB	1	pos	6.4722e+06	4.75194e+06	5.405e+06	4.4316e+06	4.39491e+06	5.77374e+06
M412T812_2	Stigmasterol	412.372	812.4	412.37	3.87999	C29H48O	[M]+	Steroids and steroid derivatives	Stigmastanes and derivatives	C05442	Lipid metabolism; Chemical structure transformation maps; Global and overview maps	83-48-7	HMDB0000937	BioDeepDB	1	pos	1.55201e+07	1.07941e+07	1.34282e+07	1.80416e+07	2.83146e+07	1.13665e+07
M397T83	Sulconazole	397.008	82.5	396.002	3.27449	C18H15Cl3N2S	[M+H]+			C08076		61318-90-9		BioDeepDB	1	pos	1.30426e+06	1.65642e+06	1.34706e+06	1.57207e+06	1.54989e+06	1.97295e+06
M397T810	Ergosterol	397.345	810.4	396.339	4.218	C28H44O	[M+H]+	Steroids and steroid derivatives	Ergostane steroids	C01694	Lipid metabolism; Global and overview maps	57-87-4	HMDB0000878	BioDeepDB	1	pos	9.75339e+06	1.13671e+07	1.30137e+07	1.12091e+07	1.53368e+07	1.03248e+07
M414T686	Diltiazem	414.164	685.7	414.161	6.27771	C22H26N2O4S	[M]+	Benzothiazepines		C06958		42399-41-7	HMDB0014487	BioDeepDB	1	pos	1.60205e+06	1.87837e+06	1.74225e+06	1.99296e+06	1.70176e+06	976104
M398T833	Salmeterol	398.263	832.9	415.272	3.68098	C25H37NO4	[M+H-H2O]+	Benzene and substituted derivatives	Benzyl alcohols	C07241		89365-50-4	HMDB0015073	BioDeepDB	1	pos	1.31347e+06	1.20657e+06	1.27779e+06	1.27917e+06	1.35917e+06	1.07504e+06
M399T960_1	1-Oleoyl-2-acetyl-sn-glycerol	399.307	959.9	398.303	9.76693	C23H42O5	[M+H]+					86390-77-4		BioDeepDB	1	pos	1.26051e+07	1.13383e+07	1.14174e+07	1.24936e+07	1.31656e+07	1.29516e+07
M417T801	Calcitriol	417.337	800.8	416.329	1.85534	C27H44O3	[M+H]+	Steroids and steroid derivatives	Vitamin D and derivatives	C01673	Excretory system; Digestive system; Endocrine system; Lipid metabolism; Infectious disease: bacterial; Global and overview maps	32222-06-3	HMDB0001903	BioDeepDB	1	pos	2.01987e+06	2.08259e+06	1.78552e+06	2.28537e+06	2.99854e+06	1.82379e+06
M400T86	AM679	400.05	85.6	417.059	3.80874	C20H20INO	[M+H-H2O]+					335160-91-3		BioDeepDB	1	pos	3.46067e+06	2.60029e+06	3.71707e+06	3.70114e+06	3.90235e+06	4.30525e+06
M418T951	N-Oleoyl dopamine	418.331	951.3	417.324	2.33308	C26H43NO3	[M+H]+			C12272	Signaling molecules and interaction	105955-11-1		BioDeepDB	1	pos	30139.4	473459	101967	528517	744230	58648.6
M400T935	1,2-Didecanoylglycerol	400.322	934.8	400.319	6.74458	C23H44O5	[M]+			C03199		60514-49-0		BioDeepDB	1	pos	209143	1.81797e+06	1.47589e+06	2.2843e+06	2.49179e+06	831082
M401T747_1	Nimodipine	401.169	746.6	418.174	5.818	C21H26N2O7	[M+H-H2O]+	Pyridines and derivatives	Hydropyridines	C07267		66085-59-4	HMDB0014537	BioDeepDB	1	pos	6.05673e+06	1.25043e+06	1.26936e+06	1.22663e+06	4.01395e+06	3.39583e+06
M418T384	Simvastatin	418.272	384.4	418.272	0.775396	C25H38O5	[M]+			C07262		79902-63-9		BioDeepDB	1	pos	1.36262e+07	3.3208e+06	1.31522e+07	3.8123e+06	1.2695e+07	1.12743e+07
M384T653	Myriocin	384.277	652.9	401.278	5.01162	C21H39NO6	[M+H-H2O]+			C19914		35891-70-4		BioDeepDB	1	pos	599322	1.0408e+06	1.44966e+06	798835	1.52709e+06	865045
M401T837	20a,22b-Dihydroxycholesterol	401.343	837.4	418.345	1.74415	C27H46O3	[M+H-H2O]+	Steroids and steroid derivatives	Bile acids, alcohols and derivatives	C05501	Lipid metabolism; Global and overview maps	15234-55-6/596-94-1	HMDB0006763	BioDeepDB	1	pos	3.78552e+07	4.79996e+07	4.31961e+07	4.24798e+07	4.73297e+07	3.994e+07
M403T83	Vismodegib	403.004	83.1	420.01	2.02373	C19H14Cl2N2O3S	[M+H-H2O]+					879085-55-9		BioDeepDB	1	pos	1.31109e+07	2.33769e+06	1.22873e+07	1.08323e+07	1.27557e+07	3.92148e+06
M422T766	Losartan	422.162	765.7	422.162	0.236876	C22H23ClN6O	[M]+	Benzene and substituted derivatives	Biphenyls and derivatives	C07072		114798-26-4	HMDB0014816	BioDeepDB	1	pos	3.98253e+07	4.21113e+07	5.13192e+06	1.49642e+07	4.21325e+06	4.08842e+07
M423T132	7-hydroxycoumarinyl-gamma-Linolenate	423.253	132.2	422.246	0.910983	C27H34O4	[M+H]+					161180-12-7		BioDeepDB	1	pos	9.6744e+06	3.34032e+07	9.53281e+06	1.82122e+07	3.82818e+07	3.60055e+07
M424T558	Chitobiose	424.169	558.1	424.169	1.17878	C16H28N2O11	[M]+	Organooxygen compounds	Carbohydrates and carbohydrate conjugates	C01674	Carbohydrate metabolism; Membrane transport; Global and overview maps	577-76-4/35061-50-8	HMDB0003556	BioDeepDB	1	pos	4.56911e+06	4.77861e+06	5.26665e+06	9.98623e+06	5.27841e+06	4.34791e+06
M425T448_1	Clindamycin	425.189	447.7	424.18	4.76023	C18H33ClN2O5S	[M+H]+	Carboxylic acids and derivatives	Amino acids, peptides, and analogues	C06914		18323-44-9	HMDB0015321	mzCloud	1	pos	5.71748e+07	4.97919e+07	6.45384e+07	6.21157e+07	5.31028e+07	5.89318e+07
M425T632_2	Stypoltrione	425.267	631.6	424.261	4.46778	C27H36O4	[M+H]+							BioDeepDB	1	pos	2.98841e+06	304904	2.92948e+06	3.7563e+06	3.59375e+06	4.85398e+06
M408T614	Ginkgolide A	408.137	613.8	408.142	13.2309	C20H24O9	[M]+	Prenol lipids	Terpene lactones	C07601	Chemical structure transformation maps; Global and overview maps	15291-75-5	HMDB0036862	BioDeepDB	1	pos	1.14804e+07	1.14841e+07	1.1691e+07	1.14712e+07	1.19046e+07	1.15605e+07
M428T559	Phospho-anandamide	428.256	559.3	426.241	0	C22H37NO5P	[M+H]+			C19913	Nervous system	183323-26-4		BioDeepDB	1	pos	1.40722e+07	1.20652e+07	1.30332e+07	1.17965e+07	1.25195e+07	1.77831e+07
M427T659	1(3)-glyceryl-PGE2	427.269	658.6	426.262	1.17022	C23H38O7	[M+H]+					37497-47-5		BioDeepDB	1	pos	5.75788e+06	4.68171e+06	5.10221e+06	5.16166e+06	4.99582e+06	4.35293e+06
M410T647_2	Pemetrexed	410.145	646.9	427.149	8.41305	C20H21N5O6	[M+H-H2O]+					137281-23-3		BioDeepDB	1	pos	1.48717e+07	7.73876e+06	5.02035e+06	1.20797e+07	1.0491e+07	7.70638e+06
M411T648	Galbeta1-4Glcbeta-Sp	411.149	647.7	411.149	1.19505	C14H25N3O11	[M]+					230286-11-0		BioDeepDB	1	pos	3.66546e+06	2.45568e+06	3.44502e+06	2.56866e+06	3.41012e+06	3.15455e+06
M412T692_2	3-methoxy Limaprost	412.283	692.4	412.282	0.269233	C23H40O6	[M]+							BioDeepDB	1	pos	1.21816e+06	2.50331e+06	1.10533e+06	1.35809e+06	1.374e+06	1.51858e+06
M413T836	alpha-Tocopherol	413.375	836.5	430.381	2.01754	C29H50O2	[M+H-H2O]+	Prenol lipids	Quinone and hydroquinone lipids	C02477	Metabolism of cofactors and vitamins; Cell growth and death; Digestive system; Chemical structure transformation maps; Global and overview maps	59-02-9	HMDB0001893	BioDeepDB	1	pos	5.38561e+06	5.74094e+06	6.4793e+06	5.45761e+06	5.9019e+06	5.39489e+06
M415T741	Flecainide	415.147	741.3	414.138	5.5402	C17H20F6N2O3	[M+H]+	Benzene and substituted derivatives	Benzoic acids and derivatives	C07001		54143-55-4	HMDB0015326	BioDeepDB	1	pos	2.3997e+06	2.38161e+06	2.41677e+06	2.34431e+06	2.49501e+06	2.01454e+06
M416T87	AGK2	416.021	86.7	433.038	23.1913	C23H13Cl2N3O2	[M+H-H2O]+					304896-28-4		BioDeepDB	1	pos	6.60294e+06	6.13685e+06	6.28452e+06	5.54994e+06	5.21835e+06	5.84379e+06
M417T833	6alpha-Testosterone Enanthate	417.298	833	416.293	5.35773	C26H40O4	[M+H]+							BioDeepDB	1	pos	574693	1.66371e+06	560636	2.38988e+06	2.19254e+06	553095
M418T458	CAY10585	418.197	457.9	435.205	0.0933603	C26H29NO5	[M+H-H2O]+					934593-90-5		BioDeepDB	1	pos	2.0953e+07	1.64484e+07	1.72998e+07	1.49346e+07	1.4243e+07	1.1602e+07
M419T792_1	Termitomycamide B	419.304	791.8	436.309	5.14058	C28H40N2O2	[M+H-H2O]+					1254277-89-8		BioDeepDB	1	pos	1.03158e+07	1.18954e+07	2.91952e+07	3.56869e+07	1.17757e+07	2.84329e+07
M421T297	(+)-Cloprostenol methyl ester	421.18	296.5	438.181	4.27371	C23H31ClO6	[M+H-H2O]+					56687-85-5		BioDeepDB	1	pos	7.32722e+06	6.95242e+06	4.35663e+06	2.95144e+06	2.47557e+06	762008
M423T79_2	SEW2871	423.034	79.2	440.042	0.309053	C20H10F6N2OS	[M+H-H2O]+					256414-75-2		BioDeepDB	1	pos	4.89487e+07	4.92961e+07	5.2502e+07	4.92791e+07	4.58135e+07	4.49168e+07
M423T81_1	Cephapirin	423.049	80.7	423.056	17.2557	C17H17N3O6S2	[M]+	Carboxylic acids and derivatives	Amino acids, peptides, and analogues	C06896		21593-23-7	HMDB0015270	BioDeepDB	1	pos	1.08238e+07	3.07473e+07	3.18844e+07	3.11478e+07	1.09273e+07	1.09496e+07
M440T735	Ginkgolide C	440.128	735.2	440.132	9.08827	C20H24O11	[M]+	Prenol lipids	Terpene lactones	C07603		15291-76-6	HMDB0036860	BioDeepDB	1	pos	3.75812e+06	3.88536e+06	4.26847e+06	1.71382e+06	3.58643e+06	3.88192e+06
M441T766	Norverapamil	441.275	766.4	440.268	0.190358	C26H36N2O4	[M+H]+					67018-85-3		BioDeepDB	1	pos	3.07159e+06	2.89221e+06	2.63096e+06	3.5098e+06	3.26854e+06	3.31215e+06
M440T791_3	Oleoyl Serotonin	440.341	790.7	440.34	1.18394	C28H44N2O2	[M]+					1002100-44-8		BioDeepDB	1	pos	6.47352e+06	4.91733e+06	4.81278e+06	6.92661e+06	7.05878e+06	4.66607e+06
M424T262	GW 848687X	424.087	261.6	441.094	1.42998	C24H18ClF2NO3	[M+H-H2O]+					612831-24-0		BioDeepDB	1	pos	3.9531e+06	3.21571e+06	849013	3.28038e+06	2.56755e+06	779906
M445T669	Mitoxantrone	445.206	669	444.201	4.88763	C22H28N4O6	[M+H]+	Anthracenes	Anthraquinones	C11195		65271-80-9	HMDB0015335	BioDeepDB	1	pos	3.58374e+06	2.85022e+06	2.99506e+06	2.94733e+06	2.97893e+06	3.29289e+06
M444T538	AL 8810 isopropyl ester	444.267	538	444.268	0.422892	C27H37FO4	[M]+					208114-93-6		BioDeepDB	1	pos	6.86027e+06	7.74143e+06	7.78666e+06	7.66811e+06	5.54622e+06	1.08457e+07
M429T634	A 922500	429.181	633.6	428.174	0.233002	C26H24N2O4	[M+H]+					959122-11-3		BioDeepDB	1	pos	2.541e+06	2.56235e+06	1.66312e+06	1.63354e+06	1.58523e+06	1.47837e+06
M429T871	Araguspongin B	429.376	871	446.387	9.00377	C28H50N2O2	[M+H-H2O]+					123000-02-2		BioDeepDB	1	pos	1.12976e+07	1.07074e+07	1.05914e+07	1.0234e+07	1.07892e+07	7.9227e+06
M430T637	17beta-hydroxy Wortmannin	430.163	637	430.163	0.622574	C23H26O8	[M]+							BioDeepDB	1	pos	5.30767e+06	6.62216e+06	7.10563e+06	7.53402e+06	6.65429e+06	5.56908e+06
M430T768	N-Arachidonoyl Dopamine-d8	430.354	768.3	447.359	6.45015	C28H33D8NO3	[M+H-H2O]+							BioDeepDB	1	pos	1.91426e+06	2.10973e+06	2.30576e+06	2.18394e+06	2.51858e+06	1.59701e+06
M432T382	Salvinorin A	432.178	381.9	432.178	1.85109	C23H28O8	[M]+			C20196		83729-01-5		BioDeepDB	1	pos	7.30366e+07	8.40099e+07	8.18613e+07	8.95281e+07	7.82275e+07	9.02178e+07
M418T439	N-acetyl-S-geranylgeranyl-L-Cysteine	418.274	438.8	435.281	1.75579	C25H41NO3S	[M+H-H2O]+					139332-94-8		BioDeepDB	1	pos	1.30379e+07	6.65043e+06	5.62819e+06	1.76397e+07	1.38935e+07	2.24344e+07
M454T587	PC(6_0_6_0)	454.253	587.3	453.249	8.43093	C20H40NO8P	[M+H]+							BioDeepDB	1	pos	9.76788e+07	4.76381e+07	8.10119e+07	9.57659e+07	7.44364e+07	5.39479e+07
M438T87_2	Cefotaxime	438.051	86.7	455.057	2.81703	C16H17N5O7S2	[M+H-H2O]+	Lactams	Beta lactams	C06885		63527-52-6	HMDB0014636	BioDeepDB	1	pos	2.19276e+06	3.54964e+06	2.4526e+06	3.2592e+06	4.24874e+06	3.22687e+06
M439T303	SUXIBUZONE	439.187	303.3	438.179	1.59385	C24H26N2O6	[M+H]+					27470-51-5		BioDeepDB	1	pos	5.55254e+06	9.2938e+06	3.09941e+06	1.47785e+06	2.65518e+06	1.05862e+07
M458T401	Amygdalin	458.166	401.3	457.158	0.925429	C20H27NO11	[M+H]+	Organooxygen compounds	Carbohydrates and carbohydrate conjugates	C08325	Metabolism of other amino acids; Global and overview maps	29883-15-6	HMDB0035030	mzCloud	1	pos	4.2428e+07	4.69979e+07	5.07371e+07	5.19571e+07	5.09681e+07	4.87325e+07
M457T713	Minocycline	457.184	713	457.185	1.53111	C23H27N3O7	[M]+	Tetracyclines		C07225		10118-90-8	HMDB0015152	BioDeepDB	1	pos	1.85559e+06	1.40887e+06	1.93311e+06	1.66992e+06	2.17312e+06	1.23059e+06
M441T903	5-trans Fluprostenol	441.185	902.7	458.192	0.93096	C23H29F3O6	[M+H-H2O]+					57968-83-9		BioDeepDB	1	pos	1.46565e+06	801568	1.38358e+06	1.72502e+06	1.82841e+06	1.97004e+06
M459T503	Astemizole	459.256	503.2	458.248	2.01195	C28H31FN4O	[M+H]+	Benzimidazoles		C06832		68844-77-9	HMDB0014775	mzCloud	1	pos	1.13522e+08	1.49443e+08	8.72937e+07	8.58837e+07	1.34637e+08	1.17742e+08
M441T550_3	Boc-Pro-DVal(NMe)-Val-OMe	441.282	549.5	441.284	4.95374	C22H39N3O6	[M]+							BioDeepDB	1	pos	2.35855e+08	8.18447e+07	3.10792e+08	4.98344e+08	2.36871e+08	2.52063e+07
M441T840_2	Oleic Acid-2,6-diisopropylanilide	441.388	839.9	441.397	19.8584	C30H51NO	[M]+					140112-65-8		BioDeepDB	1	pos	1.4346e+07	7.76065e+06	4.81089e+06	5.35453e+06	5.53237e+06	7.79398e+06
M460T522	5-Methyltetrahydrofolic acid	460.193	521.7	459.187	2.12085	C20H25N7O6	[M+H]+	Pteridines and derivatives	Pterins and derivatives	C00440	Energy metabolism; Metabolism of cofactors and vitamins; Drug resistance: antineoplastic; Global and overview maps	134-35-0	HMDB0001396	BioDeepDB	1	pos	1.21561e+07	1.16029e+07	1.26631e+07	1.22058e+07	1.28159e+07	1.49841e+07
M442T463_1	17-phenyl trinor Prostaglandin E2 serinol amide	442.253	463.4	459.262	2.83526	C26H37NO6	[M+H-H2O]+							BioDeepDB	1	pos	3.02482e+08	2.67209e+08	2.9279e+08	1.28642e+08	2.85568e+08	1.23811e+08
M460T380	BW A868C	460.28	380.3	459.273	0.64593	C25H37N3O5	[M+H]+					118675-50-6		BioDeepDB	1	pos	9.79896e+07	9.41806e+07	1.58066e+08	1.02128e+08	8.27961e+07	1.10894e+08
M444T249	Doxycycline	444.154	248.8	444.153	0.675442	C22H24N2O8	[M]+	Tetracyclines		C06973		564-25-0	HMDB0014399	BioDeepDB	1	pos	1.23734e+07	1.2731e+07	1.33018e+07	1.11011e+07	1.06226e+07	1.17605e+07
M461T830	Galactosylsphingosine	461.334	830.2	461.335	3.68497	C24H47NO7	[M]+			C01747	Lipid metabolism	2238-90-6	HMDB0000648	BioDeepDB	1	pos	2.67356e+06	6.2131e+06	4.23149e+06	9.60011e+06	8.92306e+06	3.80573e+06
M445T87	H-89	445.04	86.6	445.046	14.0667	C20H20BrN3O2S	[M]+					127243-85-0		BioDeepDB	1	pos	2.09965e+06	1.89486e+06	3.15195e+06	1.85996e+06	1.79347e+06	1.60808e+06
M445T292	Tetracycline	445.158	292.1	444.153	6.68527	C22H24N2O8	[M+H]+	Tetracyclines		C06570	Global and overview maps; Metabolism of terpenoids and polyketides; Digestive system	60-54-8	HMDB0014897	mzCloud	1	pos	2.27996e+07	2.15273e+07	2.38183e+07	2.16695e+07	2.26376e+07	2.33896e+07
M464T925	Peonidin-3-glucoside	464.13	924.7	463.124	3.82652	C22H23O11	[M+H]+	Flavonoids	Flavonoid glycosides	C12141	Biosynthesis of other secondary metabolites	68795-37-9	HMDB0013689	BioDeepDB	1	pos	1.14737e+07	1.34535e+07	1.19805e+07	1.15225e+07	1.27659e+07	1.36829e+07
M447T184	CAY10625	447.203	184.4	446.195	0.447224	C25H26N4O4	[M+H]+					137346-42-0		BioDeepDB	1	pos	2.3151e+07	2.0984e+07	3.31199e+07	7.92308e+07	6.39911e+07	2.72404e+07
M447T505	Pristimerin	447.284	504.7	464.293	2.83042	C30H40O4	[M+H-H2O]+			C08633		1258-84-0		BioDeepDB	1	pos	1.11745e+07	7.23782e+06	1.09825e+07	1.10471e+07	1.07765e+07	1.19895e+07
M466T727	Bacampicillin	466.166	726.5	465.157	2.84019	C21H27N3O7S	[M+H]+	Lactams	Beta lactams	C08122		50972-17-3	HMDB0015540	BioDeepDB	1	pos	480420	996418	1.35493e+06	1.47718e+06	495766	463581
M468T612	Tobramycin	468.266	611.5	467.259	0.589408	C18H37N5O9	[M+H]+	Organooxygen compounds	Carbohydrates and carbohydrate conjugates	C00397	Biosynthesis of other secondary metabolites; Global and overview maps	32986-56-4	HMDB0014822	BioDeepDB	1	pos	5.05952e+06	5.05877e+06	5.67904e+06	9.5471e+06	4.95511e+06	4.74015e+06
M451T861_2	Methyl diacetoxy-10-gingerdiol	451.304	860.9	450.298	3.80027	C26H42O6	[M+H]+							BioDeepDB	1	pos	1.03623e+07	1.0609e+07	3.44879e+06	9.90385e+06	3.55023e+06	3.33312e+06
M452T861	Tumonoic Acid G	452.296	860.9	469.304	0.262516	C25H43NO7	[M+H-H2O]+							BioDeepDB	1	pos	1.13688e+06	792722	487553	415430	532869	807012
M453T86	1,5,8-Trihydroxy-4-methoxy-9-oxo-9H-xanthen-3-yl ?-D-glucopyranoside	453.099	86.2	452.095	9.0488	C20H20O12	[M+H]+							BioDeepDB	1	pos	1.04811e+07	1.29294e+07	2.73108e+06	1.07968e+07	1.25393e+07	1.067e+07
M453T822	CE(5_0)	453.407	822.1	470.412	4.528	C32H54O2	[M+H-H2O]+	Steroids and steroid derivatives	Steroid esters	C02530	Lipid metabolism; Digestive system; Endocrine system	7726-03-6	HMDB0003442	BioDeepDB	1	pos	1.72159e+06	1.36906e+06	1.83524e+06	1.51631e+06	1.47061e+06	1.61681e+06
M454T430	DEOXODEOXYDIHYDROGEDUNIN	454.267	430	454.272	10.1797	C28H38O5	[M]+							BioDeepDB	1	pos	4.7194e+07	1.39852e+08	1.03858e+08	4.71614e+07	1.46168e+08	1.58235e+08
M472T537	Terfenadine	472.321	536.6	471.314	0.423441	C32H41NO2	[M+H]+	Benzene and substituted derivatives	Diphenylmethanes	C07463		50679-08-8	HMDB0014486	BioDeepDB	1	pos	1.03197e+07	1.99541e+07	1.27303e+07	1.09153e+07	1.06276e+07	2.99236e+07
M472T349_1	BAY-u9773	472.228	349.4	472.228	0.0951912	C27H36O5S	[M]+					154978-38-8		BioDeepDB	1	pos	1.17564e+08	9.2683e+07	1.68191e+08	9.31148e+07	2.31313e+08	1.58172e+08
M457T460_1	1,2alpha-EPOXYDEACETOXYDIHYDROGEDUNIN	457.222	459.6	456.215	0.218712	C26H32O7	[M+H]+							BioDeepDB	1	pos	4.98165e+07	5.39392e+07	3.73611e+07	3.39973e+07	3.88741e+07	3.61934e+07
M456T378_1	Malyngamide C	456.251	378.1	455.244	0.159916	C24H38ClNO5	[M+H]+							BioDeepDB	1	pos	2.15013e+07	4.74884e+07	5.03762e+07	4.62279e+07	3.71339e+07	3.44158e+07
M457T760_2	DL-PPMP	457.382	760.2	474.382	16.6403	C29H50N2O3	[M+H-H2O]+							BioDeepDB	1	pos	3.55466e+06	1.49661e+06	1.54958e+06	2.09987e+06	2.13183e+06	1.80377e+06
M460T86	Barbamide	460.061	85.6	460.055	14.1286	C20H23Cl3N2O2S	[M]+			C15693				BioDeepDB	1	pos	1.43927e+06	1.47429e+06	404795	291004	256241	1.45975e+06
M460T749	Oleyloxyethyl Phosphorylcholine	460.35	748.7	477.358	1.90353	C25H52NO5P	[M+H-H2O]+					84601-19-4		BioDeepDB	1	pos	495265	839589	168433	493818	304622	156986
M461T81_1	Hexaflumuron	460.995	81	459.982	12.7984	C16H8Cl2F6N2O3	[M+H]+			C18861		86479-06-3		BioDeepDB	1	pos	1.08732e+07	1.08645e+07	1.34927e+07	1.37381e+07	1.12223e+07	1.26587e+07
M478T124	Triamcinolone diacetate	478.2	124.1	478.2	0	C25H31FO8	[M]+			C08184		67-78-7		BioDeepDB	1	pos	2.91751e+07	2.52009e+07	2.48061e+07	3.00426e+07	2.8654e+07	2.98699e+07
M481T772	Brassinolide	481.352	771.7	480.345	0	C28H48O6	[M+H]+	Steroids and steroid derivatives	Steroid lactones	C11049		72962-43-7/78821-43-9	HMDB0034081	BioDeepDB	1	pos	2.31779e+06	2.02913e+06	2.39394e+06	2.47813e+06	2.3436e+06	3.07819e+06
M464T704_2	N-Acetyl-leukotriene E4	464.244	703.5	481.25	3.7351	C25H39NO6S	[M+H-H2O]+	Fatty Acyls	Eicosanoids	C11361		80115-95-3	HMDB0005084	BioDeepDB	1	pos	4.55066e+06	4.43743e+06	4.43453e+06	1.33647e+06	1.36711e+07	1.12696e+07
M466T567	Malyngamide I	466.268	567.3	483.275	0.82106	C26H42ClNO5	[M+H-H2O]+							BioDeepDB	1	pos	2.76587e+07	2.65533e+07	2.67048e+07	1.79609e+07	2.37373e+07	2.62599e+07
M467T82	dCTP	467.002	81.6	466.99	17.1819	C9H16N3O13P3	[M-H2O+NH4]+	Pyrimidine nucleotides	Pyrimidine deoxyribonucleotides	C00458	Global and overview maps; Nucleotide metabolism	2056-98-6	HMDB0000998	BioDeepDB	1	pos	5.46438e+06	4.98288e+06	5.8417e+06	4.69613e+06	5.04771e+06	4.79674e+06
M468T818_1	Oxethazaine	468.327	818.2	467.315	10.7275	C28H41N3O3	[M+H]+			C12552		126-27-2		BioDeepDB	1	pos	1.86875e+06	3.32044e+06	1.07848e+08	2.28764e+08	2.1501e+08	4.6141e+08
M468T231	YM-201636	468.185	230.9	467.171	14.7378	C25H21N7O3	[M+H]+					371942-69-7		BioDeepDB	1	pos	6.70156e+06	1.76183e+07	1.64026e+07	1.08489e+07	1.55516e+07	1.55791e+07
M486T442	Prostaglandin E2 p-acetamidophenyl ester	486.284	442.1	485.278	1.2626	C28H39NO6	[M+H]+					57790-52-0		BioDeepDB	1	pos	3.73792e+07	3.66733e+07	6.10816e+07	6.32063e+07	3.97422e+07	3.00909e+07
M468T980	UNC0224	468.341	980.2	485.348	0.235608	C26H43N7O2	[M+H-H2O]+					1197196-48-7		BioDeepDB	1	pos	159274	222867	1.33416e+07	1.55128e+07	1.62111e+07	1.51119e+07
M488T114_1	2-Fucosyllactose	488.174	113.6	488.174	0.367996	C18H32O15	[M]+	Organooxygen compounds	Carbohydrates and carbohydrate conjugates			41263-94-9	HMDB0002098	BioDeepDB	1	pos	4.8484e+07	7.22547e+07	4.88375e+07	4.74686e+07	4.44412e+07	7.12853e+07
M471T119	Jamaicamide B	471.237	118.6	488.244	1.13319	C27H37ClN2O4	[M+H-H2O]+			C18213				BioDeepDB	1	pos	4.26449e+06	4.41335e+06	1.25156e+07	3.83359e+06	4.17366e+06	7.36857e+06
M489T619_2	4-Quinolone-3-Carboxamide Furan CB2 Agonist	489.275	619.3	488.268	0.170967	C30H36N2O4	[M+H]+					1314230-75-5		BioDeepDB	1	pos	3.35079e+07	3.97307e+07	3.88206e+07	1.30698e+07	1.36094e+07	3.96076e+07
M473T419_1	NBD-FTY720 phenoxy	473.227	418.6	473.227	0.0713167	C23H31N5O6	[M]+							BioDeepDB	1	pos	1.64405e+07	3.75273e+07	4.79708e+07	3.47897e+07	3.78871e+07	3.72727e+07
M475T685	Tfa-VAL-TYR-VAL-OH	475.193	685.1	475.193	1.00953	C21H28F3N3O6	[M]+					64577-63-5		BioDeepDB	1	pos	1.42021e+06	605524	1.52102e+06	1.50365e+06	1.48416e+06	1.62367e+06
M492T586	bis(7)-Tacrine	492.326	586.2	492.325	1.22419	C33H40N4	[M]+					224445-12-9		BioDeepDB	1	pos	1.1929e+07	6.42317e+06	9.47317e+06	1.17915e+07	1.03624e+07	1.2858e+07
M476T708	Glyburide	476.137	707.8	493.144	1.54157	C23H28ClN3O5S	[M+H-H2O]+	Benzene and substituted derivatives	Benzenesulfonamides	C07022		10238-21-8	HMDB0015151	BioDeepDB	1	pos	3.37958e+06	3.89225e+06	3.18042e+06	2.49594e+06	3.65882e+06	1.08139e+06
M476T523	Platyphylloside; 1,7-Bis(4-hydroxyphenyl)-5-oxo-3-heptanyl ?-D-glucopyranoside	476.204	523	476.205	0.886594	C25H32O9	[M]+							BioDeepDB	1	pos	1.18135e+07	1.16242e+07	1.78943e+07	1.14723e+07	6.83269e+06	1.71622e+07
M495T384_2	CYTOCHALASIN E	495.226	384.4	495.226	0.399018	C28H33NO7	[M]+					36011-19-5		BioDeepDB	1	pos	3.72009e+07	3.31497e+07	3.22338e+07	3.64787e+07	2.02069e+07	2.01414e+07
M496T978_2	Glaucarubin	496.229	978.4	496.231	3.82888	C25H36O10	[M]+	Prenol lipids	Terpene lactones	C08760		1448-23-3	HMDB0035626	BioDeepDB	1	pos	5.65881e+06	5.54131e+06	4.59733e+06	5.22203e+06	4.22412e+06	3.59171e+06
M479T447	Glycerophospho-N-Oleoyl Ethanolamine	479.294	447.4	479.301	14.1653	C23H46NO7P	[M]+					201738-24-1		BioDeepDB	1	pos	6.69895e+06	6.00867e+06	6.13185e+06	1.32002e+07	6.05057e+06	5.54001e+06
M498T406	Tumonoic Acid I	498.342	406.4	497.335	1.60532	C27H47NO7	[M+H]+							BioDeepDB	1	pos	4.9648e+06	1.46228e+07	1.22471e+07	8.31605e+06	5.02901e+06	1.59525e+07
M481T690	HEPC	481.298	690.3	481.299	2.66211	C23H48NO5PS	[M]+					60793-01-3		BioDeepDB	1	pos	6.5174e+06	7.4905e+06	5.49001e+06	7.06441e+06	5.62711e+06	3.36812e+06
M485T606_1	PG(16_0_0_0)[U]	485.293	606	484.28	7.03787	C22H45O9P	[M+H]+							BioDeepDB	1	pos	1.47401e+07	2.83742e+07	1.43558e+07	2.71321e+07	1.49554e+07	8.22779e+06
M502T471	GW 7647	502.323	471.3	502.323	0.597226	C29H46N2O3S	[M]+			C15622		265129-71-3		BioDeepDB	1	pos	5.75329e+07	4.66784e+07	4.51986e+07	5.80169e+07	5.54669e+07	4.23716e+07
M504T438_2	Taxusin	504.272	437.6	504.272	1.38814	C28H40O8	[M]+			C20152		19605-80-2		BioDeepDB	1	pos	9.47009e+07	6.2554e+07	3.36974e+07	6.73067e+07	7.44064e+07	6.20061e+07
M492T415	Nap-Trp-OH	492.147	414.6	509.159	8.02907	C29H23N3O6	[M+H-H2O]+							BioDeepDB	1	pos	2.78499e+07	2.67381e+07	2.7326e+07	2.40359e+07	2.96239e+07	2.69369e+07
M493T352	GW 9578	493.233	352.4	492.226	0.600252	C26H34F2N2O3S	[M+H]+					247923-29-1		BioDeepDB	1	pos	1.85616e+07	9.25072e+06	9.50421e+06	1.48776e+07	1.64956e+07	1.9241e+07
M511T711_1	PG(18_1(9Z)_0_0)	511.305	710.7	510.296	3.61838	C24H47O9P	[M+H]+							BioDeepDB	1	pos	5.6867e+06	7.6269e+06	3.95015e+06	7.34308e+06	2.88029e+06	3.71347e+06
M513T427_3	FISSINOLIDE	513.247	426.8	512.241	2.71626	C29H36O8	[M+H]+					1915-69-1		BioDeepDB	1	pos	2.14698e+08	1.9509e+08	2.46624e+08	1.7923e+08	2.00975e+08	3.83187e+08
M479T468_2	Antibiotic G-418	479.269	467.6	496.274	3.40936	C20H40N4O10	[M+H-H2O]+			C17703	Biosynthesis of other secondary metabolites; Global and overview maps	49863-47-0		BioDeepDB	1	pos	4.37656e+07	1.96003e+07	2.09972e+07	2.09244e+07	5.32579e+07	4.1679e+07
M496T848	34_6(16Z,19Z,22Z,25Z,28Z,31Z)	496.425	847.8	496.428	6.30717	C34H56O2	[M]+					105528-06-1		BioDeepDB	1	pos	6.93254e+06	5.73796e+06	1.3514e+07	9.44343e+06	1.05074e+07	1.11702e+07
M497T86_2	AVE-1625	497.071	85.9	496.059	9.98567	C23H20Cl2F2N2O2S	[M+H]+					358970-97-5		BioDeepDB	1	pos	9.15531e+06	1.16128e+07	9.12832e+06	2.09748e+06	8.89778e+06	3.79156e+06
M498T871	UNC0321	498.349	871	515.358	3.5203	C27H45N7O3	[M+H-H2O]+							BioDeepDB	1	pos	3.0222e+06	3.53978e+06	1.57973e+06	2.78336e+06	2.92309e+06	2.90494e+06
M501T237	CATECHIN PENTAACETATE	501.139	236.9	500.132	0.199545	C25H24O11	[M+H]+							BioDeepDB	1	pos	4.70395e+07	3.50545e+07	2.49926e+07	4.56435e+07	4.0517e+07	3.78301e+07
M521T284_2	Nap-Nap-OH	521.171	283.8	520.163	0.359748	C31H24N2O6	[M+H]+							BioDeepDB	1	pos	3.04989e+08	4.49168e+08	3.46763e+08	2.65922e+08	3.0482e+08	3.9456e+08
M503T79_1	TyrMe-Trp-OH	503.172	79.3	503.169	5.86247	C27H25N3O7	[M]+							BioDeepDB	1	pos	1.67964e+07	1.92337e+07	1.82897e+07	1.82805e+07	1.79455e+07	1.64156e+07
M520T424_1	Purmorphamine	520.259	423.7	520.259	1.39488	C31H32N6O2	[M]+					483367-10-8		BioDeepDB	1	pos	8.95869e+07	3.2193e+07	9.76997e+07	1.34703e+07	3.35145e+07	3.88146e+07
M524T352_1	Trp-Nap-OH	524.183	352	523.174	3.22111	C30H25N3O6	[M+H]+							BioDeepDB	1	pos	1.55889e+07	1.512e+07	1.53415e+07	1.46072e+07	8.36975e+06	6.89294e+06
M510T461_2	Hygromycin B	510.224	460.9	527.233	1.89329	C20H37N3O13	[M+H-H2O]+	Organooxygen compounds	Carbohydrates and carbohydrate conjugates	C01925		31282-04-9	HMDB0034229	BioDeepDB	1	pos	5.08912e+07	4.57675e+07	3.00704e+07	5.74152e+07	1.86607e+07	5.00232e+07
M513T86_2	PU-H71	513.044	86	512.049	24.5593	C18H21IN6O2S	[M+H]+					1202865-65-3		BioDeepDB	1	pos	1.19879e+07	5.94235e+06	1.10629e+07	9.12042e+06	1.14034e+07	5.37228e+06
M513T489_1	ZM 447439	513.239	489.1	513.238	2.719	C29H31N5O4	[M]+					331771-20-1		BioDeepDB	1	pos	1.45948e+07	1.56544e+07	2.14847e+07	2.31565e+07	6.22547e+06	1.50483e+07
M513T761_2	VITAMIN E SUCCINATE(TOCOPHEROL SUCCINATE)	513.385	760.7	530.397	8.7475	C33H54O5	[M+H-H2O]+					4345-03-3		BioDeepDB	1	pos	1.88859e+06	1.75697e+06	1.87385e+06	2.03993e+06	1.89709e+06	2.484e+06
M536T530_2	13(S)-HODE-biotin	536.341	529.7	536.34	2.37399	C28H48N4O4S	[M]+							BioDeepDB	1	pos	1.02506e+07	1.32687e+07	1.47311e+07	6.26865e+06	8.07376e+06	1.02833e+07
M520T924	JZL 184	520.148	924	520.148	0.229981	C27H24N2O9	[M]+					1101854-58-3		BioDeepDB	1	pos	7.35365e+06	646063	5.23582e+06	260487	4.26921e+06	687459
M524T941	2-O-methyl PAF C-18	524.399	941.3	523.4	15.0649	C27H58NO6P	[M+H]+					77286-66-9		BioDeepDB	1	pos	1.26962e+06	3.75544e+06	1.09805e+06	1.93237e+06	2.86134e+06	850295
M524T361	SLF	524.288	360.9	524.289	1.59649	C30H40N2O6	[M]+							BioDeepDB	1	pos	4.33451e+07	4.02581e+07	3.85933e+07	4.31372e+07	3.57041e+07	2.13992e+07
M526T393	Isodesmosine	526.286	392.6	525.28	2.47014	C24H39N5O8	[M+H]+						HMDB00739	BioDeepDB	1	pos	6.42918e+07	6.71479e+07	6.84603e+07	6.64838e+07	8.39632e+07	6.53283e+07
M528T836	Daunorubicin	528.183	836.2	527.179	7.33837	C27H29NO10	[M+H]+	Anthracyclines		C01907	Global and overview maps; Metabolism of terpenoids and polyketides	20830-81-3	HMDB0014832	BioDeepDB	1	pos	5.13702e+06	6.64092e+06	5.07882e+06	2.84546e+06	5.77151e+06	5.6199e+06
M544T583_1	AG-041R	544.269	583.3	544.269	0.129131	C31H36N4O5	[M]+					199800-49-2		BioDeepDB	1	pos	1.23217e+07	1.14841e+07	1.25586e+07	1.16628e+07	2.37371e+07	1.6798e+07
M561T383	Geldanamycin	561.28	383.5	560.273	1.56072	C29H40N2O9	[M+H]+			C11222		30562-34-6		BioDeepDB	1	pos	2.33539e+07	1.32958e+07	2.13093e+07	1.26303e+07	2.32786e+07	5.63831e+07
M551T588	benzyl 4-(1,3-dioxoisoindolin-2-yl)-2',2'-dimethyl-3',5-dioxo-2',3',4,5-tetrahydro-3H-spiro[furan-2,9'-imidazo[1,2-a]indole]-1'(9a'H)-carboxylate	551.17	588.4	551.169	1.54187	C31H25N3O7	[M]+							BioDeepDB	1	pos	2.84223e+06	939816	2.2772e+06	770593	1.86609e+06	2.64345e+06
M551T718	SC-1	551.22	717.9	550.205	13.7283	C27H25F3N8O2	[M+H]+							BioDeepDB	1	pos	1.19758e+06	499987	634781	578861	973952	1.27714e+06
M572T411	Endomorphin-2	572.286	410.9	571.279	0.873689	C32H37N5O5	[M+H]+	Carboxylic acids and derivatives	Amino acids, peptides, and analogues			141801-26-5	HMDB0005774	BioDeepDB	1	pos	1.12353e+07	1.08326e+07	5.65138e+06	9.40511e+06	9.1995e+06	1.01833e+07
M558T784_2	Zafirlukast	558.203	784	575.209	2.38981	C31H33N3O6S	[M+H-H2O]+	Benzene and substituted derivatives	Benzenesulfonamides	C07206		107753-78-6	HMDB0014689	BioDeepDB	1	pos	2.98302e+06	2.01413e+06	3.29951e+06	3.58026e+06	4.86133e+06	3.73062e+06
M558T597	C-6 NBD Ceramide	558.36	596.8	575.368	2.41838	C30H49N5O6	[M+H-H2O]+					86701-10-2		BioDeepDB	1	pos	1.73421e+06	2.44522e+06	2.29798e+06	808881	1.81952e+06	600531
M576T531	Oleandrin	576.329	530.7	576.33	1.04107	C32H48O9	[M]+			C19987		465-16-7		BioDeepDB	1	pos	3.16274e+07	3.42699e+07	3.61408e+07	1.65182e+07	3.36005e+07	2.3416e+07
M561T518_2	1-NBD-decanoyl-2-decanoyl-sn-Glycerol	561.323	517.8	578.332	2.37024	C29H46N4O8	[M+H-H2O]+							BioDeepDB	1	pos	9.65597e+06	9.64912e+06	9.28297e+06	9.24402e+06	8.82313e+06	9.99933e+06
M583T776_2	Dihydroergotamine	583.285	776.3	583.279	8.91503	C33H37N5O5	[M]+	Ergoline and derivatives	Lysergic acids and derivatives	C07798		6190-39-2/511-12-6	HMDB0014465	BioDeepDB	1	pos	526876	743119	690671	338229	1.08549e+06	308204
M569T81	Amarogentin	569.159	80.9	586.169	4.50841	C29H30O13	[M+H-H2O]+			C09767		21018-84-8		BioDeepDB	1	pos	5.53278e+06	3.59582e+06	1.47789e+07	1.93345e+07	3.36384e+06	5.81529e+06
M569T463_2	12-Deoxyphorbol 13-palmitate; (1aR,1bS,4aR,7bR,8R,9aS)-4a,7b-Dihydroxy-3-(hydroxymethyl)-1,1,6,8-tetramethyl-5-oxo-1,1a,1b,4,4a,5,7a,7b,8,9-decahydro-9aH-cyclopropa[3,4]benzo[1,2-e]azulen-9a-yl palmitate	569.408	463.2	586.423	13.6682	C36H58O6	[M+H-H2O]+							BioDeepDB	1	pos	4.08808e+06	5.02091e+06	4.14934e+06	3.78626e+06	4.16003e+06	4.25195e+06
M571T964_1	Zeaxanthin	571.457	964	568.428	9.79952	C40H56O2	[M+H]+			C06098	Chemical structure transformation maps; Biosynthesis of other secondary metabolites; Global and overview maps; Metabolism of terpenoids and polyketides	144-68-3		BioDeepDB	1	pos	1.95357e+06	3.37599e+06	5.71667e+06	5.1161e+06	4.20325e+06	5.36416e+06
M554T966	Arachidonic Acid Leelamide	554.47	965.7	571.475	3.82062	C40H61NO	[M+H-H2O]+							BioDeepDB	1	pos	1.24878e+06	1.64023e+06	4.03714e+06	1.23492e+06	587665	1.10918e+06
M591T904	A2E	591.428	903.7	591.444	27.2484	C42H57NO	[M]+							BioDeepDB	1	pos	190424	284639	888419	799858	694488	194641
M577T347	(+)-Bebeerine	577.265	347.2	594.273	0.460793	C36H38N2O6	[M+H-H2O]+			C09352		477-60-1/436-05-5		BioDeepDB	1	pos	8.57462e+06	2.02038e+07	1.94744e+07	8.36264e+06	1.39828e+07	9.54203e+06
M596T534_1	Salannin	596.298	534.3	596.298	0	C34H44O9	[M]+			C08780		992-20-1		BioDeepDB	1	pos	7.72677e+06	1.42687e+07	7.09299e+06	7.08121e+06	6.29648e+06	2.34504e+07
M602T669_2	(-)-Guttiferone E	602.356	669	602.361	8.63278	C38H50O6	[M]+	Prenol lipids	Monoterpenoids	C09929		78824-30-3	HMDB0039154	BioDeepDB	1	pos	6.19209e+06	4.61015e+06	4.83426e+06	6.70156e+06	5.75191e+06	7.79755e+06
M588T737	Etoposide	588.199	736.8	588.184	9.90141	C29H32O13	[M-H2O+NH4]+	Lignan lactones	Podophyllotoxins	C01576	Digestive system	33419-42-0	HMDB0014911	BioDeepDB	1	pos	619888	1.32432e+06	444428	1.06206e+06	460286	321731
M589T319_1	Cepharanthine	589.266	319.4	606.273	1.07591	C37H38N2O6	[M+H-H2O]+			C09391		481-49-2		BioDeepDB	1	pos	4.00677e+07	5.72711e+07	6.23069e+07	5.90161e+07	2.09145e+07	2.40945e+07
M595T396_1	1,7-Bis(4-hydroxyphenyl)-3-heptanyl 2-O-[(2S,3R,4R)-3,4-dihydroxy-4-(hydroxymethyl)tetrahydro-2-furanyl]-?-D-glucopyranoside	595.258	395.8	594.268	28.8769	C30H42O12	[M+H]+							BioDeepDB	1	pos	4.2375e+07	3.94442e+07	4.28995e+07	3.88389e+07	4.13442e+07	4.10004e+07
M599T794	Lys-Gln-Ala-Gly-Asp-Val	599.31	794.4	616.318	0.343174	C25H44N8O10	[M+H-H2O]+					80755-87-9		BioDeepDB	1	pos	86873	1.22543e+06	4.18867e+06	1.20448e+06	2.81255e+06	3.90206e+06
M600T554_3	N-Desethylamiodarone	599.987	553.9	616.992	3.25589	C23H25I2NO3	[M+H-H2O]+					96027-74-6		BioDeepDB	1	pos	5.92152e+06	7.243e+06	8.61826e+06	5.81945e+06	7.64802e+06	9.36446e+06
M605T608_2	Epoxomicin	604.776	608.4	604.759	5.99484	C28H100N4O7	[M-H2O+NH4]+					134381-21-8		BioDeepDB	1	pos	5.26299e+06	3.24846e+06	8.80804e+06	5.32509e+06	5.00784e+06	3.28651e+06
M622T507_1	(+)-Tetrandrine	622.304	506.6	622.304	0.160693	C38H42N2O6	[M]+			C09654	Chemical structure transformation maps	518-34-3		BioDeepDB	1	pos	4.7475e+07	5.07017e+07	4.60812e+07	4.3243e+07	5.64873e+07	5.33517e+07
M606T583_2	Apicidin	606.36	583	623.368	0.742669	C34H49N5O6	[M+H-H2O]+					183506-66-3		BioDeepDB	1	pos	4.05538e+06	2.16531e+07	1.66635e+07	5.83091e+06	6.47876e+06	7.03544e+06
M625T387_2	CAY10626	625.286	387.1	624.278	0.159927	C31H35F3N8O3	[M+H]+					1202884-94-3		BioDeepDB	1	pos	1.67788e+07	1.06065e+07	1.43993e+07	5.21641e+06	5.88826e+06	1.43496e+07
M626T387_1	Rhizoxin	626.333	387.1	625.325	1.59659	C35H47NO9	[M+H]+					90996-54-6		BioDeepDB	1	pos	2.69434e+07	1.33749e+07	1.75751e+07	3.77166e+07	2.72866e+07	2.6974e+07
M611T554	U-74389G	611.41	554.1	610.4	4.90526	C37H50N6O2	[M+H]+					153190-29-5		BioDeepDB	1	pos	3.30968e+07	3.24412e+07	2.58439e+07	1.04818e+07	1.08112e+07	1.05591e+07
M631T318_1	DIHYDROGAMBOGIC ACID	631.326	318.4	630.319	0.47519	C38H46O8	[M+H]+							BioDeepDB	1	pos	2.4401e+07	1.79516e+07	2.47101e+07	2.14998e+07	2.137e+07	1.95074e+07
M633T544	16,16-dimethyl Prostaglandin E2 p-(p-acetamidobenzamido) phenyl ester	633.354	544.5	632.346	0.903286	C37H48N2O7	[M+H]+					62873-55-6		BioDeepDB	1	pos	4.29912e+07	4.38332e+07	2.58388e+07	4.43908e+07	3.17994e+07	2.94723e+07
M639T347_1	Moxidectin	639.377	346.7	639.377	0.809659	C37H53NO8	[M]+					113507-06-5		BioDeepDB	1	pos	7.07384e+06	1.18827e+07	1.22089e+07	1.31581e+07	1.49638e+07	1.36291e+07
M625T488_3	Steviobioside	625.318	487.9	642.325	0.17221	C32H50O13	[M+H-H2O]+	Prenol lipids	Terpene glycosides			41093-60-1	HMDB0036707	BioDeepDB	1	pos	2.85267e+07	1.14884e+07	2.30461e+07	2.82047e+07	1.26226e+07	2.30379e+07
M627T721_2	8-iso Prostaglandin A2-biotin	627.384	720.8	644.397	9.25687	C35H56N4O5S	[M+H-H2O]+							BioDeepDB	1	pos	1.82958e+06	2.5702e+06	2.47329e+06	2.50734e+06	2.57491e+06	2.17624e+06
M647T509	GARCINOLIC ACID	647.32	508.6	646.314	2.40847	C38H46O9	[M+H]+							BioDeepDB	1	pos	1.6349e+07	9.30478e+06	1.57037e+07	1.22399e+07	5.23869e+06	7.71318e+06
M629T538_1	Prostaglandin A1-biotin	629.41	538.2	646.413	7.2168	C35H58N4O5S	[M+H-H2O]+							BioDeepDB	1	pos	1.58931e+07	1.26898e+07	1.3118e+07	1.12887e+07	1.37561e+07	1.55411e+07
M631T506_2	Cytotrienin A	631.333	505.7	648.341	0.209867	C37H48N2O8	[M+H-H2O]+					189010-85-3		BioDeepDB	1	pos	1.49223e+08	9.90514e+07	1.78783e+08	1.48803e+08	1.70622e+08	1.75352e+08
M633T399	N-Lignoceroylsphingosine	632.647	399.2	649.637	27.7223	C42H83NO3	[M+H-H2O]+	Sphingolipids	Ceramides			34435-05-7	HMDB0000831	BioDeepDB	1	pos	2.62495e+06	7.26617e+06	1.12242e+07	2.93528e+06	9.92614e+06	3.49588e+06
M650T576	Thapsigargin	650.33	576	650.33	0.153768	C34H50O12	[M]+			C09561		67526-95-8		BioDeepDB	1	pos	1.02054e+07	5.45344e+06	1.07027e+07	5.64305e+06	1.75833e+07	6.79828e+06
M634T968_1	Hemin	634.14	968.1	651.146	1.73274	C34H32ClFeN4O4	[M+H-H2O]+					16009-13-5	HMDB00887	BioDeepDB	1	pos	2.48243e+06	2.09053e+06	4.28008e+06	1.77627e+06	3.65158e+06	4.01698e+06
M635T474_1	1,5,16-Trihydroxy-26-oxo-6,7_22,26-diepoxyergost-24-en-3-yl hexopyranoside	635.34	473.8	652.346	2.79346	C34H52O12	[M+H-H2O]+							BioDeepDB	1	pos	5.74403e+07	5.19911e+07	7.46272e+07	6.88214e+07	6.23304e+07	5.91552e+07
M639T622_2	N-methyl Leukotriene C4	639.319	621.6	639.319	0.0795706	C31H49N3O9S	[M]+					131391-65-6		BioDeepDB	1	pos	2.27144e+06	1.24012e+06	3.82522e+06	3.98571e+06	2.99251e+06	2.21211e+06
M643T501_1	Myo-inositol hexakisphosphate	642.855	501.1	659.861	1.91956	C6H18O24P6	[M+H-H2O]+	Organooxygen compounds	Alcohols and polyols	C01204	Carbohydrate metabolism; Signal transduction; Global and overview maps	83-86-3	HMDB0003502	BioDeepDB	1	pos	6.26832e+06	1.78824e+06	5.5426e+06	6.58608e+06	2.76591e+06	5.58797e+06
M661T694_1	C-12 NBD-dihydro-Ceramide	661.477	694.3	661.478	1.26193	C36H63N5O6	[M]+					474943-05-0		BioDeepDB	1	pos	5.40705e+06	4.06276e+06	1.79745e+06	1.81732e+06	5.91832e+06	3.56751e+06
M645T687_5	Amiodarone	645.023	686.8	645.024	0.930199	C25H29I2NO3	[M]+	Organooxygen compounds	Carbonyl compounds	C06823		1951-25-3	HMDB0015250	BioDeepDB	1	pos	2.90903e+06	2.95512e+06	2.2073e+06	2.70948e+06	2.36557e+06	2.79014e+06
M670T472_1	Fungichromin	670.394	471.9	670.393	2.53582	C35H58O12	[M]+			C13299		6834-98-6		BioDeepDB	1	pos	3.47455e+07	2.36968e+07	1.16961e+07	2.37261e+07	3.52854e+07	2.25307e+07
M674T643_4	Veratridine	674.353	642.8	673.346	0.557571	C36H51NO11	[M+H]+			C06544		71-62-5		BioDeepDB	1	pos	3.66387e+06	3.45951e+06	4.57596e+06	997813	1.10938e+06	1.0312e+06
M662T712_1	Acetyl Podocarpic Acid Anhydride	661.686	712.2	660.684	7.98155	C38H92O7	[M+H]+					344327-48-6		BioDeepDB	1	pos	1.55282e+06	361822	1.45908e+06	1.17502e+06	1.08175e+06	363144
M665T448_4	(4R,9?)-2,16,20,25-Tetrahydroxy-9,10,14-trimethyl-11,22-dioxo-4,9-cyclo-9,10-secocholest-5-en-1-yl ?-D-glucopyranoside	665.381	448	682.393	5.82042	C36H58O12	[M+H-H2O]+							BioDeepDB	1	pos	3.10408e+07	1.05534e+07	3.63071e+07	3.52272e+07	3.43932e+07	3.04925e+07
M667T933	COSMOSIIN HEXAACETATE	667.168	932.8	684.169	9.44149	C33H32O16	[M+H-H2O]+							BioDeepDB	1	pos	7.51515e+06	1.4084e+07	2.65383e+06	996982	1.04783e+06	1.40508e+06
M672T509_2	Microcolin C	672.445	509.2	689.473	29.9138	C37H63N5O7	[M+H-H2O]+							BioDeepDB	1	pos	2.90594e+06	4.36903e+06	3.90649e+06	4.07575e+06	3.41867e+06	4.53731e+06
M674T533_1	Maytansine	674.281	532.9	691.287	1.53349	C34H46ClN3O10	[M+H-H2O]+			C10606		35846-53-8		BioDeepDB	1	pos	1.28442e+07	1.41597e+07	9.60143e+06	1.22952e+07	1.40666e+07	1.40298e+07
M678T89_1	ThioFluor 623	678.174	89	678.174	0.0175471	C31H30N6O10S	[M]+					1004324-99-5		BioDeepDB	1	pos	3.68213e+06	3.73824e+06	3.97744e+06	1.4172e+06	1.69523e+06	5.68517e+06
M679T725_2	Chaetocin	679.079	725.2	696.095	12.9314	C30H28N6O6S4	[M+H-H2O]+					28097-03-2		BioDeepDB	1	pos	425255	318110	1.23455e+06	1.1487e+06	462918	250207
M685T280	Neu5Acalpha2-6Galbeta1-4Glcbeta-Sp	685.234	280.3	702.244	4.80301	C25H42N4O19	[M+H-H2O]+					615554-66-0		BioDeepDB	1	pos	7.47203e+06	6.7547e+06	2.67603e+06	4.21463e+06	5.94629e+06	6.1955e+06
M703T551	Carmabin A	703.426	550.6	703.431	7.08615	C40H57N5O6	[M]+							BioDeepDB	1	pos	2.05813e+06	1.02485e+07	9.92196e+06	1.12732e+07	2.04926e+06	1.92614e+06
M702T574	KDdiA-PC	702.43	574	719.437	0.263995	C36H66NO11P	[M+H-H2O]+					439904-34-4		BioDeepDB	1	pos	2.48683e+06	2.32607e+06	1.38334e+06	1.22965e+06	2.41054e+06	1.90153e+06
M704T960_1	PA(18_0_18_1(9Z))	703.529	959.6	702.52	3.26923	C39H75O8P	[M+H]+							BioDeepDB	1	pos	1.31282e+06	1.46396e+06	680125	683751	1.30574e+06	566047
M704T931	KN-62	704.202	931.4	721.203	9.31372	C38H35N5O6S2	[M+H-H2O]+					127191-97-3		BioDeepDB	1	pos	8.99422e+07	1.08255e+08	1.4886e+07	1.85579e+07	2.06508e+07	1.22638e+07
M706T933_1	Valrubicin	706.202	933.1	723.214	5.70686	C34H36F3NO13	[M+H-H2O]+							BioDeepDB	1	pos	2.05291e+07	2.77426e+07	1.46005e+06	497656	468799	639333
M714T363_3	Spinosyn A	714.442	362.7	731.461	16.3288	C41H65NO10	[M+H-H2O]+			C11054		131929-60-7		BioDeepDB	1	pos	4.08015e+07	2.13083e+07	2.0928e+07	2.64523e+07	2.82414e+07	9.72837e+07
M719T550_1	Antanapeptin A	719.428	549.5	736.441	8.45244	C41H60N4O8	[M+H-H2O]+							BioDeepDB	1	pos	2.49918e+06	2.88356e+06	2.52064e+06	2.23544e+06	2.35137e+06	1.3135e+06
M720T511	Azadirachtin A	720.274	510.5	720.263	13.9169	C35H44O16	[M-H2O+NH4]+			C08748	Chemical structure transformation maps	11141-17-6		BioDeepDB	1	pos	4.25889e+06	8.01578e+06	9.57766e+06	7.71122e+06	7.78674e+06	6.16219e+06
M741T621_2	Antanapeptin C	741.483	621	740.472	4.72027	C41H64N4O8	[M+H]+							BioDeepDB	1	pos	1.09846e+06	1.20946e+06	1.27478e+06	891125	998177	420318
M727T82	NADP	727.069	81.6	744.083	9.4434	C21H29N7O17P3	[M+H-H2O]+	(5'->5')-dinucleotides		C00006	Metabolism of cofactors and vitamins; Metabolism of other amino acids; Endocrine system; Xenobiotics biodegradation and metabolism; Energy metabolism; Global and overview maps	53-59-8	HMDB0000217	BioDeepDB	1	pos	856993	1.43383e+06	1.02188e+06	710360	643621	880756
M728T598	Spinosyn D	728.465	597.5	745.476	5.71888	C42H67NO10	[M+H-H2O]+			C11056		131929-63-0		BioDeepDB	1	pos	1.92832e+06	1.68079e+06	2.66126e+06	1.89288e+06	2.51568e+06	3.14893e+06
M730T899_2	3-dodecanoyl-NBD Cholesterol	729.529	898.8	746.535	2.07343	C45H70N4O5	[M+H-H2O]+							BioDeepDB	1	pos	85601.9	443172	750823	547186	1.95195e+06	2.28619e+06
M733T822_1	Palmitoyl thio-PC	732.527	822.1	749.539	6.93097	C40H80NO7PS	[M+H-H2O]+					113881-60-0		BioDeepDB	1	pos	3.18956e+06	5.9856e+06	3.0961e+07	9.74363e+06	1.03305e+08	3.39093e+07
M733T931	1,2-Dierucoyl-SN-Glycero-3-Phosphoethanolamine	732.56	930.8	731.547	8.46347	C40H78NO8P	[M+H]+					904304-57-0		BioDeepDB	1	pos	1.76186e+06	1.7013e+07	2.16657e+07	8.70111e+07	3.92465e+07	6.11343e+07
M766T448_2	Cauloside C	766.451	448	766.45	0.727773	C41H66O13	[M]+					20853-58-1		BioDeepDB	1	pos	1.62968e+07	1.76119e+07	1.04202e+07	1.26225e+07	6.11486e+06	1.71663e+07
M752T510_4	SELAMECTIN	752.432	510.5	769.44	1.29957	C43H63NO11	[M+H-H2O]+					165108-07-6		BioDeepDB	1	pos	1.53743e+07	2.46645e+08	1.50905e+07	3.87142e+07	1.83081e+07	1.60184e+07
M753T454_2	Hoiamide C	753.372	453.7	770.378	1.28963	C37H62N4O7S3	[M+H-H2O]+							BioDeepDB	1	pos	3.46026e+07	2.84751e+07	2.43821e+07	3.8624e+07	3.84587e+07	3.17682e+07
M757T717_2	Diadenosine triphosphate	757.086	717	756.082	3.79877	C20H27N10O16P3	[M+H]+	(5'->5')-dinucleotides		C06197	Global and overview maps; Nucleotide metabolism	56432-02-1/5959-90-0	HMDB0001155	BioDeepDB	1	pos	2.54064e+06	2.47148e+06	2.48781e+06	2.22914e+06	2.95648e+06	2.03712e+06
M760T517_4	Galalpha1-3Galbeta1-4[Fucalpha1-3]GlcNAcbeta-Sp	760.307	516.8	760.286	0.28146	C28H48N4O20	[M-H2O+NH4]+							BioDeepDB	1	pos	1.54381e+07	1.69866e+07	1.81441e+07	2.64306e+07	2.55955e+07	3.33782e+07
M771T509_1	DULCOSIDE A	771.375	508.8	788.383	0.410298	C38H60O17	[M+H-H2O]+					64432-06-0		BioDeepDB	1	pos	1.75864e+07	1.74162e+07	3.41578e+07	1.77012e+07	3.16366e+07	3.22519e+07
M792T485_1	Phosphine-biotin	792.352	484.9	792.332	1.5093	C41H53N4O8PS	[M-H2O+NH4]+							BioDeepDB	1	pos	4.33269e+07	4.59503e+07	6.42638e+07	5.26033e+07	3.1792e+07	4.8414e+07
M786T647	FAD	786.172	647.5	785.157	9.5399	C27H33N9O15P2	[M+H]+	Flavin nucleotides		C00016	Metabolism of cofactors and vitamins; Global and overview maps; Digestive system	146-14-5	HMDB0001248	BioDeepDB	1	pos	1.93958e+06	2.79659e+06	2.97937e+06	2.25323e+06	1.08536e+06	1.09254e+06
M787T630_1	Stevioside	787.368	630.1	804.378	3.13195	C38H60O18	[M+H-H2O]+	Prenol lipids	Terpene glycosides	C09189	Chemical structure transformation maps; Global and overview maps	57817-89-7	HMDB0034945	BioDeepDB	1	pos	643037	2.25301e+06	2.43662e+06	2.36597e+06	1.68041e+06	1.0737e+06
M791T760	Immunomycin	791.482	760.3	791.482	0.505381	C43H69NO12	[M]+			C12102	Metabolism of terpenoids and polyketides	104987-12-4		BioDeepDB	1	pos	5.90214e+06	4.86031e+06	4.1008e+06	3.61922e+06	7.39312e+06	3.8721e+06
M809T456	Protoveratrine B	809.425	456	809.42	6.54786	C41H63NO15	[M]+			C10816		124-97-0		BioDeepDB	1	pos	2.66173e+06	2.09347e+06	2.10592e+06	4.233e+06	5.513e+06	6.41464e+06
M793T691_3	Inositol Hexanicotinate	793.203	690.7	810.192	23.1511	C42H30N6O12	[M+H-H2O]+					6556-11-2		BioDeepDB	1	pos	4.21676e+06	4.28726e+06	4.24501e+06	3.73557e+06	6.50831e+06	3.62405e+06
M811T700	Vinblastine	811.43	700.2	810.42	2.34155	C46H58N4O9	[M+H]+	Vinca alkaloids		C07201	Chemical structure transformation maps; Biosynthesis of other secondary metabolites; Global and overview maps; Digestive system	865-21-4	HMDB0014710	BioDeepDB	1	pos	1.33374e+06	3.06775e+06	3.13936e+06	3.59324e+06	3.46009e+06	415021
M796T698_3	Coenzyme Q9	795.632	697.7	794.621	4.5247	C54H82O4	[M+H]+	Prenol lipids	Quinone and hydroquinone lipids	C01967	Metabolism of cofactors and vitamins	303-97-9	HMDB0006707	BioDeepDB	1	pos	2.57967e+06	4.10654e+06	3.56145e+06	2.11077e+06	6.44197e+06	3.24922e+06
M796T765_1	Troleandomycin	796.448	764.8	813.451	5.69277	C41H67NO15	[M+H-H2O]+	Organooxygen compounds	Carbohydrates and carbohydrate conjugates	C12753		2751-09-9	HMDB0015448	BioDeepDB	1	pos	1.07052e+06	1.76282e+06	1.94486e+06	347436	1.51331e+06	412511
M801T813	1-Stearoyl-2-Arachidonoyl PC-d8	800.637	813.5	817.644	0.830403	C46H76D8NO8P	[M+H-H2O]+							BioDeepDB	1	pos	9.09827e+06	5.20484e+06	1.16778e+07	1.002e+07	6.06696e+06	8.76224e+06
M804T400_1	PRIEURANIN ACETATE	804.341	399.5	804.32	0.280722	C40H52O17	[M-H2O+NH4]+							BioDeepDB	1	pos	3.4234e+06	7.34705e+06	5.23994e+06	6.56651e+06	8.3384e+06	9.73468e+06
M805T412_1	REBAUDIOSIDE B	805.361	411.9	804.378	29.9245	C38H60O18	[M+H]+					58543-17-2		BioDeepDB	1	pos	1.08292e+07	1.08565e+07	1.1435e+07	5.58639e+06	5.11643e+06	7.34853e+06
M806T610_1	Virginiamycin	806.341	609.7	823.354	6.77877	C43H49N7O10	[M+H-H2O]+	Carboxylic acids and derivatives	Amino acids, peptides, and analogues	C11269		11006-76-1/23152-29-6	HMDB0030520	BioDeepDB	1	pos	5.06609e+06	4.18116e+06	5.57523e+06	1.68016e+06	1.81914e+06	3.33891e+06
M811T611_2	PI(16_0_16_0)	810.525	610.7	810.526	1.20046	C41H79O13P	[M]+							BioDeepDB	1	pos	3.2013e+06	3.42305e+06	4.99154e+06	3.39693e+06	3.78275e+06	3.38711e+06
M832T281_1	Pyrrophenone	832.203	280.8	849.214	4.36804	C49H37F2N3O5S2	[M+H-H2O]+					341973-06-6		BioDeepDB	1	pos	2.91891e+06	2.16439e+06	3.69324e+06	1.05819e+06	929567	3.53216e+06
M835T897_1	dirithromycin	834.566	897.3	834.545	0.321125	C42H78N2O14	[M-H2O+NH4]+					62013-04-1		BioDeepDB	1	pos	4.57653e+07	992162	1.57411e+07	2.90358e+07	1.68129e+07	1.74003e+07
M841T465_2	KRN 7000	840.729	465.3	857.732	4.79822	C50H99NO9	[M+H-H2O]+			C16892		158021-47-7		BioDeepDB	1	pos	1.2561e+07	1.13882e+07	8.98842e+06	1.05558e+07	9.62613e+06	1.02353e+07
M850T723	alpha-Solanine	850.492	723.4	867.498	1.45093	C45H73NO15	[M+H-H2O]+	Steroids and steroid derivatives	Steroidal glycosides	C10820	Chemical structure transformation maps	20562-02-1	HMDB0034202	BioDeepDB	1	pos	1.03189e+06	948630	684358	998222	849041	714589
M855T489	Avermectin B1a	855.483	489.3	872.492	2.41501	C48H72O14	[M+H-H2O]+			C11983	Global and overview maps; Metabolism of terpenoids and polyketides	65195-55-3		BioDeepDB	1	pos	9.52256e+06	1.19357e+07	9.30416e+06	1.06175e+07	1.94807e+07	3.96893e+07
M858T516_2	Tunicamycin X	858.468	516	858.447	0.0191038	C40H66N4O16	[M-H2O+NH4]+							BioDeepDB	1	pos	8.98372e+06	8.10189e+06	6.35774e+06	3.57318e+06	3.96148e+06	4.0906e+06
M904T711_2	Bryostatin 1	904.446	710.6	904.446	0.110565	C47H68O17	[M]+			C05149		83314-01-6		BioDeepDB	1	pos	6.30375e+06	8.80864e+06	6.36699e+06	726899	4.67979e+06	669085
M890T688_3	Cycloguanil pamoate	890.308	687.5	890.282	5.81372	C23H16O6. (C11H14ClN5)2	[M-H2O+NH4]+			C11724		609-78-9/516-21-2		BioDeepDB	1	pos	1.4493e+06	1.80092e+06	674358	2.34187e+06	628025	1.82601e+06
M916T736_1	Tylosin	915.516	736.3	915.519	3.82298	C46H77NO17	[M]+	Macrolides and analogues		C01457	Global and overview maps; Metabolism of terpenoids and polyketides	1401-69-0	HMDB0034108	BioDeepDB	1	pos	4.34113e+06	3.81105e+06	4.09329e+06	1.63378e+06	2.77719e+06	3.72107e+06
M908T591_4	Hoiamide A	908.423	591	925.436	6.13325	C44H71N5O10S3	[M+H-H2O]+							BioDeepDB	1	pos	3.66043e+06	3.36164e+06	1.24681e+06	3.18602e+06	1.45438e+06	1.24925e+06
M908T974	Nystatin	908.491	974.1	925.504	5.68635	C47H75NO17	[M+H-H2O]+	Organooxygen compounds	Carbohydrates and carbohydrate conjugates	C06572		1400-61-9	HMDB0014784	BioDeepDB	1	pos	107082	259396	215128	487458	666898	310967
M928T976_1	Kabiramide B	927.503	976.1	927.484	2.07648	C47H69N5O14	[M-H2O+NH4]+							BioDeepDB	1	pos	1.54089e+06	328862	1.55245e+06	1.11476e+06	1.38504e+06	2.15466e+06
M914T736_3	Sirolimus	913.553	736.2	913.555	2.40818	C51H79NO13	[M]+			C07909	Cell growth and death; Aging; Metabolism of terpenoids and polyketides	53123-88-9		BioDeepDB	1	pos	2.18359e+06	1.94874e+06	2.43678e+06	2.44828e+06	83890.3	2.23873e+06
M920T385_2	10-DEACETYL-7-XYLOSYLTAXOL C	920.407	384.9	937.41	4.81788	C49H63NO17	[M+H-H2O]+					90332-65-3		BioDeepDB	1	pos	1.33122e+07	1.3341e+07	8.36456e+06	1.36662e+07	9.46443e+06	1.57522e+07
M946T114_3	Neu5Acalpha2-3[GalNAcbeta1-4]Galbeta1-4GlcNAcbeta-Sp	946.37	114	946.35	1.34283	C35H58N6O24	[M-H2O+NH4]+							BioDeepDB	1	pos	8.10048e+06	6.00974e+06	9.02679e+06	7.33432e+06	6.7837e+06	5.07985e+06
M943T492_2	10-DEACETYL-7-XYLOTAXOL	943.389	491.7	943.363	5.43424	C50H57NO17	[M-H2O+NH4]+					90332-63-1		BioDeepDB	1	pos	3.37989e+06	3.46252e+06	9.74311e+06	8.80983e+06	3.37414e+06	1.02885e+07
M947T611_2	GalNAca1-3[Fuca1-2]Galb1-4[Fuca1-3]GlcNAcb-Sp	947.392	611.2	947.371	0.979631	C36H61N5O24	[M-H2O+NH4]+							BioDeepDB	1	pos	5.91377e+06	5.7247e+06	6.00531e+06	2.76396e+06	5.83528e+06	5.1444e+06
M969T518_2	Dolastatin 12	968.58	517.9	968.595	15.6471	C50H80N8O11	[M]+							BioDeepDB	1	pos	6.93908e+06	4.11773e+06	4.24447e+06	3.95085e+06	4.73352e+06	1.84022e+06
M974T644	5,10,15,20-Tetrakis(pentafluorophenyl)porphyrin	974.048	644	974.059	10.5851	C44H10F20N4	[M]+					25440-14-6		BioDeepDB	1	pos	975842	498490	1.01937e+06	359174	1.80366e+06	330198
M976T463_1	Crocin	976.407	462.8	976.379	7.45181	C44H64O24	[M-H2O+NH4]+	Prenol lipids	Diterpenoids	C08589	Biosynthesis of other secondary metabolites; Global and overview maps	42553-65-1/39465-00-4	HMDB0002398	BioDeepDB	1	pos	8.88842e+06	8.10405e+06	8.19799e+06	2.65353e+07	8.79469e+06	9.29996e+06
M120T309	indoline	120.081	308.6	119.164	0.205795	C8H9N	[M+H]+	Organonitrogen compounds	Amines			496-15-1/		MoNA	1	pos	5.12647e+07	1.43931e+08	6.45753e+07	5.78508e+07	6.65264e+07	6.23897e+07
M122T542	Benzamide	122.06	541.9	121.053	0.622645	C7H7NO	[M+H]+	Benzene and substituted derivatives	Benzoic acids and derivatives	C09815	Xenobiotics biodegradation and metabolism; Global and overview maps	55-21-0	HMDB0004461	mzCloud	1	pos	5.51696e+06	5.00723e+06	4.24561e+06	1.25969e+06	1.22001e+06	4.88433e+06
M122T109	2,6-Dimethylaniline	122.096	109.4	121.089	0.196566	C8H11N	[M+H]+	Benzene and substituted derivatives	Xylenes	C11004	Xenobiotics biodegradation and metabolism	87-62-7	HMDB0060677	MoNA	1	pos	1.28753e+07	1.34067e+07	1.19871e+07	1.42813e+07	1.66348e+07	1.50098e+07
M130T323	Vigabatrin	130.086	323.5	129.079	1.95711	C6H11NO2	[M+H]+	Carboxylic acids and derivatives	Amino acids, peptides, and analogues	C07500		60643-86-9/68506-86-5	HMDB0015212	MoNA	1	pos	5.60014e+07	5.72203e+07	5.6251e+07	9.99091e+07	1.06242e+08	9.51722e+07
M131T985	N-Nitrosodi-n-propylamine	131.118	985.2	130.111	0.846047	C6H14N2O	[M+H]+			C19279		621-64-7		MoNA	1	pos	2.01158e+06	1.84833e+06	1.91693e+06	2.91818e+06	5.36282e+06	5.55578e+06
M132T102	N-(2,4-dimethylphenyl)formamide	132.077	101.6	149.084	0.530207	C9H11NO	[M+H-H2O]+					60397-77-5		MoNA	1	pos	5.39235e+07	5.09794e+07	5.20708e+07	4.79985e+07	5.69158e+07	3.72638e+07
M151T297_1	chloromethylisothiazolinone	150.605	296.7	149.599	8.47249	C4H4ClNOS	[M+H]+					26172-55-4/		MoNA	1	pos	5.32484e+07	4.74836e+07	5.15107e+07	5.73572e+07	4.18388e+07	4.79826e+07
M138T522	2-Aminobenzoic acid	138.055	522	137.048	0.0118067	C7H7NO2	[M+H]+	Benzene and substituted derivatives	Benzoic acids and derivatives	C00108	Skeleton-based classification; Biosynthesis of other secondary metabolites; Xenobiotics biodegradation and metabolism; Amino acid metabolism; Chemical structure transformation maps; Global and overview maps	118-92-3	HMDB0001123	BioDeepDB	1	pos	9.0383e+06	1.13584e+07	1.80944e+07	1.99315e+07	1.55874e+07	1.2215e+07
M159T137	N-Nitrosodi-n-butylamine	159.149	136.5	158.142	1.10588	C8H18N2O	[M+H]+			C19277		924-16-3		MoNA	1	pos	1.06113e+08	1.04225e+08	6.00188e+07	1.08266e+08	3.16116e+06	1.04725e+08
M151T432	4`-Aminoacetanilide	151.087	432.5	150.079	0.0732031	C8H10N2O	[M+H]+					122-80-5		MoNA	1	pos	1.14221e+06	6.42773e+06	1.35073e+06	5.42509e+06	6.43337e+06	1.37203e+06
M152T269	(+)-Norephedrine	152.107	268.9	151.1	0.157784	C9H13NO	[M+H]+	Benzene and substituted derivatives	Phenylpropanes	C02343		c("37577-28-9", "154-41-6", "14838-15-4")	HMDB0001942	mzCloud	1	pos	9.1727e+06	1.23814e+07	1.23062e+07	1.06075e+07	3.26177e+08	1.2069e+07
M158T353	Benzenesulfonamide	158.027	352.6	157.02	0.793941	C6H7NO2S	[M+H]+					98-10-2		MoNA	1	pos	5.96421e+06	2.2878e+07	2.56803e+07	2.58966e+07	2.43792e+07	2.20207e+07
M166T122_1	Benzocaine	166.086	122.3	165.079	0.746599	C9H11NO2	[M+H]+	Benzene and substituted derivatives	Benzoic acids and derivatives	C07527		94-09-7	HMDB0004992	mzCloud	1	pos	4.20515e+08	5.14656e+08	5.30617e+08	5.23787e+08	3.15489e+08	2.9686e+08
M167T980_2	2(3H)-Benzothiazolethione	166.989	979.6	166.986	17.3664	C7H5NS2	[M]+	Benzothiazoles		C14437		149-30-4	HMDB0030524	MoNA	1	pos	1.21143e+07	1.32508e+07	1.13311e+07	1.17233e+07	1.00639e+07	1.17598e+07
M169T262	1-Naphthoic acid methyl ester	169.061	261.8	186.068	0.913518	C12H10O2	[M+H-H2O]+					2459-24-7		MoNA	1	pos	1.31762e+07	1.40607e+07	1.44147e+07	1.34726e+07	1.18695e+07	1.65493e+07
M171T974	Isophorone diamine	171.185	973.6	170.178	1.02055	C10H22N2	[M+H]+					2855-13-2		MoNA	1	pos	1.711e+06	2.29586e+06	1.85949e+06	407151	432888	1.53457e+06
M197T986_2	Hydroxyatrazine	197.129	986.3	197.128	4.05827	C8H15N5O	[M]+	Triazines	Aminotriazines	C06552	Xenobiotics biodegradation and metabolism; Global and overview maps	2163-68-0	HMDB0062766	MoNA	1	pos	2.84418e+07	3.77029e+07	4.05772e+07	4.60446e+07	4.96528e+07	4.98395e+07
M182T979	3-Bromo-N,N-dimethylaniline	181.989	978.7	199	18.8331	C8H10BrN	[M+H-H2O]+					66314-77-0		MoNA	1	pos	4.19044e+07	4.09847e+07	4.02497e+07	4.13001e+07	4.03127e+07	4.26426e+07
M186T116	4-methyl-7-ethylaminocoumarin	186.087	115.8	203.095	1.04605	C12H13NO2	[M+H-H2O]+					91-44-1		MoNA	1	pos	1.967e+08	1.89329e+08	5.21627e+07	1.96964e+08	1.82457e+08	1.91571e+08
M186T68	Norfenfluramine	186.196	68.2	203.205	6.2622	C10H12F3N	[M+H-H2O]+	Organonitrogen compounds	Amines					MoNA	1	pos	811445	531650	514938	811952	344699	593667
M189T978	2,6-Dichlorobenzamide	188.978	978.4	188.975	18.5206	C7H5Cl2NO	[M]+			C10934		2008-58-4		MoNA	1	pos	5.33326e+07	5.00632e+07	5.11578e+07	5.19746e+07	5.41e+07	5.04057e+07
M190T104	4-Nitroquinoline N-oxide	190.038	103.8	190.038	0.526211	C9H6N2O3	[M]+			C03474		56-57-5		MoNA	1	pos	1.25416e+07	1.02796e+07	1.09625e+07	1.17439e+07	1.18857e+07	1.21063e+07
M195T304	imidacloprid-urea	194.641	303.7	211.648	0.688448	C9H10ClN3O	[M+H-H2O]+	Pyridines and derivatives	Halopyridines					MoNA	1	pos	2.43207e+07	2.10499e+07	2.366e+07	2.14843e+07	2.00373e+07	2.20353e+07
M196T87_1	4`-Bromacetanilide	195.977	87	212.979	26.5747	C8H8BrNO	[M+H-H2O]+					103-88-8		MoNA	1	pos	3.83018e+06	4.73012e+06	4.06971e+06	4.68289e+06	3.98726e+06	4.71843e+06
M198T307	N-Nitrosodiphenylamine	198.076	306.6	198.079	17.67	C12H10N2O	[M]+			C14742		86-30-6		MoNA	1	pos	2.6604e+07	3.22383e+07	3.68686e+07	4.17545e+07	3.12496e+07	2.27077e+07
M200T979_2	Propanil	200	978.7	217.006	9.16998	C9H9Cl2NO	[M+H-H2O]+			C14229		709-98-8		MoNA	1	pos	8.67389e+06	9.40004e+06	8.20512e+06	9.38784e+06	9.38298e+06	8.88634e+06
M220T469	N-Phenyl-2-naphthylamine	220.116	469.4	219.105	18.2813	C16H13N	[M+H]+	Naphthalenes		C14694		135-88-6	HMDB0032865	MoNA	1	pos	5.61199e+07	5.81658e+07	6.0467e+07	5.77773e+07	6.30104e+07	6.11239e+07
M210T509	3-[(4-chlorobenzoyl)amino]propanoic acid	210.022	509.1	227.035	28.5059	C10H10ClNO3	[M+H-H2O]+							MoNA	1	pos	8.172e+06	7.21064e+06	6.67275e+06	8.41061e+06	8.88259e+06	8.21727e+06
M212T698	6-Ethoxy-2-mercaptobenzothiazole	212.019	697.7	211.013	1.56546	C9H9NOS2	[M+H]+					120-53-6		MoNA	1	pos	5.79594e+07	4.02029e+07	6.39518e+07	6.48966e+07	3.68193e+07	4.36596e+07
M212T383	terbutylazine-2-hydroxy	212.148	383.2	211.264	14.0759	C9H17N5O	[M+H]+	Organonitrogen compounds	Amines					MoNA	1	pos	2.46603e+07	2.48369e+07	2.83408e+07	2.84347e+07	2.57047e+07	2.6809e+07
M230T641	Icaridin	230.175	641.4	229.168	0.302361	C12H23NO3	[M+H]+					119515-38-7		MoNA	1	pos	3.04024e+06	3.03916e+06	1.61362e+06	989175	2.7392e+06	2.42868e+06
M218T79_1	N-Bisdesmethyl Tramadol	218.15	78.7	235.157	0.435077	C14H21NO2	[M+H-H2O]+					931115-27-4		MoNA	1	pos	1.78417e+08	1.84075e+08	1.82126e+08	1.80582e+08	1.85186e+08	1.81302e+08
M219T299	Tributylphosphine oxide	219.185	299.3	218.18	9.25297	C12H27OP	[M+H]+					814-29-9		MoNA	1	pos	2.84259e+07	2.72451e+07	2.96749e+07	7.28301e+06	2.94108e+07	2.79469e+07
M224T87	6-Bromo-2(1H)-quinolinone	223.971	87	222.963	4.23307	C9H6BrNO	[M+H]+					1810-66-8		MoNA	1	pos	9.97569e+06	7.9171e+06	8.76348e+06	9.90755e+06	9.25466e+06	8.56759e+06
M225T736	1-Methyl-6-phenyl-1H-imidazo[4,5-b]pyridin-2-amine	225.112	736.3	224.106	6.54067	C13H12N4	[M+H]+	Pyridines and derivatives	Phenylpyridines	C16038	Cancer: overview; Cancer: specific types	105650-23-5	HMDB0041008	MoNA	1	pos	2.99318e+06	3.68681e+06	3.3998e+06	3.22703e+06	3.2287e+06	3.07633e+06
M230T492	Propyphenazon	230.139	492.4	230.305	13.5275	C14H18N2O	[M]+	Therapeutics/Prescription Drugs; Sports Doping Drugs		D01380		479-92-5		mzCloud	1	pos	1.28094e+07	1.24527e+07	1.19474e+07	1.17167e+07	1.05912e+07	9.91103e+06
M250T372	Normianserin	250.146	372.4	250.147	3.99197	C17H18N2	[M]+					76134-77-5		MoNA	1	pos	1.31442e+07	1.3152e+07	1.34047e+07	1.90571e+07	1.83075e+07	1.55012e+07
M256T803	SPI_256.2273_14.6	256.227	802.8	255.22	0.0201696	C15H29NO2	[M+H]+							MoNA	1	pos	9.1083e+07	8.6647e+07	8.40694e+07	8.72322e+07	9.33882e+07	8.98577e+07
M242T777	Mefenamic acid	242.117	777.1	241.11	1.8781	C15H15NO2	[M+H]+	Benzene and substituted derivatives	Benzoic acids and derivatives	C02168		61-68-7	HMDB0014922	MoNA	1	pos	9.80529e+06	1.20707e+07	1.13175e+07	1.16937e+07	1.21046e+07	1.0399e+07
M246T75	Parathion-methyl	245.994	75.2	263.002	1.89436	C8H10NO5PS	[M+H-H2O]+			C14228		298-00-0		MoNA	1	pos	5.64865e+06	4.99255e+06	5.23622e+06	4.77435e+06	4.95331e+06	4.64077e+06
M263T646_2	Nortriptyline	263.17	645.7	263.167	7.97965	C19H21N	[M]+	Dibenzocycloheptenes		C07274		72-69-5	HMDB0014680	MoNA	1	pos	1.29807e+06	1.68982e+06	422840	1.62917e+06	413044	407677
M248T84	Dapsone	248.062	84.4	248.062	1.6125	C12H12N2O2S	[M]+	Benzene and substituted derivatives	Benzenesulfonyl compounds	C07666		80-08-0	HMDB0014395	MoNA	1	pos	2.13287e+06	658755	2.61315e+06	2.84076e+06	3.66988e+06	3.35012e+06
M249T348	Tri-isobutylphosphate	249.157	348.2	266.165	0.650088	C12H27O4P	[M+H-H2O]+					126-71-6		MoNA	1	pos	2.07684e+07	7.92227e+06	2.18237e+07	2.38565e+07	2.08993e+07	2.27907e+07
M253T286	10,11-Dihydroxycarbamazepine	253.094	286.1	270.1	3.29522	C15H14N2O3	[M+H-H2O]+	Benzazepines	Dibenzazepines	C07495	Xenobiotics biodegradation and metabolism	35079-97-1	HMDB0060568	MoNA	1	pos	1.12885e+08	1.25319e+08	1.24e+08	1.19033e+08	1.15339e+08	1.16514e+08
M257T970	Mono-benzyl phthalate	257.267	969.5	256.254	20.3058	C15H12O4	[M+H]+	Benzene and substituted derivatives	Benzoic acids and derivatives			2528-16-7/	HMDB0061744	MoNA	1	pos	5.44933e+06	8.03104e+06	7.32252e+06	9.16067e+06	1.04359e+07	6.16272e+06
M260T123	MEX_278.1387_17.3	260.124	122.6	277.131	0.284818	C15H19NO4	[M+H-H2O]+							MoNA	1	pos	6.31517e+07	7.52227e+07	6.28744e+07	6.93092e+07	6.80035e+07	1.93646e+07
M278T360	Amitriptyline	278.195	360	277.183	15.9025	C20H23N	[M+H]+	Dibenzocycloheptenes		C06824		50-48-6	HMDB0014466	MoNA	1	pos	1.60316e+07	2.8659e+07	1.8325e+07	2.83966e+07	2.62676e+07	2.15705e+07
M261T75	Fenthion	261.005	74.7	278.02	28.988	C10H15O3PS2	[M+H-H2O]+	Organic thiophosphoric acids and derivatives	Thiophosphoric acid esters	C14420		55-38-9	HMDB0033209	MoNA	1	pos	2.16218e+06	380648	1.68075e+06	478844	1.9261e+06	1.62569e+06
M293T343_2	Venlafaxine N-Oxide	293.193	342.9	293.199	21.4662	C17H27NO3	[M]+	Therapeutics/Prescription Drugs; Sports Doping Drugs				1094598-37-4		mzCloud	1	pos	3.09165e+07	3.03193e+07	2.80866e+07	2.5606e+07	2.56209e+07	2.97616e+07
M266T285	7-Aminoflunitrazepam	266.105	285.1	283.112	2.79479	C16H14FN3O	[M+H-H2O]+	Benzodiazepines	1,4-benzodiazepines			34084-50-9	HMDB0041818	MoNA	1	pos	4.16012e+07	4.90966e+07	1.16308e+07	2.84834e+07	1.0472e+07	4.74162e+07
M270T74	Thiacloprid amide	270.031	74.5	270.034	13.7379	C10H11ClN4OS	[M]+							MoNA	1	pos	416909	3.98809e+06	5.00883e+06	6.47525e+06	7.31764e+06	7.33652e+06
M274T652	Desmethylsertraline	274.053	651.7	291.058	6.85635	C16H15Cl2N	[M+H-H2O]+					87857-41-8		MoNA	1	pos	1.18456e+06	1.28642e+06	1.17217e+06	1.2656e+06	1.2338e+06	1.01798e+06
M276T614	Ondansetron	276.144	613.8	293.153	3.49817	C18H19N3O	[M+H-H2O]+	Indoles and derivatives	Carbazoles	C07325		99614-02-5	HMDB0005035	MoNA	1	pos	9.29107e+06	2.84322e+06	9.83733e+06	7.86007e+06	2.94385e+06	9.28781e+06
M277T86	Fenthion-sulfoxide	277.004	85.8	294.015	13.3702	C10H15O4PS2	[M+H-H2O]+					3761-41-9		MoNA	1	pos	1.18997e+07	1.30008e+07	1.17214e+07	1.15515e+07	1.31025e+07	1.22465e+07
M281T76	3-Iodopropynyl butylcarbamate	280.993	75.5	280.991	4.35377	C8H12INO2	[M]+					55406-53-6		MoNA	1	pos	4.32102e+06	2.65076e+06	3.39669e+06	3.76694e+06	3.55539e+06	3.70629e+06
M283T573	DCOIT	283.237	573.3	282.23	0.974449	C11H17Cl2NOS	[M+H]+					64359-81-5/		MoNA	1	pos	1.85153e+06	1.66935e+06	996378	867868	936764	2.08178e+06
M286T789	Letrozole	286.112	789.1	285.101	10.0613	C17H11N5	[M+H]+	Benzene and substituted derivatives	Diphenylmethanes	C08163		112809-51-5	HMDB0015141	MoNA	1	pos	5.58186e+06	5.79321e+06	5.41955e+06	4.87467e+06	4.78546e+06	5.80925e+06
M274T290	Tilidine	274.176	289.8	273.173	15.1544	C17H23NO2	[M+H]+	Therapeutics/Prescription Drugs; Drugs of Abuse/Illegal Drugs				51931-66-9		mzCloud	1	pos	9.67149e+07	1.25233e+08	9.37668e+07	1.01415e+08	1.04079e+08	9.6774e+07
M296T115	Pethoxamid	296.135	114.7	295.804	22.5662	C16H22ClNO2	[M+H]+	Organooxygen compounds	Ethers			106700-29-2/		MoNA	1	pos	6.95951e+07	4.39926e+07	5.71883e+07	3.88522e+07	6.03697e+07	4.73242e+07
M316T75	Efavirenz	316.035	74.7	315.027	1.65804	C14H9ClF3NO2	[M+H]+	Benzoxazines		C08088		154598-52-4	HMDB0014763	MoNA	1	pos	79421.6	329358	1.9792e+06	2.3236e+06	2.77014e+06	2.40602e+06
M302T457	Fenoxycarb	302.137	457.1	301.131	4.1926	C17H19NO4	[M+H]+			C11078		72490-01-8 / 79127-80-3		BioDeepDB	1	pos	1.60477e+07	1.51197e+07	1.19027e+07	9.39846e+06	1.40266e+07	9.26827e+06
M304T83	Tri-allate	304.017	83	303.002	25.0178	C10H16Cl3NOS	[M+H]+			C18813		2303-17-5		MoNA	1	pos	1.34563e+07	1.56911e+07	1.72391e+07	1.69641e+07	1.57869e+07	1.6625e+07
M309T643	Phenylbutazone	309.159	642.7	308.152	4.05578	C19H20N2O2	[M+H]+	Benzene and substituted derivatives		C07440		50-33-9	HMDB0014950	MoNA	1	pos	8.36561e+06	7.4807e+06	8.29942e+06	7.7223e+06	7.53356e+06	6.81201e+06
M311T81	Fenthion-sulfone	311.024	81.3	310.01	23.0586	C10H15O5PS2	[M+H]+					3761-42-0		MoNA	1	pos	2.46533e+06	2.28159e+06	2.37743e+06	2.2947e+06	2.68582e+06	3.33839e+06
M319T550	Fluvoxamine	319.164	550.4	318.156	0.97966	C15H21F3N2O2	[M+H]+	Benzene and substituted derivatives	Trifluoromethylbenzenes	C07571		54739-18-3	HMDB0014322	BioDeepDB	1	pos	2.64276e+07	3.61215e+07	2.25402e+07	2.3231e+07	1.90387e+07	3.3281e+07
M303T101	Mycophenolate	303.118	101.3	320.126	0.877545	C17H20O6	[M+H-H2O]+	Isocoumarans	Isobenzofuranones	C20380		24280-93-1	HMDB0015159	mzCloud	1	pos	2.51484e+07	2.80955e+07	2.07232e+07	2.53833e+07	2.58234e+07	2.92153e+07
M329T85	sulcotrione	328.769	85	328.768	2.12916	C14H13ClO5S	[M]+	Organooxygen compounds	Carbonyl compounds			99105-77-8/		MoNA	1	pos	1.58567e+06	1.75501e+06	1.50198e+06	1.67503e+06	1.71092e+06	1.60389e+06
M331T85_1	Epoxiconazole	330.765	85	329.756	6.42147	C17H13ClFN3O	[M+H]+	Organooxygen compounds	Ethers					MoNA	1	pos	344036	1.38529e+06	452872	1.3977e+06	1.27203e+06	1.37982e+06
M359T491_3	florfenicol	359.22	490.8	358.213	0.345192	C12H14Cl2FNO4S	[M+H]+	Organooxygen compounds	Alcohols and polyols			73231-34-2/		MoNA	1	pos	3.66432e+07	3.47861e+07	2.34808e+07	2.66284e+07	2.37269e+07	8.41507e+07
M350T86	Chlorpyrifos	349.932	85.9	348.926	5.02921	C9H11Cl3NO3PS	[M+H]+	Organic thiophosphoric acids and derivatives	Thiophosphoric acid esters	C14322		2921-88-2	HMDB0041856	MoNA	1	pos	1.53588e+07	1.51171e+07	1.46782e+07	1.15669e+07	1.47365e+07	1.5342e+07
M358T677	Oxybutynin	358.235	676.9	357.23	6.3362	C22H31NO3	[M+H]+	Benzene and substituted derivatives		C07360		5633-20-5	HMDB0015195	MoNA	1	pos	1.85826e+06	2.06768e+06	3.79921e+06	1.74351e+06	2.32792e+06	1.84044e+06
M368T862	Sarafloxacin	368.35	861.7	385.365	19.7258	C20H17F2N3O3	[M+H-H2O]+	Carboxylic acids and derivatives	Amino acids, peptides, and analogues					MoNA	1	pos	8.1166e+06	1.34077e+07	1.3751e+07	2.04954e+07	1.98717e+07	1.04182e+07
M382T753	Azelastine	382.167	752.7	381.161	1.74287	C22H24ClN3O	[M+H]+	Diazanaphthalenes	Benzodiazines	C07768		58581-89-8	HMDB0015107	MoNA	1	pos	1.2066e+06	560995	1.03382e+06	577380	621607	1.20889e+06
M417T633	Miconazole	417.134	632.7	416.129	5.69601	C18H14Cl4N2O	[M+H]+	Organooxygen compounds	Ethers			22916-47-8	HMDB0015242	MoNA	1	pos	5.78399e+06	3.5645e+06	5.08786e+06	3.55678e+06	4.96958e+06	2.81733e+06
M429T368	Mebeverine	429.256	368.3	429.55	9.73024	C25H35NO5	[M]+	Therapeutics/Prescription Drugs; Sports Doping Drugs		D08160		3625-06-7		mzCloud	1	pos	5.43888e+07	5.63176e+07	3.24806e+07	1.62304e+07	1.75448e+07	1.68619e+07
M470T342	Ebastin	470.305	342.2	469.659	1.81901	C32H39NO2	[M+H]+					90729-43-4/		MoNA	1	pos	7.90968e+06	6.74236e+06	8.4957e+06	6.66917e+06	7.24312e+06	6.99148e+06
M507T79	Iodosulfuron-methyl	506.979	78.6	506.971	15.4796	C14H14IN5O6S	[M]+					144550-36-7		MoNA	1	pos	3.21036e+06	3.85436e+06	2.87307e+06	1.71209e+06	1.84761e+06	1.7312e+06
M746T603	Clarithromycin N-Oxide	746.453	603.4	763.472	15.6365	C38H69NO14	[M+H-H2O]+					118074-07-0		MoNA	1	pos	6.28924e+06	4.6352e+06	4.36674e+06	6.79822e+06	5.11705e+06	4.20738e+06
M104T331	2,3-Diaminopropionic acid	104.058	330.7	104.059	10.5711	C3H8N2O2	[M]+	Carboxylic acids and derivatives	Amino acids, peptides, and analogues	C03401	Biosynthesis of other secondary metabolites; Global and overview maps	4033-39-0	HMDB0002006	MoNA	1	pos	6.03784e+07	1.69742e+07	1.61318e+07	5.58008e+07	5.665e+07	5.39561e+07
M105T980	MALONATE	105.016	980.1	104.011	20.3265	C3H4O4	[M+H]+					141-82-2		MoNA	1	pos	2.36227e+07	2.43909e+07	2.45547e+07	1.96692e+07	2.01113e+07	2.26985e+07
M110T990_2	2-Aminophenol	110.06	989.5	109.053	0.218063	C6H7NO	[M+H]+			C01987	Amino acid metabolism; Xenobiotics biodegradation and metabolism; Global and overview maps	95-55-6		MoNA	1	pos	1.99262e+06	2.71228e+06	2.0705e+06	2.21833e+06	2.38035e+06	578219
M165T382	Pesticide3_Fenuron_C9H12N2O_Urea, N,N-dimethyl-N'-phenyl-	165.102	382.2	164.095	0.236242	C9H12N2O	[M+H]+					101-42-8		MoNA	1	pos	2.64838e+07	2.61139e+07	2.9223e+07	3.34036e+07	3.76791e+07	2.76297e+07
M194T479	Pesticide3_Isoprocarb_C11H15NO2_2-Isopropylphenyl methylcarbamate	194.118	478.6	193.11	0.233261	C11H15NO2	[M+H]+					2631-40-5		MoNA	1	pos	1.12561e+09	1.17014e+09	1.13798e+09	1.14319e+09	1.17215e+09	1.10659e+09
M186T978	3-Phosphoglyceric acid	185.988	978.4	185.993	24.7327	C3H7O7P	[M]+	Organooxygen compounds	Carbohydrates and carbohydrate conjugates	C00597		820-11-1	HMDB0000807	MoNA	1	pos	5.02601e+07	5.06591e+07	4.81693e+07	4.99519e+07	4.98428e+07	5.2289e+07
M218T319	Pyracarbolid	218.121	319.3	217.11	14.7808	C13H15NO2	[M+H]+	Pesticides/Herbicides		C18914		24691-76-7		mzCloud	1	pos	7.13228e+07	7.18413e+07	3.03302e+07	9.55717e+06	3.15331e+07	3.14404e+07
M210T466	Pesticide4_Ametryn_C9H17N5S_	210.113	466	227.12	1.10676	C9H17N5S	[M+H-H2O]+					0834-12-8		MoNA	1	pos	3.91771e+07	9.06486e+07	3.16645e+07	9.39902e+07	4.91966e+07	9.45264e+07
M213T75	Pesticide1_Omethoate_C5H12NO4PS_	213.024	74.7	213.022	6.73401	C5H12NO4PS	[M]+					1113-02-06		MoNA	1	pos	273969	506687	2.26924e+06	507526	3.29641e+06	3.25355e+06
M214T870	Indoxyl sulfate	214.216	870.3	213.21	6.89025	C8H7NO4S	[M+H]+	Organic sulfuric acids and derivatives	Sulfuric acid esters			487-94-5	HMDB0000682	MoNA	1	pos	8.83183e+06	7.87661e+06	8.09865e+06	8.28953e+06	9.18419e+06	7.99753e+06
M225T357	Pesticide4_Secbumeton_C10H19N5O_N-sec-Butyl-N'-ethyl-6-methoxy-1,3,5-triazine-2,4-diamine	225.16	357.2	225.159	3.28554	C10H19N5O	[M]+					26259-45-0		MoNA	1	pos	2.42405e+08	2.39566e+08	2.43705e+08	2.24615e+08	1.44882e+08	2.28072e+08
M744T684_4	NADP zwitterion	744.412	684.2	743.405	1.1499	C21H28N7O17P3	[M+H]+	Organooxygen compounds	Alcohols and polyols			53-59-8/		MoNA	1	pos	1.43937e+06	2.34749e+06	1.70574e+06	2.76271e+06	3.21664e+06	2.00174e+06
M102T167_1	Guanylurea	102.055	167.3	102.054	5.28332	C2H6N4O	[M]+					141-83-3		MoNA	1	pos	1.22656e+07	1.42031e+07	5.21261e+07	3.03098e+07	6.63845e+07	1.4644e+07
M128T120	PAR_146.0966_8.3	128.082	120.1	145.089	0.119861	C10H11N	[M+H-H2O]+					1197-51-9		MoNA	1	pos	3.29582e+07	2.99262e+07	3.26436e+07	3.42242e+07	3.5004e+07	3.39617e+07
M137T148	allopurinol	137.045	147.8	136.039	4.28142	C5H4N4O	[M+H]+			C06816		315-30-0		MoNA	1	pos	3.43483e+09	3.28059e+09	3.35052e+09	3.42343e+09	3.25297e+09	3.27102e+09
M167T319	2-Methoxy-3-(2-methylpropyl)pyrazine	167.118	318.6	166.111	1.13142	C9H14N2O	[M+H]+	Diazines	Pyrazines			24683-00-9	HMDB0031860	MoNA	1	pos	3.90019e+07	5.63334e+07	5.51678e+07	2.17696e+07	5.43384e+07	1.82158e+07
M160T75_2	N,N-Dimethyldipropylenetriamine	160.181	75	159.174	0.772078	C8H21N3	[M+H]+					10563-29-8		MoNA	1	pos	3.1929e+08	3.23436e+08	3.28573e+08	3.2688e+08	3.23045e+08	3.27101e+08
M178T635	DEP_178.1226_15.3	178.123	635.2	177.115	0.225126	C11H15NO	[M+H]+					42932-20-7		MoNA	1	pos	3.8083e+06	3.41361e+06	3.05552e+06	3.21769e+06	5.5292e+06	4.74803e+06
M189T263	LID_207.1492_9.6	189.131	263.1	206.142	16.8095	C12H18N2O	[M+H-H2O]+			C16561	Xenobiotics biodegradation and metabolism	7728-40-7		MoNA	1	pos	7.16103e+06	3.57736e+07	6.81432e+06	4.71679e+08	6.95552e+06	7.2412e+06
M191T73	2-Chlorobenzenesulfonamide	190.979	73.2	190.981	7.73441	C6H6ClNO2S	[M]+					6961-82-6		MoNA	1	pos	1.53772e+06	471347	1.50275e+06	1.435e+06	1.62544e+06	477098
M215T347	LID_233.1648_14.5	215.149	346.7	232.158	5.24873	C14H20N2O	[M+H-H2O]+							MoNA	1	pos	1.36542e+08	9.18509e+06	7.93297e+06	1.24704e+08	1.58275e+09	1.46105e+08
M251T758	Gemfibrozil	251.164	758.4	250.157	0.095555	C15H22O3	[M+H]+	Phenol ethers		C07020		25812-30-0	HMDB0015371	MoNA	1	pos	3.11259e+06	3.45725e+06	3.50298e+06	1.30925e+06	3.82139e+06	1.35936e+06
M235T74	LID_235.1805_10.1	235.185	73.6	234.173	17.9037	C14H22N2O	[M+H]+			D00358		137-58-6		MoNA	1	pos	2.01896e+06	2.59506e+06	1.76537e+06	1.83889e+06	2.566e+06	1.2847e+06
M253T747	Penciclovir	253.118	747.4	253.118	1.97536	C10H15N5O3	[M]+	Imidazopyrimidines	Purines and purine derivatives	C07417		39809-25-1	HMDB0014444	MoNA	1	pos	9.18965e+06	7.92041e+06	1.10634e+07	9.409e+06	1.1434e+07	9.83785e+06
M245T406	Ribavirin	245.092	406	244.081	15.7267	C8H12N4O5	[M+H]+			C07234		36791-04-5		MoNA	1	pos	6.08134e+07	6.60426e+07	6.48431e+07	6.12773e+07	6.76155e+07	6.24611e+07
M246T107	O-Desmethylvenlafaxine	246.181	107.1	263.189	0.385895	C16H25NO2	[M+H-H2O]+					93413-62-8		MoNA	1	pos	1.21552e+09	1.20702e+09	1.12312e+09	1.1372e+09	1.18552e+09	1.16161e+09
M260T590	Primaquine	260.175	589.9	259.168	0.915889	C15H21N3O	[M+H]+	Quinolines and derivatives	Aminoquinolines and derivatives	C07627		90-34-6	HMDB0015219	MoNA	1	pos	7.76512e+06	1.05947e+07	1.04954e+07	9.36947e+06	9.42265e+06	9.0192e+06
M285T670	Mepyramine	285.183	670.3	285.184	4.90913	C17H23N3O	[M]+	Benzene and substituted derivatives	Benzylamines	C11798		91-84-9/NA	HMDB0015639	MoNA	1	pos	1.11085e+07	1.15994e+07	1.4142e+07	1.4194e+07	1.19461e+07	1.41522e+07
M270T221	Medazepam	270.091	221.2	270.757	4.35485	C16H15ClN2	[M]+	Therapeutics/Prescription Drugs; Sports Doping Drugs		D01292		2898-12-6		mzCloud	1	pos	8.53806e+08	9.30326e+08	8.10203e+08	8.02751e+08	8.99286e+08	8.47288e+08
M297T727_1	17a-Ethynylestradiol	297.185	727.2	296.178	1.66224	C20H24O2	[M+H]+	Steroids and steroid derivatives	Estrane steroids	C07534		57-63-6	HMDB0001926	MoNA	1	pos	2.79125e+06	2.37546e+06	2.52723e+06	2.86856e+06	3.3447e+06	2.16488e+06
M290T657	Tebuconazole (TEB)	290.138	657.1	307.145	0.32397	C16H22ClN3O	[M+H-H2O]+			C18489		84808-29-7		MoNA	1	pos	5.43819e+06	1.4571e+06	5.46987e+06	5.75593e+06	1.50431e+06	5.38873e+06
M292T96	Parathion	292.042	95.9	291.033	5.45751	C10H14NO5PS	[M+H]+	Organic thiophosphoric acids and derivatives	Thiophosphoric acid esters	C06604	Xenobiotics biodegradation and metabolism; Global and overview maps	56-38-2	HMDB0001355	MoNA	1	pos	1.52715e+07	1.51571e+07	1.39437e+07	1.16205e+07	1.70074e+07	1.78249e+07
M292T327	FLU_310.1415_14.5	292.129	327.4	309.134	7.82238	C17H18F3NO	[M+H-H2O]+			D00326		59333-67-4		MoNA	1	pos	2.32554e+08	2.51488e+08	2.43355e+08	2.34939e+08	2.41297e+08	2.36277e+08
M298T83	PRZ_M298	298.009	82.7	297.009	25.797	C11H14Cl3NO2	[M+H]+							MoNA	1	pos	1.66723e+07	1.53879e+07	1.44231e+07	1.46758e+07	1.67754e+07	1.50852e+07
M302T411	dihydrocodeine	302.175	410.6	301.381	0.892186	C18H23NO3	[M+H]+					125-28-0/		MoNA	1	pos	9.81722e+07	2.72475e+07	2.84548e+07	2.72937e+07	4.15791e+07	3.00332e+07
M310T78	Benproperine	310.223	78.2	309.446	21.7892	C21H27NO	[M+H]+	Organooxygen compounds	Ethers					MoNA	1	pos	3.50122e+06	4.27965e+06	3.50463e+06	3.86142e+06	4.46273e+06	3.67177e+06
M315T75	Dichlofluanid	314.954	74.9	331.962	3.70213	C9H11Cl2FN2O2S2	[M+H-H2O]+			C18820		1085-98-9		MoNA	1	pos	2.44701e+06	2.13475e+06	2.05163e+06	1.56752e+06	628911	1.71156e+06
M337T978_2	Olopatadine	337.164	978.1	337.168	10.0841	C21H23NO3	[M]+	Benzoxepines	Dibenzoxepines	C07789		113806-05-6	HMDB0014906	MoNA	1	pos	7.78028e+06	6.68768e+06	7.30393e+06	1.40666e+07	1.42351e+07	5.60934e+06
M344T86	Acifluorfen	343.987	85.6	360.996	4.79861	C14H7ClF3NO5	[M+H-H2O]+	Benzene and substituted derivatives	Diphenylethers			50594-66-6	HMDB37112	MoNA	1	pos	1.02687e+07	9.80039e+06	9.33726e+06	9.45483e+06	9.26136e+06	8.44854e+06
M361T759	Oxyfluorfen	361.032	759	361.033	2.76984	C15H11ClF3NO4	[M]+			C18881		42874-03-3		MoNA	1	pos	2.93361e+06	3.08348e+06	2.24889e+06	2.30145e+06	2.50435e+06	2.46214e+06
M423T716	Fludrocortisone	423.215	716	380.2	7.42633	C21H29FO5	[M+H]+	Steroids and steroid derivatives	Hydroxysteroids	C07004		127-31-1	HMDB0014825	MoNA	1	pos	2.04153e+06	2.80891e+06	2.47794e+06	1.70589e+06	3.14761e+06	3.35551e+06
M373T701	Meclizine	373.176	700.7	390.186	7.14408	C25H27ClN2	[M+H-H2O]+	Benzene and substituted derivatives	Diphenylmethanes	C07116		569-65-3/NA	HMDB0014875	MoNA	1	pos	5.5465e+06	7.19074e+06	7.34831e+06	6.19672e+06	8.64252e+06	4.78984e+06
M375T754	Betamethasone	375.19	754.1	392.2	6.0396	C22H29FO5	[M+H-H2O]+	Steroids and steroid derivatives	Hydroxysteroids	C06848		378-44-9	HMDB0014586	MoNA	1	pos	4.57556e+06	5.69203e+06	1.48766e+06	5.67586e+06	4.92211e+06	6.14464e+06
M412T706	Mandipropamid	412.137	705.5	411.124	14.2868	C23H22ClNO4	[M+H]+			C18522		374726-62-2		MoNA	1	pos	1.46326e+06	1.48767e+06	2.39041e+06	1.76418e+06	1.81788e+06	1.88604e+06
M434T535	Betamethasone 21	434.214	534.5	434.21	8.367	C24H31FO6	[M]+			D01402		987-24-6		MoNA	1	pos	2.91203e+07	3.28992e+07	3.94715e+07	3.32429e+07	3.3425e+07	3.59352e+07
M475T86_2	Triflusulfuron-methyl	475.091	85.9	492.104	12.3471	C17H19F3N6O6S	[M+H-H2O]+			C18901		126535-15-7		MoNA	1	pos	5.24633e+06	4.86241e+06	5.3367e+06	5.92457e+06	1.02072e+07	1.04326e+07
M826T871	Spiramycin	826.049	871.2	843.053	4.03608	C43H74N2O14	[M+H-H2O]+	Carboxylic acids and derivatives	Carboxylic acid derivatives			24916-50-5/		MoNA	1	pos	4.25695e+06	8.29408e+06	4.34513e+06	1.88469e+06	4.46725e+06	8.3026e+06
M138T985	Isophorone	138.103	985	138.105	13.7579	C9H14O	[M]+	Carbonyl compounds	Ketones	C14743		78-59-1	HMDB0031195	MoNA	1	pos	1.87493e+06	6.74228e+06	5.92991e+06	5.94605e+06	9.43388e+06	6.5747e+06
M145T976	1,8-diaminooctane	145.17	976.1	144.258	0.858581	C8H20N2	[M+H]+	Organonitrogen compounds	Amines			373-44-4/		MoNA	1	pos	4.30125e+06	4.48101e+06	4.94028e+06	4.46597e+06	4.52062e+06	5.25769e+06
M150T171	Methionine	150.058	171.1	149.051	1.83929	C5H11NO2S	[M+H]+	Carboxylic acids and derivatives	Amino acids, peptides, and analogues	C01733		59-51-8	HMDB0033951	mzCloud	1	pos	8.2968e+07	1.07951e+08	1.9588e+08	7.67898e+07	1.05951e+08	8.8586e+07
M153T989	Pyrimidinol	153.102	989.2	96.0874	0.3984	C4H4N2O	[M+H]+	Diazines	Pyrimidines and pyrimidine derivatives			55949-38-7/		MoNA	1	pos	913125	831398	1.17231e+06	1.06767e+06	796500	2.173e+06
M156T166	Histidine	156.077	166.4	155.155	1.61798	C6H9N3O2	[M+H]+	Carboxylic acids and derivatives	Amino acids, peptides, and analogues					MoNA	1	pos	5.50131e+07	8.24378e+07	9.07428e+07	6.23662e+07	8.05327e+07	6.66408e+07
M159T125_1	Chlormequat	159.076	125.5	158.069	1.10639	C5H13Cl2N	[M+H]+					999-81-5/		MoNA	1	pos	2.48706e+08	2.10879e+08	2.32398e+08	6.10653e+07	2.23721e+08	2.19623e+08
M160T75_1	Chloridazon-methyl-desphenyl	160.027	75.2	159.574	0.0968085	C5H6ClN3O	[M+H]+	Organonitrogen compounds	Amines					MoNA	1	pos	1.99125e+06	2.30492e+06	1.46796e+06	556733	1.58536e+06	1.88053e+06
M163T321	Methomyl	163.05	320.8	162.046	20.0831	C5H10N2O2S	[M+H]+	Carboximidic acids and derivatives		C11196		16752-77-5	HMDB0031804	MoNA	1	pos	1.00275e+07	7.60887e+06	9.58788e+06	7.50668e+06	3.9041e+06	1.07239e+07
M163T867	Methyl cinnamate	163.075	867.1	162.068	0.466042	C10H10O2	[M+H]+	Cinnamic acids and derivatives	Cinnamic acid esters	C06358		103-26-4	HMDB0033833	mzCloud	1	pos	1.1927e+07	1.22836e+07	1.12489e+07	1.17008e+07	1.26206e+07	1.29097e+07
M170T116	Metamitron desamino	170.064	115.8	187.075	18.9806	C10H9N3O	[M+H-H2O]+					36993-94-9		MoNA	1	pos	8.93468e+06	8.63347e+06	6.14232e+06	7.77166e+06	8.30756e+06	3.93781e+06
M171T989	Dichlobenil	170.961	988.9	170.964	19.8876	C7H3Cl2N	[M]+			C11040		1194-65-6		MoNA	1	pos	574946	2.12808e+06	1.86322e+06	1.61999e+06	1.83659e+06	332697
M172T603	Gabapentin	172.133	603.3	171.126	0.139427	C9H17NO2	[M+H]+	Carboxylic acids and derivatives	Amino acids, peptides, and analogues	C07018		60142-96-3	HMDB0005015	mzCloud	1	pos	3.47414e+06	1.49547e+06	1.53905e+06	3.79891e+06	3.74514e+06	1.81904e+06
M178T466	2,6-diisopropylaniline	178.159	466.2	177.152	0.143737	C12H19N	[M+H]+					24544-04-5		MoNA	1	pos	1.81437e+07	2.0216e+07	2.0475e+07	1.95383e+07	2.09399e+07	2.21663e+07
M182T988	3,4-Dimethoxyphenylethylamine	182.117	988	181.232	1.39866	C10H15NO2	[M+H]+	Organooxygen compounds	Ethers			120-20-7	HMDB0041806	MoNA	1	pos	365809	1.22777e+06	632843	1.13474e+06	857298	457118
M183T810	Benzophenone	183.08	809.6	182.073	2.40846	C13H10O	[M+H]+	Benzene and substituted derivatives	Benzophenones	C06354		119-61-9	HMDB0032049	MoNA	1	pos	1.44105e+07	1.44342e+07	1.30506e+07	1.41754e+07	1.39005e+07	1.35113e+07
M183T318	Harman	183.095	317.9	182.084	20.8853	C12H10N2	[M+H]+	Harmala alkaloids		C09209	Chemical structure transformation maps	486-84-0	HMDB0035196	MoNA	1	pos	8.15227e+07	8.47788e+07	8.62099e+07	7.90788e+07	8.26321e+07	8.48782e+07
M184T106	simazine-2-hydroxy	184.119	106.3	183.211	0.0758421	C7H13N5O	[M+H]+	Organonitrogen compounds	Amines			2599-11-3/		MoNA	1	pos	1.76873e+07	6.7821e+06	2.35517e+07	1.22705e+07	7.86995e+06	7.70566e+06
M185T73_2	metribuzin-diketo	185.103	73.1	184.196	0.549013	C7H12N4O2	[M+H]+					56507-37-0/		MoNA	1	pos	2.26562e+06	2.19461e+06	2.09673e+06	1.59076e+06	2.69046e+06	6.72207e+06
M185T723	diisopropylsuccinate	185.117	723.3	202.121	22.8231	C10H18O4	[M+H-H2O]+					924-88-9		MoNA	1	pos	1.21102e+07	5.34046e+06	2.73794e+06	5.96688e+06	5.40054e+06	3.85428e+07
M205T437	Bufotenine	205.133	437.2	204.126	1.34547	C12H16N2O	[M+H]+	Indoles and derivatives	Tryptamines and derivatives	C08299		487-93-4	HMDB0041842	mzCloud	1	pos	1.40067e+07	1.30146e+07	1.45251e+07	1.56039e+07	1.81281e+07	1.47776e+07
M189T985	Ibuprofen	189.123	985.4	206.131	0.708532	C13H18O2	[M+H-H2O]+	Phenylpropanoic acids		C01588		15687-27-1	HMDB0001925	MoNA	1	pos	1.28531e+07	1.76242e+07	1.95022e+07	2.07169e+07	2.37403e+07	2.33592e+07
M206T108_2	4-Octylphenol	206.165	108.3	206.167	10.6711	C14H22O	[M]+			C14132		1806-26-4		MoNA	1	pos	1.84387e+07	1.6918e+07	1.66253e+07	1.53234e+07	1.72832e+07	1.80622e+07
M207T88	2-hydroxyanthraquinone	207.207	88.4	224.212	11.6502	C14H8O3	[M+H-H2O]+	Organooxygen compounds	Carbonyl compounds			605-32-3/		MoNA	1	pos	5.29087e+06	5.93921e+06	5.48456e+06	7.0804e+06	6.79696e+06	5.51063e+06
M211T984	Bisphenol A	211.108	984.4	228.115	0.161055	C15H16O2	[M+H-H2O]+	Benzene and substituted derivatives	Diphenylmethanes	C13624	Xenobiotics biodegradation and metabolism; Global and overview maps	80-05-7	HMDB0032133	MoNA	1	pos	7.8002e+06	1.59949e+06	3.95716e+06	1.29747e+07	4.41778e+06	5.08909e+06
M213T388	Dehydrocostus lactone	213.123	388.5	230.131	0.30968	C15H18O2	[M+H-H2O]+			C09387		477-43-0		MoNA	1	pos	3.88871e+08	3.97653e+08	3.92715e+08	4.03628e+08	4.12108e+08	4.05773e+08
M231T762	Aminophenazone	231.137	762.2	231.137	0.865286	C13H17N3O	[M]+	Azoles	Pyrazoles	C07539		58-15-1	HMDB0015493	MoNA	1	pos	4.93626e+06	5.42368e+06	5.30176e+06	4.55336e+06	4.94173e+06	4.55764e+06
M216T86	5-(Difluoromethoxy)-2-mercapto-1H-benzimidazole	216.014	85.9	216.017	13.8429	C8H6F2N2OS	[M]+					97963-62-7		MoNA	1	pos	1.08252e+07	1.03038e+07	1.03115e+07	9.56466e+06	1.03084e+07	1.02853e+07
M216T78	4-Formyl-antipyrine	216.088	78.3	216.09	6.83805	C12H12N2O2	[M]+					950-81-2		MoNA	1	pos	9.03345e+06	8.26611e+06	8.96291e+06	8.88771e+06	8.50014e+06	8.522e+06
M238T633	Ketamine	238.106	633.1	237.092	29.3238	C13H16ClNO	[M+H]+	Benzene and substituted derivatives	Halobenzenes	C07525		6740-88-1/100477-72-3	HMDB0015352	MoNA	1	pos	3.49398e+06	1.33554e+07	2.18529e+07	8.84762e+06	8.64059e+06	1.35512e+07
M221T75	Dicamba	220.981	75.2	219.969	18.2097	C8H6Cl2O3	[M+H]+			C18597		1918-00-9		MoNA	1	pos	1.8848e+07	1.70507e+07	1.6937e+07	1.53035e+07	1.554e+07	1.55457e+07
M223T829	1-Aminoanthraquinone	223.063	828.7	223.063	0.320411	C14H9NO2	[M]+							MoNA	1	pos	9.67995e+06	8.50361e+06	7.37102e+06	7.36522e+06	1.00219e+07	9.98647e+06
M231T305	N- (3-TRIFLUOROMETHYLPHENYL)PIPERAZINE (TFMPP)	231.111	305.2	230.103	1.47515	C11H13F3N2	[M+H]+					15532-75-9		MoNA	1	pos	1.3344e+07	9.85778e+06	1.32961e+07	1.12656e+07	1.09547e+07	1.23595e+07
M234T174	Cyclo(Tyr-Ala)	234.098	174.1	234.1	12.1416	C12H14N2O3	[M]+					21754-26-7		MoNA	1	pos	2.17682e+07	2.27332e+07	2.02085e+07	1.91869e+07	3.68832e+07	1.76676e+07
M234T514	metolachlor morpholinone	234.149	514	233.306	1.0884	C14H19NO2	[M+H]+	Organooxygen compounds	Ethers			120375-14-6/		MoNA	1	pos	1.19309e+08	1.06878e+08	1.04802e+08	1.0317e+08	1.04711e+08	1.04301e+08
M237T75	Fluroxypyr	236.958	75.3	253.966	2.38861	C7H5Cl2FN2O3	[M+H-H2O]+			C18858		69377-81-7		MoNA	1	pos	2.8301e+06	2.49584e+06	2.40349e+06	1.85504e+06	2.12649e+06	2.29218e+06
M257T804	1,4-dioxacyclohexadecane-5,16-dione	257.174	803.8	256.167	3.24779	C14H24O4	[M+H]+					54982-83-1		MoNA	1	pos	3.31002e+06	4.38847e+06	4.1715e+06	4.79462e+06	4.63236e+06	2.77442e+06
M242T663	methiocarb-sulfoxide	242.084	662.7	241.307	0.579715	C11H15NO3S	[M+H]+	Carboxylic acids and derivatives	Amino acids, peptides, and analogues			2635-10-1/		MoNA	1	pos	1.18044e+06	1.43524e+06	6.90912e+06	6.94295e+06	1.57549e+06	1.13976e+06
M251T717	Diethylstilbestrol	251.139	716.7	268.146	0.931755	C18H20O2	[M+H-H2O]+	Stilbenes		C07620		56-53-1	HMDB0014400	MoNA	1	pos	6.14064e+07	6.44896e+07	6.37472e+07	6.33921e+07	6.36076e+07	6.19324e+07
M252T531	Carbamazepine-10,11-epoxide	252.088	531.3	252.09	6.74367	C15H12N2O2	[M]+	Benzazepines	Dibenzazepines	C07496	Xenobiotics biodegradation and metabolism	36507-30-9	HMDB0060658	MoNA	1	pos	5.60027e+06	3.87601e+06	5.09401e+06	5.63991e+06	5.77582e+06	3.67868e+06
M253T637	frequentin	253.143	636.8	252.306	0.256297	C14H20O4	[M+H]+	Organooxygen compounds	Alcohols and polyols			29119-03-7/		MoNA	1	pos	7.63052e+06	1.32319e+07	2.84636e+07	6.89459e+06	7.60059e+06	6.75794e+06
M271T770	Dextromethorphan	271.19	770.2	271.194	13.2748	C18H25NO	[M]+	Morphinans		C06947		125-71-3	HMDB0001920	MoNA	1	pos	7.20353e+06	8.26009e+06	8.2854e+06	8.89424e+06	8.53374e+06	8.10456e+06
M272T756	N-lauroylsarcosine	272.222	755.9	271.215	1.3967	C15H29NO3	[M+H]+					97-78-9		MoNA	1	pos	2.55379e+06	2.80614e+06	2.61521e+06	2.51022e+06	2.35622e+06	2.7826e+06
M261T86	Cyclophosphamide	261.03	85.6	260.025	6.80381	C7H15Cl2N2O2P	[M+H]+	Organonitrogen compounds	Nitrogen mustard compounds	C07888	Xenobiotics biodegradation and metabolism	6055-19-2/50-18-0	HMDB0014672	MoNA	1	pos	8.01358e+06	8.55566e+06	8.37795e+06	7.37165e+06	8.81774e+06	9.63596e+06
M279T729	2-ethyl-1,5-dimethyl-3,3-diphenylpyrrolinium (EDDP)	279.201	729.4	278.191	11.2794	C20H24N	[M+H]+	Benzene and substituted derivatives	Diphenylmethanes				HMDB0060931	MoNA	1	pos	1.32862e+06	431986	2.6598e+06	2.7956e+06	605864	2.6923e+06
M289T729	Imazamethabenz-methyl	289.156	728.9	288.147	4.92468	C16H20N2O3	[M+H]+	Benzene and substituted derivatives	Benzoic acids and derivatives	C11494		81405-85-8	HMDB0034913	MoNA	1	pos	820499	2.57789e+06	3.16705e+06	832494	2.62845e+06	722424
M271T740	diazoxon	271.274	740.1	288.28	5.28617	C12H21N2O4P	[M+H-H2O]+	Organic phosphoric acids and derivatives	Phosphate esters			962-58-3/		MoNA	1	pos	2.18213e+06	2.77506e+06	2.48302e+06	2.17438e+06	3.38846e+06	1.84464e+06
M275T245	1,8-Dinitropyrene	275.041	244.7	292.048	0.850782	C16H8N2O4	[M+H-H2O]+			C14423		42397-65-9		MoNA	1	pos	3.15341e+06	3.5187e+06	4.54487e+06	926695	915620	4.53074e+06
M278T289	Edifenphos	278.186	288.8	310.025	14.4714	C14H15O2PS2	[M+H]+	Benzene and substituted derivatives		C14436		17109-49-8	HMDB0031781	MoNA	1	pos	3.48561e+06	3.41427e+06	3.25818e+06	3.74028e+06	3.55246e+06	3.29574e+06
M286T373	Cocaine	286.139	373	303.147	3.72547	C17H21NO4	[M+H-H2O]+	Benzene and substituted derivatives	Benzoic acids and derivatives	C01416	Chemical structure transformation maps; Biosynthesis of other secondary metabolites; Global and overview maps	50-36-2	HMDB0015043	mzCloud	1	pos	5.95067e+08	6.1573e+08	4.96813e+08	5.48464e+08	6.37401e+08	5.95192e+08
M289T758	Nebramine	289.183	758.2	306.19	0.574032	C12H26N4O5	[M+H-H2O]+			C21259	Biosynthesis of other secondary metabolites; Global and overview maps			MoNA	1	pos	1.79335e+06	2.06803e+06	1.66372e+06	2.00234e+06	1.98843e+06	1.83552e+06
M311T309	Domoic acid	311.136	308.8	311.137	1.92842	C15H21NO6	[M]+	Carboxylic acids and derivatives	Amino acids, peptides, and analogues	C13732		14277-97-5	HMDB0033939	MoNA	1	pos	1.09392e+07	2.64762e+07	4.02379e+07	9.81869e+06	3.8323e+07	2.96302e+07
M313T718_1	Oseltamivir	313.214	718.5	312.205	4.52287	C16H28N2O4	[M+H]+	Carboxylic acids and derivatives	Amino acids, peptides, and analogues	C08092		204255-11-8/196618-13-0	HMDB0014343	MoNA	1	pos	4.30184e+06	1.68268e+07	5.24953e+06	1.75124e+07	1.62843e+07	4.65325e+06
M297T73	Hydrochlorothiazide	296.966	72.9	296.964	4.04087	C7H8ClN3O4S2	[M]+	Thiadiazines	Benzothiadiazines	C07041		58-93-5	HMDB0001928	MoNA	1	pos	1.26992e+06	1.18445e+06	1.25479e+06	1.0078e+06	240089	214095
M301T468	Dihydroauroglaucin	301.177	467.6	300.392	8.70128	C19H24O3	[M+H]+	Organooxygen compounds	Carbonyl compounds					MoNA	1	pos	5.89578e+07	4.57602e+07	6.9586e+07	5.58358e+07	6.93476e+07	3.46653e+07
M302T665	2-(E-3-heptneyl)-3, 6-dihydroxy-5-(3-methyl-2-butenyl) benzaldehyde	302.195	665	302.188	23.8432	C19H26O3	[M]+							MoNA	1	pos	8.27977e+06	7.3115e+06	6.81866e+06	7.25247e+06	7.80045e+06	7.19808e+06
M303T613	3,9-dicyclohex-3-enyl-2,4,8,10-tetraoxaspiro[5.5]undecane	303.191	613.2	320.199	0.246128	C19H28O4	[M+H-H2O]+					6600-31-3		MoNA	1	pos	1.74071e+07	1.49589e+07	1.28675e+07	1.86216e+07	1.96187e+07	1.83199e+07
M328T527	6-Acetylmorphine	328.154	527.4	327.147	0.841068	C19H21NO4	[M+H]+	Morphinans		C11781		2784-73-8	HMDB0041812	mzCloud	1	pos	1.12557e+07	1.03178e+07	9.92278e+06	9.01921e+06	1.06773e+07	9.22283e+06
M314T481	Heliotrine	314.198	481	313.189	4.45909	C16H27NO5	[M+H]+			C10324		303-33-3		MoNA	1	pos	9.62139e+06	2.12428e+07	1.1983e+08	1.41361e+08	6.01885e+07	1.13681e+08
M321T514	Iprovalicarb	321.219	513.9	320.426	4.76698	C18H28N2O3	[M+H]+	Carboxylic acids and derivatives	Carboxylic acid derivatives					MoNA	1	pos	6.07799e+06	6.67122e+06	1.02071e+07	7.99734e+06	8.97179e+06	1.05276e+07
M324T102	Sterigmatocystin	324.057	101.9	324.063	18.5152	C18H12O6	[M]+	Sterigmatocystins		C00961	Biosynthesis of other secondary metabolites; Global and overview maps	10048-13-2	HMDB0030588	MoNA	1	pos	5.97594e+06	5.33758e+06	5.91703e+06	2.0528e+06	6.04426e+06	3.83061e+06
M324T307	Monocrotaline N-oxide	324.14	307.1	341.147	1.48678	C16H23NO7	[M+H-H2O]+							MoNA	1	pos	2.04836e+07	1.92858e+07	2.3189e+07	2.041e+07	2.3963e+07	2.35841e+07
M352T413	Tryprostatin B	352.202	413.4	351.195	0.150595	C21H25N3O2	[M+H]+			C20512	Biosynthesis of other secondary metabolites; Global and overview maps			MoNA	1	pos	5.1062e+07	9.77843e+07	2.93383e+08	1.16045e+08	2.9659e+08	8.00161e+07
M337T110	alpha-Cyclopiazonic acid	337.157	110.1	336.384	7.80496	C20H20N2O3	[M+H]+	Organooxygen compounds	Carbonyl compounds	C03032		18172-33-3/		MoNA	1	pos	5.02365e+07	3.80332e+07	4.48528e+07	3.90884e+07	4.4465e+07	3.67839e+07
M340T86	mesotrione	340.048	86.4	339.322	0.731531	C14H13NO7S	[M+H]+	Organooxygen compounds	Carbonyl compounds			104206-82-8/		MoNA	1	pos	5.26609e+06	5.62176e+06	5.24515e+06	5.35182e+06	5.6295e+06	5.21204e+06
M340T325	canadine	340.157	325.1	339.385	6.66119	C20H21NO4	[M+H]+	Organooxygen compounds	Ethers			522-97-4/		MoNA	1	pos	1.12745e+07	1.0863e+07	8.9233e+07	1.42276e+08	3.76621e+07	1.3469e+07
M348T121	3'-AMP	348.069	121.4	347.063	0.215194	C10H14N5O7P	[M+H]+	Ribonucleoside 3'-phosphates		C01367	Global and overview maps; Nucleotide metabolism	84-21-9	HMDB0003540	BioDeepDB	1	pos	5.79469e+07	5.99906e+07	5.62617e+07	5.99014e+07	5.6406e+07	4.5837e+07
M350T618_1	erucifoline	350.16	617.5	349.379	0.818323	C18H23NO6	[M+H]+					40158-95-0/		MoNA	1	pos	1.92044e+06	3.30407e+06	2.68644e+06	2.26781e+06	3.40528e+06	3.10403e+06
M353T739	N4-Acetylsulfadimethoxine	353.091	738.5	352.084	2.02954	C14H16N4O5S	[M+H]+					24341-30-8		MoNA	1	pos	2.93872e+06	3.02015e+06	3.05298e+06	2.39506e+06	2.41121e+06	2.12456e+06
M357T82_2	PRP_M358a	357.065	82.4	357.065	0.849246	C15H17Cl2N3O3	[M]+							MoNA	1	pos	9.92271e+06	3.74593e+06	1.37831e+06	1.00542e+07	9.12404e+06	4.33675e+06
M370T357	Amisulpride	370.178	357.3	369.479	3.52086	C17H27N3O4S	[M+H]+	Organooxygen compounds	Ethers			71675-85-9/53583-79-2	HMDB0015633	MoNA	1	pos	1.63869e+07	1.7786e+07	1.25246e+07	1.59249e+07	1.56164e+07	1.76713e+07
M374T361	Roquefortine D	374.194	360.9	391.201	1.09291	C22H25N5O2	[M+H-H2O]+							MoNA	1	pos	1.03574e+08	1.26539e+08	1.9523e+08	3.26447e+07	2.08717e+08	1.52957e+08
M380T84	Teflubenzuron	379.984	84.4	379.974	25.7906	C14H6Cl2F4N2O2	[M]+			C18437		83121-18-0/99039-56-2		MoNA	1	pos	7.5884e+06	8.37105e+06	7.5794e+06	7.11815e+06	7.58742e+06	7.07338e+06
M403T777	Roquefortine L	403.165	776.7	403.164	0.398021	C22H21N5O3	[M]+							MoNA	1	pos	743587	149024	1.03682e+06	846810	136653	887634
M387T83	Thifensulfuron-methyl	387.031	83.3	387.031	0.516755	C12H13N5O6S2	[M]+			C10957		79277-27-3		MoNA	1	pos	1.82461e+07	1.435e+07	1.3965e+07	1.67544e+07	1.48468e+07	1.79696e+07
M404T760	Ochratoxin A	404.086	759.9	403.082	8.0205	C20H18ClNO6	[M+H]+	Ochratoxins and related substances		C09955	Digestive system	303-47-9	HMDB0029399	MoNA	1	pos	784804	864881	826534	723991	895599	823931
M428T483_1	tritosulfuron	428.29	482.6	445.297	0.546359	C13H9F6N5O4S	[M+H-H2O]+	Organooxygen compounds	Ethers			142469-14-5/		MoNA	1	pos	5.525e+07	9.69318e+07	8.29355e+07	5.41118e+07	5.41701e+07	7.85696e+07
M434T85	chaetoviridin A	433.896	85.3	432.894	12.1596	C23H25ClO6	[M+H]+	Organooxygen compounds	Alcohols and polyols			128252-98-2/		MoNA	1	pos	2.9449e+06	3.08567e+06	2.47487e+06	2.93523e+06	3.23715e+06	3.05635e+06
M434T507	Meleagrin	434.192	506.8	433.46	21.2344	C23H23N5O4	[M+H]+	Carboxylic acids and derivatives	Carboxylic acid derivatives			71751-77-4/		MoNA	1	pos	1.9046e+07	2.387e+07	1.96243e+07	2.24588e+07	2.46813e+07	2.81797e+07
M444T554	C8-sterol isomerase inhibitor Naegleria fowleri Ameobia 7	444.174	554.3	443.167	0.27926	C26H25N3O2S	[M+H]+							MoNA	1	pos	3.94094e+06	2.59612e+06	2.4944e+06	2.60309e+06	3.02345e+06	2.14143e+06
M475T467	Sibiromycin hemiaminal	475.232	466.5	475.232	0.526893	C24H33N3O7	[M]+					12684-33-2		MoNA	1	pos	1.01242e+08	2.21717e+08	1.1278e+08	1.31674e+08	1.02796e+08	6.7226e+07
M488T544	Fiscalin C	488.229	544.1	487.222	0.676748	C27H29N5O4	[M+H]+							MoNA	1	pos	4.36242e+06	4.07286e+06	4.931e+06	5.05023e+06	4.94393e+06	2.11858e+06
M470T500_1	Roquefortine H	470.252	499.5	487.258	1.47598	C28H33N5O3	[M+H-H2O]+							MoNA	1	pos	2.36524e+07	4.53862e+07	4.22921e+07	2.80838e+07	4.98869e+07	1.7101e+07
M476T396	Sibiromycin-494 hemiaminal	476.272	396.2	493.279	0.490082	C25H39N3O7	[M+H-H2O]+							MoNA	1	pos	2.8381e+07	3.03098e+07	1.80719e+07	3.83172e+07	2.15552e+07	1.71206e+07
M497T782_1	Serine-Cholic Acid	497.336	782.3	496.327	2.90502	[C27H46NO7]+	[M+H]+							MoNA	1	pos	1.71017e+07	3.82382e+07	3.64188e+07	3.44069e+07	1.9249e+07	2.24395e+07
M500T98_1	Austin	500.204	98.4	500.205	0.664972	C27H32O9	[M]+	Carboxylic acids and derivatives	Tetracarboxylic acids and derivatives			61103-89-7	HMDB0034463	MoNA	1	pos	2.48876e+07	1.62891e+07	3.10824e+07	2.95986e+07	3.31781e+07	2.67882e+07
M485T413_1	bromophene	484.77	412.9	501.791	27.7781	C12H6Br4O2	[M+H-H2O]+	Benzene and substituted derivatives	Halobenzenes			21987-62-2/		MoNA	1	pos	9.65429e+06	1.25701e+07	2.79249e+06	1.0289e+07	9.27998e+06	9.81911e+06
M506T733	AAL toxin TB	506.333	732.9	505.325	0.477781	C25H47NO9	[M+H]+					149849-90-1		MoNA	1	pos	4.42725e+06	5.59756e+06	4.86559e+06	4.72345e+06	4.63316e+06	4.85579e+06
M494T224	Verruculogen	494.225	224.4	511.232	0.675806	C27H33N3O7	[M+H-H2O]+			C20045	Biosynthesis of other secondary metabolites; Global and overview maps	12771-72-1		MoNA	1	pos	2.50314e+08	1.44487e+07	6.39649e+07	1.2823e+08	3.88167e+07	9.46933e+07
M497T554_1	iso-Roridine E	497.249	553.9	514.257	0.132376	C29H38O8	[M+H-H2O]+					64726-84-7		MoNA	1	pos	1.57036e+07	1.64845e+07	1.61439e+07	7.21702e+06	2.7943e+07	1.25004e+07
M498T369	Malformin A2	498.216	368.5	515.224	0.957987	C22H37N5O5S2	[M+H-H2O]+							MoNA	1	pos	8.22157e+06	8.76888e+06	1.11724e+07	1.06991e+07	7.62999e+06	7.62618e+06
M516T321_1	Ergovaline	516.256	321.3	533.264	0.222331	C29H35N5O5	[M+H-H2O]+					2873-38-3		MoNA	1	pos	1.65687e+08	1.60123e+08	1.66263e+08	1.90161e+08	1.60739e+08	1.6252e+08
M542T678_1	4-N-methyllyaloside	542.229	678	541.218	7.13157	[C28H33N2O9]+	[M+H]+							GNPS	1	pos	2.41681e+06	2.52686e+06	2.29213e+06	1.74729e+06	1.67968e+06	1.91751e+06
M544T226	4-N-methyl-3,4-dehydrostrictosidine	544.241	226	543.234	0.949725	[C28H35N2O9]+	[M+H]+							MoNA	1	pos	2.35615e+07	8.55217e+06	1.03228e+07	2.23489e+07	1.86656e+07	8.79204e+06
M526T958_2	N-lignoceroyl-5-hydroxytryptamide	526.452	958.2	526.45	4.12365	C34H58N2O2	[M]+							MoNA	1	pos	1.67077e+06	1.65771e+06	1.66607e+06	1.25616e+06	173841	1.57707e+06
M544T284	isodolichantoside	544.242	283.7	544.242	0.148338	C28H36N2O9	[M]+							MoNA	1	pos	1.49015e+07	2.95505e+07	2.88924e+07	2.05714e+07	3.3909e+07	1.603e+07
M541T277	5-oxodolichantoside	541.214	276.5	558.221	0.205627	C28H34N2O10	[M+H-H2O]+							MoNA	1	pos	7.37825e+06	1.75516e+07	1.83136e+07	1.02359e+07	6.55315e+06	6.96434e+06
M561T302_1	4beta-hydroxyisodolichantoside	561.244	301.6	561.244	1.37517	[C28H37N2O10]+	[M]+							MoNA	1	pos	3.65121e+07	3.84659e+07	3.89497e+07	9.39015e+07	4.11661e+07	5.29287e+07
M558T377_1	Ergocryptinine	558.287	377.1	575.311	29.9764	C32H41N5O5	[M+H-H2O]+					511-10-4		MoNA	1	pos	3.0948e+07	3.39042e+07	4.48151e+07	3.21853e+07	3.8594e+07	4.99718e+07
M582T572_2	Ergotamine	582.267	572.1	581.264	6.518	C33H35N5O5	[M+H]+					379-79-3		MoNA	1	pos	4.80924e+07	5.40798e+07	1.93024e+07	4.69751e+07	5.3095e+07	4.73685e+07
M570T658_9	Aurofusarin	570.069	658.1	570.08	18.4644	C30H18O12	[M]+					13191-64-5		MoNA	1	pos	2.075e+07	1.79881e+07	1.72809e+07	8.71053e+06	1.89936e+07	1.90598e+07
M572T624	Tobramycin, deactivated 2'' phosphorylation, 6' N-acetylation	572.228	623.7	589.236	0.330235	C20H40N5O13P	[M+H-H2O]+							MoNA	1	pos	2.22025e+06	3.24741e+06	2.80328e+06	2.16928e+06	2.74871e+06	2.61766e+06
M575T716	Mesobilirubinogen	575.314	715.6	592.326	8.80563	C33H44N4O6	[M+H-H2O]+	Tetrapyrroles and derivatives	Bilirubins	C05790	Metabolism of cofactors and vitamins	14684-37-8	HMDB0001898	MoNA	1	pos	8.48257e+06	5.24048e+06	3.60472e+06	1.2877e+06	4.02464e+06	3.21301e+06
M576T359_2	Ergocristam	576.293	359.4	593.3	0.296252	C35H39N5O4	[M+H-H2O]+					50868-53-6		MoNA	1	pos	1.01043e+07	2.16813e+07	1.23991e+07	2.84941e+07	9.9652e+06	3.18189e+07
M595T667	(-)-Stercobilin	595.35	666.9	594.342	0.821002	C33H46N4O6	[M+H]+	Tetrapyrroles and derivatives	Bilirubins				HMDB0240259	MoNA	1	pos	1.9837e+06	2.18406e+06	780572	1.53085e+06	1.13529e+06	911686
M592T164_2	Ergocristine	592.288	164.3	609.295	0.395078	C35H39N5O5	[M+H-H2O]+			C09164		511-08-0		MoNA	1	pos	5.03159e+06	3.02194e+06	2.79361e+06	1.7199e+06	6.65519e+06	2.44081e+06
M627T423_5	Ioxitalamic acid	626.949	422.9	643.94	26.8507	C12H11I3N2O5	[M+H-H2O]+	Carboxylic acids and derivatives	Carboxylic acids			28179-44-4/		MoNA	1	pos	2.30349e+07	2.43538e+07	2.33822e+07	2.08862e+07	7.3676e+07	8.21335e+07
M668T684_1	enniatin A1	667.875	684	667.874	2.39566	C35H61N3O9	[M]+	Carboxylic acids and derivatives	Amino acids, peptides, and analogues			4530-21-6/		MoNA	1	pos	1.35842e+06	891360	785313	2.342e+06	2.30364e+06	1.9198e+06
M682T715_2	enniatin A	681.901	715.3	681.9	1.31984	C36H63N3O9	[M]+	Carboxylic acids and derivatives	Amino acids, peptides, and analogues			2503-13-1/		MoNA	1	pos	726704	671711	713533	440834	132510	161805
M705T588_3	Fumonisin B3	705.392	587.9	705.394	2.48883	C34H59NO14	[M]+	Carboxylic acids and derivatives	Fumonisins			136379-59-4	HMDB0040967	MoNA	1	pos	1.36421e+07	9.77132e+06	1.16791e+07	1.22303e+07	1.18037e+07	9.90901e+06
M689T452_1	Theionbrunonine A	689.348	452	706.355	0.0825708	C42H50N4O4S	[M+H-H2O]+							MoNA	1	pos	8.53453e+06	8.49638e+06	9.94064e+06	2.0526e+07	4.25338e+07	2.01256e+07
M727T737_3	Coprogen B	727.388	737.4	726.38	0.347589	C33H54N6O12	[M+H]+							MoNA	1	pos	2.96037e+06	2.61908e+06	1.09911e+06	3.64124e+06	2.88622e+06	2.3723e+06
M738T79_2	Propionyl-Albicidin	738.219	79	738.229	13.08	C37H34N6O11	[M]+							MoNA	1	pos	1.78801e+06	1.51469e+06	489359	483266	1.94736e+06	402144
M760T658_6	iomeprol	760.09	658.1	777.085	15.7008	C17H22I3N3O8	[M+H-H2O]+	Organooxygen compounds	Alcohols and polyols			78649-41-9/		MoNA	1	pos	8.66122e+06	8.90945e+06	4.55195e+06	1.20116e+07	8.82832e+06	1.41643e+07
M835T80_1	iobitridol	835.189	80.2	835.164	4.4014	C20H28I3N3O9	[M-H2O+NH4]+	Organooxygen compounds	Alcohols and polyols			136949-58-1/		MoNA	1	pos	1.62157e+06	1.13313e+06	428134	546262	558856	1.17729e+06
M853T491_2	Triacetylfusarinin C	853.417	490.5	852.412	2.27464	C39H60N6O15	[M+H]+							MoNA	1	pos	1.94703e+07	2.25439e+07	1.49707e+07	1.7399e+07	1.60754e+07	1.68001e+07
M991T691_1	bisperfluorodecyl phosphate	990.999	690.8	990.202	22.7741	C20H9F34O4P	[M+H]+	Organic phosphoric acids and derivatives	Phosphate esters			678-41-1/		MoNA	1	pos	3.646e+06	3.7667e+06	3.24771e+06	4.68765e+06	2.12491e+06	4.81725e+06
M995T660_3	Microcystin LR	994.547	660.1	994.549	1.50822	C49H74N10O12	[M]+			C05371	Digestive system; Metabolism of terpenoids and polyketides	101043-37-2		MoNA	1	pos	7.00666e+06	5.48077e+06	8.88334e+06	7.55203e+06	4.19886e+06	7.3164e+06
M102T109	1-Aminocyclopropanecarboxylic acid	102.091	108.9	101.048	0.206736	C4H7NO2	[M+H]+	Carboxylic acids and derivatives	Amino acids, peptides, and analogues	C01234	Chemical structure transformation maps; Amino acid metabolism; Global and overview maps	22059-21-8	HMDB0036458	BioDeepDB	1	pos	2.9766e+07	2.33448e+07	2.05096e+07	2.86925e+07	2.08685e+07	2.74072e+07
M103T182	2-Ketobutyric acid	103.039	181.9	102.032	0.737586	C4H6O3	[M+H]+	Keto acids and derivatives	Short-chain keto acids and derivatives	C00109	Carbohydrate metabolism; Amino acid metabolism; Global and overview maps	600-18-0	HMDB0000005	BioDeepDB	1	pos	3.93266e+07	2.21591e+07	3.65762e+07	3.66362e+07	4.82394e+07	3.79029e+07
M103T77	Cadaverine	103.123	76.8	102.116	0.692368	C5H14N2	[M+H]+	Organonitrogen compounds	Amines	C01672	Metabolism of other amino acids; Digestive system; Biosynthesis of other secondary metabolites; Amino acid metabolism; Chemical structure transformation maps; Global and overview maps	462-94-2	HMDB0002322	BioDeepDB	1	pos	2.19333e+08	2.81991e+08	2.7944e+08	2.08718e+08	2.92813e+08	2.8515e+08
M106T103	L-Serine	106.05	103.1	105.043	0.403909	C3H7NO3	[M+H]+	Carboxylic acids and derivatives	Amino acids, peptides, and analogues	C00065	Cancer: overview; Membrane transport; Metabolism of other amino acids; Chemical structure transformation maps; Drug resistance: antimicrobial; Signal transduction; Digestive system; Lipid metabolism; Carbohydrate metabolism; Biosynthesis of other secondary metabolites; Translation; Amino acid metabolism; Energy metabolism; Global and overview maps	56-45-1	HMDB0000187	BioDeepDB	1	pos	2.54517e+07	3.88643e+07	2.48565e+07	4.40481e+07	4.84865e+07	2.43145e+07
M140T251	6-Hydroxynicotinic acid	140.034	250.6	139.027	0.171387	C6H5NO3	[M+H]+	Pyridines and derivatives	Pyridinecarboxylic acids and derivatives	C01020	Metabolism of cofactors and vitamins; Global and overview maps	5006-66-6	HMDB0002658	BioDeepDB	1	pos	2.34855e+07	2.18346e+07	2.18414e+07	2.17708e+07	2.23576e+07	2.27162e+07
M145T236	Betaine-trimethyl-d9 hydrochloride	145.105	236	162.112	4.36924	C5H12ClNO2	[M+H-H2O]+					285979-85-3		BioDeepDB	1	pos	1.10463e+07	1.65861e+07	1.9166e+07	1.57263e+07	8.61839e+06	2.27834e+07
M149T356	Mevalonic acid	149.081	356.1	148.074	0.509791	C6H12O4	[M+H]+	Fatty Acyls	Fatty acids and conjugates	C00418	Chemical structure transformation maps; Cell growth and death; Global and overview maps; Metabolism of terpenoids and polyketides	150-97-0/17817-88-8	HMDB0000227	BioDeepDB	1	pos	7.19822e+06	3.6348e+06	9.05674e+06	9.90994e+06	9.62501e+06	3.2026e+06
M175T383	N-Methyltryptamine	175.123	383	174.116	0.303358	C11H14N2	[M+H]+	Indoles and derivatives	Tryptamines and derivatives	C06213	Amino acid metabolism; Global and overview maps	61-49-4	HMDB0004370	BioDeepDB	1	pos	9.95274e+07	1.14308e+08	3.33079e+07	1.14092e+08	4.38536e+07	1.1517e+08
M222T99	beta-N-Acetylglucosamine	222.098	98.6	221.09	0.00560616	C8H15NO6	[M+H]+	Organooxygen compounds	Carbohydrates and carbohydrate conjugates	C03878		14131-68-1/7512-17-6	HMDB0000803	BioDeepDB	1	pos	7.48539e+07	6.20935e+07	6.78313e+07	6.16973e+07	6.33875e+07	6.64106e+07
M212T287	alpha-D-Galacturonic acid	212.074	287.2	194.043	13.4468	C6H10O7	[M]+					91510-62-2	HMDB0003363	BioDeepDB	1	pos	1.30718e+07	1.32672e+07	1.15118e+07	1.309e+07	1.32514e+07	1.31334e+07
M228T109	Deoxycytidine	228.098	108.5	227.091	0.246605	C9H13N3O4	[M+H]+	Pyrimidine nucleosides	Pyrimidine 2'-deoxyribonucleosides	C00881	Membrane transport; Global and overview maps; Nucleotide metabolism	951-77-9	HMDB0000014	BioDeepDB	1	pos	9.11026e+08	9.09929e+08	8.97288e+08	9.02855e+08	9.26792e+08	8.94129e+08
M233T518	Melatonin	233.129	517.5	232.121	0.0246101	C13H16N2O2	[M+H]+	Indoles and derivatives	Indoles	C01598	Environmental adaptation; Amino acid metabolism; Global and overview maps; Signaling molecules and interaction	73-31-4/8041-44-9	HMDB0001389	BioDeepDB	1	pos	1.06372e+08	1.04648e+08	1.09534e+08	1.05091e+08	1.09897e+08	1.14046e+08
M283T80	Aldohexose 6-phosphate	283.026	80.2	260.03	22.2684	C6H13O9P	[M+H]+			C03251				BioDeepDB	1	pos	1.73251e+06	1.37988e+06	1.58205e+06	1.19179e+06	1.25904e+06	1.33793e+06
M338T847	Calcium 2-hydroxy-4-(methylthio)butanoate	338.339	847.4	338.017	6.33768	C10H18CaO6S2	[M]+					4857-44-7		BioDeepDB	1	pos	2.42504e+07	8.12864e+07	1.64914e+07	8.23365e+07	2.18946e+07	2.29234e+07
M344T795	Dodecanoylcarnitine	344.278	795.3	343.272	0.590853	C19H37NO4	[M+H]+	Fatty Acyls	Fatty acid esters			25518-54-1	HMDB0002250	BioDeepDB	1	pos	9.24079e+06	1.0317e+07	9.61549e+06	9.4448e+06	9.78554e+06	9.95104e+06
M374T510	S-Hexyl-glutathione	374.17	509.6	391.178	0.0908677	C16H29N3O6S	[M+H-H2O]+			C02886		24425-56-7		BioDeepDB	1	pos	3.80944e+07	4.29301e+07	3.75533e+07	3.61455e+07	4.29109e+07	4.06538e+07
M416T378	Daidzin	416.11	378.3	416.111	0.720963	C21H20O9	[M]+	Isoflavonoids	Isoflavonoid O-glycosides	C10216	Biosynthesis of other secondary metabolites	552-66-9	HMDB0033991	BioDeepDB	1	pos	3.91333e+07	3.83196e+07	3.71272e+07	4.35426e+07	4.02905e+07	4.01884e+07
M607T79	Uridine diphosphate-N-acetylglucosamine	607.078	78.7	607.082	6.42422	C17H27N3O17P2	[M]+	Pyrimidine nucleotides	Pyrimidine nucleotide sugars	C00043	Endocrine and metabolic disease; Drug resistance: antimicrobial; Carbohydrate metabolism; Biosynthesis of other secondary metabolites; Glycan biosynthesis and metabolism; Global and overview maps	528-04-1	HMDB0000290	BioDeepDB	1	pos	1.45956e+06	1.7583e+06	1.5479e+06	2.39839e+06	2.30786e+06	2.39867e+06
M607T80	Uridine diphosphate-N-acetylgalactosamine	607.092	80.2	607.082	16.472	C17H27N3O17P2	[M]+	Pyrimidine nucleotides	Pyrimidine nucleotide sugars	C00203	Carbohydrate metabolism; Glycan biosynthesis and metabolism; Global and overview maps	7277-98-7	HMDB0000304	BioDeepDB	1	pos	3.76003e+06	4.33947e+06	4.55821e+06	2.70873e+06	3.50261e+06	3.55134e+06
M255T614	Daidzein	255.065	614.4	254.058	0.0295934	C15H10O4	[M+H]+	Isoflavonoids	Isoflav-2-enes	C10208	Chemical structure transformation maps; Biosynthesis of other secondary metabolites; Global and overview maps	486-66-8	HMDB0003312	BioDeepDB	1	pos	1.2483e+07	1.48692e+07	1.28802e+07	1.16278e+07	1.39009e+07	1.20033e+07
M449T88	Luteolin 7-glucoside	449.124	87.8	448.101	23.7792	C21H20O11	[M+H]+	Flavonoids	Flavonoid glycosides	C03951	Biosynthesis of other secondary metabolites	5373-11-5	HMDB0035588	BioDeepDB	1	pos	7.45682e+06	6.55263e+06	7.27491e+06	9.82389e+06	6.73549e+06	5.07303e+06
M518T569	Sodium taurocholate	518.3	569.4	537.274	1.21924	C26H44NNaO7S	[M+H]+					145-42-6		BioDeepDB	1	pos	1.40385e+07	2.06228e+07	2.12392e+07	1.73764e+07	1.1696e+07	1.59472e+07
M563T315	Naringin	563.156	314.8	580.179	28.3509	C27H32O14	[M+H-H2O]+	Flavonoids	Flavonoid glycosides	C09789	Biosynthesis of other secondary metabolites	10236-47-2	HMDB0002927	BioDeepDB	1	pos	3.71465e+06	3.8597e+06	1.11014e+07	1.11257e+07	3.23322e+06	1.01105e+07
M151T372	MLS000515960-01!	151.123	371.6	150.116	1.15435	C9H14N2	[M+H]+							GNPS	1	pos	7.04404e+08	7.09054e+08	7.03248e+08	7.27968e+08	7.66984e+08	6.83603e+08
M152T980_1	Chlorzoxazone	151.986	980.5	168.993	4.17143	C7H4ClNO2	[M+H-H2O]+	Benzoxazoles	Benzoxazolones	C07931		95-25-0	HMDB0014500	GNPS	1	pos	981520	978091	2.67933e+06	3.17507e+06	2.27076e+06	3.14426e+06
M154T269	MLS001148121-01!	154.05	268.6	153.043	0.849828	C7H7NO3	[M+H]+							GNPS	1	pos	5.49188e+07	5.26874e+07	4.97143e+07	4.9032e+07	9.47436e+07	9.38895e+07
M156T256	MLS002206281-01!4-phenylpyridine	156.085	256.4	155.073	25.1448	C11H9N	[M+H]+							GNPS	1	pos	1.80765e+08	1.64026e+08	1.73311e+08	1.6734e+08	1.69119e+08	1.72308e+08
M164T876	MLS000541593-01!	163.99	876.4	181.002	25.3504	C8H7NS2	[M+H-H2O]+							GNPS	1	pos	2.05803e+07	1.76226e+07	1.18245e+07	1.90403e+07	1.47055e+07	1.85904e+07
M166T440	MLS000069657-01!(1R,2R)-(-)-PSEUDOEPHEDRINE	166.122	440.3	165.115	1.44532	C10H15NO	[M+H]+							GNPS	1	pos	1.20505e+07	1.9048e+07	1.30131e+07	1.49521e+07	1.91327e+07	1.89748e+07
M165T718_2	MLS000543058-01!N,1-dimethyl-4,5,6,7-tetrahydro-1H-indazol-3-amine	165.127	717.9	165.127	5.46559	C9H15N3	[M]+							GNPS	1	pos	2.54831e+06	312348	2.364e+06	3.53017e+06	3.73836e+06	1.21625e+06
M166T375	1-Methylxanthine	166.05	374.9	166.049	4.2156	C6H6N4O2	[M]+	Imidazopyrimidines	Purines and purine derivatives	C16358	Biosynthesis of other secondary metabolites; Global and overview maps	6136-37-4	HMDB0010738	mzCloud	1	pos	3.13721e+07	3.20863e+07	2.92705e+07	3.40474e+07	3.30223e+07	3.39486e+07
M172T280	MLS002637604-01!phenyl(piperidin-1-yl)methanone	172.108	279.5	189.115	0.17489	C12H15NO	[M+H-H2O]+							GNPS	1	pos	1.23291e+07	5.49882e+07	1.31711e+07	7.17982e+07	4.75766e+07	1.09947e+07
M175T978	Tocainide	175.119	978.4	192.126	0.376887	C11H16N2O	[M+H-H2O]+	Benzene and substituted derivatives	Xylenes	C07142		41708-72-9	HMDB0015189	GNPS	1	pos	9.99809e+06	9.26669e+06	9.86593e+06	9.24755e+06	1.1619e+07	1.11254e+07
M181T196	MLS000863656-01!3-but-2-ynylisochromen-1-one	181.06	195.6	198.068	3.01314	C13H10O2	[M+H-H2O]+							GNPS	1	pos	1.26012e+08	1.43088e+08	1.29287e+08	1.36566e+08	1.28208e+08	1.26337e+08
M198T289	9-AMINO-1,2,3,4-TETRAHYDROACRIDINE HYDROCHLORIDE	198.118	289	198.116	9.5981	C13H14N2	[M]+							GNPS	1	pos	1.20522e+07	1.33032e+07	1.36943e+07	5.10162e+06	5.35767e+06	4.92221e+06
M183T416	MLS000069476-01!1-(2-PYRIMIDYL)PIPERAZINE DIHYDROCHLORIDE	183.076	416.3	200.083	4.15075	C8H13ClN4	[M+H-H2O]+							GNPS	1	pos	5.1344e+07	3.02797e+07	3.0112e+07	2.61932e+07	2.97202e+07	3.03195e+07
M200T338	MLS001074182-01!N,N'-DIACETYL-1,6-DIAMINOHEXANE	200.152	338.5	200.152	3.88645	C10H20N2O2	[M]+							GNPS	1	pos	3.40947e+07	3.19572e+07	3.28576e+07	3.38159e+07	3.37621e+07	2.94966e+07
M185T340	makaluvamine C	185.092	339.9	202.097	8.35033	[C11H12N3O]+	[M+H-H2O]+							GNPS	1	pos	1.37696e+08	7.47314e+07	1.14851e+08	1.14165e+08	8.68695e+07	1.08071e+08
M186T125	N-Ethyl-o-crotonotoluidide	186.123	125.1	203.131	2.04254	C13H17NO	[M+H-H2O]+							GNPS	1	pos	7.14715e+07	9.38557e+07	5.62012e+07	6.71323e+07	6.57027e+07	6.3344e+07
M206T239	MLS002153167-01!SQ 22,53617318-31-9	206.103	238.9	205.096	0.659727	C9H11N5O	[M+H]+							GNPS	1	pos	7.71331e+07	1.71575e+08	8.70582e+07	1.0875e+08	7.63755e+07	1.65426e+08
M190T415	MLS002172436-01!4-oxo-1H-quinoline-2-carboxylic acid	190.049	415.3	189.043	1.94204	C10H7NO3	[M+H]+							GNPS	1	pos	6.70349e+08	6.68681e+08	6.81966e+08	6.54808e+08	6.62883e+08	6.98063e+08
M190T84	MLS001333083-01!THIO-TEPA52-24-4	190.059	84.2	189.049	14.0429	C6H12N3PS	[M+H]+							GNPS	1	pos	2.07304e+06	527028	1.60339e+06	2.04915e+06	431418	589870
M195T85	MLS002207052-01!5-Chloroindole-2-carboxylic acid10517-21-2	195.003	85.3	195.009	29.7745	C9H6ClNO2	[M]+							GNPS	1	pos	3.25367e+07	3.05908e+07	3.17132e+07	3.18876e+07	2.99346e+07	3.22361e+07
M196T340	MLS000548114-01!N-[4,6-bis(dimethylamino)-1,3,5-triazin-2-yl]-N-methylamine	196.144	340.2	196.144	1.81238	C8H16N6	[M]+							GNPS	1	pos	1.1201e+07	1.28206e+07	8.98745e+06	8.79401e+06	6.3717e+06	6.19448e+06
M197T104	MLS000559484-01!Priscoline	197.09	104.3	196.077	28.9102	C10H13ClN2	[M+H]+							GNPS	1	pos	7.05003e+06	6.50716e+06	8.40994e+06	1.03574e+07	8.52727e+06	8.58875e+06
M198T377	NCGC00381431-01!2-hydroxy-1-phenyl-5,6,7,8-tetrahydropyrrolizin-3-one	198.087	377.4	215.095	1.03663	C13H13NO2	[M+H-H2O]+							GNPS	1	pos	1.28496e+08	1.30103e+08	1.2959e+08	1.32332e+08	1.36085e+08	1.27231e+08
M216T349_3	MLS001401420-01!	216.156	348.6	215.144	21.9592	C12H22ClN	[M+H]+							GNPS	1	pos	3.64742e+07	3.06224e+07	3.61482e+07	2.98019e+07	3.53113e+07	3.20984e+07
M202T229_2	Pesticide1_Carbaryl_C12H11NO2_1-Naphthyl methylcarbamate	202.09	229.2	201.079	21.0075	C12H11NO2	[M+H]+					63-25-2		GNPS	1	pos	1.09402e+07	2.51111e+07	1.20247e+07	1.11769e+07	2.37542e+07	2.21518e+07
M202T493	Pesticide4_Dinotefuran_C7H14N4O3_Guanidine, N-methyl-N''-nitro-N'-[(tetrahydro-3-furanyl)methyl]-	202.107	492.5	202.107	2.52189	C7H14N4O3	[M]+					165252-70-0		GNPS	1	pos	6.78225e+06	4.9383e+06	3.99853e+06	7.74821e+06	8.95053e+06	6.12861e+06
M207T458	MLS002472928-01!	207.065	458.4	206.058	0.409533	C11H10O4	[M+H]+							GNPS	1	pos	3.48936e+08	3.68082e+08	3.59023e+08	3.44989e+08	3.6525e+08	3.69459e+08
M210T470	Minoxidil	210.135	470.1	209.248	0.647679	C9H15N5O	[M+H]+	Organonitrogen compounds	Amines			38304-91-5	HMDB0014494	GNPS	1	pos	8.30426e+07	5.70471e+07	5.05885e+07	8.06808e+07	1.14533e+08	6.10195e+07
M211T743_2	Altretamine	211.169	743.2	210.28	11.0311	C9H18N6	[M+H]+	Organonitrogen compounds	Amines			645-05-6	HMDB0014631	GNPS	1	pos	7.49671e+07	7.46903e+07	7.23478e+07	7.04351e+07	8.31461e+07	8.01949e+07
M214T463	MLS002153472-01!N-Phenylanthranilic acid91-40-7	214.086	463.4	213.079	1.1892	C13H11NO2	[M+H]+							GNPS	1	pos	5.58902e+07	5.81324e+07	5.72677e+07	2.19188e+08	2.11564e+08	2.23314e+08
M214T692	2-(2-hepten-1-yl)-3-methyl-4-Quinolinol	214.123	692.3	213.115	0.654298	C14H15NO	[M+H]+					1052274-26-6		GNPS	1	pos	1.72066e+06	1.27457e+06	1.12056e+06	1.61623e+06	1.50575e+06	877111
M216T106	Mecarbinate	216.098	106	233.105	0.188156	C13H15NO3	[M+H-H2O]+					15574-49-9		GNPS	1	pos	1.34593e+08	7.69178e+07	7.55447e+07	7.25842e+07	7.84698e+07	7.73061e+07
M217T258	MLS000728634-01!	217.016	257.7	234.029	23.5297	C11H10N2S2	[M+H-H2O]+							GNPS	1	pos	2.45691e+07	2.28408e+07	2.49175e+07	2.39153e+07	2.25312e+07	2.25844e+07
M218T584	MLS001049016-01![2-(1H-indol-3-yl)-2-oxoethyl] acetate	218.081	583.7	217.074	0.775914	C12H11NO3	[M+H]+							GNPS	1	pos	3.73921e+06	4.26475e+06	1.91113e+06	3.71539e+06	3.94e+06	2.19194e+06
M221T510	MLS002207275-01!	221.081	510.4	238.084	18.5925	C12H14O5	[M+H-H2O]+							GNPS	1	pos	1.2969e+08	1.39081e+08	1.4057e+08	1.31044e+08	1.41411e+08	1.32605e+08
M223T925	MLS002637643-01!	223.064	924.7	223.063	1.21702	C14H9NO2	[M]+							GNPS	1	pos	9.49261e+06	1.38143e+07	6.6001e+06	7.36599e+06	7.34647e+06	7.96501e+06
M224T699_2	pellitorine	224.2	699.1	223.354	2.18742	C14H25NO	[M+H]+	Carboxylic acids and derivatives	Carboxylic acid derivatives			18836-52-7/		GNPS	1	pos	2.87326e+07	2.93413e+07	3.25733e+07	3.11454e+07	3.30382e+07	2.96988e+07
M244T710_2	NCGC00380389-01!8-acetamido-2-methyl-7-oxononanoic acid	244.154	710.1	243.147	3.00693	C12H21NO4	[M+H]+							GNPS	1	pos	3.142e+06	2.83957e+06	2.6966e+06	3.2396e+06	2.72095e+06	2.40136e+06
M244T662	NCGC00385670-01!N-(10-hydroxy-10-methylundecyl)acetamide	244.227	661.8	243.22	2.06844	C14H29NO2	[M+H]+							GNPS	1	pos	1.27013e+06	388536	1.11316e+06	1.19271e+06	1.31788e+06	921847
M227T271	3-methyl-2-nonyl-4-Quinolinol	227.132	271.2	227.131	3.01955	C15H17NO	[M]+					137078-66-1		GNPS	1	pos	8.88685e+07	8.63594e+07	7.76674e+07	7.19076e+07	9.38396e+07	5.21307e+07
M246T430	Marmesin	246.088	430.3	246.089	6.09539	C14H14O4	[M]+	Coumarins and derivatives	Furanocoumarins	C09276	Chemical structure transformation maps	13849-08-6	HMDB0030786	GNPS	1	pos	1.40401e+07	1.66219e+07	1.63974e+07	1.50997e+07	1.47598e+07	1.49439e+07
M230T353_1	Osthenol	230.092	352.8	230.094	8.69216	C14H14O3	[M]+	Coumarins and derivatives	Hydroxycoumarins	C18080	Chemical structure transformation maps	484-14-0	HMDB0034130	GNPS	1	pos	6.13559e+07	6.57099e+07	6.64341e+07	6.41012e+07	6.49511e+07	6.11069e+07
M230T300	Methoxetamine	230.15	299.9	247.157	0.0221073	C15H21NO2	[M+H-H2O]+							GNPS	1	pos	1.11423e+08	1.2245e+07	3.05475e+07	3.13759e+07	2.59942e+07	1.14468e+08
M232T620	NCGC00380830-01!methyl 2-[(2-hydroxy-3-methylbutanoyl)amino]-3-methylbutanoate	232.154	619.8	231.147	0.283639	C11H21NO4	[M+H]+							GNPS	1	pos	1.14786e+07	1.09718e+07	1.00689e+07	8.38976e+06	1.22849e+07	1.20288e+07
M234T269	NCGC00160205-01!N-methyl-2,4-Dihydroxy-3-phenylquinoline	234.086	269	251.095	3.39471	C16H13NO2	[M+H-H2O]+							GNPS	1	pos	2.25131e+07	1.86989e+07	2.36892e+07	2.45433e+07	1.82227e+07	1.74303e+07
M235T127	NCGC00160280-01!N-methyl-metacryloyl-lupinine	235.191	127.2	252.196	10.7509	[C15H26NO2]+	[M+H-H2O]+							GNPS	1	pos	1.15697e+07	1.2426e+07	2.69622e+06	1.43734e+07	3.17544e+06	3.54034e+06
M237T122	2-(diethylamino)ethyl 4-aminobenzoate	237.159	122.4	236.152	2.75714	C13H20N2O2	[M+H]+							GNPS	1	pos	8.50679e+07	6.53419e+07	6.94152e+07	1.00986e+08	6.70819e+07	6.58978e+07
M244T275	4-oxododecanedioic acid	244.129	274.7	244.131	10.5426	C12H20O5	[M]+	Endogenous Metabolites; Natural Products/Medicines						mzCloud	1	pos	1.51235e+08	1.44767e+08	1.73441e+08	1.70809e+08	1.61454e+08	1.58758e+08
M237T664	dexmedetomidine hydrochloride	237.122	663.5	236.74	28.2461	C13H16N2.HCl	[M+H]+	Benzene and substituted derivatives	Xylenes			145108-58-3/		GNPS	1	pos	2.99696e+07	2.96497e+07	5.51075e+07	2.27631e+07	5.97675e+07	2.26958e+07
M254T306_2	MLS001049075-01![(6aR,9R)-7-methyl-6,6a,8,9-tetrahydro-4H-indolo[4,3-fg]quinoline-9-yl]methanol	254.141	306.3	254.142	2.01933	C16H18N2O	[M]+							GNPS	1	pos	5.19919e+07	4.79547e+07	4.30312e+07	5.81194e+07	3.76099e+07	5.16322e+07
M238T216	Atomoxetine hydrochloride	238.155	215.9	255.162	0.0827529	C17H21NO	[M+H-H2O]+							GNPS	1	pos	7.08345e+08	7.57761e+08	6.31685e+08	6.86194e+08	8.21815e+08	6.81162e+08
M239T395_1	NCGC00381029-01!1-(3-ethyl-2,4-dihydroxy-6-methoxyphenyl)butan-1-one	239.129	394.7	238.121	5.49889	C13H18O4	[M+H]+							GNPS	1	pos	4.23712e+07	7.47242e+07	3.93908e+07	4.14556e+07	4.23328e+07	7.00023e+07
M239T345	MLS000069690-01!	239.126	345.1	256.134	2.95648	C13H21ClN2O	[M+H-H2O]+							GNPS	1	pos	2.5837e+07	3.44322e+07	2.93713e+07	2.79518e+07	3.10802e+07	4.56688e+07
M239T382_2	SALBUTAMOL SULFATE	239.158	382.4	239.152	25.3241	C13H21NO3	[M]+							GNPS	1	pos	1.06092e+07	1.25708e+07	1.24483e+07	1.29233e+07	1.2143e+07	1.24049e+07
M240T85_1	Levamisole hydrochloride	240.049	85.4	240.049	0.833163	C11H12N2S. HCl	[M]+			C07906		16595-80-5		GNPS	1	pos	4.11876e+06	3.89197e+06	3.38743e+06	3.66285e+06	4.09958e+06	4.0795e+06
M240T85_2	MLS000728602-01!(12bS)-2,3,6,7,12,12b-hexahydro-1H-indolo[2,3-a]quinolizin-4-one	240.131	85	240.126	21.8083	C15H16N2O	[M]+							GNPS	1	pos	1.35103e+07	1.2949e+07	1.2938e+07	1.29114e+07	1.30362e+07	1.38844e+07
M240T123	3-Methoxymorphinan	240.17	122.7	257.178	0.542794	C17H23NO	[M+H-H2O]+	Morphinans				1531-25-5	HMDB0014045	GNPS	1	pos	3.20539e+07	3.63948e+07	3.68363e+07	3.58604e+07	3.39982e+07	3.13166e+07
M241T712	Imiquimod	241.144	712.2	240.304	4.44761	C14H16N4	[M+H]+	Organonitrogen compounds	Amines			99011-02-6	HMDB0014862	GNPS	1	pos	5.80426e+06	6.22024e+06	4.22566e+06	4.89775e+06	5.0474e+06	4.46094e+06
M242T319	2-Heptyl-3-hydroxy-quinolone	242.15	319.4	259.157	0.140409	C16H21NO2	[M+H-H2O]+			C11848	Cellular community - prokaryotes; Biosynthesis of other secondary metabolites; Global and overview maps			GNPS	1	pos	1.89857e+08	1.86493e+08	1.94746e+08	1.94947e+08	3.18939e+08	2.55618e+08
M242T123_2	MLS001074335-01!(3,5-dimethyl-1-adamantyl)amine nitrate	242.162	123	242.163	3.89229	C12H22N2O3	[M]+							GNPS	1	pos	6.78247e+07	6.18956e+07	6.93194e+07	7.28244e+07	6.89343e+07	6.74276e+07
M242T378	MLS001201728-01!2-(4-Phenyl-piperidin-1-yl)-cyclohexanol	242.186	377.9	259.194	0.332059	C17H25NO	[M+H-H2O]+							GNPS	1	pos	1.02825e+08	3.30758e+08	9.81864e+07	9.72324e+07	1.06237e+08	1.00312e+08
M260T364	7,8-Dihydroyangonin	260.103	363.9	260.105	9.0695	C15H16O4	[M]+	Kavalactones				3155-52-0	HMDB0033016	mzCloud	1	pos	3.72718e+07	1.59675e+07	2.31949e+07	2.12737e+07	2.24e+07	1.82371e+07
M244T651	NCGC00380633-02_C14H16N2O2_Pyrrolo[1,2-a]pyrazine-1,4-dione, hexahydro-3-(phenylmethyl)-	244.118	650.9	244.121	14.2462	C14H16N2O2	[M]+					14705-60-3		GNPS	1	pos	3.70135e+06	5.61793e+06	4.34467e+06	4.39517e+06	6.04395e+06	3.61178e+06
M244T99	N1-Norphysostigmine	244.14	99	261.148	0.789907	C14H19N3O2	[M+H-H2O]+					116103-18-5		GNPS	1	pos	4.42023e+08	4.10706e+08	4.09336e+08	3.3499e+08	4.41026e+08	4.35532e+08
M262T368_2	MLS002153855-01!Norcyclobenzaprine303-50-4	262.159	367.6	261.152	0.860578	C19H19N	[M+H]+							GNPS	1	pos	5.2611e+07	5.38271e+07	1.67283e+07	2.90405e+07	4.41338e+07	1.64782e+07
M244T761	(R)-flurbiprofen	244.263	761.3	244.261	9.33419	C15H13FO2	[M]+	Benzene and substituted derivatives	Halobenzenes			51543-40-9/		GNPS	1	pos	3.96839e+06	5.10773e+06	5.81236e+06	4.38871e+06	4.29143e+06	4.05928e+06
M264T550	Metylperon	264.178	550.1	263.169	9.77164	C16H22FNO	[M+H]+							GNPS	1	pos	7.27136e+06	6.16112e+06	1.03112e+07	1.02765e+07	6.80995e+06	6.24181e+06
M247T353_1	N-acetyltryptophan	247.111	352.8	246.262	13.2802	C13H14N2O3	[M+H]+	Carboxylic acids and derivatives	Carboxylic acid derivatives			87-32-1/		GNPS	1	pos	2.60327e+08	2.58949e+08	2.60411e+08	2.5276e+08	2.79322e+08	2.47371e+08
M265T324	(-)-Apparicine	265.171	324.1	264.163	3.67823	C18H20N2	[M+H]+			C09036		2122-36-3		GNPS	1	pos	4.06017e+06	4.28417e+06	1.02731e+07	5.28573e+06	1.26864e+07	4.14988e+06
M247T103	NCGC00385437-01!5-undecylbenzene-1,3-diol	247.201	103.1	264.209	1.60248	C17H28O2	[M+H-H2O]+							GNPS	1	pos	5.6036e+06	4.378e+06	4.58915e+06	2.31165e+06	4.69146e+06	5.94425e+06
M249T74	MLS002153444-01!6-CHLOROMELATONIN63762-74-3	249.074	74.4	266.082	2.2941	C13H15ClN2O2	[M+H-H2O]+							GNPS	1	pos	2.90146e+06	2.75519e+06	567419	562791	413018	2.16795e+06
M268T524	NCGC00160325-01!6,7-Dimethoxy-1-phenyl-3,4-dihydro-isoquinoline	268.133	523.7	267.126	0.728056	C17H17NO2	[M+H]+							GNPS	1	pos	1.34221e+08	1.46563e+08	1.10202e+08	1.36652e+08	1.10916e+08	1.08136e+08
M250T168	NCGC00160349-01!BREVICARINE	250.166	168.4	267.174	0.0546517	C17H21N3	[M+H-H2O]+							GNPS	1	pos	1.98143e+07	3.31562e+06	2.01493e+07	2.39488e+07	3.53394e+06	1.5375e+07
M251T629	Diethylstilbestrol (Stilbestrol)	251.139	628.6	268.146	0.0164053	C18H20O2	[M+H-H2O]+					56-53-1		GNPS	1	pos	1.11257e+07	1.08204e+07	1.15261e+07	1.07414e+07	1.05515e+07	1.06694e+07
M252T112	Disipal	252.17	111.7	269.178	0.516936	C18H23NO	[M+H-H2O]+							GNPS	1	pos	2.56862e+07	2.79219e+07	3.59031e+07	3.49124e+07	2.69732e+07	2.59943e+07
M252T753	(2E,4E)-N-isobutyl-2,4-dodecadienamide	252.232	753.3	251.408	0.755447	C16H29NO	[M+H]+	Carboxylic acids and derivatives	Carboxylic acid derivatives					GNPS	1	pos	7.39627e+07	7.40557e+07	7.63527e+07	8.2417e+07	8.63194e+07	7.54708e+07
M254T95	MLS001211239-01!Isonicotinic acid (4-hydroxy-3-methoxy-benzylidene)-hydrazide	254.087	95	271.096	6.52248	C14H13N3O3	[M+H-H2O]+							GNPS	1	pos	2.14643e+07	2.2536e+07	2.66943e+07	1.79014e+07	3.15904e+07	2.96486e+07
M272T716	(E,E)-Trichostachine	272.128	715.9	271.121	0.646755	C16H17NO3	[M+H]+	Benzodioxoles		C10174		25924-78-1	HMDB0029374	GNPS	1	pos	1.40065e+07	1.47598e+07	1.38761e+07	1.47957e+07	2.41945e+07	2.14724e+07
M254T392	MLS001148635-01!Pronestyl	254.138	391.6	271.145	0.417113	C13H22ClN3O	[M+H-H2O]+							GNPS	1	pos	3.19891e+07	2.51918e+07	2.71887e+07	2.80252e+07	2.53406e+07	2.73704e+07
M254T279	Anabasamine	254.162	278.9	253.343	12.88	C16H19N3	[M+H]+	Organonitrogen compounds	Amines					GNPS	1	pos	1.23844e+10	3.5491e+09	1.29588e+10	1.22077e+10	3.60619e+09	3.5082e+09
M256T410	Tolcapone	256.059	409.9	273.064	9.1151	C14H11NO5	[M+H-H2O]+	Benzene and substituted derivatives	Benzophenones	C07949		134308-13-7	HMDB0014468	GNPS	1	pos	1.16502e+07	1.05993e+07	9.41885e+06	1.24123e+07	1.26884e+07	1.08131e+07
M256T113	(E)-4-(3,5-dimethoxystyryl)phenol	256.118	113.5	256.11	29.8911	C16H16O3	[M]+							GNPS	1	pos	2.06027e+07	1.69826e+07	2.11506e+07	2.15771e+07	1.86197e+07	1.57777e+07
M256T105	MLS002153291-01!R(+)-3-(3-Hydroxyphenyl)-N-propylpiperidine hydrochloride	256.147	105.5	255.139	3.24812	C14H22ClNO	[M+H]+							GNPS	1	pos	6.91636e+07	6.17235e+07	5.58943e+07	5.41907e+07	6.34485e+07	5.61194e+07
M256T663	Pterostilbene	256.118	663.1	256.11	29.6739	C16H16O3	[M]+			C10287	Biosynthesis of other secondary metabolites	537-42-8		BioDeepDB	1	pos	5.592e+06	6.24387e+06	5.71609e+06	6.11759e+06	6.31679e+06	6.07661e+06
M260T571	Ramelteon (TAK-375)	260.165	571.1	259.344	0.749863	C16H21NO2	[M+H]+	Organooxygen compounds	Ethers			196597-26-9/		GNPS	1	pos	7.1794e+06	7.5626e+06	6.37491e+06	5.11457e+06	8.48265e+06	5.20109e+06
M261T435	MLS001074120-01!	261.087	435.3	261.08	24.8137	C14H12FNO3	[M]+							GNPS	1	pos	5.30835e+07	5.07101e+07	5.18979e+07	5.13564e+07	5.41826e+07	5.35455e+07
M261T526	NCGC00384639-01_C14H16N2O3_Pyrrolo[1,2-a]pyrazine-1,4-dione, hexahydro-3-[(4-hydroxyphenyl)methyl]-	261.125	526.3	260.116	4.71663	C14H16N2O3	[M+H]+							GNPS	1	pos	1.58553e+07	6.67437e+06	2.00155e+07	6.88057e+06	3.46435e+07	7.26214e+06
M263T122	MLS000863568-01!3,3,5-trimethyl-11H-pyrano[3,2-a]carbazole	263.131	122.1	263.131	1.08629	C18H17NO	[M]+							GNPS	1	pos	8.30207e+07	8.18311e+07	4.36718e+07	8.17348e+07	7.61714e+07	8.48007e+07
M281T476	Xylometazoline HCl	281.177	475.5	280.171	2.854	C16H25ClN2	[M+H]+					1218-35-5		GNPS	1	pos	1.78139e+07	1.64131e+07	1.16928e+07	1.58446e+07	1.65457e+07	1.60391e+07
M265T406	Dihydrophaseic acid	265.138	406.4	282.147	5.15204	C15H22O5	[M+H-H2O]+	Prenol lipids	Sesquiterpenoids	C15971	Metabolism of terpenoids and polyketides	41756-77-8	HMDB0038660	GNPS	1	pos	1.91567e+07	2.12223e+07	1.93507e+07	2.61717e+07	1.69312e+07	1.958e+07
M265T608	(-)-Quebrachamine	265.199	608.4	282.21	10.4299	C19H26N2	[M+H-H2O]+	Quebrachamine alkaloids		C09235		4850-21-9	HMDB0030260	GNPS	1	pos	2.57851e+06	1.93951e+06	2.96099e+06	1.8327e+06	2.97987e+06	1.36741e+06
M266T78_1	Makaluvamine N	265.996	77.6	265.992	12.9685	[C10H9BrN3O]+	[M]+							GNPS	1	pos	1.76256e+06	1.76004e+06	1.7665e+06	1.10457e+06	1.6811e+06	1.51892e+06
M267T114	Tropisetron	267.145	113.7	284.152	0.875928	C17H20N2O2	[M+H-H2O]+			C13666		89565-68-4		GNPS	1	pos	6.47722e+06	7.36512e+06	1.05983e+07	6.9948e+06	6.87316e+06	7.6392e+06
M268T389_3	Azacyclonol	268.166	389.2	267.366	11.8967	C18H21NO	[M+H]+	Organooxygen compounds	Alcohols and polyols			115-46-8/		GNPS	1	pos	3.32511e+07	3.29552e+07	3.71308e+07	4.27544e+07	2.91431e+07	5.00682e+07
M269T761	NCGC00385864-01_C15H12N2O3_3-Isoquinolinecarboxylic acid, 1,2-dihydro-1-oxo-4-(1H-pyrrol-2-yl)-, methyl ester	269.091	760.8	268.085	2.48333	C15H12N2O3	[M+H]+							GNPS	1	pos	1.10961e+07	1.15626e+07	1.10136e+07	1.15283e+07	1.06806e+07	1.0572e+07
M270T105	MLS000515799-01!	270.117	104.8	269.112	9.92148	C10H15N5O4	[M+H]+							GNPS	1	pos	9.23301e+06	1.25982e+07	7.40439e+06	4.76469e+06	7.45968e+06	8.8353e+06
M271T687	Leflunomide	271.072	687.1	270.062	11.4797	C12H9F3N2O2	[M+H]+	Benzene and substituted derivatives	Anilides	C07905		75706-12-6	HMDB0015229	GNPS	1	pos	1.65305e+06	2.08655e+06	1.92374e+06	2.23049e+06	2.06245e+06	1.87031e+06
M273T70	MLS000069748-01!5ALPHA-ANDROST-16-EN-3-ONE	273.228	69.6	272.214	24.9187	C19H28O	[M+H]+							GNPS	1	pos	817564	1.03145e+06	1.19417e+06	1.07953e+06	1.1019e+06	1.11634e+06
M272T802	1-deoxymethylsphinganine	272.294	801.6	271.482	3.27148	C17H37NO	[M+H]+	Organooxygen compounds	Alcohols and polyols					GNPS	1	pos	2.8936e+06	3.28811e+06	2.0774e+06	3.26577e+06	983704	2.73267e+06
M274T168	NCGC00380603-02_C15H17NO5_Benzoic acid, 4-[[tetrahydro-2-[(1E)-3-hydroxy-1-buten-1-yl]-5-oxo-3-furanyl]amino]-	274.104	167.7	291.111	2.77762	C15H17NO5	[M+H-H2O]+					144397-99-9		GNPS	1	pos	7.78159e+06	8.7532e+06	4.24104e+07	8.44083e+06	7.85183e+06	4.39563e+07
M274T148	Diphenhydramine hydrochloride	274.133	148.2	291.139	5.59582	C17H21NO. HCl	[M+H-H2O]+			C07784		147-24-0		GNPS	1	pos	2.71524e+08	1.80521e+08	2.57204e+08	3.15725e+08	1.98218e+08	2.75043e+08
M275T744_3	10-deoxygerfelin	275.277	744	274.269	2.63008	C15H14O5	[M+H]+	Organooxygen compounds	Ethers					GNPS	1	pos	2.11248e+07	2.52783e+07	1.76375e+07	2.11892e+07	5.0569e+07	2.69395e+07
M275T326_1	NCGC00381382-01_C14H14N2O4_Cyclohepta[b]pyrrole-3-propanoic acid, alpha-(acetylamino)-1,4-dihydro-4-oxo-	275.103	326.2	274.095	0.607308	C14H14N2O4	[M+H]+							GNPS	1	pos	5.09859e+07	4.67743e+07	5.01368e+07	4.80636e+07	5.12971e+07	4.58438e+07
M276T87	MLS000860013-01!5-(N,N-Dimethyl)amiloride hydrochloride	276.047	87.3	293.056	3.72906	C8H13Cl2N7O	[M+H-H2O]+							GNPS	1	pos	2.51344e+07	2.50559e+07	2.59304e+07	2.5131e+07	2.94802e+07	2.87212e+07
M276T399	MLS000069716-01!SULFABENZAMIDE	276.054	399.2	276.057	11.8211	C13H12N2O3S	[M]+							GNPS	1	pos	1.8448e+07	1.6478e+07	1.98286e+07	1.77022e+07	1.74136e+07	1.97684e+07
M276T433_2	MLS002694822-01!2-oxo-1H-quinoline-4-carboxylic acid	276.134	433.5	275.127	0.606242	C14H17N3O3	[M+H]+							GNPS	1	pos	3.55951e+08	3.443e+08	3.64591e+08	3.68267e+08	3.80806e+08	3.60194e+08
M293T387	9-methyl-3-[(2-methylimidazol-1-yl)methyl]-2,3-dihydro-1H-carbazol-4-one	293.152	386.7	293.153	1.40619	C18H19N3O	[M]+							GNPS	1	pos	1.0068e+08	1.05228e+08	8.78634e+07	1.26754e+08	8.75958e+07	8.37442e+07
M276T169	MLS001056787-01!(+)-N-Allylnormetazocine hydrochloride	276.147	168.8	293.155	1.05716	C17H24ClNO	[M+H-H2O]+							GNPS	1	pos	5.73166e+08	5.45332e+08	4.809e+08	4.94535e+08	1.69603e+08	4.63067e+08
M276T577	Physostigmine	276.171	577.3	275.163	1.89737	C15H21N3O2	[M+H]+	Indoles and derivatives	Pyrroloindoles	C06535	Chemical structure transformation maps; Global and overview maps	57-47-6/57-64-7	HMDB0015116	GNPS	1	pos	3.68026e+06	1.84879e+06	3.6852e+06	3.67124e+06	3.30589e+06	3.51922e+06
M277T404	NCGC00169318-02!(E)-7-(4-methoxy-5-methyl-6-oxopyran-2-yl)-5-methyloct-6-enoic acid	277.138	403.5	294.147	4.29318	C16H22O5	[M+H-H2O]+							GNPS	1	pos	3.24136e+07	3.30085e+07	2.91778e+07	2.7429e+07	2.62375e+07	2.88666e+07
M277T555	NCGC00380786-01!3-methoxy-4-(3-methylbut-2-enyl)-5-[(E)-2-phenylethenyl]phenol	277.154	555.1	294.162	0.16577	C20H22O2	[M+H-H2O]+							GNPS	1	pos	4.02982e+07	4.04244e+07	4.19456e+07	5.05923e+07	5.02757e+07	4.30357e+07
M277T123	NCGC00169702-02!(5R)-5-hydroxy-1-(4-hydroxy-3-methoxyphenyl)decan-3-one	277.175	122.9	294.183	0.993277	C17H26O4	[M+H-H2O]+							GNPS	1	pos	1.90797e+07	1.24722e+07	1.79263e+07	1.47223e+07	1.70104e+07	1.62385e+07
M278T346	Propranolol HCl	278.122	345.9	295.134	14.6433	C16H22ClNO2	[M+H-H2O]+					318-98-9		GNPS	1	pos	1.065e+07	1.69581e+07	1.18042e+07	8.88359e+06	1.15683e+07	1.32459e+07
M278T105	3,7-dimethyl-1-(5-oxohexyl)purine-2,6-dione	278.137	105.1	278.138	3.20143	C13H18N4O3	[M]+							GNPS	1	pos	5.24837e+07	9.00352e+07	1.50361e+07	6.64258e+07	8.97439e+07	3.17067e+07
M279T169	NCGC00180099-02!methyl 2-[(3-formamido-2-hydroxybenzoyl)amino]-3-hydroxybutanoate	279.099	168.5	296.101	21.848	C13H16N2O6	[M+H-H2O]+							GNPS	1	pos	3.37604e+07	3.11747e+07	2.34501e+07	2.38e+07	1.05211e+08	2.06887e+07
M279T351	LOMIFYLLINE	279.146	350.8	278.308	1.55318	C13H18N4O3	[M+H]+	Organooxygen compounds	Carbonyl compounds			10226-54-7/		GNPS	1	pos	6.58944e+07	6.55704e+07	1.12053e+07	1.25742e+08	6.67515e+07	1.16347e+07
M279T102_2	NCGC00381116-01!(E)-4-hydroxy-4-[4-hydroxy-2-[(E)-6-oxohept-1-enyl]cyclopentyl]but-2-enoic acid	279.155	101.9	296.162	1.29008	C16H24O5	[M+H-H2O]+							GNPS	1	pos	3.67397e+07	3.59366e+07	4.01219e+07	3.38519e+07	2.56811e+07	3.29814e+07
M280T572	Sibutramine	280.181	572.4	279.175	4.47393	C17H26ClN	[M+H]+	Benzene and substituted derivatives	Halobenzenes	C07247		106650-56-0/84485-00-7	HMDB0015237	GNPS	1	pos	2.55089e+06	4.50883e+06	4.20651e+06	3.94281e+06	3.03865e+06	5.12517e+06
M280T92	Ibogamine	280.193	92.2	280.194	3.92587	C19H24N2	[M]+			C09215		481-87-8		GNPS	1	pos	9.60525e+07	8.8514e+07	8.63207e+07	9.26766e+07	8.89744e+07	8.82813e+07
M281T85	MLS001077329-01!	280.983	85.1	280.989	22.5814	C9H10Cl3N3O	[M]+							GNPS	1	pos	932936	3.18563e+06	3.36248e+06	2.99781e+06	3.26818e+06	936959
M281T447_2	Gravelliferone	281.149	446.6	298.157	0.140246	C19H22O3	[M+H-H2O]+	Coumarins and derivatives	Hydroxycoumarins			21316-80-3	HMDB0030729	GNPS	1	pos	2.67983e+09	2.89257e+09	2.88997e+09	2.87018e+09	2.92205e+09	2.89773e+09
M281T503	aspidofractinine	281.205	502.8	280.407	12.3584	C19H24N2	[M+H]+	Organonitrogen compounds	Amines					GNPS	1	pos	3.36379e+06	4.60128e+06	4.73306e+06	4.99423e+06	3.49074e+06	4.19461e+06
M282T591	4-amino-5-chloro-N-[2-(diethylamino)ethyl]-2-methoxybenzamide	282.132	591.5	299.14	0.427544	C14H22ClN3O2	[M+H-H2O]+							GNPS	1	pos	3.04168e+06	3.04014e+06	1.40258e+07	1.00507e+07	1.21373e+07	1.0552e+07
M282T664_2	MLS001049051-01!1-quinolin-8-yl-2,3,4,9-tetrahydro-1H-pyrido[3,4-b]indole	282.135	664.2	299.142	0.306435	C20H17N3	[M+H-H2O]+							GNPS	1	pos	2.44565e+07	2.07237e+07	1.74894e+07	2.57657e+07	2.17103e+07	2.52522e+07
M283T81	MLS001401451-01!Pyrazinecarboxamide, 3,5-diamino-N-(aminoiminomethyl)-6-chloro- [CAS]	283.036	81.3	283.035	4.14098	C6H11Cl2N7O2	[M]+							GNPS	1	pos	6.69782e+06	7.02497e+06	6.50646e+06	6.71945e+06	6.56223e+06	6.992e+06
M283T565	NCGC00380262-01!2,3,5,7-tetramethoxy-9,10-dihydrophenanthrene	283.129	564.5	300.136	0.617669	C18H20O4	[M+H-H2O]+							GNPS	1	pos	1.80286e+06	1.93844e+06	8.21106e+06	7.02865e+06	6.78666e+06	6.88201e+06
M284T166	NCGC00169436-02_C17H17NO3_Phenylalanine, N-benzoyl-, methyl ester	284.131	166.1	283.121	11.5461	C17H17NO3	[M+H]+							GNPS	1	pos	1.13854e+07	6.75198e+06	1.21223e+07	9.21783e+06	6.5305e+06	1.08268e+07
M285T397	NCGC00015741-06!NORDIHYDROGUAIARETIC ACID	285.145	396.7	302.152	0.788428	C18H22O4	[M+H-H2O]+							GNPS	1	pos	5.01469e+07	4.84344e+07	3.98234e+07	4.3466e+07	4.74119e+07	4.74773e+07
M286T561	MLS001074128-01!ALPHA-[1-(T-BUTYLAMINO)ETHYL]-2,5-DIMETHOXYBENZYL ALCOHOL HYDROCHLORIDE	286.154	561.3	303.16	6.33444	C15H26ClNO3	[M+H-H2O]+							GNPS	1	pos	6.15049e+07	6.96213e+07	6.4088e+07	6.35142e+07	6.08607e+07	6.27923e+07
M304T519_2	Antibiotic TAN 1169A	304.166	519.4	303.158	0.764281	C16H21N3O3	[M+H]+					132663-95-7		GNPS	1	pos	1.2149e+08	1.21467e+08	1.2312e+08	1.28688e+08	1.24438e+08	1.17155e+07
M287T322	MLS002153304-01!Rutaecarpine84-26-4	287.106	322.5	287.106	0.912682	C18H13N3O	[M]+							GNPS	1	pos	2.59887e+06	6.07716e+06	5.74351e+06	7.60328e+06	5.25507e+06	2.80998e+06
M287T149	MLS001076525-01!8-CYCLOPENTYL-1,3-DIPROPYLXANTHINE	287.182	149.4	304.19	3.10608	C16H24N4O2	[M+H-H2O]+							GNPS	1	pos	2.01804e+08	1.8257e+08	1.70188e+08	1.82861e+08	1.90966e+08	1.9026e+08
M287T102_1	cis-[8]-Shogaol	287.196	102.4	304.204	1.08206	C19H28O3	[M+H-H2O]+	Benzene and substituted derivatives	Phenols and derivatives				HMDB0031464	GNPS	1	pos	2.88681e+06	5.13269e+06	4.32516e+06	2.99751e+06	4.73187e+06	2.56856e+06
M306T296	Entacapone	306.108	296	305.101	1.4589	C14H15N3O5	[M+H]+	Cinnamic acids and derivatives	Hydroxycinnamic acids and derivatives	C07943		130929-57-6	HMDB0012226	GNPS	1	pos	1.49982e+06	1.41399e+06	4.49375e+06	3.97637e+06	5.05833e+06	4.01106e+06
M288T109_1	N-[3-(3-cyanopyrazolo[1,5-a]pyrimidin-7-yl)phenyl]-N-ethylacetamide	288.119	108.9	305.128	3.21429	C17H15N5O	[M+H-H2O]+							GNPS	1	pos	4.02355e+07	3.82377e+07	4.39533e+07	6.95203e+07	4.19082e+07	4.28282e+07
M288T228	NCGC00017337-18_C18H27NO3_6-Nonenamide, N-[(4-hydroxy-3-methoxyphenyl)methyl]-8-methyl-, (6E)-	288.192	228.4	305.199	1.18073	C18H27NO3	[M+H-H2O]+					25775-90-0		GNPS	1	pos	1.742e+07	1.1712e+07	4.65014e+06	1.80792e+07	1.02423e+07	1.89883e+07
M288T976	C17-Sphinganine	288.289	975.6	287.282	2.44693	C17H37NO2	[M+H]+							GNPS	1	pos	1.09143e+06	1.06022e+06	254609	204392	876599	272245
M289T76	2,4,6-trihydroxy-2-[(4-hydroxyphenyl)methyl]-2,3-dihydro-1-benzofuran-3-one	289.074	75.7	288.063	9.81029	C15H12O6	[M+H]+						HMDB0133540	GNPS	1	pos	9.53492e+06	9.26222e+06	8.92936e+06	8.24805e+06	8.34842e+06	7.79718e+06
M289T379	NCGC00187466-03!(E)-1-(5-hydroxy-2,2-dimethylchromen-6-yl)-3-phenylprop-2-en-1-one	289.118	379.1	306.126	1.24668	C20H18O3	[M+H-H2O]+							GNPS	1	pos	3.36575e+07	4.55362e+07	3.75752e+07	3.62675e+07	5.06816e+07	5.54957e+07
M290T323	NCGC00160253-01!1-(2-hydroxy-3-methyl)-butyl-hydrocotarnine	290.171	322.9	307.178	0.26095	C17H25NO4	[M+H-H2O]+							GNPS	1	pos	4.7226e+08	4.69639e+08	4.83278e+08	4.506e+08	4.96606e+08	4.8345e+08
M291T83	5-bromo-N-(4,5-dihydro-1H-imidazol-2-yl)quinoxalin-6-amine	291.012	83	291.012	1.86446	C11H10BrN5	[M]+							GNPS	1	pos	4.28216e+06	4.6711e+06	4.51526e+06	5.05871e+06	4.07098e+06	1.56587e+06
M291T608	MLS002153238-01!Nimustine hydrochloride42471-28-3	291.048	608.4	308.056	2.0445	C9H14Cl2N6O2	[M+H-H2O]+							GNPS	1	pos	1.24883e+07	1.64439e+07	1.21458e+07	1.09695e+07	1.05507e+07	1.06111e+07
M291T457	MLS000728650-01!	291.182	457.4	308.189	0.929358	C20H24N2O	[M+H-H2O]+							GNPS	1	pos	3.93565e+07	3.99834e+07	1.82408e+07	3.32978e+07	3.26399e+07	4.03108e+07
M293T635	NCGC00384680-01_C17H24O4_Bicyclo[7.2.0]undec-4-en-3-one, 11-[(acetyloxy)methyl]-4-(hydroxymethyl)-11-methyl-8-methylene-, (1R,4Z,9S)-	293.175	635	292.167	0.802416	C17H24O4	[M+H]+							GNPS	1	pos	1.92411e+06	3.497e+06	2.66998e+06	2.72548e+06	437675	8.36764e+06
M293T457_2	MLS002695918-01!70356-09-1	293.149	456.9	310.157	1.91222	C20H22O3	[M+H-H2O]+							GNPS	1	pos	3.9173e+08	3.9942e+08	4.03402e+08	4.0281e+08	3.66597e+08	3.91504e+08
M293T615	avobenzone	293.15	615.2	310.157	0.474161	C20H22O3	[M+H-H2O]+					70356-09-1		GNPS	1	pos	1.18778e+08	2.22326e+08	1.51118e+08	1.90427e+08	1.73784e+08	2.23019e+08
M293T770	Mestranol	293.185	770	310.193	2.61268	C21H26O2	[M+H-H2O]+	Steroids and steroid derivatives	Estrane steroids	C07618		72-33-3	HMDB0015446	GNPS	1	pos	3.67649e+06	2.99035e+06	3.75464e+06	5.06316e+06	3.61815e+06	4.08881e+06
M294T418	NCGC00385185-01_C18H21N3O2_(1Z)-4-Isopropyl-1-(2-methylpropylidene)-2H-pyrazino[2,1-b]quinazoline-3,6(1H,4H)-dione	294.156	418	311.163	1.21394	C18H21N3O2	[M+H-H2O]+							GNPS	1	pos	2.22507e+07	2.1899e+07	5.46327e+07	5.47786e+07	5.71051e+07	2.17426e+07
M294T578	MLS002153373-01!N-Vanillylnonanamide2444-46-4	294.206	577.9	293.199	2.61628	C17H27NO3	[M+H]+							GNPS	1	pos	1.49448e+07	1.67995e+07	5.41889e+06	1.52379e+07	1.52754e+07	1.62289e+07
M295T423	NCGC00160283-01!1-(8-Quinolinyl)-beta-carboline	295.111	423	295.111	0.499528	C20H13N3	[M]+							GNPS	1	pos	7.50891e+07	7.5317e+07	8.05314e+07	7.34442e+07	7.65161e+07	7.76796e+07
M295T783	13-KODE	295.226	782.8	294.43	0.91733	C18H30O3	[M+H]+					31385-09-8/		GNPS	1	pos	2.97565e+07	3.40913e+07	3.38623e+07	3.71599e+07	3.50241e+07	3.19153e+07
M296T401	MLS001056735-01!	296.132	401.3	296.129	8.25447	C15H21ClN2O2	[M]+							GNPS	1	pos	6.47264e+07	6.41083e+07	5.47103e+07	5.20859e+07	6.94754e+07	6.63014e+07
M314T297	Amitriptyline HCl	314.169	297.1	313.865	6.99162	C20H23N.HCl	[M+H]+					549-18-8/		GNPS	1	pos	1.84202e+08	1.73383e+08	1.8317e+08	1.67806e+08	1.81973e+08	1.74733e+08
M298T84	58-93-5	297.967	84.2	296.964	17.2886	C7H8ClN3O4S2	[M+H]+							GNPS	1	pos	3.80567e+06	3.83067e+06	4.10539e+06	3.1798e+06	3.85599e+06	3.31173e+06
M297T692	Duloxetine	297.123	691.5	297.416	13.0083	C18H19NOS	[M]+	Therapeutics/Prescription Drugs; Sports Doping Drugs		D07880		116539-59-4		mzCloud	1	pos	1.6242e+06	612329	616780	1.18267e+06	1.48642e+06	1.41098e+06
M298T674	Geissoschizoline	298.203	674.1	298.204	6.03616	C19H26N2O	[M]+			C09197		18397-07-4		GNPS	1	pos	3.7641e+06	5.18876e+06	4.03985e+06	7.54802e+06	5.46072e+06	4.29739e+06
M299T832	2-Undecyl-4(1H)-quinolinone	299.221	832.1	299.225	13.7509	C20H29NO	[M]+	Quinolines and derivatives	Quinolones and derivatives			56183-46-1	HMDB0032996	GNPS	1	pos	1.86809e+06	2.73098e+06	2.14897e+06	2.75481e+06	3.02919e+06	1.62037e+06
M301T661	Tsitsikammamine B	301.117	661.2	318.124	1.09867	[C19H16N3O2]+	[M+H-H2O]+							GNPS	1	pos	3.75617e+06	2.88958e+06	4.36191e+06	2.80579e+06	3.8204e+06	4.2092e+06
M301T689	MLS001049004-01!2,3-dihydroxy-N,N'-diphenylbutanediamide	301.118	689.4	300.111	0.607708	C16H16N2O4	[M+H]+							GNPS	1	pos	1.73495e+06	2.21243e+06	544999	2.29535e+06	2.29157e+06	479699
M302T393	MLS002153486-01!	302.147	392.9	301.135	15.3855	C17H20ClN3	[M+H]+							GNPS	1	pos	1.80654e+07	8.85409e+07	8.79089e+07	1.59233e+07	1.9627e+07	1.77012e+07
M321T583	Microsphaerone C_120103	321.181	582.9	320.174	0.259194	C17H24N2O4	[M+H]+					1095938-34-3		GNPS	1	pos	2.46096e+07	2.84769e+07	2.68894e+07	2.57088e+07	2.37625e+07	2.78542e+07
M306T85_2	MLS000069389-01!130-26-7	305.918	84.8	304.91	0.0505365	C9H5ClINO	[M+H]+							GNPS	1	pos	3.25414e+06	3.29541e+06	2.96054e+06	3.42122e+06	3.90441e+06	3.06715e+06
M324T529_1	MLS002693953-01!N-(8-hydroxy-6-methoxy-2-phenyl-4,4a,6,7,8,8a-hexahydropyrano[3,2-d][1,3]dioxin-7-yl)acetamide	324.144	528.8	323.137	0.112937	C16H21NO6	[M+H]+							GNPS	1	pos	8.20145e+06	6.70899e+06	1.32011e+07	7.47291e+06	6.78151e+06	9.87618e+06
M306T518	CETRAXATE HCl	306.17	517.7	305.163	1.58153	C17H23NO4	[M+H]+							GNPS	1	pos	7.60426e+06	7.78453e+06	7.36398e+06	1.50499e+07	1.30872e+07	2.53436e+07
M308T558	Tolnaftate	308.111	557.8	307.409	3.04707	C19H17NOS	[M+H]+	Thiocarbonyl compounds	Thiocarbamic acid derivatives			2398-96-1	HMDB0005005	GNPS	1	pos	1.15147e+07	1.20333e+07	1.15041e+07	1.17406e+07	1.54735e+07	1.12737e+07
M326T549	Dyclonine hydrochloride	326.188	549.2	325.181	0.100605	C18H28ClNO2	[M+H]+					536-43-6		GNPS	1	pos	9.20653e+06	1.20371e+07	1.98279e+07	6.29397e+06	1.39607e+07	1.45445e+07
M309T379	MLS001332643-01!Benoxinate hydrochloride5987-82-6	309.216	378.7	308.21	2.48614	C17H28N2O3	[M+H]+							MoNA	1	pos	1.47112e+07	1.52539e+07	1.74647e+07	1.65613e+07	1.42701e+07	1.73126e+07
M309T652	Sotalol (Betapace)	309.107	652.4	308.825	11.9143	C12H21ClN2O3S	[M+H]+	Organic sulfonic acids and derivatives	Organosulfonic acids and derivatives			959-24-0/		GNPS	1	pos	8.56661e+06	1.04307e+07	9.44458e+06	1.01669e+07	9.08348e+06	8.23343e+06
M310T106	NCGC00384906-01_C18H21N3O3_6H-Oxepino[2,3-d]pyrazino[1,2-a]pyrimidine-6,9(8H)-dione, 10,11-dihydro-8-(1-methylethyl)-11-(2-methylpropylidene)-, (11Z)-	310.15	106.4	327.158	1.79762	C18H21N3O3	[M+H-H2O]+							GNPS	1	pos	4.61898e+07	4.25038e+07	2.55643e+07	2.66435e+07	4.24054e+07	4.52725e+07
M311T124	caracurine VII	311.177	123.7	310.391	6.41453	C19H22N2O2	[M+H]+					466-85-3/		GNPS	1	pos	1.00037e+07	1.39626e+07	9.92692e+06	6.04397e+06	1.30305e+07	5.10992e+06
M311T941	3-(4-hydroxyphenyl)-3-oxopropyl beta-D-glucopyranoside	311.313	940.6	328.315	16.1702	C15H20O8	[M+H-H2O]+							GNPS	1	pos	1.38018e+07	1.48723e+07	1.54023e+07	1.5302e+07	1.28545e+07	1.28238e+07
M312T75_1	iodinated analogue of makaluvone	311.972	75.2	328.978	4.75049	[C11H10IN2O2]+	[M+H-H2O]+							GNPS	1	pos	4.7207e+06	4.6831e+06	3.85373e+06	3.21332e+06	3.40411e+06	3.28861e+06
M311T491	dienogest	311.185	490.5	311.418	10.3766	C20H25NO2	[M]+	Therapeutics/Prescription Drugs		D03799		c("65928-58-7", "65928-58-7")		mzCloud	1	pos	9.74404e+06	1.18085e+07	9.70105e+06	1.33889e+07	1.13096e+07	1.21258e+07
M314T78	1,1-dioxo-6-(trifluoromethyl)-3,4-dihydro-2H-1$l^{6},2,4-benzothiadiazine-7-sulfonamide	313.98	77.6	330.991	12.0976	C8H8F3N3O4S2	[M+H-H2O]+							GNPS	1	pos	1.72043e+06	2.15666e+06	345862	1.8293e+06	1.66459e+06	393447
M314T610	MLS001401393-01!ESMOLOL HYDROCHLORIDE	314.148	610.3	331.155	2.22191	C16H26ClNO4	[M+H-H2O]+							GNPS	1	pos	1.08902e+07	8.85737e+06	1.04633e+07	1.11112e+07	1.19972e+07	1.08392e+07
M331T692	(+)-Mahanimbine	331.197	692.3	331.194	11.4735	C23H25NO	[M]+	Indoles and derivatives	Carbazoles	C09220		21104-28-9	HMDB0030318	GNPS	1	pos	2.66985e+06	1.55249e+06	1.38018e+06	1.55579e+06	1.60439e+06	1.62215e+06
M315T421	NCGC00347858-02_C19H24O5_2-Propenoic acid, 2-methyl-, (3S,3aR,4S,4aR,7aR,8R,9aR)-2,3,3a,4,4a,5,7a,8,9,9a-decahydro-3,4a,8-trimethyl-2,5-dioxoazuleno[6,5-b]furan-4-yl ester	315.155	421.2	332.162	1.07842	C19H24O5	[M+H-H2O]+					34532-68-8		GNPS	1	pos	6.22349e+08	6.10285e+08	5.82109e+08	6.44601e+08	6.7636e+08	6.83377e+08
M334T623_2	NCGC00160255-01!CONVOLICINE	334.165	622.7	333.158	0.29577	C18H23NO5	[M+H]+							GNPS	1	pos	3.9446e+06	3.62189e+07	1.24407e+07	4.04009e+06	1.27701e+07	1.19873e+07
M316T722	Saxagliptin	316.194	721.9	315.41	24.2036	C18H25N3O2	[M+H]+	Organooxygen compounds	Alcohols and polyols			361442-04-8	HMDB0015634	GNPS	1	pos	1.81724e+06	1.21554e+06	1.19479e+06	1.78564e+06	1.59996e+06	1.14675e+06
M317T418_1	MLS002638522-01!	317.107	418	317.105	5.06662	C20H15NO3	[M]+							GNPS	1	pos	6.62628e+06	6.63088e+06	1.64212e+06	6.01998e+06	1.51942e+06	1.80907e+06
M334T474	Mycophenolic acid methyl ester_130118	334.142	474.2	334.142	0.184281	C18H22O6	[M]+					31858-66-9		GNPS	1	pos	8.7887e+07	9.29635e+07	9.40219e+07	9.75256e+07	9.88047e+07	5.83069e+07
M317T299	MLS001148620-01!	317.156	298.7	317.155	2.70508	C19H24ClNO	[M]+							GNPS	1	pos	4.81595e+07	4.85008e+07	6.88953e+07	5.59767e+07	6.97737e+07	7.52499e+07
M317T597	S(-)-Timolol maleate	317.169	597.4	316.157	13.9118	C13H24N4O3S	[M+H]+							GNPS	1	pos	6.68421e+06	4.98201e+06	4.81718e+06	5.06061e+06	8.64212e+06	7.67378e+06
M317T472_1	NCGC00384634-01_C18H23NO4_1H-Pyrrolo[3,2,1-de]phenanthridin-1-ol, 2,4,5,7,11b,11c-hexahydro-2,9,10-trimethoxy-, (1S,2S,11bS,11cS)-	317.163	472	317.163	1.23528	C18H23NO4	[M]+							GNPS	1	pos	2.6104e+07	2.93969e+07	2.5718e+07	2.76953e+07	1.9561e+07	2.47101e+07
M317T390_2	(E)-methyl 11-(5-carbamoyl-4-oxo-1,4-dihydropyridin-2-yl)undec-10-enoate_120104	317.182	390.2	334.189	0.0734973	C18H26N2O4	[M+H-H2O]+					1571877-55-8		GNPS	1	pos	3.29744e+07	1.43659e+08	1.53862e+08	1.70157e+08	1.59333e+08	1.46311e+08
M335T682	Prostaglandin B2	335.22	681.7	334.214	4.70139	C20H30O4	[M+H]+	Fatty Acyls	Eicosanoids	C05954	Lipid metabolism; Nervous system; Global and overview maps	13367-85-6	HMDB0004236	GNPS	1	pos	2.07901e+07	2.37048e+07	1.9169e+07	1.91307e+07	1.9937e+07	2.02111e+07
M318T347	MLS002153903-01!Piperlongumine20069-09-4	318.135	347	317.126	4.40471	C17H19NO5	[M+H]+							GNPS	1	pos	1.25739e+07	1.33315e+07	1.16157e+07	1.46942e+07	1.19027e+07	1.25159e+07
M318T253	(E)-methyl 11-(5-carbamoyl-4-oxo-4H-pyran-2-yl)undec-10-enoate_120105	318.165	252.8	335.173	1.69377	C18H25NO5	[M+H-H2O]+							GNPS	1	pos	3.19406e+08	5.98598e+08	3.06394e+08	3.57713e+08	6.05566e+08	6.24078e+08
M318T378_1	NCGC00347634-02!2,3-dihydroxy-10,13-dimethyl-2,3,4,5,6,7,8,14,15,17-decahydro-1H-cyclopenta[a]phenanthrene-12,16-dione	318.182	377.8	318.183	2.54355	C19H26O4	[M]+							GNPS	1	pos	6.83984e+07	1.65686e+08	1.72224e+08	1.71057e+08	5.53196e+07	2.94784e+07
M336T255	Catharanthine	336.189	254.5	336.184	16.0624	C21H24N2O2	[M]+			C09107	Chemical structure transformation maps; Biosynthesis of other secondary metabolites; Global and overview maps	2468-21-5		GNPS	1	pos	5.07544e+07	5.51162e+07	5.56541e+07	5.42388e+07	5.54478e+07	4.44334e+07
M321T507_2	Coronaridine	321.192	507.1	338.199	0.105856	C21H26N2O2	[M+H-H2O]+			C09139		467-77-6		GNPS	1	pos	2.87309e+07	1.0528e+06	7.64622e+06	2.86473e+07	7.96512e+06	2.78903e+07
M322T130	MLS000756415-01!Methergine	322.187	130.1	339.195	1.06472	C20H25N3O2	[M+H-H2O]+							GNPS	1	pos	2.46555e+07	6.72287e+07	8.04454e+07	9.12599e+07	8.25924e+07	4.5709e+07
M322T541	NCGC00347618-02!3-hydroxy-N-(1-hydroxy-4-methylpentan-2-yl)-5-oxo-6-phenylhexanamide	322.2	541.2	321.194	3.05507	C18H27NO4	[M+H]+							GNPS	1	pos	3.03228e+07	3.24032e+07	3.23961e+07	3.13909e+07	3.27758e+07	3.20369e+07
M323T475_1	neobavaisoflavone	323.131	475.3	322.354	10.2588	C20H18O4	[M+H]+	Benzopyrans	1-benzopyrans					GNPS	1	pos	5.35751e+06	6.83088e+06	5.04469e+06	5.2404e+06	6.03551e+06	5.3892e+06
M323T485	MLS002153849-01!Etifenin63245-28-3	323.161	484.9	322.153	2.32762	C16H22N2O5	[M+H]+							GNPS	1	pos	6.05773e+07	7.37858e+07	6.6138e+07	5.30999e+07	6.17179e+07	5.72546e+07
M323T529	Norethindrone acetate	323.197	529.1	340.204	2.27106	C22H28O3	[M+H-H2O]+			C08152		51-98-9		GNPS	1	pos	2.66473e+08	2.79637e+08	2.75521e+08	2.2165e+08	2.71743e+08	1.86195e+08
M323T92_1	MLS000069833-01!TRANS-DIHYDROLISURIDE	323.215	91.9	340.226	11.3779	C20H28N4O	[M+H-H2O]+							GNPS	1	pos	3.50035e+09	3.71429e+09	3.40578e+09	3.50323e+09	3.78965e+09	7.4592e+07
M324T687	MLS002695974-01!	324.05	687.1	341.054	12.2892	C17H11NO7	[M+H-H2O]+							GNPS	1	pos	3.56435e+06	3.78039e+06	4.06701e+06	4.1086e+06	3.28053e+06	4.14007e+06
M324T292	NCGC00385937-01_C16H23NO7_2H-[1,6]Dioxacycloundecino[2,3,4-gh]pyrrolizine-2,6(3H)-dione, 4,5,8,10,12,13,13a,13b-octahydro-3,4-dihydroxy-3,4,5-trimethyl-, 11-oxide	324.141	291.8	341.147	1.79528	C16H23NO7	[M+H-H2O]+							GNPS	1	pos	2.54294e+07	2.55977e+07	2.70895e+07	2.2106e+07	2.28931e+07	2.15167e+07
M324T413	Pipernonaline	324.191	412.9	341.199	0.801178	C21H27NO3	[M+H-H2O]+	Benzodioxoles				88660-10-0	HMDB0030339	GNPS	1	pos	5.46446e+07	6.17912e+07	6.8134e+07	6.61815e+07	5.71087e+07	6.5079e+07
M325T637	Mecillinam	325.146	637.4	325.146	1.23022	C15H23N3O3S	[M]+			C21545		32887-01-7		GNPS	1	pos	2.54682e+06	825959	2.62338e+06	2.21753e+06	2.22478e+06	766372
M343T454	Sertraline HCl	342.691	453.8	342.691	0.291808	C17H18Cl3N	[M]+	Organonitrogen compounds	Amines			79559-97-0/		GNPS	1	pos	1.09639e+07	1.0026e+07	1.01464e+07	8.358e+06	1.12662e+07	1.07303e+07
M327T81	Niclosamide	326.999	81.5	327.12	17.1618	C13H8Cl2N2O4	[M+H]+					50-65-7/		GNPS	1	pos	2.73058e+06	3.6251e+06	3.59233e+06	3.027e+06	3.80079e+06	4.18681e+06
M328T85	MLS001148648-01!2,2-DICHLORO-N-[4-HYDROXYPHENYL]-N-METHYLACETAMIDE 2-FUROIC ACID ESTER	328.015	85.3	327.007	4.91077	C14H11Cl2NO4	[M+H]+							GNPS	1	pos	5.89727e+06	6.22243e+06	5.45572e+06	5.55813e+06	6.68323e+06	5.84537e+06
M327T545	Leuconolam	327.17	544.6	326.39	1.89065	C19H22N2O3	[M+H]+							GNPS	1	pos	1.65341e+07	1.56038e+07	1.87207e+07	1.75483e+07	1.74606e+07	2.96899e+07
M327T530	MLS002154163-01!Azaperone1649-18-9	327.173	530.2	327.175	4.25018	C19H22FN3O	[M]+							MoNA	1	pos	1.27574e+07	1.36817e+07	1.4016e+07	5.79547e+06	1.17789e+07	1.40046e+07
M327T398_1	acitretin	327.193	398.1	326.429	8.16244	C21H26O3	[M+H]+	Organooxygen compounds	Ethers			54757-46-9/		GNPS	1	pos	2.68921e+06	2.75675e+07	4.32203e+07	1.08172e+07	1.94304e+07	1.77872e+07
M327T777	Medrysone	327.226	776.6	344.235	4.48008	C22H32O3	[M+H-H2O]+	Steroids and steroid derivatives	Pregnane steroids	C14643		2668-66-8	HMDB0014398	GNPS	1	pos	3.26248e+06	1.0826e+06	2.96339e+06	2.66183e+06	2.92877e+06	3.31003e+06
M328T816	tranilast	328.34	816.3	327.331	3.42328	C18H17NO5	[M+H]+	Organooxygen compounds	Ethers			53902-12-8/		GNPS	1	pos	3.59516e+06	4.87489e+06	5.7042e+06	6.53042e+06	5.72002e+06	4.57603e+06
M328T75	iodinated analogue of makaluvamine Q	327.985	75	327.994	28.7708	[C11H11IN3O]+	[M]+							GNPS	1	pos	2.20453e+06	1.5524e+06	1.6319e+06	460201	1.31853e+06	1.48464e+06
M329T729	NCGC00385190-01_C16H24O7_4-(3-Hydroxybutyl)phenyl beta-D-glucopyranoside	329.159	729.1	328.152	1.45555	C16H24O7	[M+H]+							GNPS	1	pos	1.50102e+06	1.15121e+06	1.29026e+06	1.63822e+06	973502	1.29439e+06
M329T273	Nevaltophin_A	329.219	273.4	346.226	2.70695	C20H30N2O3	[M+H-H2O]+							GNPS	1	pos	2.89747e+07	2.89296e+07	2.67398e+07	3.07221e+07	2.48044e+07	2.72908e+07
M330T399_1	NCGC00385950-01_C16H26O7_(2,6,6-Trimethyl-4-oxo-2-cyclohexen-1-yl)methyl beta-D-glucopyranoside	330.167	398.6	330.168	1.37255	C16H26O7	[M]+							GNPS	1	pos	7.69302e+07	8.21631e+07	7.38114e+07	7.48987e+07	7.69312e+07	9.56297e+07
M331T978	biperiden hydrochloride	330.914	978.4	347.922	1.10603	C21H30ClNO	[M+H-H2O]+	Organooxygen compounds	Alcohols and polyols			1235-82-1/		GNPS	1	pos	5.26555e+07	4.39104e+07	4.93265e+07	3.82068e+07	4.07672e+07	4.82177e+07
M331T557	MLS001076270-01!21-HYDROXYPROGESTERONE64-85-7	331.225	556.9	330.219	5.64819	C21H30O3	[M+H]+							GNPS	1	pos	3.30679e+07	3.38843e+07	3.43389e+07	3.53995e+07	3.54837e+07	3.44935e+07
M332T673	MLS001049080-01!2-[6-(cyclohexylamino)purin-9-yl]-5-(hydroxymethyl)oxolane-3,4-diol	332.168	672.7	349.175	1.29388	C16H23N5O4	[M+H-H2O]+							GNPS	1	pos	4.83223e+06	3.22554e+06	5.70361e+06	5.77071e+06	2.53111e+06	6.22837e+06
M333T249	NCGC00381050-01!7-(5,7-dimethoxy-4-oxochromen-2-yl)-6-hydroxyheptanoic acid	333.128	249	350.137	1.85827	C18H22O7	[M+H-H2O]+							GNPS	1	pos	5.49081e+06	6.83526e+06	5.2699e+06	5.27151e+06	1.75808e+06	6.8658e+06
M333T298	Palonosetron HCl	333.174	298.2	332.868	4.75097	C19H25ClN2O	[M+H]+	Carboxylic acids and derivatives	Carboxylic acid derivatives			135729-62-3/		GNPS	1	pos	7.01729e+07	1.24405e+08	8.37133e+07	9.2524e+07	5.71803e+07	1.41906e+08
M333T622	NCGC00347875-02!2,4-bis(3-methylbut-2-enyl)-5-(2-phenylethyl)benzene-1,3-diol	333.217	622.5	350.225	0.161456	C24H30O2	[M+H-H2O]+							GNPS	1	pos	7.81344e+06	7.28917e+06	7.63124e+06	1.11366e+07	1.43622e+07	1.53389e+07
M352T738	Tazarotene	352.139	738.4	351.129	6.59967	C21H21NO2S	[M+H]+	Prenol lipids	Retinoids	C12531		118292-40-3	HMDB0014937	GNPS	1	pos	3.93877e+06	5.02521e+06	5.28304e+06	5.15843e+06	6.08619e+06	5.19599e+06
M352T340	MLS001142775-01!	352.2	340.1	351.195	4.40954	C21H25N3O2	[M+H]+							GNPS	1	pos	1.52922e+07	1.61353e+07	1.31026e+07	1.1247e+07	1.7191e+07	1.67785e+07
M335T504	MLS000028483-01!1-(2-CHLOROPHENYL)-N-METHYL-N-(1-METHYLPROPYL)-3-ISOQUINOLINECARBOXAMIDE85532-75-8	335.125	503.7	352.134	4.79514	C21H21ClN2O	[M+H-H2O]+							GNPS	1	pos	1.30761e+07	1.32296e+07	1.48569e+07	1.21575e+07	1.2639e+07	1.45135e+07
M335T219	Pleiocarpinine	335.205	218.6	352.215	6.69481	C22H28N2O2	[M+H-H2O]+					559-50-2		GNPS	1	pos	9.14866e+07	7.4198e+07	7.94887e+07	9.13426e+07	6.95448e+07	7.19029e+07
M353T741	Lipoxin B4	353.229	740.9	352.225	7.78566	C20H32O5	[M+H]+	Fatty Acyls	Eicosanoids	C06315	Lipid metabolism	98049-69-5/92950-25-9	HMDB0005082	GNPS	1	pos	1.14517e+07	1.64248e+07	1.07752e+07	3.16827e+07	1.47312e+07	4.68722e+07
M336T718	NCGC00380098-01!(2R,3R,4S,5S,6R)-2-[3-(2-hydroxyethyl)-4-(hydroxymethyl)hex-5-enoxy]-6-(hydroxymethyl)oxane-3,4,5-triol	336.178	718	336.178	0.244346	C15H28O8	[M]+							GNPS	1	pos	7.2454e+06	7.2206e+06	8.24467e+06	7.4796e+06	8.5924e+06	6.87729e+06
M336T390_2	NCGC00160345-01!N-[2-(4-sec-Butyl-phenoxy)-4,5-dihydroxy-6-hydroxymethyl-tetrahydro-pyran-3-yl]-acetamide	336.177	390.2	353.184	1.17919	C18H27NO6	[M+H-H2O]+							GNPS	1	pos	3.27229e+07	2.75868e+07	7.45056e+07	9.23868e+06	7.37954e+07	7.69214e+07
M336T316	putative analog of epipyridone	336.192	315.9	353.199	0.177649	C22H27NO3	[M+H-H2O]+							GNPS	1	pos	1.62764e+07	1.45081e+07	1.51863e+07	1.7697e+07	1.68843e+07	1.34627e+07
M336T321	MLS000574941-01!	336.227	321.2	336.23	9.69436	C20H32O4	[M]+							GNPS	1	pos	2.48997e+07	9.15202e+06	8.79826e+06	9.0297e+06	7.97396e+06	9.59927e+06
M337T614	makaluvamine P	337.176	613.8	336.171	5.42554	[C20H22N3O2]+	[M+H]+							GNPS	1	pos	2.51023e+07	1.02364e+07	1.59234e+07	2.33691e+07	1.69579e+07	1.44602e+07
M338T88_1	NCGC00180355-02_C21H13N3O3_	338.088	87.6	355.096	1.64832	C21H13N3O3	[M+H-H2O]+							GNPS	1	pos	3.3066e+06	5.79353e+06	5.34584e+06	3.13457e+06	2.58288e+06	5.49481e+06
M338T513	Pinolidoxin	338.172	513.1	338.173	1.47854	C18H26O6	[M]+			C08503		152985-39-2		GNPS	1	pos	3.73846e+07	2.23777e+07	4.22059e+07	2.39235e+07	2.38115e+07	1.84551e+07
M338T354	MLS001142950-01!	338.185	354.1	337.179	5.33134	C20H23N3O2	[M+H]+							GNPS	1	pos	1.13658e+07	3.11066e+07	3.59689e+07	1.13583e+07	3.11094e+07	3.93761e+07
M338T812_2	terphenyllin	338.351	811.7	338.354	7.09322	C20H18O5	[M]+	Organooxygen compounds	Ethers			52452-60-5/		GNPS	1	pos	255665	5.72097e+06	6.90493e+06	4.40868e+06	1.05132e+07	1.02418e+07
M341T479	Cinanserin	341.16	478.5	340.484	25.2386	C20H24N2OS	[M+H]+	Carboxylic acids and derivatives	Carboxylic acid derivatives					GNPS	1	pos	5.39198e+06	5.31678e+06	5.65664e+06	4.22677e+06	8.83259e+06	4.37498e+06
M341T571	Echitamidine	341.187	571.1	340.417	3.02289	C20H24N2O3	[M+H]+							GNPS	1	pos	1.29249e+07	1.45109e+07	1.34667e+07	1.18521e+07	1.23819e+07	1.48981e+07
M359T666	MLS000069411-01!PREGNENOLONE ACETATE	359.257	665.8	358.251	1.58924	C23H34O3	[M+H]+							GNPS	1	pos	953506	1.25388e+06	675127	1.3628e+06	865209	274926
M343T549_2	4',5,6,7-Tetramethoxyflavone	343.114	549.5	342.11	9.54784	C19H18O6	[M+H]+	Flavonoids	O-methylated flavonoids	C14472		1168-42-9	HMDB0030575	GNPS	1	pos	3.04317e+07	8.27763e+06	3.03056e+07	6.50059e+06	5.28122e+06	2.98851e+07
M342T574	MLS001048918-01!	342.17	574.1	341.163	0.830629	C20H23NO4	[M+H]+							GNPS	1	pos	1.17712e+07	2.27329e+07	1.28613e+07	1.27204e+07	1.34902e+07	1.39524e+07
M342T420	MLS001048961-01!2-(3,4-dimethoxyphenyl)-N-[2-(3,4-dimethoxyphenyl)ethyl]acetamide	342.166	420	359.173	0.6982	C20H25NO5	[M+H-H2O]+							GNPS	1	pos	4.30695e+07	4.50957e+07	3.43798e+07	2.51958e+07	2.66888e+07	3.19168e+07
M342T942	CocamidoprpylBetaine	342.288	941.7	342.288	1.29445	C19H38N2O3	[M]+							GNPS	1	pos	844010	1.30842e+06	939154	371984	1.46984e+06	944321
M344T505	MLS002154187-01!Benoxinate hydrochloride5987-82-6	344.182	504.9	344.187	13.2792	C17H29ClN2O3	[M]+							GNPS	1	pos	2.33669e+07	2.9042e+07	2.25114e+07	2.34625e+07	2.31719e+07	2.49906e+07
M345T669	MLS002153462-01!BRL 54443 maleate salt	345.145	668.6	344.138	1.14416	[C18H20N2O5]2-	[M+H]+							GNPS	1	pos	5.16828e+06	9.50447e+06	9.74142e+06	1.02533e+07	3.20548e+06	3.06776e+06
M362T662	Secoisolariciresinol	362.173	662.3	362.173	0.276111	C20H26O6	[M]+	Dibenzylbutane lignans	Dibenzylbutanediol lignans	C18167	Biosynthesis of other secondary metabolites; Global and overview maps	29388-59-8	HMDB0013692	GNPS	1	pos	1.31671e+07	1.26375e+07	1.42696e+07	1.28858e+07	1.25814e+07	1.43683e+07
M345T310	Rhodotulic acid	345.178	310	344.17	2.14241	C14H24N4O6	[M+H]+							GNPS	1	pos	2.29495e+07	4.63319e+07	2.10779e+07	1.33602e+07	2.90378e+07	3.81028e+07
M345T146	MLS002222273-01!	345.186	146.5	345.186	0.991339	C21H28ClNO	[M]+							GNPS	1	pos	1.22556e+07	3.53195e+07	5.05418e+07	1.12537e+08	4.91283e+07	4.84296e+07
M346T219	MLS002153477-01!A-315456	346.159	219.2	345.151	2.96402	C18H23N3O2S	[M+H]+							GNPS	1	pos	2.32984e+07	1.85474e+07	2.30464e+07	1.32818e+07	2.10317e+07	1.9747e+07
M364T313	NCGC00347642-02!	364.167	312.6	364.167	0.162694	C23H24O4	[M]+							GNPS	1	pos	5.06139e+07	8.91318e+07	4.21211e+07	4.6163e+07	7.59698e+07	4.43703e+07
M349T712_2	Atovaquone	349.094	712.2	366.102	3.91299	C22H19ClO3	[M+H-H2O]+	Naphthalenes	Naphthoquinones	C06835		95233-18-4	HMDB0015249	GNPS	1	pos	1.42207e+07	1.64454e+06	2.21e+06	6.10854e+06	1.4777e+07	2.16727e+06
M349T106	Serpentine	349.159	106.3	349.404	13.2634	C21H21N2O3	[M]+							GNPS	1	pos	4.39833e+07	1.1731e+07	4.6942e+07	3.02188e+07	4.62037e+07	1.29653e+07
M349T464	NCGC00169259-02![1-(3,5-dihydroxyphenyl)-12-hydroxytridecan-2-yl] acetate	349.233	464.1	366.241	0.88712	C21H34O5	[M+H-H2O]+							GNPS	1	pos	3.39507e+07	4.44407e+07	4.25564e+07	3.20096e+07	4.28512e+07	3.77756e+07
M351T440	NCGC00384575-01_C19H28O7_4H-Phenanthro[10,1-bc]furan-4-one, tetradecahydro-1,2,6,9,10-pentahydroxy-3,10a,10c-trimethyl-7-methylene-, (1S,2R,3R,5aS,6R,9S,10S,10aS,10cR)-	351.176	439.6	368.184	0.481912	C19H28O7	[M+H-H2O]+							GNPS	1	pos	1.49838e+07	1.40103e+07	3.46331e+07	1.81418e+07	3.75464e+07	1.91479e+07
M352T537_1	MLS000697600-01!	352.167	537.2	352.167	2.43989	C22H24O4	[M]+							GNPS	1	pos	5.54219e+06	4.32158e+06	5.80761e+06	4.75609e+06	4.52241e+06	6.04313e+06
M352T762	CILOSTAZOL	352.209	761.9	369.216	0.116703	C20H27N5O2	[M+H-H2O]+					73963-72-1		GNPS	1	pos	4.73566e+06	4.52775e+06	4.29908e+06	5.03931e+06	4.48832e+06	4.29845e+06
M353T528	MLS002153184-01!7-Cyclopentyl-5-(4-phenoxyphenyl)-7H-pyrrolo[2,3-d]pyrimidin-4-ylamine	353.173	527.8	370.179	1.62152	C23H22N4O	[M+H-H2O]+							GNPS	1	pos	3.37775e+07	3.81547e+07	1.73695e+07	3.4029e+07	2.47872e+07	3.56771e+07
M372T763	averantin	372.365	763.3	372.369	9.13082	C20H20O7	[M]+	Organooxygen compounds	Alcohols and polyols			5803-62-3/		GNPS	1	pos	2.82798e+06	2.82805e+06	3.36392e+06	3.06704e+06	3.25903e+06	3.2083e+06
M356T75_1	MLS002153841-01!Iobenguane sulfate	355.943	75.2	372.959	23.5736	C8H12IN3O4S	[M+H-H2O]+							GNPS	1	pos	2.81953e+06	2.35881e+06	2.15893e+06	1.88241e+06	2.26607e+06	2.29089e+06
M373T82	MLS002153138-01!IMID-4F hydrochloride	373.029	82.4	373.032	5.78705	C16H15Cl3FN3	[M]+							GNPS	1	pos	2.08036e+07	1.87154e+07	2.05527e+07	2.10572e+07	1.84327e+07	1.4593e+07
M356T324	MLS002637763-01!	356.123	323.8	356.126	8.39137	C20H20O6	[M]+							GNPS	1	pos	7.35964e+06	1.61384e+07	1.25501e+07	1.04165e+07	5.42212e+06	5.92382e+06
M356T107	MLS000107485-01!Fluanisone	356.191	106.9	356.19	3.63215	C21H25FN2O2	[M]+							GNPS	1	pos	1.03981e+07	3.15316e+07	3.56982e+07	3.20277e+07	1.19578e+07	3.48593e+07
M356T681	NCGC00160197-01!(2-{4,5-Dimethoxy-2-[2-(4-methoxy-phenyl)-vinyl]-phenyl}-ethyl)-trimethyl-ammonium	356.221	681.1	356.222	1.46044	[C22H30NO3]+	[M]+							GNPS	1	pos	3.6295e+06	3.57375e+06	3.68916e+06	3.1913e+06	4.2818e+06	3.17328e+06
M357T485	MLS001139209-01!(2S)-1-[2-[(4-oxo-2,3-dihydro-1H-cyclopenta[c]chromen-7-yl)oxy]acetyl]pyrrolidine-2-carboxylic acid	357.12	484.7	357.121	2.34467	C19H19NO6	[M]+							GNPS	1	pos	9.64029e+06	1.06235e+07	9.67829e+06	9.99038e+06	1.14342e+07	1.09171e+07
M358T84_2	MLS000860069-01!(+_-)-DOI hydrochloride	358.002	84	356.999	12.0962	C11H17ClINO2	[M+H]+							GNPS	1	pos	2.79282e+06	2.57291e+06	2.94724e+06	2.95114e+06	2.98972e+06	2.80265e+06
M358T433	MLS001141216-01!N-cyclopropyl-2-[(4,8,8-trimethyl-2-oxo-9,10-dihydropyrano[2,3-h]chromen-5-yl)oxy]acetamide	358.166	433	357.158	4.19125	C20H23NO5	[M+H]+							GNPS	1	pos	3.9428e+07	1.61877e+07	4.06447e+07	3.05408e+07	5.14585e+07	2.0127e+07
M360T86	Methyclothiazide	359.962	85.8	358.957	6.32289	C9H11Cl2N3O4S2	[M+H]+	Thiadiazines	Benzothiadiazines	C07765		135-07-9	HMDB0014377	GNPS	1	pos	5.3457e+06	5.60798e+06	4.52976e+06	5.8377e+06	5.53976e+06	6.0497e+06
M359T345	Ochropposinine	359.233	345.3	358.475	1.61783	C21H30N2O3	[M+H]+							GNPS	1	pos	1.96008e+08	2.84999e+08	6.49379e+07	1.82744e+08	2.79949e+08	1.52644e+08
M359T469	Enrofloxacin	359.169	469	359.395	12.1954	C19H22FN3O3	[M]+	Quinolines and derivatives	Quinoline carboxylic acids	D02473		93106-60-6	HMDB0029861	mzCloud	1	pos	1.12327e+08	8.15548e+06	1.46437e+07	1.10716e+08	1.2477e+07	1.11184e+08
M378T576	MLS001056583-01!	378.216	576.4	377.21	5.5606	C23H27N3O2	[M+H]+							GNPS	1	pos	9.84488e+06	1.10713e+07	1.12874e+07	1.3072e+07	1.02577e+07	1.20517e+07
M362T451	MLS001047529-01!3-(diethylamino)propyl 2,2-diphenylacetate	362.188	451	361.181	0.0906049	C21H28ClNO2	[M+H]+							GNPS	1	pos	1.22408e+07	1.32045e+08	1.29766e+08	1.37285e+08	8.44016e+07	1.26485e+08
M380T449	NCGC00381299-01!5-hydroxy-2,2-dimethyl-7,10-bis(2-methylbut-3-en-2-yl)pyrano[3,2-g]chromen-8-one	380.2	449.1	380.199	2.47403	C24H28O4	[M]+							GNPS	1	pos	1.87413e+07	1.58193e+07	1.84255e+07	2.77315e+07	1.75014e+07	1.41263e+07
M364T716	Benzomalvin A_120259	364.138	716.5	381.148	6.29665	C24H19N3O2	[M+H-H2O]+					157047-96-6		GNPS	1	pos	2.18295e+06	2.55756e+06	855805	2.74377e+06	801860	691064
M364T697	NCGC00380956-01!(E)-9-hydroxy-6-[3,4,5-trihydroxy-6-(hydroxymethyl)oxan-2-yl]oxydec-4-enoic acid	364.173	696.6	364.173	0.185417	C16H28O9	[M]+							GNPS	1	pos	4.84193e+06	4.29476e+06	4.09608e+06	3.85899e+06	4.13025e+06	4.12459e+06
M364T603_1	MLS002153837-01!Benperidol2062-84-2	364.178	602.8	381.185	0.332881	C22H24FN3O2	[M+H-H2O]+							GNPS	1	pos	2.16129e+06	2.63982e+06	3.1768e+06	3.07427e+06	1.92661e+06	2.79728e+06
M381T321	NCGC00381118-01_C20H31NO6_Glutamic acid, 1-[5'-hydroxy-2,6'-dimethyl-5-(1-methylethenyl)spiro[cyclopentane-1,3'-[7]oxabicyclo[4.1.0]heptan]-2'-yl] ester	381.215	321.5	381.215	1.41052	C20H31NO6	[M]+							GNPS	1	pos	5.51471e+07	6.53201e+07	6.04686e+07	4.79947e+07	3.72359e+07	3.48714e+07
M365T232	Loratadine 79794-75-5	365.137	231.7	382.145	1.56559	C22H23ClN2O2	[M+H-H2O]+							GNPS	1	pos	4.18151e+06	2.02325e+07	5.12891e+06	1.68709e+07	1.92665e+07	2.02318e+07
M382T421	Peramivir Trihydrate	382.243	421.2	382.243	1.9636	C15H34N4O7	[M]+					1041434-82-5		GNPS	1	pos	6.44413e+07	8.72893e+07	6.69224e+07	8.99469e+07	9.17741e+07	9.37495e+07
M366T478	Peniprequinolone_120176	366.165	478.3	383.173	2.29104	C22H25NO5	[M+H-H2O]+					328556-06-5		GNPS	1	pos	8.70989e+07	1.06606e+08	1.063e+08	1.03874e+08	1.06995e+08	1.08304e+08
M366T79	MLS001056780-01!A-77636 hydrochloride	366.186	79.3	365.176	8.60918	C20H28ClNO3	[M+H]+							GNPS	1	pos	7.19845e+06	8.58654e+06	2.19609e+06	7.03391e+06	6.36808e+06	1.98732e+06
M367T440	MLS001401443-01!roxatidine acetate??hydrochloride	367.174	440	384.182	0.133212	C19H29ClN2O4	[M+H-H2O]+							GNPS	1	pos	2.69011e+07	2.6388e+07	2.60648e+07	2.42779e+07	2.50055e+07	2.34966e+07
M384T271	Rhyncophylline	384.205	270.7	384.205	0.260278	C22H28N2O4	[M]+			C09236		76-66-4		GNPS	1	pos	7.39488e+07	6.85333e+07	7.45759e+07	7.99487e+07	7.56382e+07	7.86407e+07
M368T343	NCGC00160189-01!8-OXO-PSEUDOPALMATINE	368.148	342.7	367.142	4.20693	C21H21NO5	[M+H]+							GNPS	1	pos	1.52859e+08	6.26655e+07	1.09489e+08	7.4222e+07	1.19879e+08	1.35996e+08
M369T282	MLS000860018-01!(+_-)-6-Chloro-PB hydrobromide	369.012	282	369.013	2.48925	C16H17BrClNO2	[M]+							GNPS	1	pos	7.18895e+06	2.00157e+06	6.64948e+06	6.06248e+06	1.75142e+06	1.3849e+06
M369T106	roseoside	369.187	106.3	386.194	0.178988	C19H30O8	[M+H-H2O]+					54835-70-0		GNPS	1	pos	5.63679e+07	2.66501e+07	4.09668e+07	4.62255e+07	5.32394e+07	4.85738e+07
M369T740	NCGC00169451-02!6-[(2E,4E,6E)-4,6-dimethyl-7-(1,2,4-trimethyl-3,6-dioxabicyclo[3.1.0]hexan-4-yl)hepta-2,4,6-trien-2-yl]-4-methoxy-5-methylpyran-2-one	369.202	740.3	386.209	1.0565	C23H30O5	[M+H-H2O]+							GNPS	1	pos	5.83344e+06	3.01213e+06	5.99245e+06	3.1903e+06	2.95574e+06	7.79457e+06
M370T944	Lansoprazole	370.363	944.3	369.363	18.5386	C16H14F3N3O2S	[M+H]+	Organooxygen compounds	Ethers			103577-45-3	HMDB0005008	GNPS	1	pos	1.09265e+07	2.53281e+07	4.40941e+06	2.75915e+07	4.9372e+07	1.32943e+07
M370T75	Dibromophakellin - CASMI2016 Category 1 - Challenge 1	369.924	75.5	386.933	3.24437	C11H11Br2N5O	[M+H-H2O]+							GNPS	1	pos	2.60583e+06	2.25779e+06	2.21104e+06	2.39724e+06	1.98475e+06	2.36955e+06
M370T143	MLS001140927-01!4-[[[2-(4-ethyl-2-oxochromen-7-yl)oxyacetyl]amino]methyl]cyclohexane-1-carboxylic acid	370.159	143.5	387.168	3.65659	C21H25NO6	[M+H-H2O]+							GNPS	1	pos	3.70763e+06	1.27302e+07	1.16816e+07	4.74477e+06	9.75533e+06	1.27797e+07
M388T351	MLS001077346-01!TAMOXIFEN, 4-HYDROXY-, (Z)-	388.227	350.8	387.22	0.270893	C26H29NO2	[M+H]+							GNPS	1	pos	5.78224e+07	2.12195e+07	5.47163e+07	4.87941e+07	2.27445e+07	2.24897e+07
M371T86	MLS002154197-01!Zimelidine dihydrochloride monohydrate61129-30-4	371.055	86.2	370.045	9.08479	C16H20BrClN2O	[M+H]+							GNPS	1	pos	3.29632e+06	3.38438e+06	4.04891e+06	2.80263e+06	4.49374e+06	3.74751e+06
M371T639	MLS002153479-01!N6-(2-Phenylethyl)adenosine	371.159	639.3	371.159	0.123526	C18H21N5O4	[M]+							GNPS	1	pos	5.87814e+06	8.46141e+06	4.97618e+06	4.95059e+06	5.73764e+06	6.31529e+06
M371T885	icariside B5	371.202	884.6	388.21	0.581936	C19H32O8	[M+H-H2O]+							GNPS	1	pos	1.84207e+06	1.3991e+06	1.48552e+06	1.38596e+06	1.47038e+06	1.19614e+06
M372T87	lornoxicam	371.996	86.7	371.819	22.0393	C13H10ClN3O4S2	[M+H]+	Carboxylic acids and derivatives	Carboxylic acid derivatives			70374-39-9/		GNPS	1	pos	8.36157e+06	8.98399e+06	7.99363e+06	8.79621e+06	8.5509e+06	9.6008e+06
M389T278	Cefprozil	389.108	277.6	389.104	10.0229	C18H19N3O5S	[M]+	Lactams	Beta lactams	C06888		92665-29-7	HMDB0015281	GNPS	1	pos	4.49387e+07	4.95401e+07	4.60761e+07	4.47239e+07	4.72736e+07	5.20958e+07
M371T273	Isradipine	371.155	272.9	371.388	19.3428	C19H21N3O5	[M]+	Benzoxadiazoles				75695-93-1	HMDB0014415	mzCloud	1	pos	3.03297e+07	9.42758e+07	5.80764e+07	9.10432e+07	8.36929e+07	8.67881e+07
M373T125	NCGC00384902-01_C22H20N4O2_3,6-Bis(1H-indol-3-ylmethyl)-2,5-piperazinedione	373.17	125	372.159	10.178	C22H20N4O2	[M+H]+					175414-35-4		GNPS	1	pos	4.83939e+07	4.40879e+07	1.77548e+07	6.13328e+07	1.83477e+07	1.92357e+07
M372T122	MLS000860061-01!SKF-89976A	372.175	121.6	371.165	5.42017	C22H26ClNO2	[M+H]+							GNPS	1	pos	1.49724e+07	1.09301e+07	8.96667e+06	7.2482e+06	1.54808e+07	1.04805e+07
M372T695	MLS001165768-01!FINASTERIDE98319-26-7	372.273	694.8	372.278	11.4926	C23H36N2O2	[M]+							GNPS	1	pos	9.96549e+06	7.63491e+06	9.53984e+06	6.02652e+06	8.34931e+06	9.70126e+06
M373T85	MLS002153247-01!Meloxicam sodium salt hydrate	373.014	84.8	373.017	6.41301	C14H12N3NaO4S2	[M]+							GNPS	1	pos	6.0955e+06	5.42942e+06	5.53275e+06	5.46552e+06	5.84099e+06	5.79829e+06
M391T410	NCGC00380380-01_C19H34O8_6-Hydroxy-3-[(1E)-3-hydroxy-1-buten-1-yl]-2,4,4-trimethylcyclohexyl beta-D-glucopyranoside	391.233	410.2	390.225	0.398617	C19H34O8	[M+H]+							GNPS	1	pos	1.27268e+07	2.21494e+07	2.4098e+07	4.6207e+07	4.69648e+07	2.20035e+07
M374T120	Vistaril Pamoate	374.178	119.6	374.176	4.26059	C21H27ClN2O2	[M]+							GNPS	1	pos	1.90506e+07	5.41532e+06	1.84223e+07	5.32769e+06	1.73099e+07	4.01254e+06
M391T455	MLS001074102-01!	391.196	454.5	391.195	0.345382	C16H29N3O8	[M]+							GNPS	1	pos	5.1401e+07	4.82405e+07	8.5919e+07	6.90648e+07	8.29154e+07	7.85824e+07
M374T308_1	NCGC00380210-01_C18H30O8_Cyclopentaneacetic acid, 3-(hexopyranosyloxy)-2-[(2Z)-2-penten-1-yl]-	374.194	307.5	374.194	0.620213	C18H30O8	[M]+							GNPS	1	pos	2.48663e+08	1.58755e+08	2.17173e+08	4.99551e+08	8.53812e+07	1.72048e+08
M375T590	MLS002153146-01!MK-912 hydrate	375.172	589.6	375.171	0.653696	C20H26ClN3O2	[M]+							GNPS	1	pos	8.67873e+06	8.11135e+06	7.79253e+06	9.18302e+06	9.96749e+06	8.31683e+06
M375T296	NCGC00385109-01_C21H28O7_(10Z)-6-Formyl-10-(hydroxymethyl)-5-methoxy-3-methylene-2-oxo-2,3,3a,4,5,8,9,11a-octahydrocyclodeca[b]furan-4-yl 2-methylbutanoate	375.176	296.4	392.184	0.615081	C21H28O7	[M+H-H2O]+							GNPS	1	pos	1.11931e+08	9.84932e+07	5.58294e+06	1.04803e+08	1.55325e+08	1.07451e+08
M392T123	Dexamethasone	392.2	122.7	392.2	0.764917	C22H29FO5	[M]+	Steroids and steroid derivatives	Hydroxysteroids	C15643		50-02-2	HMDB0015364	GNPS	1	pos	2.67196e+07	2.08475e+07	2.30624e+07	2.28906e+07	1.86028e+07	1.95436e+07
M393T323_2	NCGC00380670-01_C19H36O8_[5-Hydroxy-2-(3-hydroxybutyl)-3,3-dimethylcyclohexyl]methyl beta-D-glucopyranoside	393.248	322.9	392.241	0.0149727	C19H36O8	[M+H]+							GNPS	1	pos	2.33339e+07	2.97313e+07	2.11758e+07	2.38848e+07	2.62965e+07	1.99853e+07
M376T539_2	MLS001075464-01!	376.197	539.4	393.205	2.67871	C23H27N3O3	[M+H-H2O]+							GNPS	1	pos	5.73898e+07	6.26423e+07	7.81738e+07	4.01181e+07	5.9421e+07	3.43911e+07
M376T908	MLS001077289-01!2-(2,2-DICYCLOHEXYLETHYL)PIPERIDINE 2-BUTENEDIOATE	376.283	908.2	393.288	6.97685	C23H39NO4	[M+H-H2O]+							GNPS	1	pos	181898	1.05189e+06	710371	858082	914416	111146
M377T496	Ketorolac (Toradol)	377.17	495.5	376.163	2.68444	C19H24N2O6	[M+H]+					74103-07-4		GNPS	1	pos	2.26418e+07	2.85735e+07	2.29223e+07	1.5519e+07	1.95354e+07	1.82993e+07
M378T574	Naltrexone HCl	378.143	574.1	377.863	9.15507	C20H24ClNO4	[M+H]+					16676-29-2/		GNPS	1	pos	2.39859e+06	1.92718e+06	2.309e+06	2.7783e+06	535340	594666
M378T121	Phentolamine mesilate	378.15	121.4	377.141	4.48707	C18H23N3O4S	[M+H]+					65-28-1		GNPS	1	pos	3.09358e+06	9.67328e+06	9.01599e+06	2.88779e+06	3.40502e+06	1.24178e+07
M378T547	MLS001333607-01!Quinidine hydrochloride monohydrate6151-40-2	378.173	547	378.171	5.23463	C20H27ClN2O3	[M]+							GNPS	1	pos	6.01375e+06	5.619e+06	7.73115e+06	5.66394e+06	1.08618e+07	5.85769e+06
M378T159	MLS001148185-01!	378.185	158.9	377.176	5.69183	C21H28ClNO3	[M+H]+							GNPS	1	pos	1.31576e+08	1.08156e+08	2.68734e+07	1.34918e+08	1.21829e+08	1.15587e+08
M378T439	MLS001076321-01!	378.193	438.6	395.201	0.0759082	C23H26FN3O2	[M+H-H2O]+							GNPS	1	pos	1.00114e+08	2.59823e+08	4.50633e+07	2.62013e+08	1.0721e+08	9.33663e+07
M397T77	bromotsitsikammamine B	397.041	77.1	396.034	0.481663	[C19H15BrN3O2]+	[M+H]+							GNPS	1	pos	4.81218e+06	4.81595e+06	4.37122e+06	3.84289e+06	3.79262e+06	3.1559e+06
M379T742	MLS001332590-01!Melengestrol acetate2919-66-6	379.225	742	396.23	5.47036	C25H32O4	[M+H-H2O]+							GNPS	1	pos	1.70467e+06	3.35464e+06	2.08105e+06	3.14899e+06	2.0436e+06	787799
M380T83	MLS002153381-01!SKF-83959 hydrobromide80751-85-5	380.039	82.6	397.044	6.61854	C18H21BrClNO2	[M+H-H2O]+							GNPS	1	pos	3.13251e+06	2.54729e+06	2.81051e+06	2.11028e+06	2.40703e+06	2.16656e+06
M381T473_2	NCGC00386057-01_C19H28N2O6_1-{5-O-[(2E)-3,7-Dimethyl-2,6-octadien-1-yl]pentofuranosyl}-2,4(1H,3H)-pyrimidinedione	381.203	473	380.195	2.06553	C19H28N2O6	[M+H]+							GNPS	1	pos	2.11147e+07	8.61322e+06	2.02686e+07	2.00259e+07	2.32722e+07	2.47581e+07
M381T662	Grandilodine C	381.144	661.9	380.394	0.00592951	C21H20N2O5	[M+H]+	Carboxylic acids and derivatives	Amino acids, peptides, and analogues					GNPS	1	pos	1.61253e+06	1.30082e+06	353108	313741	1.20924e+06	286161
M381T217_2	NCGC00381146-01!2-[5-[2-[2-[5-(2-oxopropyl)oxolan-2-yl]propanoyloxy]butyl]oxolan-2-yl]propanoic acid	381.223	216.6	398.23	0.0509623	C21H34O7	[M+H-H2O]+							GNPS	1	pos	4.46246e+07	4.22131e+07	4.44472e+07	2.63021e+07	4.8426e+07	5.11803e+07
M398T906	MLS001049060-01!N-[2-(1H-indol-3-yl)ethyl]hexadecanamide	398.33	905.9	398.33	1.47123	C26H42N2O	[M]+							GNPS	1	pos	5.54291e+06	1.8289e+06	4.33641e+06	5.22228e+06	4.68191e+06	1.88853e+06
M382T98	Lipothiazole B	382.18	97.8	381.172	0.776221	C18H27N3O4S	[M+H]+							GNPS	1	pos	1.18294e+07	1.31633e+07	3.73056e+06	3.61462e+06	1.29551e+07	1.25387e+07
M383T422_2	NCGC00160348-01!13-(3-(2-methoxyphenyl)-1-azapropyl) isoalantolactone	383.244	421.6	383.246	5.07227	C24H33NO3	[M]+							GNPS	1	pos	4.27654e+07	9.5239e+06	3.088e+07	7.43247e+06	3.10229e+07	4.24027e+07
M385T612	MLS002153162-01!(-)-N6-(2-Phenylisopropyl)adenosine38594-96-6	385.174	611.8	385.175	2.8668	C19H23N5O4	[M]+							GNPS	1	pos	5.79586e+06	4.6594e+06	4.00155e+06	3.77843e+06	3.96485e+06	4.02983e+06
M403T735	Cortisone acetate	403.212	734.6	402.204	1.69965	C23H30O6	[M+H]+	Steroids and steroid derivatives	Pregnane steroids	C08173		50-04-4	HMDB0015459	GNPS	1	pos	3.88498e+06	4.60496e+06	3.64039e+06	5.95726e+06	1.99324e+06	1.96108e+06
M402T623	Dehydrocholic acid	402.241	623.4	402.241	0	C24H34O5	[M]+			C13154		81-23-2		GNPS	1	pos	1.25585e+07	1.09414e+07	7.17081e+06	1.09083e+07	6.2195e+06	1.08927e+07
M385T623	NCGC00386084-01_C23H32N2O3_	385.247	623.3	384.241	3.03411	C23H32N2O3	[M+H]+							GNPS	1	pos	4.27005e+06	1.51062e+07	9.3323e+06	1.20997e+07	1.2305e+07	2.43129e+06
M386T308	MLS001056593-01!	386.166	307.5	386.163	8.43532	C24H22N2O3	[M]+							GNPS	1	pos	1.45503e+07	3.11222e+07	2.8649e+07	3.3541e+07	2.52682e+07	1.56046e+07
M386T137	Fiscalin B_130006	386.176	137.4	386.174	5.24127	C23H22N4O2	[M]+					149008-35-5		GNPS	1	pos	5.11134e+07	3.14539e+07	3.07726e+07	4.84298e+07	3.54268e+07	4.96489e+07
M386T675	MLS002153784-01!Bambuterol hydrochloride81732-46-9	386.181	675.3	403.187	1.64498	C18H30ClN3O5	[M+H-H2O]+							GNPS	1	pos	832196	1.32949e+06	2.56933e+06	1.46008e+06	1.225e+06	1.30323e+06
M404T779_1	NCGC00380823-01!2-(14-methylpentadecanoylamino)-3-phenylpropanoic acid	404.325	778.9	403.309	21.4675	C25H41NO3	[M+H]+							GNPS	1	pos	3.8835e+07	4.03211e+07	4.3645e+07	4.34205e+07	5.10709e+07	3.9762e+07
M386T952	LSM-4387	386.309	951.9	386.31	3.62405	C19H14O9	[M]+	Carboxylic acids and derivatives	Carboxylic acid derivatives					GNPS	1	pos	1.39176e+06	2.56494e+06	2.99853e+06	3.70259e+06	3.46106e+06	1.78141e+06
M387T86	MLS001142565-01!	387.05	85.6	387.058	21.0281	C18H18BrN3O2	[M]+							GNPS	1	pos	2.51364e+06	2.74162e+06	2.81354e+06	1.98241e+06	3.09842e+06	2.36879e+06
M387T75	MLS000862195-01!()-trans-(1S,2S)-U-50488 hydrochloride	387.11	75	404.119	4.81136	C19H27Cl3N2O	[M+H-H2O]+							GNPS	1	pos	1.5861e+06	346127	1.0906e+06	322506	1.53813e+06	300860
M388T266	Clomid	388.183	265.6	405.186	10.2833	C26H28ClNO	[M+H-H2O]+							GNPS	1	pos	4.63726e+07	4.35749e+07	4.45899e+07	4.67606e+07	3.73547e+07	4.44642e+07
M388T337	NCGC00380764-01_C23H32O5_2,4-Dihydroxy-6-(hydroxymethyl)-3-[(6-hydroxy-1,2,5,5-tetramethyl-1,2,3,4,4a,5,6,7-octahydro-1-naphthalenyl)methyl]benzaldehyde	388.225	337.3	388.225	0.839399	C23H32O5	[M]+							GNPS	1	pos	1.68161e+07	5.20413e+07	5.6108e+07	5.15871e+07	1.71309e+07	7.75663e+07
M389T406	Levocetirizine	388.88	406.1	388.889	22.1148	C21H25ClN2O3	[M]+	Organooxygen compounds	Ethers			130018-77-8	HMDB0240226	GNPS	1	pos	9.09381e+06	8.67495e+06	2.0231e+06	7.58223e+06	9.07982e+06	8.17803e+06
M389T148	MLS001165782-01!TADALAFIL	389.137	147.9	389.138	1.17205	C22H19N3O4	[M]+							GNPS	1	pos	5.03461e+07	5.47351e+07	3.86722e+07	4.68375e+07	5.00777e+07	4.07363e+07
M389T428	NCGC00380759-01_C23H34O6_	389.229	428	406.236	2.55683	C23H34O6	[M+H-H2O]+							GNPS	1	pos	4.23082e+06	2.51443e+07	6.90123e+07	6.35701e+07	2.5038e+07	3.16336e+07
M390T253	MLS002154192-01!Diphemanil methylsulfate62-97-5	390.173	252.9	389.166	2.19222	C21H27NO4S	[M+H]+							GNPS	1	pos	2.21623e+07	1.37511e+07	1.49084e+07	3.7351e+07	1.42837e+07	3.04318e+07
M390T347	SH407-1	390.198	347.3	407.206	0.252056	C20H29N3O6	[M+H-H2O]+							GNPS	1	pos	2.80879e+07	2.17779e+07	1.87075e+07	3.17876e+07	2.52661e+07	2.38811e+07
M392T518_2	MLS001157935-01!(3S)-N-[(2S)-1-[(4-methoxyphenyl)methylamino]-3-methyl-1-oxopentan-2-yl]-1,2,3,4-tetrahydroisoquinoline-3-carboxamide	392.23	518.2	409.237	1.25474	C24H31N3O3	[M+H-H2O]+							GNPS	1	pos	2.03096e+07	1.21468e+07	2.07756e+07	2.09635e+07	2.19324e+07	8.45648e+06
M393T434	NCGC00168813-03_C20H24O8_1H-2-Benzopyran-6-acetic acid, 8a-ethenyloctahydro-5-hydroxy-7-[[2-(hydroxymethyl)-1-oxo-2-propen-1-yl]oxy]-alpha,4-bis(methylene)-3-oxo-, methyl ester, (5R,6S,7S,8aR)-	393.15	433.5	392.147	10.667	C20H24O8	[M+H]+							GNPS	1	pos	4.28539e+06	5.71654e+06	5.08672e+06	4.80112e+06	4.23252e+06	5.3526e+06
M393T108	Ivacaftor	393.214	107.5	392.491	7.04134	C24H28N2O3	[M+H]+	Carboxylic acids and derivatives	Carboxylic acid derivatives			873054-44-5	HMDB0015705	GNPS	1	pos	1.16539e+07	1.28265e+07	1.28426e+07	1.16427e+07	1.49844e+07	1.52315e+07
M393T572	NCGC00385669-01!(E)-3-(acetyloxymethyl)-5-(2-formyl-4-hydroxy-5,5,8a-trimethyl-1,4,4a,6,7,8-hexahydronaphthalen-1-yl)pent-2-enoic acid	393.237	571.7	392.22	23.9938	C22H32O6	[M+H]+							GNPS	1	pos	1.47742e+07	1.66111e+07	1.69197e+07	1.49226e+07	1.39159e+07	1.26864e+07
M393T793_2	MLS000028461-01!URSODEOXYCHOLIC ACID	393.297	792.7	392.293	8.48154	C24H40O4	[M+H]+							GNPS	1	pos	4.47398e+06	8.34111e+06	2.21972e+07	2.21938e+07	5.73028e+06	1.40573e+07
M395T504	MLS001401433-01!ITOPRIDE HCl	395.177	504.2	394.166	10.6002	C20H27ClN2O4	[M+H]+							GNPS	1	pos	1.0349e+07	1.16809e+07	9.70113e+06	7.20723e+06	6.21167e+06	1.05599e+07
M413T482_2	Leupeptin analogue LVR (or VLR)	413.287	481.8	412.28	0.19268	C19H36N6O4	[M+H]+					144205-96-9		GNPS	1	pos	3.82787e+07	7.85918e+07	3.64207e+07	8.9414e+07	7.65234e+07	9.30739e+07
M396T668	MLS002222314-01!1201595	396.159	667.8	413.166	1.65251	C23H27NO4S	[M+H-H2O]+							GNPS	1	pos	1.02636e+06	1.18229e+06	2.23218e+06	2.19223e+06	740696	2.10936e+06
M396T315_1	MLS002154212-01!Canrenoic acid potassium salt2181-04-6	396.173	314.8	396.17	6.8377	C22H29KO4	[M]+							GNPS	1	pos	8.23799e+07	6.49158e+07	1.45436e+08	8.19068e+07	7.18439e+07	1.89973e+07
M396T306_2	NCGC00160332-01!N-(2-(2,3,4',5'-tetramethoxychalcon-2-yl)-ethyl)-acetamide	396.176	305.7	413.184	1.27111	C23H27NO6	[M+H-H2O]+							GNPS	1	pos	2.85663e+07	1.64302e+08	2.68206e+08	7.86753e+07	1.5329e+08	5.12755e+07
M396T670	Leoidin	396.199	670.1	413.206	0.590613	C18H14Cl2O7	[M+H-H2O]+	Organooxygen compounds	Ethers					GNPS	1	pos	5.67419e+06	5.29971e+06	5.02755e+06	4.6609e+06	5.38687e+06	4.51052e+06
M396T123_2	Quinine hydrochloride dihydrate	396.183	123.3	396.182	3.82377	C20H29ClN2O4	[M]+					6119-47-7		GNPS	1	pos	1.98777e+07	1.92496e+07	9.18406e+06	2.30639e+07	1.92344e+07	1.46563e+07
M397T306	gamma-Mangostin	397.167	305.7	396.433	6.88756	C23H24O6	[M+H]+	Organooxygen compounds	Alcohols and polyols			31271-07-5	HMDB0035795	GNPS	1	pos	1.34965e+08	1.01815e+08	8.96069e+07	1.32963e+08	1.17527e+08	1.42818e+08
M397T123	mirabegron	397.17	122.9	396.506	0.571524	C21H24N4O2S	[M+H]+	Organooxygen compounds	Alcohols and polyols			223673-61-8/		GNPS	1	pos	4.62717e+07	4.26713e+07	3.95178e+07	3.31474e+07	4.10341e+07	4.05494e+07
M397T900	Diosgenin	397.305	900.4	414.313	2.43138	C27H42O3	[M+H-H2O]+	Endogenous Metabolites		C08898	Chemical structure transformation maps	512-04-9		mzCloud	1	pos	3.04348e+06	4.18738e+06	2.64702e+06	1.67777e+06	2.38015e+06	2.39978e+06
M399T633	MLS001160273-01!N-(4-acetamidophenyl)-2-[(5-hydroxy-2,2-dimethyl-4-oxo-3H-chromen-7-yl)oxy]acetamide	399.156	632.6	398.148	1.34678	C21H22N2O6	[M+H]+							GNPS	1	pos	2.53773e+06	4.37291e+06	435798	5.20673e+06	4.20228e+06	3.99869e+06
[truncated: 7,903 more rows]
