# Supplementary material for: Exploring the Efficacy and Potential Mechanisms of Topical Periplaneta americana (L.) Extract in Treating Androgenetic Alopecia in a Mouse Model: A Systems Pharmacology and Skin Microbiome Analysis
Source: Biology (Basel). 2025 Jul 8;14(7):831. doi: 10.3390/biology14070831 (PMC12292697; doi:10.3390/biology14070831)
Supplement: Supplementary file 1 [file biology-14-00831-s001.zip › Table S4 Quantitative information on 20 important compounds screened from PA-011.xlsx]

## Sheet: Sheet1
name	mz	rt	exact_mass	ppm	formula	precursor_type	CAS	posneg	PA_011_1	PA_011_2	PA_011_3	PA_011_4	PA_011_5	PA_011_6
Pipecolic acid	130.05	138.6	129.079	17.9679	C6H11NO2	[M+H]+	535-75-1 / 3105-95-1	pos	1.72226e+10	1.73786e+10	1.74547e+10	1.80702e+10	1.71515e+10	1.76718e+10
Dodecanedioic acid	213.148	694.3	230.152	18.9258	C12H22O4	[M+H-H2O]+	693-23-2	pos	5.34472e+07	5.70095e+07	5.59497e+07	5.78993e+07	5.43729e+07	5.20889e+07
6-Hydroxymelatonin	231.113	463.4	248.116	17.4547	C13H16N2O3	[M+H-H2O]+	2208-41-5	pos	2.52855e+09	2.57801e+09	2.60546e+09	2.67702e+09	2.58746e+09	2.65982e+09
Stearidonic acid	277.215	752	276.209	2.79927	C18H28O2	[M+H]+	20290-75-9	pos	5.13669e+07	6.32916e+07	4.4689e+07	4.00543e+07	5.3097e+07	5.068e+07
(R)-Methysticin	275.09	743.8	274.084	3.54792	C15H14O5	[M+H]+	495-85-2	pos	2.33169e+07	2.51681e+07	2.39561e+07	2.38369e+07	2.25279e+07	2.37677e+07
13S-hydroxyoctadecadienoic acid	297.242	806.9	296.235	2.27424	C18H32O3	[M+H]+	5204-88-6/29623-28-7	pos	2.92356e+07	3.88491e+07	3.06252e+07	3.79901e+07	3.52876e+07	3.50885e+07
Acetylcholine	146.118	348.4	146.118	0.00810684	C7H16NO2	[M+H]+	51-84-3	pos	2.32946e+08	2.34253e+08	3.27971e+08	2.3602e+08	2.4312e+08	3.1472e+08
3-Hydroxyflavone	239.077	340.9	238.063	26.87	C15H10O3	[M+H]+	577-85-5	pos	4.07861e+08	4.3337e+08	4.68246e+08	4.09143e+08	4.51201e+08	4.29068e+08
(S)-N-Methylcoclaurine	300.142	280.4	299.152	7.30636	C18H21NO3	[M+H]+	3423-07-2	pos	1.45562e+08	2.98709e+08	5.3977e+08	2.37602e+08	3.22909e+08	3.46358e+08
Misoprostol	369.263	658.6	368.256	1.76097	C21H36O5	[M+H]+	59122-46-2	pos	1.51832e+07	1.61611e+07	1.67482e+07	1.43683e+07	1.81151e+07	1.38997e+07
3-Methylindole	131.07	793.5	131.073	26.7033	C9H9N	[M]-	83-34-1	neg	3.79074e+06	5.32014e+06	1.28172e+07	2.73365e+07	1.74139e+07	1.48275e+07
5,7-Dihydroxyflavone	253.155	429.9	254.058	8.93624	C15H10O4	[M-H]-	480-40-0	neg	3.97213e+07	3.86119e+07	4.1174e+07	3.88089e+07	3.83067e+07	3.96644e+07
Dehydroepiandrosterone	269.211	793.9	288.209	4.10878	C19H28O2	[M-H2O-H]-	53-43-0	neg	1.37497e+07	1.70019e+07	1.62077e+07	1.45403e+07	1.23214e+07	1.47176e+07
17a-Estradiol	271.226	823	272.178	5.06942	C18H24O2	[M-H]-	57-91-0	neg	3.32592e+07	4.16876e+07	8.0441e+06	4.94962e+07	2.52317e+07	1.15904e+07
Alpha-Linolenic acid	277.217	922.2	278.225	1.89022	C18H30O2	[M-H]-	463-40-1	neg	1.29341e+07	2.1719e+07	1.81493e+07	3.30199e+07	2.16716e+07	1.17321e+07
all-trans-Retinoic acid	299.258	884.9	300.209	1.73623	C20H28O2	[M-H]-	302-79-4	neg	1.63737e+08	3.4564e+08	2.62116e+08	4.17207e+08	3.53168e+08	2.06461e+08
4-Methylcatechol	123.045	439.5	124.052	0.19505	C7H8O2	[M-H]-	452-86-8	neg	2.03774e+08	2.06895e+08	2.12493e+08	2.07433e+08	2.11775e+08	2.08455e+08
Sotalol	271.109	536.5	272.12	12.1722	C12H20N2O3S	[M-H]-	3930-20-9	neg	2.38912e+07	3.33426e+07	3.49972e+07	3.08374e+07	3.35626e+07	3.35688e+07
Caffeate	179.038	381.3	180.042	19.4148	C9H8O4	[M-H]-	c("501-16-6", "331-39-5")	neg	2.86614e+07	2.87647e+07	2.98302e+07	2.83978e+07	2.88093e+07	2.84304e+07
Propylparaben	180.077	102.8	180.201	6.35422	C10H12O3	[M]-	94-13-3	neg	5.17369e+08	5.78083e+08	5.07891e+08	4.54535e+08	4.79709e+08	4.8484e+08
