# Supplementary material for: Exploring the Efficacy and Potential Mechanisms of Topical Periplaneta americana (L.) Extract in Treating Androgenetic Alopecia in a Mouse Model: A Systems Pharmacology and Skin Microbiome Analysis
Source: Biology (Basel). 2025 Jul 8;14(7):831. doi: 10.3390/biology14070831 (PMC12292697; doi:10.3390/biology14070831)
Supplement: Supplementary file 1 [file biology-14-00831-s001.zip › Table S5 De novo peptides in PA-011.csv]

Fraction	Scan	Source File	Peptide	Tag Length	ALC (%)	length	m/z	z	RT	Area	Mass	ppm	local confidence (%)	mode
1	6683	HFX_Peptide_LFQ_DBPSN024_PA_11.raw	EYNLAHPEEDKSQ	13	99	13	780.3512	2	16.17	1.01E+06	1558.6899	-1.3	100 100 100 100 100 100 100 100 100 100 100 100 100	HCD
1	27760	HFX_Peptide_LFQ_DBPSN024_PA_11.raw	PPFYPPAH	8	99	8	463.2312	2	38.31	3.32E+08	924.4493	-1.7	100 99 100 100 100 100 100 100	HCD
1	11508	HFX_Peptide_LFQ_DBPSN024_PA_11.raw	DEKLETSPDFK	11	99	11	654.8185	2	20.39	2.06E+06	1307.6245	-1.5	100 100 100 100 100 100 100 99 99 100 100	HCD
1	21321	HFX_Peptide_LFQ_DBPSN024_PA_11.raw	PDPFYHPAP	9	99	9	520.7446	2	28.95	9.89E+06	1039.4763	-1.6	100 100 100 100 100 100 100 100 100	HCD
1	8103	HFX_Peptide_LFQ_DBPSN024_PA_11.raw	EFNKDPEKPGTE	12	99	12	695.8274	2	17.55	6.40E+05	1389.6411	-0.6	100 100 100 100 100 100 100 100 100 99 99 100	HCD
1	28372	HFX_Peptide_LFQ_DBPSN024_PA_11.raw	PPFYPPAH	8	99	8	463.2316	2	39.4	3.32E+08	924.4493	-0.8	100 99 100 100 100 100 100 100	HCD
1	27914	HFX_Peptide_LFQ_DBPSN024_PA_11.raw	PPFYPPAH	8	99	8	463.231	2	38.58	3.32E+08	924.4493	-2	100 99 100 100 100 100 100 100	HCD
1	38517	HFX_Peptide_LFQ_DBPSN024_PA_11.raw	DFPELSSGWPYGK	13	99	13	741.8475	2	59.94	3.70E+06	1481.6826	-1.4	99 99 100 100 100 100 100 100 100 100 99 100 100	HCD
1	28080	HFX_Peptide_LFQ_DBPSN024_PA_11.raw	PPFYPPAH	8	99	8	463.231	2	38.86	3.32E+08	924.4493	-2.1	100 99 100 100 100 100 100 100	HCD
1	27610	HFX_Peptide_LFQ_DBPSN024_PA_11.raw	PPFYPPAH	8	99	8	463.2311	2	38.05	3.32E+08	924.4493	-1.7	100 99 100 100 100 100 100 100	HCD
1	26648	HFX_Peptide_LFQ_DBPSN024_PA_11.raw	VAPLPGNVPYASH	13	99	13	661.3475	2	36.45	2.82E+07	1320.6826	-1.6	99 100 100 100 100 100 99 100 100 99 99 100 100	HCD
1	23980	HFX_Peptide_LFQ_DBPSN024_PA_11.raw	LGTDVDELYK	10	99	10	576.7919	2	32.17	6.86E+06	1151.571	-1.5	99 100 100 100 100 100 100 100 100 99	HCD
1	2109	HFX_Peptide_LFQ_DBPSN024_PA_11.raw	GYHVR	5	99	5	316.1684	2	9.89	9.50E+05	630.3238	-2.5	99 100 100 100 100	HCD
1	37070	HFX_Peptide_LFQ_DBPSN024_PA_11.raw	GVDVDHYLELLR	12	99	12	714.8783	2	56.93	1.51E+06	1427.7407	0.9	98 99 100 100 100 100 100 100 100 100 100 100	HCD
1	26009	HFX_Peptide_LFQ_DBPSN024_PA_11.raw	AAPFAY	6	99	6	639.3125	1	35.31	1.76E+07	638.3064	-1.8	100 100 100 100 100 100	HCD
1	11957	HFX_Peptide_LFQ_DBPSN024_PA_11.raw	EYNLAHPEED	10	99	10	608.7595	2	20.75	1.85E+06	1215.5044	0.1	99 99 100 100 100 100 99 99 100 100	HCD
1	6717	HFX_Peptide_LFQ_DBPSN024_PA_11.raw	EADQEGYKPELR	12	99	12	717.8464	2	16.21	1.02E+06	1433.6787	-0.4	100 100 99 99 100 100 100 100 99 100 100 100	HCD
1	34336	HFX_Peptide_LFQ_DBPSN024_PA_11.raw	PPFFPPAH	8	99	8	455.2337	2	51.47	2.35E+08	908.4544	-1.6	100 98 100 100 100 100 100 100	HCD
1	34060	HFX_Peptide_LFQ_DBPSN024_PA_11.raw	PPFFPPAH	8	99	8	455.2338	2	50.92	2.35E+08	908.4544	-1.5	99 99 100 100 100 100 100 100	HCD
1	14619	HFX_Peptide_LFQ_DBPSN024_PA_11.raw	TDVDELYK	8	99	8	491.7395	2	22.92	3.72E+06	981.4655	-1.1	99 100 100 100 100 100 99 99	HCD
1	17568	HFX_Peptide_LFQ_DBPSN024_PA_11.raw	YAPHFTP	7	99	7	416.7026	2	25.44	3.50E+07	831.3915	-1.1	100 99 100 99 100 100 99	HCD
1	28215	HFX_Peptide_LFQ_DBPSN024_PA_11.raw	PPFYPPAH	8	99	8	463.2313	2	39.13	3.32E+08	924.4493	-1.3	99 99 100 100 100 99 100 100	HCD
1	5068	HFX_Peptide_LFQ_DBPSN024_PA_11.raw	RYPYAPR	7	99	7	461.7476	2	14.33	2.67E+07	921.4821	-1.6	100 100 99 98 100 100 100	HCD
1	11051	HFX_Peptide_LFQ_DBPSN024_PA_11.raw	LETSPDFK	8	99	8	468.7368	2	20.01	8.19E+07	935.46	-0.9	98 99 100 100 99 100 100 100	HCD
1	12426	HFX_Peptide_LFQ_DBPSN024_PA_11.raw	AGGGFGGGSGGFGGRSP	17	99	17	691.3148	2	21.12	3.35E+06	1380.6169	-1.4	98 99 100 100 100 100 100 100 100 100 100 100 100 99 98 98 99	HCD
1	17243	HFX_Peptide_LFQ_DBPSN024_PA_11.raw	PTLRLP	6	99	6	348.7229	2	25.16	3.41E+06	695.433	-2.4	99 100 100 99 99 99	HCD
1	4150	HFX_Peptide_LFQ_DBPSN024_PA_11.raw	TSPDFK	6	99	6	347.6735	2	13.09	7.61E+06	693.3333	-1.4	100 100 99 99 99 100	HCD
1	7733	HFX_Peptide_LFQ_DBPSN024_PA_11.raw	EYDESGPGLVHR	12	99	12	679.8207	2	17.21	2.16E+06	1357.6262	0.4	100 100 100 100 100 100 99 96 99 100 100 100	HCD
1	7017	HFX_Peptide_LFQ_DBPSN024_PA_11.raw	EYNLAHPEEDKSQ	13	99	13	780.3508	2	16.51	1.01E+06	1558.6899	-1.8	99 93 100 100 100 100 100 100 100 100 100 100 100	HCD
1	11092	HFX_Peptide_LFQ_DBPSN024_PA_11.raw	PYPKPYP	7	99	7	431.2282	2	20.05	2.78E+07	860.4432	-1.6	99 99 99 99 99 100 100	HCD
1	10598	HFX_Peptide_LFQ_DBPSN024_PA_11.raw	NGPSGPSGGFPGSGRSP	17	99	17	757.8524	2	19.64	5.77E+05	1513.6909	-0.4	99 100 100 100 100 100 100 100 100 100 100 98 98 98 98 99 99	HCD
1	2358	HFX_Peptide_LFQ_DBPSN024_PA_11.raw	AAKAAHF	7	99	7	358.197	2	10.3	4.94E+05	714.3813	-2.7	100 100 99 98 99 99 100	HCD
1	12079	HFX_Peptide_LFQ_DBPSN024_PA_11.raw	KDEGLNGFYK	10	99	10	585.7923	2	20.84	1.08E+06	1169.5715	-1.3	100 100 100 99 97 97 100 100 100 100	HCD
1	15970	HFX_Peptide_LFQ_DBPSN024_PA_11.raw	LEYLAAHEP	9	99	9	521.7628	2	24.05	4.69E+06	1041.5131	-2	97 100 100 100 100 100 99 99 98	HCD
1	16092	HFX_Peptide_LFQ_DBPSN024_PA_11.raw	LELLR	5	99	5	322.21	2	24.16	2.40E+08	642.4064	-1.6	99 100 100 99 98	HCD
1	5494	HFX_Peptide_LFQ_DBPSN024_PA_11.raw	LLPR	4	99	4	249.6736	2	14.85	9.73E+05	497.3326	0	100 100 99 98	HCD
1	3613	HFX_Peptide_LFQ_DBPSN024_PA_11.raw	FGDTPEK	7	99	7	397.1892	2	12.32	2.97E+05	792.3654	-1.9	100 100 100 100 98 99 99	HCD
1	34483	HFX_Peptide_LFQ_DBPSN024_PA_11.raw	PPFFPPAH	8	99	8	455.2337	2	51.74	2.35E+08	908.4544	-1.6	98 97 99 100 100 100 100 100	HCD
1	28514	HFX_Peptide_LFQ_DBPSN024_PA_11.raw	PPFYPPAH	8	99	8	463.2313	2	39.67	3.32E+08	924.4493	-1.5	98 97 99 100 100 99 100 100	HCD
1	34621	HFX_Peptide_LFQ_DBPSN024_PA_11.raw	PPFFPPAH	8	99	8	455.2336	2	52.01	2.35E+08	908.4544	-1.9	99 97 99 100 100 99 100 100	HCD
1	12424	HFX_Peptide_LFQ_DBPSN024_PA_11.raw	APGLLPR	7	99	7	362.2286	2	21.12	3.06E+07	722.4438	-1.6	100 100 100 100 100 97 98	HCD
1	18105	HFX_Peptide_LFQ_DBPSN024_PA_11.raw	LSSDDPAELVK	11	99	11	587.3029	2	25.9	2.69E+06	1172.5925	-1.1	100 100 100 100 100 98 95 99 100 100 100	HCD
1	11983	HFX_Peptide_LFQ_DBPSN024_PA_11.raw	PYYPLK	6	99	6	390.7176	2	20.76	1.40E+05	779.4218	-1.4	98 98 100 100 100 100	HCD
1	11748	HFX_Peptide_LFQ_DBPSN024_PA_11.raw	PGFPQPHTP	9	99	9	489.245	2	20.58	1.42E+08	976.4766	-1.2	99 100 100 100 98 98 98 99 99	HCD
1	15109	HFX_Peptide_LFQ_DBPSN024_PA_11.raw	LELLK	5	99	5	308.2069	2	23.33	1.78E+06	614.4003	-1.5	98 99 100 100 99	HCD
1	25065	HFX_Peptide_LFQ_DBPSN024_PA_11.raw	DESGPGLV	8	99	8	773.3662	1	33.71	1.23E+06	772.3603	-1.8	99 99 100 100 99 99 98 100	HCD
1	10518	HFX_Peptide_LFQ_DBPSN024_PA_11.raw	SPPPYNDLGK	10	99	10	544.2742	2	19.58	3.37E+07	1086.5344	-0.6	100 100 100 99 98 96 99 99 100 100	HCD
1	18052	HFX_Peptide_LFQ_DBPSN024_PA_11.raw	LSSDDPAELVK	11	99	11	587.3025	2	25.85	2.69E+06	1172.5925	-1.8	100 100 100 100 100 97 97 98 99 100 100	HCD
1	12379	HFX_Peptide_LFQ_DBPSN024_PA_11.raw	APGLLRP	7	99	7	362.2285	2	21.08	3.06E+07	722.4438	-1.8	99 99 98 99 100 99 99	HCD
1	15031	HFX_Peptide_LFQ_DBPSN024_PA_11.raw	LGELLR	6	99	6	350.7208	2	23.26	2.12E+06	699.4279	-1.3	99 98 99 99 100 99	HCD
1	32754	HFX_Peptide_LFQ_DBPSN024_PA_11.raw	VPPFFPPAH	9	99	9	504.7683	2	48.34	5.19E+07	1007.5228	-0.8	100 100 99 99 100 100 98 98 98	HCD
1	12317	HFX_Peptide_LFQ_DBPSN024_PA_11.raw	DLESQLHDTQER	12	99	12	735.8455	2	21.03	6.49E+05	1469.6746	1.3	100 100 100 100 100 100 100 100 98 94 98 99	HCD
1	27726	HFX_Peptide_LFQ_DBPSN024_PA_11.raw	RPPFYPPAH	9	99	9	541.2762	2	38.26	9.27E+08	1080.5505	-11.7	94 99 100 100 100 100 99 100 100	HCD
1	10029	HFX_Peptide_LFQ_DBPSN024_PA_11.raw	EAGGVYDLSNK	11	99	11	576.7801	2	19.18	2.08E+06	1151.5459	-0.2	98 96 100 100 100 100 99 100 99 99 99	HCD
1	15723	HFX_Peptide_LFQ_DBPSN024_PA_11.raw	YSVHPPSAV	9	99	9	478.7448	2	23.84	1.02E+08	955.4763	-1.2	100 100 100 100 100 96 96 100 100	HCD
1	26673	HFX_Peptide_LFQ_DBPSN024_PA_11.raw	YPFAAP	6	99	6	665.3295	1	36.5	4.71E+06	664.322	0.3	98 97 99 100 100 100	HCD
1	15439	HFX_Peptide_LFQ_DBPSN024_PA_11.raw	YYDRPFQT	8	99	8	545.2529	2	23.6	2.91E+06	1088.4927	-1.4	100 100 100 100 97 98 98 100	HCD
1	34198	HFX_Peptide_LFQ_DBPSN024_PA_11.raw	PPFFPPAH	8	99	8	455.2337	2	51.19	2.35E+08	908.4544	-1.6	99 96 99 100 100 99 99 100	HCD
1	9784	HFX_Peptide_LFQ_DBPSN024_PA_11.raw	PGLVAPKGP	9	98	9	418.2546	2	18.98	1.10E+06	834.4963	-1.9	98 99 99 100 100 100 99 99 97	HCD
1	8854	HFX_Peptide_LFQ_DBPSN024_PA_11.raw	LGEFEKPPPPK	11	98	11	619.842	2	18.2	5.89E+05	1237.6707	-1	98 96 99 100 99 99 99 100 100 99 99	HCD
1	3886	HFX_Peptide_LFQ_DBPSN024_PA_11.raw	LLPR	4	98	4	249.6733	2	12.7	2.83E+06	497.3326	-1	100 99 99 98	HCD
1	8759	HFX_Peptide_LFQ_DBPSN024_PA_11.raw	DFVDPKAPPEEGHH	14	98	14	787.863	2	18.13	3.07E+05	1573.7161	-2.9	97 91 100 100 100 100 100 100 100 99 99 99 100 100	HCD
1	15063	HFX_Peptide_LFQ_DBPSN024_PA_11.raw	NPSGPGAFGPPGHSP	15	98	15	688.3228	2	23.29	1.42E+06	1374.6316	-0.5	98 99 100 100 100 99 100 100 100 100 95 95 99 100 100	HCD
1	12450	HFX_Peptide_LFQ_DBPSN024_PA_11.raw	DKGVDVDHF	9	98	9	516.2424	2	21.14	8.17E+06	1030.4719	-1.7	94 97 99 100 100 100 100 100 100	HCD
1	6201	HFX_Peptide_LFQ_DBPSN024_PA_11.raw	KYDPENTYVTK	11	98	11	679.3344	2	15.66	1.16E+06	1356.656	-1.3	100 100 100 97 97 95 99 100 100 100 100	HCD
1	10605	HFX_Peptide_LFQ_DBPSN024_PA_11.raw	LLPRP	5	98	5	298.1994	2	19.65	9.08E+06	594.3853	-1.9	100 99 99 99 98	HCD
1	28341	HFX_Peptide_LFQ_DBPSN024_PA_11.raw	RPPFYPPAH	9	98	9	541.2763	2	39.35	9.27E+08	1080.5505	-11.5	94 100 99 99 100 99 99 99 100	HCD
1	5977	HFX_Peptide_LFQ_DBPSN024_PA_11.raw	DSYPSGGPSGGPSGGRGP	18	98	18	794.8525	2	15.41	1.50E+06	1587.6914	-0.6	95 98 100 100 100 100 100 100 100 99 99 98 98 97 98 98 99 100	HCD
1	15395	HFX_Peptide_LFQ_DBPSN024_PA_11.raw	YSVHPSPAV	9	98	9	478.7449	2	23.57	1.02E+08	955.4763	-1.2	100 100 100 100 100 96 95 100 100	HCD
1	6090	HFX_Peptide_LFQ_DBPSN024_PA_11.raw	EYVDHTHPSV	10	98	10	592.2719	2	15.54	5.05E+05	1182.5305	-1.2	100 100 100 100 100 100 100 100 93 96	HCD
1	8308	HFX_Peptide_LFQ_DBPSN024_PA_11.raw	PGYAGHYHQ	9	98	9	515.2309	2	17.74	1.23E+06	1028.4464	0.8	99 99 100 100 100 99 99 96 98	HCD
1	11156	HFX_Peptide_LFQ_DBPSN024_PA_11.raw	PEEYR	5	98	5	347.1634	2	20.1	3.98E+05	692.3129	-0.9	99 100 99 99 97	HCD
1	34262	HFX_Peptide_LFQ_DBPSN024_PA_11.raw	RPPFFPPAH	9	98	9	533.279	2	51.3	6.81E+08	1064.5554	-11.3	95 99 99 99 100 99 99 99 100	HCD
1	16422	HFX_Peptide_LFQ_DBPSN024_PA_11.raw	GPWLHEP	7	98	7	418.2076	2	24.45	6.69E+06	834.4024	-2.2	99 99 100 100 98 99 96	HCD
1	3959	HFX_Peptide_LFQ_DBPSN024_PA_11.raw	TSPDFK	6	98	6	347.6736	2	12.82	7.61E+06	693.3333	-0.8	99 99 98 99 99 99	HCD
1	16462	HFX_Peptide_LFQ_DBPSN024_PA_11.raw	YAGPTPLYR	9	98	9	519.2737	2	24.48	1.09E+07	1036.5342	-1.2	99 100 100 100 100 98 97 97 98	HCD
1	33760	HFX_Peptide_LFQ_DBPSN024_PA_11.raw	PPFFPPAH	8	98	8	455.2336	2	50.38	2.35E+08	908.4544	-2	98 96 99 100 100 98 99 100	HCD
1	7199	HFX_Peptide_LFQ_DBPSN024_PA_11.raw	YPYAPR	6	98	6	383.6973	2	16.69	6.52E+07	765.3809	-1.1	100 99 99 99 97 98	HCD
1	12448	HFX_Peptide_LFQ_DBPSN024_PA_11.raw	YQDLLQK	7	98	7	454.2472	2	21.14	3.20E+06	906.4811	-1.4	99 95 99 100 100 99 100	HCD
1	10686	HFX_Peptide_LFQ_DBPSN024_PA_11.raw	EVFDNLKTK	9	98	9	547.2974	2	19.72	5.27E+06	1092.5815	-1.3	100 99 100 99 94 98 99 100 100	HCD
1	9934	HFX_Peptide_LFQ_DBPSN024_PA_11.raw	PENTYVTKY	9	98	9	557.7732	2	19.1	1.70E+06	1113.5342	-2.1	99 99 98 99 100 100 100 97 97	HCD
1	13950	HFX_Peptide_LFQ_DBPSN024_PA_11.raw	SLEYNLAHPEEDKSQ	15	98	15	880.4089	2	22.36	1.80E+05	1758.8059	-1.5	86 94 100 100 100 100 100 100 100 100 100 100 100 100 100	HCD
1	9086	HFX_Peptide_LFQ_DBPSN024_PA_11.raw	ALGNTGHADLLR	12	98	12	413.2257	3	18.4	2.51E+06	1236.6575	-1.8	100 100 99 98 98 99 99 99 99 96 99 99	HCD
1	12935	HFX_Peptide_LFQ_DBPSN024_PA_11.raw	VYPDFK	6	98	6	384.6994	2	21.54	3.43E+07	767.3854	-1.4	99 98 97 99 99 99	HCD
1	12774	HFX_Peptide_LFQ_DBPSN024_PA_11.raw	PGAPLAR	7	98	7	341.2051	2	21.41	2.78E+06	680.3969	-1.7	98 99 100 99 99 97 98	HCD
1	12486	HFX_Peptide_LFQ_DBPSN024_PA_11.raw	PPTPETRP	8	98	8	447.7372	2	21.17	5.27E+07	893.4606	-0.8	98 98 100 99 99 99 98 99	HCD
1	12039	HFX_Peptide_LFQ_DBPSN024_PA_11.raw	DELLNKLNK	9	98	9	543.8099	2	20.81	1.97E+05	1085.6082	-2.6	99 100 100 100 97 96 98 99 99	HCD
1	5628	HFX_Peptide_LFQ_DBPSN024_PA_11.raw	TPAPPHAAAP	10	98	10	465.2448	2	15.01	9.99E+05	928.4766	-1.6	96 95 100 100 100 97 99 100 100 100	HCD
1	32619	HFX_Peptide_LFQ_DBPSN024_PA_11.raw	VPPFFPPAH	9	98	9	504.768	2	48.07	5.19E+07	1007.5228	-1.4	100 99 98 98 100 99 98 98 98	HCD
1	8061	HFX_Peptide_LFQ_DBPSN024_PA_11.raw	PGSPSQPGLVH	11	98	11	538.2797	2	17.51	2.41E+07	1074.5457	-0.7	100 100 100 100 100 97 97 95 98 100 99	HCD
1	37075	HFX_Peptide_LFQ_DBPSN024_PA_11.raw	PDLLRPVP	8	98	8	453.7724	2	56.94	4.13E+06	905.5334	-3.5	99 100 100 100 99 98 97 97	HCD
1	16174	HFX_Peptide_LFQ_DBPSN024_PA_11.raw	VNDLFER	7	98	7	446.729	2	24.23	6.48E+06	891.445	-1.7	99 98 100 100 98 98 98	HCD
1	10685	HFX_Peptide_LFQ_DBPSN024_PA_11.raw	LETSPDFK	8	98	8	468.7369	2	19.72	8.19E+07	935.46	-0.7	98 99 99 99 98 99 98 99	HCD
1	7000	HFX_Peptide_LFQ_DBPSN024_PA_11.raw	YENLAHPEEDK	11	98	11	672.8055	2	16.5	4.60E+05	1343.5994	-2.2	89 97 99 100 100 100 100 100 100 100 100	HCD
1	12730	HFX_Peptide_LFQ_DBPSN024_PA_11.raw	APGLLRP	7	98	7	362.2286	2	21.38	3.06E+07	722.4438	-1.6	100 99 99 99 99 96 97	HCD
1	36922	HFX_Peptide_LFQ_DBPSN024_PA_11.raw	PDLLRPVP	8	98	8	453.7742	2	56.67		905.5334	0.5	99 100 100 100 98 97 98 98	HCD
1	14578	HFX_Peptide_LFQ_DBPSN024_PA_11.raw	AAPYAHF	7	98	7	388.6893	2	22.89	5.68E+06	775.3653	-1.6	98 97 99 99 99 99 99	HCD
1	2299	HFX_Peptide_LFQ_DBPSN024_PA_11.raw	FGERPGK	7	98	7	395.7131	2	10.18	2.13E+05	789.4133	-2	100 99 99 97 98 99 99	HCD
1	11005	HFX_Peptide_LFQ_DBPSN024_PA_11.raw	GPSGGPSTGRPNFSP	15	98	15	707.8374	2	19.97	2.41E+06	1413.6636	-2.3	99 100 100 100 100 100 100 100 98 98 94 95 97 99 99	HCD
1	12692	HFX_Peptide_LFQ_DBPSN024_PA_11.raw	PFYHPAP	7	98	7	414.7049	2	21.35	2.84E+07	827.3966	-1.7	96 98 100 100 99 98 98	HCD
1	6431	HFX_Peptide_LFQ_DBPSN024_PA_11.raw	GAPGGGQDGFGGGSDGGRSP	20	98	20	845.3628	2	15.91	5.00E+06	1688.7139	-1.7	100 100 100 100 100 99 99 100 100 100 100 100 99 99 100 97 97 98 90 93	HCD
1	15224	HFX_Peptide_LFQ_DBPSN024_PA_11.raw	LEYLAAHPEEN	11	98	11	643.3069	2	23.42	1.60E+06	1284.5986	0.5	100 100 100 100 100 100 100 95 91 99 98	HCD
1	7815	HFX_Peptide_LFQ_DBPSN024_PA_11.raw	GSLEDQLHR	9	98	9	527.7668	2	17.29	1.69E+06	1053.5203	-1.1	95 99 100 100 100 98 99 98 98	HCD
1	13393	HFX_Peptide_LFQ_DBPSN024_PA_11.raw	PGYAGHY	7	98	7	382.6704	2	21.91	9.53E+05	763.3289	-3.6	98 96 98 98 99 100 100	HCD
1	34389	HFX_Peptide_LFQ_DBPSN024_PA_11.raw	RPPFFPPAH	9	98	9	533.279	2	51.57	6.81E+08	1064.5554	-11.3	95 99 99 99 100 99 98 99 99	HCD
1	7979	HFX_Peptide_LFQ_DBPSN024_PA_11.raw	YTKYPVYPK	9	98	9	579.8126	2	17.44	2.10E+06	1157.6121	-1.2	99 100 100 100 94 95 100 99 99	HCD
1	12118	HFX_Peptide_LFQ_DBPSN024_PA_11.raw	PPTPETRP	8	98	8	447.7373	2	20.88	5.27E+07	893.4606	-0.6	99 99 100 99 99 98 96 97	HCD
1	8676	HFX_Peptide_LFQ_DBPSN024_PA_11.raw	NHLDMLGR	8	98	8	478.2416	2	18.06	8.56E+06	954.4705	-1.9	97 99 100 100 98 97 97 99	HCD
1	34114	HFX_Peptide_LFQ_DBPSN024_PA_11.raw	RPPFFPPAH	9	98	9	533.2788	2	51.02	6.81E+08	1064.5554	-11.6	92 99 99 99 100 99 98 99 99	HCD
1	32968	HFX_Peptide_LFQ_DBPSN024_PA_11.raw	PVYGGL	6	98	6	605.329	1	48.77	3.83E+06	604.322	-0.4	97 96 98 100 100 100	HCD
1	6775	HFX_Peptide_LFQ_DBPSN024_PA_11.raw	GAPGGGQDGFGGGSDGGRSP	20	98	20	845.3613	2	16.26	5.00E+06	1688.7139	-3.4	96 97 99 98 99 99 98 100 100 100 100 99 97 98 99 98 96 96 98 98	HCD
1	15356	HFX_Peptide_LFQ_DBPSN024_PA_11.raw	PEVVWR	6	98	6	393.218	2	23.53	1.39E+06	784.4232	-2.1	98 99 100 98 98 96	HCD
1	34534	HFX_Peptide_LFQ_DBPSN024_PA_11.raw	RPPFFPPAH	9	98	9	533.2786	2	51.84	6.81E+08	1064.5554	-11.9	96 99 97 98 99 98 99 99 100	HCD
1	13884	HFX_Peptide_LFQ_DBPSN024_PA_11.raw	TVEYNLAHPEEDKSQ	15	98	15	587.2747	3	22.31	1.61E+06	1758.8059	-2.1	86 93 100 100 100 100 100 100 100 99 100 99 99 100 99	HCD
1	11920	HFX_Peptide_LFQ_DBPSN024_PA_11.raw	PLVVTH	6	98	6	333.2022	2	20.71	4.96E+05	664.3908	-1.3	97 99 100 99 98 96	HCD
1	33826	HFX_Peptide_LFQ_DBPSN024_PA_11.raw	RPPFFPPAH	9	98	9	533.2789	2	50.48	6.81E+08	1064.5554	-11.4	94 99 99 99 100 99 98 99 99	HCD
1	28774	HFX_Peptide_LFQ_DBPSN024_PA_11.raw	RPPFYPPAH	9	98	9	541.2756	2	40.16	9.27E+08	1080.5505	-12.9	97 99 99 98 99 98 97 97 98	HCD
1	32437	HFX_Peptide_LFQ_DBPSN024_PA_11.raw	GVPFSPY	7	98	7	766.3749	1	47.71	1.65E+06	765.3697	-2.7	94 97 98 99 100 100 100	HCD
1	2765	HFX_Peptide_LFQ_DBPSN024_PA_11.raw	DTGDPHRVP	9	98	9	497.2414	2	11.06	2.40E+05	992.4675	0.7	99 99 100 100 99 97 98 97 97	HCD
1	28036	HFX_Peptide_LFQ_DBPSN024_PA_11.raw	RPPFYPPAH	9	98	9	541.2758	2	38.8	9.27E+08	1080.5505	-12.6	95 99 98 98 99 99 98 99 99	HCD
1	6291	HFX_Peptide_LFQ_DBPSN024_PA_11.raw	LSQYNPTTPPPHR	13	98	13	754.3858	2	15.75	9.40E+05	1506.7578	-0.5	98 98 99 100 100 100 100 100 100 100 95 90 99	HCD
1	9111	HFX_Peptide_LFQ_DBPSN024_PA_11.raw	VELEEHP	7	98	7	426.708	2	18.42	6.09E+05	851.4025	-1.2	96 98 98 99 99 98 98	HCD
1	10064	HFX_Peptide_LFQ_DBPSN024_PA_11.raw	YGAPGGGDGGFGR	13	98	13	584.262	2	19.2	3.17E+06	1166.5105	-1	100 100 100 100 100 99 99 99 99 97 93 92 97	HCD
1	3094	HFX_Peptide_LFQ_DBPSN024_PA_11.raw	AAPVVH	6	98	6	297.1738	2	11.55	3.61E+05	592.3333	-0.2	98 97 99 99 99 97	HCD
1	17241	HFX_Peptide_LFQ_DBPSN024_PA_11.raw	LLRPVP	6	98	6	347.7336	2	25.16	1.67E+07	693.4537	-1.6	100 100 100 97 96 96	HCD
1	11244	HFX_Peptide_LFQ_DBPSN024_PA_11.raw	DFPGAGGPGGSSRGP	15	98	15	658.3035	2	20.17	2.91E+06	1314.5952	-2.1	100 100 100 100 100 100 99 97 96 96 98 95 97 97 98	HCD
1	2137	HFX_Peptide_LFQ_DBPSN024_PA_11.raw	PYPK	4	98	4	252.6448	2	9.92	6.61E+05	503.2744	1.5	98 96 99 99	HCD
1	18088	HFX_Peptide_LFQ_DBPSN024_PA_11.raw	LTLLKAP	7	98	7	378.2542	2	25.88	6.20E+05	754.4952	-2	99 99 100 99 98 97 95	HCD
1	33971	HFX_Peptide_LFQ_DBPSN024_PA_11.raw	RPPFFPPAH	9	98	9	533.2785	2	50.75	6.81E+08	1064.5554	-12.2	94 99 98 99 99 98 97 99 99	HCD
1	9010	HFX_Peptide_LFQ_DBPSN024_PA_11.raw	LPPPPRP	7	98	7	387.2362	2	18.34	1.98E+07	772.4595	-2.2	98 98 99 99 98 97 96	HCD
1	10809	HFX_Peptide_LFQ_DBPSN024_PA_11.raw	VSVPGYR	7	98	7	389.2157	2	19.82	4.75E+06	776.418	-1.4	99 99 100 99 97 95 96	HCD
1	16384	HFX_Peptide_LFQ_DBPSN024_PA_11.raw	HGLFDRVP	8	98	8	470.7519	2	24.41	7.07E+05	939.4926	-3.7	98 99 99 96 97 98 99 98	HCD
1	26075	HFX_Peptide_LFQ_DBPSN024_PA_11.raw	VPPFYPPAH	9	98	9	512.7654	2	35.43	8.71E+07	1023.5178	-1.4	100 100 99 99 99 99 95 95 96	HCD
1	11715	HFX_Peptide_LFQ_DBPSN024_PA_11.raw	SSDDPAELVK	10	98	10	530.7608	2	20.55	3.00E+06	1059.5083	-1.2	100 100 100 100 97 94 90 99 100 100	HCD
1	27244	HFX_Peptide_LFQ_DBPSN024_PA_11.raw	PDFDAVHV	8	98	8	450.2162	2	37.44	1.90E+06	898.4185	-0.6	98 100 100 99 99 100 91 97	HCD
1	28186	HFX_Peptide_LFQ_DBPSN024_PA_11.raw	RPPFYPPAH	9	98	9	541.2758	2	39.07	9.27E+08	1080.5505	-12.4	95 99 97 97 99 99 98 99 100	HCD
1	33914	HFX_Peptide_LFQ_DBPSN024_PA_11.raw	PPFFPPAH	8	98	8	455.2337	2	50.65	2.35E+08	908.4544	-1.8	97 95 98 100 100 96 99 100	HCD
1	34424	HFX_Peptide_LFQ_DBPSN024_PA_11.raw	PFFPGLVK	8	97	8	452.7672	2	51.63	2.46E+06	903.5218	-2.1	98 99 100 96 93 98 100 100	HCD
1	7719	HFX_Peptide_LFQ_DBPSN024_PA_11.raw	NNYSGGGGGGGGAGGFGRSP	20	97	20	841.8702	2	17.19	3.65E+04	1681.7192	3.9	80 85 100 100 100 100 100 100 100 99 99 99 99 100 100 100 99 99 100 100	HCD
1	13213	HFX_Peptide_LFQ_DBPSN024_PA_11.raw	YGDDGQYRGEGVY	13	97	13	739.8109	2	21.77	1.83E+06	1477.6108	-2.4	100 100 100 100 99 99 100 94 89 95 98 100 100	HCD
1	31419	HFX_Peptide_LFQ_DBPSN024_PA_11.raw	DPASDQLLNFK	11	97	11	624.3174	2	45.62	9.95E+05	1246.6194	0.8	100 100 100 100 97 90 98 99 98 97 99	HCD
1	13594	HFX_Peptide_LFQ_DBPSN024_PA_11.raw	ATFDQLGR	8	97	8	454.2349	2	22.07	2.35E+07	906.4559	-0.7	99 100 100 100 97 95 95 98	HCD
1	10508	HFX_Peptide_LFQ_DBPSN024_PA_11.raw	LGEAVKPGAP	10	97	10	469.7676	2	19.57	1.00E+06	937.5233	-2.7	95 98 100 99 98 97 98 98 99 98	HCD
1	2253	HFX_Peptide_LFQ_DBPSN024_PA_11.raw	AAPETPK	7	97	7	357.1944	2	10.1	4.68E+05	712.3755	-1.8	98 99 100 99 97 96 98	HCD
1	14258	HFX_Peptide_LFQ_DBPSN024_PA_11.raw	PGAPLAR	7	97	7	341.2053	2	22.62	3.73E+06	680.3969	-1.3	99 99 100 99 97 93 97	HCD
1	27575	HFX_Peptide_LFQ_DBPSN024_PA_11.raw	RPPFYPPAH	9	97	9	541.2763	2	37.98	9.27E+08	1080.5505	-11.5	93 99 98 98 99 98 97 99 99	HCD
1	2087	HFX_Peptide_LFQ_DBPSN024_PA_11.raw	LVRGPR	6	97	6	349.2267	2	9.87	1.84E+06	696.4395	-0.7	100 99 98 95 97 98	HCD
1	27885	HFX_Peptide_LFQ_DBPSN024_PA_11.raw	RPPFYPPAH	9	97	9	541.2762	2	38.53	9.27E+08	1080.5505	-11.7	91 98 99 99 99 99 98 99 99	HCD
1	10687	HFX_Peptide_LFQ_DBPSN024_PA_11.raw	PLNKTP	6	97	6	335.1994	2	19.72	7.36E+05	668.3857	-2.1	99 99 98 99 97 95	HCD
1	12776	HFX_Peptide_LFQ_DBPSN024_PA_11.raw	YEVPDYK	7	97	7	457.2179	2	21.41	2.04E+06	912.4229	-1.7	99 100 100 93 95 99 99	HCD
1	14695	HFX_Peptide_LFQ_DBPSN024_PA_11.raw	LSLYGPPPGAP	11	97	11	534.787	2	22.98	9.57E+05	1067.5652	-5.4	99 100 100 100 100 99 97 95 93 95 97	HCD
1	34815	HFX_Peptide_LFQ_DBPSN024_PA_11.raw	RPPFFPPAH	9	97	9	533.2784	2	52.38	6.81E+08	1064.5554	-12.3	95 99 99 99 99 98 96 96 98	HCD
1	10070	HFX_Peptide_LFQ_DBPSN024_PA_11.raw	FGGGGAGGFGGGAGGR	16	97	16	619.7869	2	19.21	1.72E+07	1237.5588	0.3	100 100 100 100 100 100 100 100 100 100 100 92 90 91 94 98	HCD
1	8105	HFX_Peptide_LFQ_DBPSN024_PA_11.raw	YGGDDQGYHGEAV	13	97	13	684.2781	2	17.55	5.92E+06	1366.5425	-0.6	100 100 100 100 100 98 97 99 97 84 96 100 100	HCD
1	17571	HFX_Peptide_LFQ_DBPSN024_PA_11.raw	LLRPVP	6	97	6	347.7337	2	25.44	1.67E+07	693.4537	-1.2	100 100 99 95 96 97	HCD
1	9620	HFX_Peptide_LFQ_DBPSN024_PA_11.raw	YGAPGGSQDGFGR	13	97	13	634.7863	2	18.85	3.60E+06	1267.5581	0	99 99 100 100 100 99 99 98 99 94 92 92 98	HCD
1	4135	HFX_Peptide_LFQ_DBPSN024_PA_11.raw	SSFGPR	6	97	6	325.6655	2	13.07	2.67E+05	649.3184	-2.9	99 99 99 97 94 97	HCD
1	4428	HFX_Peptide_LFQ_DBPSN024_PA_11.raw	LLPR	4	97	4	249.6731	2	13.49	1.89E+05	497.3326	-1.7	99 97 98 96	HCD
1	12539	HFX_Peptide_LFQ_DBPSN024_PA_11.raw	PGYAGHYGAHY	11	97	11	596.7614	2	21.22	6.50E+04	1191.5098	-1.3	93 95 99 100 99 95 99 97 98 99 100	HCD
1	14497	HFX_Peptide_LFQ_DBPSN024_PA_11.raw	LADLTSVK	8	97	8	423.7497	2	22.82	1.07E+06	845.4858	-1.1	99 99 99 94 93 98 99 100	HCD
1	3489	HFX_Peptide_LFQ_DBPSN024_PA_11.raw	LQSDDFHK	8	97	8	495.2368	2	12.14	3.59E+05	988.4614	-2.2	98 96 99 99 97 97 96 98	HCD
1	33681	HFX_Peptide_LFQ_DBPSN024_PA_11.raw	RPPFFPPAH	9	97	9	533.2789	2	50.21	6.81E+08	1064.5554	-11.4	94 98 98 98 99 98 97 99 99	HCD
1	13020	HFX_Peptide_LFQ_DBPSN024_PA_11.raw	LDLPR	5	97	5	307.187	2	21.61	1.77E+07	612.3595	-0.1	97 98 99 98 96	HCD
1	32637	HFX_Peptide_LFQ_DBPSN024_PA_11.raw	EGAPLVP	7	97	7	682.3762	1	48.1	1.69E+05	681.3697	-1.1	98 91 98 99 100 99 98	HCD
1	10972	HFX_Peptide_LFQ_DBPSN024_PA_11.raw	VDLDHY	6	97	6	381.1761	2	19.95	1.66E+06	760.3392	-2	99 99 99 98 93 97	HCD
1	12162	HFX_Peptide_LFQ_DBPSN024_PA_11.raw	FGPVPPR	7	97	7	385.2201	2	20.91	6.89E+06	768.4282	-3.4	98 98 99 99 99 95 96	HCD
1	28663	HFX_Peptide_LFQ_DBPSN024_PA_11.raw	PPFYPPAH	8	97	8	463.231	2	39.94	3.32E+08	924.4493	-1.9	98 91 95 99 99 99 99 100	HCD
1	13423	HFX_Peptide_LFQ_DBPSN024_PA_11.raw	KGSLYEEPLHA	11	97	11	622.3188	2	21.94	3.12E+05	1242.6245	-1.2	99 99 100 100 100 100 100 99 99 85 95	HCD
1	5625	HFX_Peptide_LFQ_DBPSN024_PA_11.raw	QPGGGQDGFGGGSNGGRSP	19	97	19	844.8712	2	15	1.20E+06	1687.7297	-1.2	98 99 99 100 100 100 100 100 100 100 99 98 97 96 93 92 92 95 97	HCD
1	13673	HFX_Peptide_LFQ_DBPSN024_PA_11.raw	LNELHSL	7	97	7	413.2263	2	22.14	3.37E+07	824.4392	-1.4	100 99 100 100 90 95 100	HCD
1	9323	HFX_Peptide_LFQ_DBPSN024_PA_11.raw	AYLQSDDFHK	10	97	10	612.287	2	18.6	4.74E+05	1222.5618	-1.9	98 99 100 98 95 97 98 96 95 99	HCD
1	13158	HFX_Peptide_LFQ_DBPSN024_PA_11.raw	YLLPK	5	97	5	317.201	2	21.72	9.16E+05	632.3897	-3.6	96 97 99 98 98	HCD
1	6796	HFX_Peptide_LFQ_DBPSN024_PA_11.raw	ALSPEVNQANQQR	13	97	13	727.8707	2	16.29	3.89E+06	1453.7273	-0.3	98 99 100 100 100 100 99 97 99 95 92 92 98	HCD
1	7350	HFX_Peptide_LFQ_DBPSN024_PA_11.raw	LSYENENNGDGSYR	14	97	14	809.3409	2	16.84	2.54E+05	1616.6702	-1.8	99 99 100 100 100 100 99 99 99 99 94 90 92 95	HCD
1	12259	HFX_Peptide_LFQ_DBPSN024_PA_11.raw	FGPVPRP	7	97	7	385.2208	2	20.99	6.89E+06	768.4282	-1.5	98 99 99 99 98 95 94	HCD
1	21803	HFX_Peptide_LFQ_DBPSN024_PA_11.raw	YPNGQEVPVRPY	12	97	12	709.855	2	29.5	2.57E+06	1417.699	-2.5	100 100 100 100 100 100 100 99 99 98 83 91	HCD
1	33179	HFX_Peptide_LFQ_DBPSN024_PA_11.raw	QPLDLVPNVR	10	97	10	575.8324	2	49.2	3.20E+07	1149.6506	-0.3	97 100 100 100 100 100 97 91 92 97	HCD
1	34015	HFX_Peptide_LFQ_DBPSN024_PA_11.raw	EDVPPHLF	8	97	8	477.2397	2	50.84	6.03E+06	952.4654	-0.6	92 94 100 100 99 96 99 99	HCD
1	14090	HFX_Peptide_LFQ_DBPSN024_PA_11.raw	VALLRP	6	97	6	334.7263	2	22.48	8.53E+05	667.438	-0.1	95 98 100 99 97 96	HCD
1	11856	HFX_Peptide_LFQ_DBPSN024_PA_11.raw	YDVDLK	6	97	6	376.6944	2	20.66	1.00E+06	751.3752	-1.2	98 99 97 97 97 97	HCD
1	12363	HFX_Peptide_LFQ_DBPSN024_PA_11.raw	PPYPKVP	7	97	7	399.2302	2	21.07	4.41E+06	796.4483	-3	96 95 98 98 98 98 98	HCD
1	2213	HFX_Peptide_LFQ_DBPSN024_PA_11.raw	SHPY	4	97	4	252.1157	2	10.04	6.15E+07	502.2176	-1.6	99 92 99 99	HCD
1	22681	HFX_Peptide_LFQ_DBPSN024_PA_11.raw	YGAPGFGGGAGGLSTR	16	97	16	712.8487	2	30.5	4.54E+06	1423.6843	-1	99 99 100 100 100 100 100 100 98 97 92 88 92 96 97 99	HCD
1	12187	HFX_Peptide_LFQ_DBPSN024_PA_11.raw	NFGGGSGGFGGRSP	14	97	14	627.288	2	20.93	5.69E+05	1252.5583	2.4	98 100 100 100 100 100 100 100 100 91 85 94 98 99	HCD
1	11300	HFX_Peptide_LFQ_DBPSN024_PA_11.raw	ALQNELEESR	10	97	10	594.7957	2	20.22	1.04E+06	1187.5781	-1.2	97 97 99 99 100 100 99 97 93 92	HCD
1	2149	HFX_Peptide_LFQ_DBPSN024_PA_11.raw	VNPPK	5	97	5	277.6676	2	9.94	1.09E+05	553.3224	-3.1	94 95 99 99 98	HCD
1	12616	HFX_Peptide_LFQ_DBPSN024_PA_11.raw	VPVLVH	6	97	6	332.2128	2	21.28	3.67E+05	662.4116	-0.7	96 98 98 98 98 96	HCD
1	2052	HFX_Peptide_LFQ_DBPSN024_PA_11.raw	YAPR	4	97	4	253.6398	2	9.84	3.01E+06	505.2649	0.3	99 96 98 96	HCD
1	16713	HFX_Peptide_LFQ_DBPSN024_PA_11.raw	TPTLRLP	7	97	7	399.2472	2	24.7	8.10E+05	796.4807	-1.1	99 98 99 98 97 96 93	HCD
1	37019	HFX_Peptide_LFQ_DBPSN024_PA_11.raw	LLYP	4	97	4	505.3009	1	56.84	1.72E+06	504.2948	-2.3	97 96 99 97	HCD
1	6914	HFX_Peptide_LFQ_DBPSN024_PA_11.raw	VDTDYDPHGAP	11	97	11	593.7531	2	16.41	1.49E+06	1185.4939	-1.9	100 100 100 100 97 97 99 98 95 90 95	HCD
1	9281	HFX_Peptide_LFQ_DBPSN024_PA_11.raw	YGAPGGSQDGFGR	13	97	13	634.786	2	18.56	3.60E+06	1267.5581	-0.5	100 100 100 100 100 97 95 95 99 95 93 93 98	HCD
1	31018	HFX_Peptide_LFQ_DBPSN024_PA_11.raw	PPFYPHVP	8	97	8	477.2469	2	44.73	4.94E+06	952.4807	-1.5	99 99 99 100 99 93 95 94	HCD
1	15647	HFX_Peptide_LFQ_DBPSN024_PA_11.raw	MEFLK	5	97	5	334.1769	2	23.78	2.71E+05	666.3411	-2.6	95 98 97 98 98	HCD
1	8829	HFX_Peptide_LFQ_DBPSN024_PA_11.raw	TWERPSP	7	97	7	436.7154	2	18.18	1.37E+06	871.4188	-3	98 99 99 94 95 98 98	HCD
1	13717	HFX_Peptide_LFQ_DBPSN024_PA_11.raw	LENSDLLR	8	97	8	480.2604	2	22.17	4.28E+06	958.5084	-2.1	100 100 97 92 95 97 98 99	HCD
1	2853	HFX_Peptide_LFQ_DBPSN024_PA_11.raw	PSPSPPR	7	97	7	369.1994	2	11.19	1.82E+06	736.3868	-3.5	93 99 99 99 98 94 97	HCD
1	16873	HFX_Peptide_LFQ_DBPSN024_PA_11.raw	LEFDPTSK	8	97	8	468.7367	2	24.84	2.71E+06	935.46	-1.3	99 99 99 99 95 96 95 95	HCD
1	7399	HFX_Peptide_LFQ_DBPSN024_PA_11.raw	VTEYNQAHPEEEQGN	15	97	15	872.8728	2	16.88	4.64E+04	1743.7336	-1.5	86 89 100 100 100 99 100 100 93 95 99 100 99 100 99	HCD
1	3605	HFX_Peptide_LFQ_DBPSN024_PA_11.raw	LNELH	5	97	5	313.1684	2	12.31	6.75E+05	624.3231	-1.4	96 93 99 99 97	HCD
1	17718	HFX_Peptide_LFQ_DBPSN024_PA_11.raw	QPLLLQK	7	97	7	420.2703	2	25.56	5.63E+05	838.5276	-1.9	92 98 100 100 98 94 99	HCD
1	3881	HFX_Peptide_LFQ_DBPSN024_PA_11.raw	YHPY	4	97	4	290.1308	2	12.69	5.29E+06	578.2489	-3.2	96 93 100 100	HCD
1	13140	HFX_Peptide_LFQ_DBPSN024_PA_11.raw	PYYRLP	6	97	6	404.7209	2	21.71	3.33E+07	807.4279	-0.9	99 100 100 95 94 95	HCD
1	23704	HFX_Peptide_LFQ_DBPSN024_PA_11.raw	LFEPPHVG	8	97	8	448.2365	2	31.77	3.81E+07	894.4599	-1.5	99 100 100 100 100 97 89 92	HCD
1	19685	HFX_Peptide_LFQ_DBPSN024_PA_11.raw	RPPFYPPAHR	10	97	10	413.22	3	27.31		1236.6516	-10.9	88 98 98 98 98 99 99 98 96 97	HCD
1	12319	HFX_Peptide_LFQ_DBPSN024_PA_11.raw	EVDKEELVQR	10	97	10	622.8267	2	21.03	1.96E+05	1243.6409	-1.7	99 100 100 100 100 100 99 91 87 95	HCD
1	9787	HFX_Peptide_LFQ_DBPSN024_PA_11.raw	VYNPNLDEEGR	11	97	11	653.3076	2	18.98	1.85E+05	1304.5996	0.7	99 98 99 98 96 97 99 99 95 90 96	HCD
1	40753	HFX_Peptide_LFQ_DBPSN024_PA_11.raw	LADFPELSSGWPYGK	15	97	15	833.9091	2	64.62	2.07E+06	1665.8037	0	85 86 100 100 100 100 100 100 100 100 100 98 96 94 97	HCD
1	6087	HFX_Peptide_LFQ_DBPSN024_PA_11.raw	DELLNK	6	97	6	366.1985	2	15.53	1.39E+06	730.3861	-5	90 97 100 99 97 98	HCD
1	10609	HFX_Peptide_LFQ_DBPSN024_PA_11.raw	TCPPTPETPR	10	97	10	549.7618	2	19.65	1.33E+06	1097.5176	-7.7	95 96 99 100 100 98 99 96 90 96	HCD
1	16375	HFX_Peptide_LFQ_DBPSN024_PA_11.raw	YAGPTPLYR	9	97	9	519.2739	2	24.4	1.09E+07	1036.5342	-1	100 100 100 100 100 96 91 91 96	HCD
1	16427	HFX_Peptide_LFQ_DBPSN024_PA_11.raw	MDALENQLK	9	97	9	531.2669	2	24.45	9.93E+05	1060.5222	-2.8	99 100 100 100 97 91 92 96 98	HCD
1	28637	HFX_Peptide_LFQ_DBPSN024_PA_11.raw	RPPFYPPAH	9	97	9	541.2762	2	39.89	9.27E+08	1080.5505	-11.7	92 98 97 97 99 98 96 97 98	HCD
1	33866	HFX_Peptide_LFQ_DBPSN024_PA_11.raw	EDVPPHLF	8	97	8	477.24	2	50.57	1.19E+07	952.4654	0.1	90 92 100 100 99 97 99 99	HCD
1	34595	HFX_Peptide_LFQ_DBPSN024_PA_11.raw	DKGVDVDHYLELLR	14	97	14	557.9604	3	51.96	3.03E+06	1670.8628	-2	91 96 98 98 99 100 100 100 100 99 98 93 88 98	HCD
1	12854	HFX_Peptide_LFQ_DBPSN024_PA_11.raw	PPTPETRP	8	97	8	447.7368	2	21.48	5.27E+07	893.4606	-1.8	99 98 99 97 97 95 94 97	HCD
1	15452	HFX_Peptide_LFQ_DBPSN024_PA_11.raw	FSSQLEEATK	10	96	10	570.2816	2	23.61	1.15E+06	1138.5505	-1.7	82 90 100 99 100 100 100 99 99 99	HCD
1	2355	HFX_Peptide_LFQ_DBPSN024_PA_11.raw	FGGANR	6	96	6	311.1581	2	10.3	8.29E+05	620.303	-2.4	100 99 99 95 93 95	HCD
1	6315	HFX_Peptide_LFQ_DBPSN024_PA_11.raw	GPSGGRPGGYPSGPSGGGPQ	20	96	20	863.4012	2	15.78	7.17E+04	1724.7866	0.8	96 95 93 93 99 99 87 81 97 100 100 100 100 99 100 100 100 100 100 99	HCD
1	19378	HFX_Peptide_LFQ_DBPSN024_PA_11.raw	RPPFYPPAHR	10	96	10	413.2201	3	27.04		1236.6516	-10.6	90 98 98 97 98 98 98 98 95 97	HCD
1	2763	HFX_Peptide_LFQ_DBPSN024_PA_11.raw	PLVK	4	96	4	228.6627	2	11.06	3.84E+05	455.3107	0.1	95 95 99 98	HCD
1	39209	HFX_Peptide_LFQ_DBPSN024_PA_11.raw	VFDLEDYPSEFGR	13	96	13	787.3625	2	61.43	2.13E+05	1572.7095	0.7	100 99 100 100 100 100 100 99 90 93 93 92 93	HCD
1	13852	HFX_Peptide_LFQ_DBPSN024_PA_11.raw	FYDDVTRP	8	96	8	506.742	2	22.28	1.81E+06	1011.4661	3.2	99 100 100 99 95 95 94 93	HCD
1	8714	HFX_Peptide_LFQ_DBPSN024_PA_11.raw	PPESPH	6	96	6	332.1579	2	18.09	4.60E+06	662.3024	-1.8	100 96 98 98 96 92	HCD
1	12266	HFX_Peptide_LFQ_DBPSN024_PA_11.raw	SGGSGFGGQGPSGGGGFGGR	20	96	20	820.3638	2	20.99	1.93E+05	1638.7134	-0.2	70 78 99 100 100 100 100 100 100 100 100 100 99 100 100 99 99 97 97 99	HCD
1	19648	HFX_Peptide_LFQ_DBPSN024_PA_11.raw	LGYGHGLGYA	10	96	10	504.2505	2	27.28	1.02E+07	1006.4872	-0.8	99 98 99 99 97 94 97 99 92 93	HCD
1	14700	HFX_Peptide_LFQ_DBPSN024_PA_11.raw	YPYSLVGAP	9	96	9	483.7546	2	22.99	6.66E+05	965.4858	9.1	96 97 99 95 99 98 96 96 94	HCD
1	34267	HFX_Peptide_LFQ_DBPSN024_PA_11.raw	VGLDTF	6	96	6	651.3347	1	51.31	1.02E+06	650.3275	-0.1	97 95 98 97 95 98	HCD
1	8486	HFX_Peptide_LFQ_DBPSN024_PA_11.raw	YPYATPR	7	96	7	434.2205	2	17.89	6.77E+06	866.4286	-2.6	99 98 99 97 96 93 95	HCD
1	21872	HFX_Peptide_LFQ_DBPSN024_PA_11.raw	TPFYLR	6	96	6	398.7207	2	29.58	8.65E+06	795.4279	-1.3	98 97 98 96 96 95	HCD
1	2249	HFX_Peptide_LFQ_DBPSN024_PA_11.raw	AAPETPK	7	96	7	357.1944	2	10.09	4.68E+05	712.3755	-1.8	98 98 99 97 95 94 97	HCD
1	7126	HFX_Peptide_LFQ_DBPSN024_PA_11.raw	FDQLGR	6	96	6	368.1922	2	16.62	2.75E+06	734.3711	-1.8	99 99 96 95 94 96	HCD
1	34762	HFX_Peptide_LFQ_DBPSN024_PA_11.raw	PPFFPAPH	8	96	8	455.2334	2	52.28	2.35E+08	908.4544	-2.3	97 95 99 100 100 92 91 99	HCD
1	7759	HFX_Peptide_LFQ_DBPSN024_PA_11.raw	AAASSPDYGHQPAAP	15	96	15	720.3303	2	17.23	2.72E+05	1438.6477	-1.1	99 98 100 100 100 99 98 95 90 83 92 98 99 100 100	HCD
1	17569	HFX_Peptide_LFQ_DBPSN024_PA_11.raw	LLRPVP	6	96	6	347.7337	2	25.44	1.67E+07	693.4537	-1.2	97 96 97 96 97 96	HCD
1	16502	HFX_Peptide_LFQ_DBPSN024_PA_11.raw	YPYARVP	7	96	7	433.2313	2	24.52	4.71E+06	864.4493	-1.5	100 99 98 96 93 95 97	HCD
1	8800	HFX_Peptide_LFQ_DBPSN024_PA_11.raw	NKDLYLREP	9	96	9	574.3074	2	18.16	6.31E+05	1146.6033	-2.7	88 96 100 100 99 97 97 98 96	HCD
1	10440	HFX_Peptide_LFQ_DBPSN024_PA_11.raw	YGHVREYPAGV	11	96	11	624.3123	2	19.52	9.38E+06	1246.6094	0.6	92 94 100 100 86 92 100 100 100 100 100	HCD
1	12577	HFX_Peptide_LFQ_DBPSN024_PA_11.raw	KYDPEAGSYVTKY	13	96	13	760.8654	2	21.25	3.61E+05	1519.7195	-2.1	99 99 100 98 97 80 84 99 100 100 100 99 99	HCD
1	20440	HFX_Peptide_LFQ_DBPSN024_PA_11.raw	LNVDLPK	7	96	7	399.7389	2	28.04	1.12E+06	797.4647	-1.7	96 95 99 98 96 95 97	HCD
1	20850	HFX_Peptide_LFQ_DBPSN024_PA_11.raw	AGYDDGQYHGEGLY	14	96	14	772.8162	2	28.46	1.68E+06	1543.6216	-2.4	97 94 100 100 100 98 96 99 97 80 91 99 100 100	HCD
1	34159	HFX_Peptide_LFQ_DBPSN024_PA_11.raw	EDVPPHLF	8	96	8	477.2379	2	51.11	6.82E+05	952.4654	-4.4	92 93 100 99 98 96 96 98	HCD
1	12244	HFX_Peptide_LFQ_DBPSN024_PA_11.raw	PGFPRP	6	96	6	335.6864	2	20.98	3.34E+06	669.3598	-2.2	99 99 99 96 93 93	HCD
1	11561	HFX_Peptide_LFQ_DBPSN024_PA_11.raw	VVVSLPR	7	96	7	385.2524	2	20.43	4.25E+05	768.4858	5.9	100 99 99 98 93 91 96	HCD
1	2592	HFX_Peptide_LFQ_DBPSN024_PA_11.raw	PLNKTP	6	96	6	335.1994	2	10.76	1.51E+05	668.3857	-2	98 97 97 98 96 93	HCD
1	7304	HFX_Peptide_LFQ_DBPSN024_PA_11.raw	DTLNRPGFAK	10	96	10	559.7997	2	16.79	6.74E+05	1117.5879	-2.6	99 99 100 96 90 90 93 98 100 100	HCD
1	12499	HFX_Peptide_LFQ_DBPSN024_PA_11.raw	YTADENGFVAR	11	96	11	621.7905	2	21.18	1.31E+06	1241.5676	-1	100 100 100 100 100 97 91 90 92 95 97	HCD
1	8338	HFX_Peptide_LFQ_DBPSN024_PA_11.raw	HVPKPYVP	8	96	8	468.7681	2	17.76	3.78E+05	935.5228	-1.2	97 98 97 94 90 96 99 99	HCD
1	13831	HFX_Peptide_LFQ_DBPSN024_PA_11.raw	VDVDHF	6	96	6	366.1712	2	22.26	4.27E+06	730.3286	-0.9	99 99 99 98 89 94	HCD
1	7331	HFX_Peptide_LFQ_DBPSN024_PA_11.raw	QQGPSVEVR	9	96	9	500.271	2	16.82		998.5145	12.9	86 88 99 99 99 99 100 99 99	HCD
1	4162	HFX_Peptide_LFQ_DBPSN024_PA_11.raw	VWEGR	5	96	5	323.6684	2	13.11	1.90E+05	645.3234	-1.9	96 97 98 95 96	HCD
1	6202	HFX_Peptide_LFQ_DBPSN024_PA_11.raw	ATPAPPHAAAP	11	96	11	500.7632	2	15.66	9.72E+06	999.5137	-1.9	98 98 100 100 100 99 75 93 100 100 99	HCD
1	18305	HFX_Peptide_LFQ_DBPSN024_PA_11.raw	YEGYALPH	8	96	8	475.2236	2	26.07	4.74E+07	948.4341	-1.6	99 98 98 90 98 98 95 94	HCD
1	8635	HFX_Peptide_LFQ_DBPSN024_PA_11.raw	LVEPDGTVR	9	96	9	493.2685	2	18.02	4.96E+06	984.524	-1.6	99 100 100 100 99 90 88 92 98	HCD
1	12249	HFX_Peptide_LFQ_DBPSN024_PA_11.raw	VYLGHVP	7	96	7	392.7205	2	20.98	1.12E+07	783.4279	-2	97 96 98 94 94 98 96	HCD
1	3018	HFX_Peptide_LFQ_DBPSN024_PA_11.raw	TGPVGPR	7	96	7	342.1949	2	11.44	4.84E+05	682.3762	-1.6	96 96 99 99 96 92 95	HCD
1	40936	HFX_Peptide_LFQ_DBPSN024_PA_11.raw	ALSPEVNQANQQRLLQLL	18	96	18	1018.0687	2	64.95	1.94E+06	2034.1221	0.4	92 96 100 99 99 100 99 98 99 98 95 93 71 94 100 99 100 100	HCD
1	13613	HFX_Peptide_LFQ_DBPSN024_PA_11.raw	VPPELQKPAAGP	12	96	12	602.3394	2	22.09	8.10E+05	1202.6658	-1.3	98 97 100 100 99 97 98 96 94 91 90 96	HCD
1	28762	HFX_Peptide_LFQ_DBPSN024_PA_11.raw	LSVGL	5	96	5	488.3083	1	40.14		487.3006	0.9	92 93 99 98 99	HCD
1	14503	HFX_Peptide_LFQ_DBPSN024_PA_11.raw	SDDFHKLLT	9	96	9	538.2736	2	22.83	5.75E+05	1074.5344	-1.7	86 94 97 97 96 96 99 100 100	HCD
1	20053	HFX_Peptide_LFQ_DBPSN024_PA_11.raw	FYGVVRAP	8	96	8	454.753	2	27.68	2.45E+06	907.4915	-0.1	98 99 100 99 97 92 92 92	HCD
1	7219	HFX_Peptide_LFQ_DBPSN024_PA_11.raw	LGPAGEDRTGAP	12	96	12	570.7845	2	16.71	2.72E+06	1139.5571	-2.3	98 99 99 99 98 99 99 96 83 93 95 94	HCD
1	9701	HFX_Peptide_LFQ_DBPSN024_PA_11.raw	DLHEDWTR	8	96	8	536.2458	2	18.91	1.71E+06	1070.478	-0.8	97 99 100 100 100 92 88 95	HCD
1	6732	HFX_Peptide_LFQ_DBPSN024_PA_11.raw	GAPGGGQDWGGGSNGGRSP	19	96	19	835.8664	2	16.22		1669.7192	-0.6	99 99 100 100 100 99 95 82 82 98 98 99 98 98 97 96 95 96 97	HCD
1	13435	HFX_Peptide_LFQ_DBPSN024_PA_11.raw	PEGAPVK	7	96	7	349.1975	2	21.95	2.87E+06	696.3806	-0.1	99 99 99 87 90 100 100	HCD
1	9301	HFX_Peptide_LFQ_DBPSN024_PA_11.raw	QAPFGPNAMRAP	12	96	12	628.8084	2	18.58	3.06E+05	1255.613	-8.6	92 97 100 100 100 98 94 96 93 95 94 96	HCD
1	14306	HFX_Peptide_LFQ_DBPSN024_PA_11.raw	PGYPYPQPH	9	96	9	528.2504	2	22.66	1.55E+06	1054.4873	-0.9	94 94 99 100 99 89 92 99 100	HCD
1	12609	HFX_Peptide_LFQ_DBPSN024_PA_11.raw	LAPSYPH	7	96	7	392.7025	2	21.28	2.60E+07	783.3915	-1.5	87 92 100 100 99 99 97	HCD
1	8255	HFX_Peptide_LFQ_DBPSN024_PA_11.raw	TVEYNQAHPEEE	12	96	12	723.3129	2	17.69	8.42E+05	1444.6106	0.4	82 90 100 100 99 99 100 100 92 93 98 100	HCD
1	8674	HFX_Peptide_LFQ_DBPSN024_PA_11.raw	YPYATPR	7	96	7	434.2214	2	18.06	6.77E+06	866.4286	-0.5	99 99 99 98 95 89 95	HCD
1	18834	HFX_Peptide_LFQ_DBPSN024_PA_11.raw	FGPWEK	6	96	6	382.1913	2	26.55		762.3701	-2.8	99 99 97 93 95 94	HCD
1	23514	HFX_Peptide_LFQ_DBPSN024_PA_11.raw	YPYARLP	7	96	7	440.2391	2	31.53	3.14E+06	878.465	-1.6	98 97 97 95 95 96 94	HCD
1	13304	HFX_Peptide_LFQ_DBPSN024_PA_11.raw	PGFPQPHPTQPQ	12	96	12	665.8301	2	21.85	2.92E+07	1329.6465	-0.6	100 100 100 100 97 98 96 87 82 96 99 99	HCD
1	16454	HFX_Peptide_LFQ_DBPSN024_PA_11.raw	PAPYRGP	7	96	7	379.2021	2	24.47	2.43E+06	756.3918	-2.9	94 99 98 96 93 95 97	HCD
1	34205	HFX_Peptide_LFQ_DBPSN024_PA_11.raw	PPFYPAPH	8	96	8	463.231	2	51.21	2.98E+06	924.4493	-2	95 85 97 99 99 97 97 99	HCD
1	6735	HFX_Peptide_LFQ_DBPSN024_PA_11.raw	EYVDHTHVSP	10	96	10	592.2745	2	16.22	9.15E+05	1182.5305	3.3	94 94 100 100 96 94 95 97 96 94	HCD
1	23415	HFX_Peptide_LFQ_DBPSN024_PA_11.raw	YPYARLP	7	96	7	440.2393	2	31.39	3.14E+06	878.465	-1.1	99 98 97 95 95 94 95	HCD
1	9453	HFX_Peptide_LFQ_DBPSN024_PA_11.raw	NLNDELAHQ	9	96	9	527.2511	2	18.71	1.37E+07	1052.4888	-1.1	84 85 98 100 100 100 100 100 99	HCD
1	29326	HFX_Peptide_LFQ_DBPSN024_PA_11.raw	LADLDRLYSP	10	96	10	581.8091	2	41.2	1.29E+07	1161.603	0.6	100 99 100 97 97 80 90 99 99 99	HCD
1	27682	HFX_Peptide_LFQ_DBPSN024_PA_11.raw	MQDLVDLK	8	96	8	481.2543	2	38.18	2.18E+06	960.495	-0.9	98 95 99 99 97 97 90 94	HCD
1	4913	HFX_Peptide_LFQ_DBPSN024_PA_11.raw	VGPVGRP	7	96	7	341.2052	2	14.13	3.94E+05	680.3969	-1.6	98 97 98 99 95 91 94	HCD
1	10760	HFX_Peptide_LFQ_DBPSN024_PA_11.raw	SSPYVHPYHV	10	96	10	593.2862	2	19.78	1.20E+06	1184.5615	-3.1	100 100 100 100 100 99 99 99 72 90	HCD
1	15174	HFX_Peptide_LFQ_DBPSN024_PA_11.raw	PYSPLTSSKGPAP	13	96	13	651.34	2	23.38	5.62E+05	1300.6663	-0.6	96 97 100 99 99 96 92 94 95 95 92 95 97	HCD
1	3806	HFX_Peptide_LFQ_DBPSN024_PA_11.raw	GPLGPR	6	96	6	298.6789	2	12.59	5.14E+05	595.3442	-1.7	98 97 99 95 91 95	HCD
1	9663	HFX_Peptide_LFQ_DBPSN024_PA_11.raw	VPGYAGHYQ	9	96	9	496.234	2	18.88	3.53E+06	990.4559	-2.4	99 99 99 97 95 92 88 96 98	HCD
1	8883	HFX_Peptide_LFQ_DBPSN024_PA_11.raw	LDLAGR	6	96	6	322.6897	2	18.23	1.90E+06	643.3653	-0.6	98 98 96 91 94 98	HCD
1	26071	HFX_Peptide_LFQ_DBPSN024_PA_11.raw	YPFDRLP	7	96	7	454.2332	2	35.42	2.87E+06	906.4599	-9	99 98 98 95 91 94 96	HCD
1	2121	HFX_Peptide_LFQ_DBPSN024_PA_11.raw	LEPK	4	95	4	243.6496	2	9.9	3.02E+06	485.2849	-0.4	98 92 97 96	HCD
1	17888	HFX_Peptide_LFQ_DBPSN024_PA_11.raw	YGYGAYAHYP	10	95	10	581.2535	2	25.71	1.11E+06	1160.4927	-0.1	89 89 100 100 99 97 97 96 96 97	HCD
1	7494	HFX_Peptide_LFQ_DBPSN024_PA_11.raw	HGFLRP	6	95	6	363.7052	2	16.98	2.88E+05	725.3973	-2.1	96 98 99 98 93 91	HCD
1	2631	HFX_Peptide_LFQ_DBPSN024_PA_11.raw	PYAPR	5	95	5	302.1657	2	10.84	5.81E+05	602.3176	-1.3	99 99 98 94 89	HCD
1	12569	HFX_Peptide_LFQ_DBPSN024_PA_11.raw	FYSVPR	6	95	6	384.7045	2	21.24	9.07E+05	767.3966	-2.7	95 95 97 96 95 97	HCD
1	4628	HFX_Peptide_LFQ_DBPSN024_PA_11.raw	DSYPSGGPSGGPSGVFH	17	95	17	802.8516	2	13.76	7.20E+05	1603.6902	-0.9	99 100 100 100 100 100 100 99 99 98 98 94 95 96 75 80 97	HCD
1	13355	HFX_Peptide_LFQ_DBPSN024_PA_11.raw	YLLPR	5	95	5	331.2043	2	21.88	2.82E+06	660.3959	-2.8	92 95 99 97 96	HCD
1	8316	HFX_Peptide_LFQ_DBPSN024_PA_11.raw	LNDPDMTPR	9	95	9	529.7501	2	17.74	1.13E+06	1057.4863	-0.7	95 97 100 99 99 94 95 92 92	HCD
1	5556	HFX_Peptide_LFQ_DBPSN024_PA_11.raw	AEAPKENLKGSEAV	14	95	14	721.8792	2	14.92	2.56E+05	1441.7412	1.8	95 99 100 100 99 99 93 99 100 94 72 91 100 100	HCD
1	10313	HFX_Peptide_LFQ_DBPSN024_PA_11.raw	FNQPGFNR	8	95	8	490.2402	2	19.41	9.37E+07	978.4671	-1.3	97 89 96 98 97 96 94 98	HCD
1	17732	HFX_Peptide_LFQ_DBPSN024_PA_11.raw	PLAPLPPQPK	10	95	10	529.3232	2	25.58	5.33E+06	1056.6331	-1.2	98 99 100 100 100 100 99 86 80 95	HCD
1	32771	HFX_Peptide_LFQ_DBPSN024_PA_11.raw	LLDDHFLFK	9	95	9	574.31	2	48.37	8.38E+05	1146.6072	-1.5	100 100 100 96 71 96 99 100 100	HCD
1	14027	HFX_Peptide_LFQ_DBPSN024_PA_11.raw	LTPDYPSYR	9	95	9	556.2728	2	22.43	3.33E+06	1110.5344	-3.1	100 99 99 99 99 93 91 86 95	HCD
1	14906	HFX_Peptide_LFQ_DBPSN024_PA_11.raw	LFLDK	5	95	5	318.1917	2	23.16	2.97E+06	634.369	-0.2	94 97 97 97 93	HCD
1	32158	HFX_Peptide_LFQ_DBPSN024_PA_11.raw	LGGGVDNLLLR	11	95	11	563.8314	2	47.1	4.50E+06	1125.6506	-2.2	99 98 97 97 99 99 91 90 90 95 97	HCD
1	2173	HFX_Peptide_LFQ_DBPSN024_PA_11.raw	SGPHPGPQ	8	95	8	388.687	2	9.98	1.32E+06	775.3613	-2.3	99 98 95 92 93 90 99 98	HCD
1	34968	HFX_Peptide_LFQ_DBPSN024_PA_11.raw	DLAGF	5	95	5	522.2549	1	52.69	1.29E+06	521.2485	-1.7	93 92 96 98 99	HCD
1	14086	HFX_Peptide_LFQ_DBPSN024_PA_11.raw	DHLDMLGR	8	95	8	478.7339	2	22.48	3.02E+06	955.4545	-1.4	100 100 100 100 91 92 90 92	HCD
1	15724	HFX_Peptide_LFQ_DBPSN024_PA_11.raw	PVVPGYR	7	95	7	394.2255	2	23.84	1.05E+06	786.4388	-2.9	78 96 100 100 98 99 99	HCD
1	30769	HFX_Peptide_LFQ_DBPSN024_PA_11.raw	ETLPAAP	7	95	7	698.3703	1	44.23	1.06E+06	697.3646	-2.3	89 86 100 100 100 98 98	HCD
1	43876	HFX_Peptide_LFQ_DBPSN024_PA_11.raw	FPVPSP	6	95	6	643.3528	1	70.3	9.73E+04	642.3377	12.1	90 87 98 99 100 100	HCD
1	25294	HFX_Peptide_LFQ_DBPSN024_PA_11.raw	DFELQ	5	95	5	651.2981	1	34.07	2.79E+06	650.2911	-0.5	98 86 98 100 96	HCD
1	14295	HFX_Peptide_LFQ_DBPSN024_PA_11.raw	LNDLEAHVP	9	95	9	504.2622	2	22.65	6.50E+05	1006.5084	1.5	91 93 98 98 97 94 94 97 98	HCD
1	7050	HFX_Peptide_LFQ_DBPSN024_PA_11.raw	LPHPVP	6	95	6	330.1994	2	16.54		658.3802	6.1	97 96 91 94 98 97	HCD
1	12185	HFX_Peptide_LFQ_DBPSN024_PA_11.raw	LLYDHLEK	8	95	8	515.7811	2	20.93	1.73E+06	1029.5494	-1.7	100 100 100 100 99 83 85 99	HCD
1	28000	HFX_Peptide_LFQ_DBPSN024_PA_11.raw	DGPLGPLGRP	10	95	10	489.7714	2	38.73	1.01E+08	977.5294	-1.1	96 97 100 100 100 99 96 90 86 92	HCD
1	20240	HFX_Peptide_LFQ_DBPSN024_PA_11.raw	PVLLRP	6	95	6	347.7336	2	27.86	6.73E+05	693.4537	-1.4	96 97 98 97 92 94	HCD
1	10810	HFX_Peptide_LFQ_DBPSN024_PA_11.raw	NPFDEPGKGP	10	95	10	529.251	2	19.82	1.32E+06	1056.4875	-0.1	92 98 100 100 100 95 88 92 95 96	HCD
1	9813	HFX_Peptide_LFQ_DBPSN024_PA_11.raw	YGAPGAGQNGFGR	13	95	13	626.2958	2	19	2.93E+05	1250.5791	-1.6	99 97 100 100 100 100 96 94 93 86 88 92 97	HCD
1	4926	HFX_Peptide_LFQ_DBPSN024_PA_11.raw	VHAF	4	95	4	237.1288	2	14.15	4.02E+05	472.2434	-0.9	98 89 98 97	HCD
1	13223	HFX_Peptide_LFQ_DBPSN024_PA_11.raw	PPTPETPR	8	95	8	447.7369	2	21.78	5.27E+07	893.4606	-1.6	99 99 99 96 97 92 86 95	HCD
1	8727	HFX_Peptide_LFQ_DBPSN024_PA_11.raw	NVEPDGTVR	9	95	9	493.7555	2	18.1	3.38E+05	985.4828	13.8	91 95 100 100 99 93 92 92 96	HCD
1	9972	HFX_Peptide_LFQ_DBPSN024_PA_11.raw	PSELGR	6	95	6	329.6789	2	19.13	3.21E+05	657.3445	-2	98 98 99 95 89 93	HCD
1	26277	HFX_Peptide_LFQ_DBPSN024_PA_11.raw	EDLLNKL	7	95	7	422.7413	2	35.81	2.62E+07	843.4702	-2.4	89 93 100 100 96 94 96	HCD
1	3062	HFX_Peptide_LFQ_DBPSN024_PA_11.raw	LVPR	4	95	4	242.6659	2	11.5	2.16E+05	483.3169	0.6	95 92 97 96	HCD
1	10099	HFX_Peptide_LFQ_DBPSN024_PA_11.raw	LAPLDTKGAP	10	95	10	491.7816	2	19.23	8.45E+05	981.5494	-0.9	96 96 98 98 98 93 95 91 91 95	HCD
1	27622	HFX_Peptide_LFQ_DBPSN024_PA_11.raw	RPPFFPPAHR	10	95	10	407.8884	3	38.06	6.60E+07	1220.6567	-11	86 97 90 95 98 98 98 97 96 97	HCD
1	20545	HFX_Peptide_LFQ_DBPSN024_PA_11.raw	VGPPFYRHAPP	11	95	11	619.3264	2	28.14	5.61E+07	1236.6404	-1.7	88 90 100 99 99 100 99 94 92 90 97	HCD
1	3559	HFX_Peptide_LFQ_DBPSN024_PA_11.raw	YNELR	5	95	5	347.6784	2	12.25	9.22E+05	693.3445	-3.3	98 92 97 97 92	HCD
1	13606	HFX_Peptide_LFQ_DBPSN024_PA_11.raw	FSYVAPDGK	9	95	9	492.2444	2	22.08	2.84E+06	982.476	-1.7	91 95 98 99 97 89 92 97 99	HCD
1	27346	HFX_Peptide_LFQ_DBPSN024_PA_11.raw	AAPDFDAVVH	10	95	10	521.2531	2	37.6	1.15E+07	1040.4927	-1	99 99 100 100 100 99 97 92 89 79	HCD
1	11222	HFX_Peptide_LFQ_DBPSN024_PA_11.raw	DKGVDVDHF	9	95	9	516.2412	2	20.15	2.50E+06	1030.4719	-3.9	93 93 98 98 95 92 99 90 99	HCD
1	5595	HFX_Peptide_LFQ_DBPSN024_PA_11.raw	AAPYAVH	7	95	7	364.6889	2	14.97	2.38E+05	727.3653	-2.8	99 97 98 94 90 92 95	HCD
1	26461	HFX_Peptide_LFQ_DBPSN024_PA_11.raw	QNALVEFPK	9	95	9	523.2863	2	36.15	9.07E+06	1044.5603	-2.2	78 89 99 100 100 99 99 96 96	HCD
1	24403	HFX_Peptide_LFQ_DBPSN024_PA_11.raw	PNAPGNYLFGK	11	95	11	589.3021	2	32.76	3.53E+06	1176.5928	-2.7	97 97 100 98 88 94 88 96 94 96 99	HCD
1	10731	HFX_Peptide_LFQ_DBPSN024_PA_11.raw	LPLERP	6	95	6	362.7207	2	19.76	2.23E+06	723.4279	-1.5	97 98 96 94 90 95	HCD
1	3140	HFX_Peptide_LFQ_DBPSN024_PA_11.raw	YHPAP	5	95	5	292.644	2	11.62	1.62E+06	583.2755	-3.3	93 90 99 98 95	HCD
1	32378	HFX_Peptide_LFQ_DBPSN024_PA_11.raw	DFGVP	5	95	5	534.2544	1	47.58		533.2485	-2.7	97 94 96 96 92	HCD
1	9906	HFX_Peptide_LFQ_DBPSN024_PA_11.raw	YDPSELGR	8	95	8	468.7241	2	19.08	5.60E+06	935.4348	-1.3	95 96 99 98 98 92 86 96	HCD
1	6756	HFX_Peptide_LFQ_DBPSN024_PA_11.raw	AYDPSLK	7	95	7	397.2072	2	16.25		792.4017	-2.3	96 99 100 97 90 86 98	HCD
1	34160	HFX_Peptide_LFQ_DBPSN024_PA_11.raw	EDVPPHLF	8	95	8	477.2379	2	51.11	6.82E+05	952.4654	-4.4	87 89 95 99 98 95 98 98	HCD
1	20088	HFX_Peptide_LFQ_DBPSN024_PA_11.raw	GPLGPLGRP	9	95	9	432.2578	2	27.72	1.07E+07	862.5024	-1.6	98 99 100 100 96 92 90 86 93	HCD
1	14480	HFX_Peptide_LFQ_DBPSN024_PA_11.raw	GTDVDELPPP	10	95	10	520.2499	2	22.81	9.31E+06	1038.4869	-1.6	71 87 100 100 100 100 100 99 97 96	HCD
1	16218	HFX_Peptide_LFQ_DBPSN024_PA_11.raw	LGLLER	6	95	6	350.7204	2	24.27	3.23E+06	699.4279	-2.5	95 96 98 94 95 91	HCD
1	18347	HFX_Peptide_LFQ_DBPSN024_PA_11.raw	LDVDSPALK	9	95	9	479.2661	2	26.1	1.06E+06	956.5178	-0.2	96 98 99 99 96 85 88 95 98	HCD
1	11875	HFX_Peptide_LFQ_DBPSN024_PA_11.raw	AAPLVVTH	8	95	8	404.2392	2	20.68	1.59E+06	806.465	-1.5	94 96 98 99 97 93 91 91	HCD
1	11917	HFX_Peptide_LFQ_DBPSN024_PA_11.raw	LPLERP	6	95	6	362.7209	2	20.71	6.99E+05	723.4279	-1	91 97 96 96 94 95	HCD
1	2991	HFX_Peptide_LFQ_DBPSN024_PA_11.raw	APLNPK	6	94	6	320.1942	2	11.4	1.03E+06	638.3751	-1.9	99 98 97 92 89 95	HCD
1	4040	HFX_Peptide_LFQ_DBPSN024_PA_11.raw	FAGDDARP	8	94	8	424.6985	2	12.93	7.13E+05	847.3824	0	98 98 98 99 98 93 86 88	HCD
1	32788	HFX_Peptide_LFQ_DBPSN024_PA_11.raw	PPFFPAPK	8	94	8	450.751	2	48.4	2.80E+07	899.4905	-3.4	98 95 99 100 99 86 82 99	HCD
1	4769	HFX_Peptide_LFQ_DBPSN024_PA_11.raw	ALLR	4	94	4	236.6658	2	13.95	4.27E+05	471.3169	0.3	94 92 98 95	HCD
1	30850	HFX_Peptide_LFQ_DBPSN024_PA_11.raw	PPFYPHVP	8	94	8	477.2461	2	44.38	4.94E+06	952.4807	-3.1	92 88 95 98 98 94 97 95	HCD
1	4298	HFX_Peptide_LFQ_DBPSN024_PA_11.raw	EVGP	4	94	4	401.2019	1	13.3		400.1958	-2.9	99 89 97 95	HCD
1	14627	HFX_Peptide_LFQ_DBPSN024_PA_11.raw	PYAHF	5	94	5	317.6523	2	22.93	1.60E+06	633.2911	-1.6	96 97 97 91 92	HCD
1	14781	HFX_Peptide_LFQ_DBPSN024_PA_11.raw	LLLPR	5	94	5	306.2152	2	23.05	3.00E+06	610.4166	-1.1	86 100 99 96 93	HCD
1	12604	HFX_Peptide_LFQ_DBPSN024_PA_11.raw	VYADENGFVAR	11	94	11	620.801	2	21.27		1239.5884	-0.7	77 79 100 100 100 98 98 98 98 98 98	HCD
1	7181	HFX_Peptide_LFQ_DBPSN024_PA_11.raw	KNPFDEPGKGP	11	94	11	593.2971	2	16.67	5.87E+05	1184.5825	-2.5	100 92 86 89 90 95 97 98 99 99 99	HCD
1	2867	HFX_Peptide_LFQ_DBPSN024_PA_11.raw	PTPETPR	7	94	7	399.2105	2	11.21	6.28E+05	796.4079	-1.7	92 99 97 97 95 90 94	HCD
1	26201	HFX_Peptide_LFQ_DBPSN024_PA_11.raw	LYPAPYRVPAP	11	94	11	622.3433	2	35.67	7.68E+06	1242.676	-3.2	96 95 98 98 93 92 91 92 93 95 98	HCD
1	33715	HFX_Peptide_LFQ_DBPSN024_PA_11.raw	EDVPPHLF	8	94	8	477.2415	2	50.29	4.37E+06	952.4654	3.2	93 95 100 100 99 80 92 99	HCD
1	5828	HFX_Peptide_LFQ_DBPSN024_PA_11.raw	APGGGGADGFGGGSDGGRPS	20	94	20	816.8541	2	15.24	4.95E+05	1631.6924	0.7	100 100 100 98 98 91 97 100 100 100 99 99 97 98 99 96 70 62 92 97	HCD
1	9288	HFX_Peptide_LFQ_DBPSN024_PA_11.raw	YDPKPAP	7	94	7	394.2019	2	18.57	4.14E+05	786.3912	-2.4	83 87 98 98 99 99 99	HCD
1	14206	HFX_Peptide_LFQ_DBPSN024_PA_11.raw	LSYHPAPV	8	94	8	442.2367	2	22.58	1.33E+08	882.4599	-1.3	99 98 98 96 97 97 85 89	HCD
1	8514	HFX_Peptide_LFQ_DBPSN024_PA_11.raw	NGEEMVPRSP	10	94	10	558.2598	2	17.92	2.15E+06	1114.5076	-2.3	90 92 99 100 98 97 93 88 93 97	HCD
1	32476	HFX_Peptide_LFQ_DBPSN024_PA_11.raw	VPPFFPPAH	9	94	9	504.7679	2	47.79	5.19E+07	1007.5228	-1.5	100 99 95 86 98 97 92 92 93	HCD
1	2917	HFX_Peptide_LFQ_DBPSN024_PA_11.raw	TPLNKSP	7	94	7	378.7156	2	11.28	7.18E+04	755.4177	-1.5	100 99 98 89 92 93 93	HCD
1	5364	HFX_Peptide_LFQ_DBPSN024_PA_11.raw	LQEKEEEFENTR	12	94	12	776.3693	2	14.7	1.68E+05	1550.7212	1.9	99 99 100 100 100 100 100 96 95 85 70 93	HCD
1	12285	HFX_Peptide_LFQ_DBPSN024_PA_11.raw	PVRYP	5	94	5	316.1809	2	21.01	1.03E+06	630.3489	-2.7	99 98 96 95 85	HCD
1	6292	HFX_Peptide_LFQ_DBPSN024_PA_11.raw	VDTDYDPHAGP	11	94	11	593.7542	2	15.76	2.27E+05	1185.4939	0	99 97 98 99 96 97 97 91 90 84 94	HCD
1	14288	HFX_Peptide_LFQ_DBPSN024_PA_11.raw	AGPLRLP	7	94	7	362.2286	2	22.65	4.44E+06	722.4438	-1.6	93 94 99 99 93 93 93	HCD
1	6896	HFX_Peptide_LFQ_DBPSN024_PA_11.raw	YQNGEEMPARSP	12	94	12	689.803	2	16.38	7.15E+05	1377.5984	-5.1	87 70 98 99 100 100 99 95 94 96 98 99	HCD
1	9370	HFX_Peptide_LFQ_DBPSN024_PA_11.raw	LPPPPRP	7	94	7	387.2365	2	18.64	1.98E+07	772.4595	-1.5	99 100 100 96 84 89 95	HCD
1	8652	HFX_Peptide_LFQ_DBPSN024_PA_11.raw	YPYARGAP	8	94	8	447.7262	2	18.04	3.17E+06	893.4395	-1.9	99 97 97 94 95 91 90 94	HCD
1	10444	HFX_Peptide_LFQ_DBPSN024_PA_11.raw	NLNDPDMTRP	10	94	10	586.771	2	19.52	2.87E+06	1171.5291	-1.4	84 86 98 100 100 100 96 96 95 92	HCD
1	8798	HFX_Peptide_LFQ_DBPSN024_PA_11.raw	KFPPESPH	8	94	8	469.7399	2	18.16	1.43E+06	937.4657	-0.5	84 85 100 100 99 98 96 96	HCD
1	10039	HFX_Peptide_LFQ_DBPSN024_PA_11.raw	LPPPPRP	7	94	7	387.2377	2	19.19	1.98E+07	772.4595	1.7	98 98 99 97 88 90 92	HCD
1	14417	HFX_Peptide_LFQ_DBPSN024_PA_11.raw	DYPFKPPK	8	94	8	496.2639	2	22.75	1.69E+06	990.5174	-4.2	91 82 97 97 98 98 96 96	HCD
1	17121	HFX_Peptide_LFQ_DBPSN024_PA_11.raw	LFLGKP	6	94	6	337.7144	2	25.05	1.28E+06	673.4163	-2.9	92 96 97 93 94 94	HCD
1	9219	HFX_Peptide_LFQ_DBPSN024_PA_11.raw	RPYAYPH	7	94	7	452.2326	2	18.51	1.46E+06	902.4399	11.9	96 94 95 94 95 95 92	HCD
1	30947	HFX_Peptide_LFQ_DBPSN024_PA_11.raw	RPPFYPHVP	9	94	9	555.2917	2	44.58	1.47E+07	1108.5818	-11.7	94 99 98 98 98 95 85 90 94	HCD
1	14809	HFX_Peptide_LFQ_DBPSN024_PA_11.raw	PSPPSQPGFVH	11	94	11	575.2879	2	23.07	1.09E+07	1148.5615	-0.2	92 92 98 98 85 78 98 99 100 100 100	HCD
1	11963	HFX_Peptide_LFQ_DBPSN024_PA_11.raw	LLPTVK	6	94	6	335.7283	2	20.75	2.77E+05	669.4425	-0.6	97 95 94 89 95 97	HCD
1	2851	HFX_Peptide_LFQ_DBPSN024_PA_11.raw	AAPLAR	6	94	6	299.6866	2	11.19	3.66E+05	597.3598	-1.9	99 98 96 92 89 92	HCD
1	12158	HFX_Peptide_LFQ_DBPSN024_PA_11.raw	LSPPTPETRP	10	94	10	547.795	2	20.91	1.61E+08	1093.5767	-1.1	77 91 100 100 99 97 98 95 91 95	HCD
1	12401	HFX_Peptide_LFQ_DBPSN024_PA_11.raw	QVPGYAGHYGAHYA	14	94	14	745.8431	2	21.1	7.00E+04	1489.6738	-1.4	67 90 100 100 100 100 99 98 99 97 98 98 87 91	HCD
1	9904	HFX_Peptide_LFQ_DBPSN024_PA_11.raw	YPAPYRGP	8	94	8	460.7344	2	19.08	1.25E+07	919.4551	-1	99 99 100 97 91 88 90 91	HCD
1	3276	HFX_Peptide_LFQ_DBPSN024_PA_11.raw	PAYARP	6	94	6	337.6834	2	11.83	1.59E+06	673.3547	-3.6	98 98 97 94 90 89	HCD
1	11359	HFX_Peptide_LFQ_DBPSN024_PA_11.raw	GPSGGPSTTARGSPW	15	94	15	707.839	2	20.26	2.41E+06	1413.6636	-0.1	91 94 98 100 99 97 95 99 98 78 79 97 95 96 98	HCD
1	7855	HFX_Peptide_LFQ_DBPSN024_PA_11.raw	GNDTDYDPHPQ	11	94	11	629.7515	2	17.33	1.20E+06	1257.4897	-1	70 71 100 99 100 100 100 100 100 100 100	HCD
1	14541	HFX_Peptide_LFQ_DBPSN024_PA_11.raw	YGAYSHPYAY	10	94	10	596.2573	2	22.85	1.12E+06	1190.5032	-2.6	100 99 98 90 83 81 98 98 96 100	HCD
1	4340	HFX_Peptide_LFQ_DBPSN024_PA_11.raw	LNHKPF	6	94	6	378.2131	2	13.36	2.13E+05	754.4126	-1.2	97 96 98 95 85 95	HCD
1	10432	HFX_Peptide_LFQ_DBPSN024_PA_11.raw	HVTPTPGSSPAGPGLVH	17	94	17	805.9164	2	19.51	2.53E+05	1609.8213	-1.9	99 100 100 100 100 100 100 100 85 66 75 85 99 98 99 100 100	HCD
1	16872	HFX_Peptide_LFQ_DBPSN024_PA_11.raw	LLLPR	5	94	5	306.2153	2	24.84	3.44E+06	610.4166	-1	80 99 99 98 96	HCD
1	2977	HFX_Peptide_LFQ_DBPSN024_PA_11.raw	LVGRGAP	7	94	7	335.206	2	11.37	5.86E+05	668.3969	0.7	100 99 97 91 88 92 95	HCD
1	27183	HFX_Peptide_LFQ_DBPSN024_PA_11.raw	AAPDFDAVHV	10	94	10	521.252	2	37.33	1.15E+07	1040.4927	-3.2	99 98 100 100 100 99 94 95 67 92	HCD
1	12777	HFX_Peptide_LFQ_DBPSN024_PA_11.raw	VVAPGALPR	9	94	9	440.2739	2	21.41	2.58E+06	878.5338	-0.7	100 100 100 99 94 92 89 81 93	HCD
1	5363	HFX_Peptide_LFQ_DBPSN024_PA_11.raw	TEAPLNPK	8	94	8	435.2398	2	14.69	6.03E+05	868.4654	-0.5	100 100 100 97 91 89 85 93	HCD
1	35602	HFX_Peptide_LFQ_DBPSN024_PA_11.raw	DVGPPRPLPTLP	12	94	12	629.8599	2	54.01	2.70E+06	1257.708	-2.3	93 91 100 100 99 97 79 82 92 100 100 100	HCD
1	11511	HFX_Peptide_LFQ_DBPSN024_PA_11.raw	LLYDHLEKN	9	94	9	572.8024	2	20.39	7.31E+05	1143.5923	-1.8	100 100 90 86 89 96 97 93 97	HCD
1	7835	HFX_Peptide_LFQ_DBPSN024_PA_11.raw	AVDTDYDPHGAP	12	94	12	629.2719	2	17.3	1.04E+06	1256.531	-1.4	70 79 100 100 100 100 100 99 97 96 96 95	HCD
1	5599	HFX_Peptide_LFQ_DBPSN024_PA_11.raw	YAPLR	5	94	5	310.1812	2	14.98	1.86E+05	618.3489	-1.9	93 95 94 96 93	HCD
1	14298	HFX_Peptide_LFQ_DBPSN024_PA_11.raw	FLRVP	5	94	5	316.1983	2	22.66	5.46E+05	630.3853	-5.1	95 96 96 95 89	HCD
1	4672	HFX_Peptide_LFQ_DBPSN024_PA_11.raw	NPEDVHP	7	94	7	404.1842	2	13.82	2.18E+05	806.3558	-2.5	98 99 99 95 90 85 93	HCD
1	7610	HFX_Peptide_LFQ_DBPSN024_PA_11.raw	DGEEMPARSP	10	94	10	544.7368	2	17.09	5.82E+05	1087.4604	-1.3	82 85 100 100 99 96 94 92 96 97	HCD
1	14144	HFX_Peptide_LFQ_DBPSN024_PA_11.raw	PYEPTPYRGP	10	94	10	588.7886	2	22.53	1.14E+06	1175.561	1.3	98 98 100 99 98 80 89 85 97 98	HCD
1	4720	HFX_Peptide_LFQ_DBPSN024_PA_11.raw	PAPRYP	6	94	6	350.6918	2	13.89	3.21E+05	699.3704	-1.8	87 97 95 94 96 96	HCD
1	32356	HFX_Peptide_LFQ_DBPSN024_PA_11.raw	VPPFFHPAP	9	94	9	504.768	2	47.53	5.19E+07	1007.5228	-1.4	99 98 93 92 96 91 89 93 97	HCD
1	12544	HFX_Peptide_LFQ_DBPSN024_PA_11.raw	LLKAVP	6	94	6	320.7223	2	21.22	1.93E+06	639.4319	-3	93 95 95 93 94 96	HCD
1	11998	HFX_Peptide_LFQ_DBPSN024_PA_11.raw	LVLEPH	6	94	6	354.2076	2	20.78	3.14E+06	706.4014	-0.9	91 96 98 98 92 90	HCD
1	38950	HFX_Peptide_LFQ_DBPSN024_PA_11.raw	PTSPPLVLEPLPK	13	94	13	694.4124	2	60.88	1.95E+05	1386.8123	-1.4	97 98 100 100 97 95 99 99 89 67 95 91 96	HCD
1	19478	HFX_Peptide_LFQ_DBPSN024_PA_11.raw	SSVYNELNNVR	11	94	11	647.8213	2	27.12	3.82E+06	1293.6313	-2.6	98 99 100 100 99 99 97 89 80 82 91	HCD
1	24740	HFX_Peptide_LFQ_DBPSN024_PA_11.raw	VPGGL	5	94	5	442.2654	1	33.24	1.39E+07	441.2587	-1.3	88 88 99 98 98	HCD
1	10805	HFX_Peptide_LFQ_DBPSN024_PA_11.raw	VENVVHVP	8	94	8	446.7475	2	19.81	4.43E+06	891.4814	-1.1	95 96 88 91 96 95 95 95	HCD
1	9774	HFX_Peptide_LFQ_DBPSN024_PA_11.raw	LEHDLDNLR	9	94	9	562.7871	2	18.97	1.34E+06	1123.5623	-2.3	100 100 100 100 100 97 81 79 90	HCD
1	2939	HFX_Peptide_LFQ_DBPSN024_PA_11.raw	AGPVVH	6	94	6	290.166	2	11.31	1.97E+05	578.3176	-0.1	89 86 98 98 98 95	HCD
1	18351	HFX_Peptide_LFQ_DBPSN024_PA_11.raw	LSENSDLLR	9	94	9	523.7772	2	26.1	8.75E+06	1045.5403	-0.5	76 86 100 99 96 96 96 99 99	HCD
1	8062	HFX_Peptide_LFQ_DBPSN024_PA_11.raw	VEPSHAKLP	9	94	9	489.2735	2	17.51	7.58E+05	976.5341	-1.7	72 89 99 99 95 98 99 98 98	HCD
1	3780	HFX_Peptide_LFQ_DBPSN024_PA_11.raw	DYDPHAGP	8	94	8	436.1794	2	12.55	1.95E+05	870.3508	-7.4	87 91 100 99 98 94 89 95	HCD
1	27093	HFX_Peptide_LFQ_DBPSN024_PA_11.raw	ASEDPNAPGNYLFGK	15	94	15	790.3715	2	37.17	3.06E+05	1578.7314	-1.9	69 74 96 100 99 99 100 99 96 93 89 98 99 99 99	HCD
1	2394	HFX_Peptide_LFQ_DBPSN024_PA_11.raw	KFRP	4	94	4	274.171	2	10.37	3.81E+05	546.3278	-0.6	98 93 95 90	HCD
1	4740	HFX_Peptide_LFQ_DBPSN024_PA_11.raw	VVVRAP	6	94	6	320.71	2	13.91	2.90E+05	639.4068	-2.1	100 99 94 86 92 93	HCD
1	25785	HFX_Peptide_LFQ_DBPSN024_PA_11.raw	VPPFYPPAH	9	94	9	512.7659	2	34.88	8.71E+07	1023.5178	-0.6	100 99 96 95 98 98 82 82 95	HCD
1	12883	HFX_Peptide_LFQ_DBPSN024_PA_11.raw	FDPDFK	6	94	6	384.6869	2	21.5	3.10E+05	767.3489	13.4	81 92 96 99 98 98	HCD
1	4010	HFX_Peptide_LFQ_DBPSN024_PA_11.raw	LLTER	5	94	5	316.1917	2	12.9	5.30E+05	630.3701	-2	100 97 92 93 89	HCD
1	13925	HFX_Peptide_LFQ_DBPSN024_PA_11.raw	LLPGYAGHYQ	10	94	10	559.7823	2	22.34	4.28E+06	1117.5557	-5	100 100 100 100 99 99 77 67 99 100	HCD
1	5593	HFX_Peptide_LFQ_DBPSN024_PA_11.raw	ENEAGAGSAPQPAYK	15	94	15	745.35	2	14.97	5.09E+05	1488.6843	0.8	82 81 100 100 100 100 100 99 99 86 78 92 94 98 99	HCD
1	2177	HFX_Peptide_LFQ_DBPSN024_PA_11.raw	HDTPEVAK	8	94	8	448.7267	2	9.98		895.4399	-1.3	95 99 99 73 88 99 100 100	HCD
1	4046	HFX_Peptide_LFQ_DBPSN024_PA_11.raw	VPRL	4	94	4	242.6659	2	12.94		483.3169	0.6	97 86 96 96	HCD
1	8796	HFX_Peptide_LFQ_DBPSN024_PA_11.raw	YGAYSHYP	8	94	8	479.2081	2	18.16	1.34E+07	956.4028	-1.2	100 99 99 90 82 90 95 97	HCD
1	41041	HFX_Peptide_LFQ_DBPSN024_PA_11.raw	LAYSPL	6	94	6	663.3698	1	65.13		662.3639	-2.1	99 98 97 91 85 95	HCD
1	17083	HFX_Peptide_LFQ_DBPSN024_PA_11.raw	FSPWDK	6	94	6	390.1899	2	25.02	9.15E+05	778.3649	0.4	85 88 97 97 99 98	HCD
1	8636	HFX_Peptide_LFQ_DBPSN024_PA_11.raw	LLAPERP	7	93	7	398.239	2	18.02	1.31E+07	794.465	-2	100 100 100 98 92 79 89	HCD
1	6236	HFX_Peptide_LFQ_DBPSN024_PA_11.raw	PAPPHAAAP	9	93	9	414.7215	2	15.7	6.93E+05	827.429	-0.7	69 98 100 99 83 97 100 100 100	HCD
1	36987	HFX_Peptide_LFQ_DBPSN024_PA_11.raw	DVPDLLRPVP	10	93	10	560.8214	2	56.79	4.92E+06	1119.6287	-0.3	82 81 99 99 99 99 97 90 95 97	HCD
1	33378	HFX_Peptide_LFQ_DBPSN024_PA_11.raw	RPPFFRAPP	9	93	9	542.7997	2	49.61	7.76E+06	1083.5977	-11.9	87 96 98 99 99 96 90 85 96	HCD
1	14143	HFX_Peptide_LFQ_DBPSN024_PA_11.raw	FDAFDR	6	93	6	385.6759	2	22.53	4.05E+06	769.3395	-3	96 96 92 89 94 96	HCD
1	35457	HFX_Peptide_LFQ_DBPSN024_PA_11.raw	TDGAPLDLVAARAP	14	93	14	683.8682	2	53.73	4.07E+06	1365.7251	-2.4	96 98 99 100 100 100 100 100 100 88 81 67 90 94	HCD
1	10723	HFX_Peptide_LFQ_DBPSN024_PA_11.raw	FSTDLDR	7	93	7	427.2056	2	19.75	2.25E+06	852.3977	-1.2	98 99 97 96 89 90 87	HCD
1	10150	HFX_Peptide_LFQ_DBPSN024_PA_11.raw	NGPGAGGRGPGFGP	14	93	14	599.2906	2	19.28	2.25E+06	1196.5686	-1.6	95 97 98 100 100 100 99 99 96 75 59 96 99 99	HCD
1	30800	HFX_Peptide_LFQ_DBPSN024_PA_11.raw	LTPFGWNK	8	93	8	481.7577	2	44.29	3.22E+06	961.5021	-1.4	91 89 97 96 93 93 93 98	HCD
1	10272	HFX_Peptide_LFQ_DBPSN024_PA_11.raw	PPTPETRP	8	93	8	447.741	2	19.38		893.4606	7.6	98 97 99 97 93 81 88 96	HCD
1	20570	HFX_Peptide_LFQ_DBPSN024_PA_11.raw	ALPEEVLQH	9	93	9	518.2767	2	28.17	8.61E+06	1034.5396	-0.6	88 90 99 99 99 93 92 90 93	HCD
1	11916	HFX_Peptide_LFQ_DBPSN024_PA_11.raw	PGTPSQPGFVH	11	93	11	562.2795	2	20.71	4.07E+07	1122.5457	-1.1	99 99 100 99 95 90 85 84 90 93 95	HCD
1	3065	HFX_Peptide_LFQ_DBPSN024_PA_11.raw	NFGGQNR	7	93	7	396.6898	2	11.51	1.27E+05	791.3674	-3.1	96 99 99 95 86 91 90	HCD
1	9661	HFX_Peptide_LFQ_DBPSN024_PA_11.raw	YGTPGLNPR	9	93	9	487.756	2	18.88	1.14E+06	973.4981	-0.8	100 99 100 100 98 96 86 75 90	HCD
1	24331	HFX_Peptide_LFQ_DBPSN024_PA_11.raw	TGLLLVK	7	93	7	372.2542	2	32.65	1.91E+05	742.4952	-1.8	93 82 92 97 97 96 98	HCD
1	15635	HFX_Peptide_LFQ_DBPSN024_PA_11.raw	TPNMYFK	7	93	7	450.7164	2	23.77	7.31E+05	899.4211	-3.1	99 97 92 79 94 97 99	HCD
1	14247	HFX_Peptide_LFQ_DBPSN024_PA_11.raw	WAPPPPEHPQ	10	93	10	578.2823	2	22.62	9.67E+06	1154.5508	-0.6	95 96 100 100 99 82 90 92 88 93	HCD
1	7412	HFX_Peptide_LFQ_DBPSN024_PA_11.raw	AAPYAVH	7	93	7	364.6891	2	16.9	5.29E+05	727.3653	-2.3	99 97 99 96 93 89 82	HCD
1	14701	HFX_Peptide_LFQ_DBPSN024_PA_11.raw	LQLLR	5	93	5	321.7179	2	22.99	7.25E+06	641.4224	-1.8	98 92 97 95 86	HCD
1	13871	HFX_Peptide_LFQ_DBPSN024_PA_11.raw	PGYAGHYQ	8	93	8	446.7005	2	22.3	8.95E+05	891.3875	-1.1	99 99 100 99 80 72 99 99	HCD
1	11626	HFX_Peptide_LFQ_DBPSN024_PA_11.raw	DFDDPERP	8	93	8	495.7115	2	20.48	1.23E+06	989.409	-0.6	83 87 100 100 98 97 93 90	HCD
1	43868	HFX_Peptide_LFQ_DBPSN024_PA_11.raw	LTSGLDVLQSGLENH	15	93	15	791.907	2	70.27	4.83E+04	1581.7998	-0.2	86 78 81 86 100 100 100 100 99 99 93 90 98 97 99	HCD
1	7753	HFX_Peptide_LFQ_DBPSN024_PA_11.raw	GAPGGGQDWGGGSDGGRSP	19	93	19	836.3596	2	17.23	3.77E+05	1670.7034	0.7	99 99 100 100 100 100 94 55 55 97 99 99 100 100 99 97 95 96 96	HCD
1	9087	HFX_Peptide_LFQ_DBPSN024_PA_11.raw	NLNDELAHQ	9	93	9	527.2533	2	18.4	9.38E+05	1052.4888	3.1	81 85 92 98 99 99 98 93 97	HCD
1	10625	HFX_Peptide_LFQ_DBPSN024_PA_11.raw	GFENGVVDR	9	93	9	496.7429	2	19.67	3.12E+06	991.4723	-1	90 92 100 98 97 97 91 91 88	HCD
1	10923	HFX_Peptide_LFQ_DBPSN024_PA_11.raw	VYNELNNVR	9	93	9	560.7891	2	19.91	1.58E+06	1119.5671	-3.1	100 100 99 99 97 85 85 86 93	HCD
1	2797	HFX_Peptide_LFQ_DBPSN024_PA_11.raw	PYAPR	5	93	5	302.1656	2	11.11	1.03E+07	602.3176	-1.7	98 98 95 90 86	HCD
1	13596	HFX_Peptide_LFQ_DBPSN024_PA_11.raw	VFQDGVPH	8	93	8	449.7244	2	22.08	1.09E+06	897.4344	-0.3	95 90 89 93 94 97 95 95	HCD
1	18854	HFX_Peptide_LFQ_DBPSN024_PA_11.raw	VPLVDEKVP	9	93	9	498.2913	2	26.56	6.48E+06	994.5699	-1.9	99 97 99 97 92 86 88 90 94	HCD
1	26584	HFX_Peptide_LFQ_DBPSN024_PA_11.raw	EDLLNLK	7	93	7	422.7418	2	36.35	2.62E+07	843.4702	-1.4	90 93 100 99 89 90 94	HCD
1	12554	HFX_Peptide_LFQ_DBPSN024_PA_11.raw	LEAPLNPK	8	93	8	441.2572	2	21.23	5.34E+06	880.5018	-2.1	96 99 99 93 92 86 89 94	HCD
1	16339	HFX_Peptide_LFQ_DBPSN024_PA_11.raw	PAAEPVPLVKQ	11	93	11	574.8368	2	24.37	1.27E+07	1147.6602	-1	50 85 97 100 100 100 100 100 100 100 99	HCD
1	8041	HFX_Peptide_LFQ_DBPSN024_PA_11.raw	LANAQQQELQAR	12	93	12	685.3639	2	17.49	1.66E+05	1368.7109	1.7	73 68 99 100 98 95 96 99 99 98 99 98	HCD
1	38900	HFX_Peptide_LFQ_DBPSN024_PA_11.raw	PTSPPLVLEPLPK	13	93	13	694.4127	2	60.77	1.95E+05	1386.8123	-1	97 98 100 100 98 96 98 99 87 61 93 92 97	HCD
1	13811	HFX_Peptide_LFQ_DBPSN024_PA_11.raw	PSYGYH	6	93	6	362.1602	2	22.25	1.00E+06	722.3024	4.7	95 91 90 95 96 94	HCD
1	12411	HFX_Peptide_LFQ_DBPSN024_PA_11.raw	LDLPR	5	93	5	307.1865	2	21.11	6.97E+05	612.3595	-1.7	93 95 95 90 93	HCD
1	20786	HFX_Peptide_LFQ_DBPSN024_PA_11.raw	EPPYEPFH	8	93	8	508.2292	2	28.39	2.48E+06	1014.4446	-0.8	90 85 98 98 99 92 92 94	HCD
1	7726	HFX_Peptide_LFQ_DBPSN024_PA_11.raw	PPPRPPK	7	93	7	394.7414	2	17.2	1.78E+06	787.4704	-2.8	99 99 97 91 87 87 95	HCD
1	8484	HFX_Peptide_LFQ_DBPSN024_PA_11.raw	FGGAGGLSTRQ	11	93	11	525.7703	2	17.89	5.90E+05	1049.5254	0.6	99 99 100 99 99 98 98 90 79 72 95	HCD
1	12023	HFX_Peptide_LFQ_DBPSN024_PA_11.raw	DVGPPRPP	8	93	8	417.7265	2	20.8	5.52E+06	833.4395	-1.3	85 82 99 99 95 93 96 97	HCD
1	15303	HFX_Peptide_LFQ_DBPSN024_PA_11.raw	SPPFKPYGGP	10	93	10	523.7674	2	23.49	6.33E+05	1045.5232	-2.8	98 96 94 90 88 89 95 93 93 97	HCD
1	7475	HFX_Peptide_LFQ_DBPSN024_PA_11.raw	NSGGGGGGYSTGGVGGGYGGQR	22	93	22	929.9043	2	16.96		1857.7991	-2.7	71 69 70 63 99 99 100 100 100 100 100 99 100 100 100 99 99 99 98 98 98 95	HCD
1	2376	HFX_Peptide_LFQ_DBPSN024_PA_11.raw	PYRGP	5	93	5	295.1578	2	10.33	1.60E+06	588.3019	-1.6	95 95 96 91 89	HCD
1	23624	HFX_Peptide_LFQ_DBPSN024_PA_11.raw	VDGDLVYR	8	93	8	468.7422	2	31.67	3.82E+07	935.4712	-1.4	90 95 99 99 98 90 83 92	HCD
1	9869	HFX_Peptide_LFQ_DBPSN024_PA_11.raw	PAPPPHAA	8	93	8	379.2021	2	19.05	6.14E+05	756.3918	-2.9	92 99 100 100 98 93 79 86	HCD
1	38399	HFX_Peptide_LFQ_DBPSN024_PA_11.raw	FDPELSSGWPYGK	13	93	13	741.8479	2	59.67	3.70E+06	1481.6826	-0.9	89 92 99 100 100 100 95 85 91 91 89 87 95	HCD
1	13222	HFX_Peptide_LFQ_DBPSN024_PA_11.raw	LSPPTPETPR	10	93	10	547.795	2	21.78	1.61E+08	1093.5767	-1	76 90 100 100 99 96 96 95 89 93	HCD
1	16420	HFX_Peptide_LFQ_DBPSN024_PA_11.raw	LELLR	5	93	5	322.21	2	24.45	2.40E+08	642.4064	-1.7	97 98 90 87 95	HCD
1	20159	HFX_Peptide_LFQ_DBPSN024_PA_11.raw	VGYAARFAP	9	93	9	476.256	2	27.78	1.97E+06	950.4974	0	99 99 100 100 99 89 74 91 89	HCD
1	10030	HFX_Peptide_LFQ_DBPSN024_PA_11.raw	TLLEQADR	8	93	8	473.2536	2	19.18	7.16E+06	944.4927	0	94 92 99 99 93 85 90 94	HCD
1	6624	HFX_Peptide_LFQ_DBPSN024_PA_11.raw	LGLAPGF	7	93	7	337.6942	2	16.11	1.98E+05	673.3799	-8.9	95 95 97 87 92 92 94	HCD
1	14202	HFX_Peptide_LFQ_DBPSN024_PA_11.raw	TVEYNLAHPEEDK	13	93	13	772.8652	2	22.58		1543.7153	0.3	65 74 100 99 98 99 99 97 97 94 93 100 100	HCD
1	10956	HFX_Peptide_LFQ_DBPSN024_PA_11.raw	YPAYHY	6	93	6	407.181	2	19.94	1.02E+06	812.3493	-2.2	98 96 97 93 83 93	HCD
1	10600	HFX_Peptide_LFQ_DBPSN024_PA_11.raw	LPPTPETRP	9	93	9	504.2791	2	19.65	5.69E+07	1006.5447	-1.2	100 100 100 98 94 92 82 83 90	HCD
1	2153	HFX_Peptide_LFQ_DBPSN024_PA_11.raw	NEQGTLK	7	93	7	395.2095	2	9.95	4.21E+04	788.4028	2.1	81 94 91 92 96 99 99	HCD
1	7409	HFX_Peptide_LFQ_DBPSN024_PA_11.raw	NGPSGPSGGFQEGRSP	16	93	16	765.8513	2	16.9	1.30E+06	1529.6858	1.5	98 99 99 100 100 100 100 100 100 99 68 62 82 90 97 99	HCD
1	13062	HFX_Peptide_LFQ_DBPSN024_PA_11.raw	EDQFPDRP	8	93	8	502.227	2	21.65	1.39E+06	1002.4406	-1.2	88 85 99 99 98 97 90 90	HCD
1	17286	HFX_Peptide_LFQ_DBPSN024_PA_11.raw	VADAEGFHVP	10	93	10	521.2525	2	25.19	1.61E+06	1040.4927	-2.1	98 99 100 99 99 67 78 97 98 98	HCD
1	12900	HFX_Peptide_LFQ_DBPSN024_PA_11.raw	NFAFKDKY	8	93	8	516.7587	2	21.51	1.26E+06	1031.5076	-4.5	86 92 98 95 91 94 91 97	HCD
1	34484	HFX_Peptide_LFQ_DBPSN024_PA_11.raw	DLTDYLMK	8	93	8	499.7458	2	51.74	1.50E+07	997.479	-1.9	73 76 99 99 99 99 99 100	HCD
1	9254	HFX_Peptide_LFQ_DBPSN024_PA_11.raw	PYAYPH	6	93	6	374.1759	2	18.54	3.47E+05	746.3387	-1.9	91 94 93 95 94 92	HCD
1	11305	HFX_Peptide_LFQ_DBPSN024_PA_11.raw	YPVHYP	6	93	6	388.1915	2	20.22	3.34E+06	774.3701	-2.1	93 88 93 91 97 96	HCD
1	20234	HFX_Peptide_LFQ_DBPSN024_PA_11.raw	VGPPFYRHPAP	11	93	11	619.327	2	27.85	5.61E+07	1236.6404	-0.7	83 89 100 100 99 100 97 88 86 89 92	HCD
1	28802	HFX_Peptide_LFQ_DBPSN024_PA_11.raw	PPFYPAPH	8	93	8	463.2305	2	40.22	3.32E+08	924.4493	-3.1	93 80 92 99 99 91 90 99	HCD
1	36740	HFX_Peptide_LFQ_DBPSN024_PA_11.raw	PEYPEPYDPPFYHPAP	16	93	16	958.4302	2	56.31	1.57E+05	1914.8464	-0.3	86 90 91 89 99 98 97 91 82 91 82 97 98 99 99 99	HCD
1	11629	HFX_Peptide_LFQ_DBPSN024_PA_11.raw	QGYGYGARYP	10	93	10	566.2636	2	20.48	1.28E+06	1130.5144	-1.5	92 93 98 100 99 91 81 87 94 97	HCD
1	11714	HFX_Peptide_LFQ_DBPSN024_PA_11.raw	LETSPDFK	8	93	8	468.7371	2	20.55	1.82E+06	935.46	-0.3	94 97 98 98 93 91 85 88	HCD
1	12490	HFX_Peptide_LFQ_DBPSN024_PA_11.raw	VPDLGSGAGK	10	93	10	450.7419	2	21.18	2.35E+06	899.4712	-2.1	75 90 100 99 96 92 89 94 98 98	HCD
1	11584	HFX_Peptide_LFQ_DBPSN024_PA_11.raw	DFPGAGGPGGSRSGP	15	93	15	658.3056	2	20.45	2.91E+06	1314.5952	1.1	100 99 100 100 100 99 99 95 93 95 89 66 70 94 97	HCD
1	10040	HFX_Peptide_LFQ_DBPSN024_PA_11.raw	YPYRAP	6	93	6	383.6974	2	19.19	3.40E+06	765.3809	-1	89 87 90 92 99 100	HCD
1	31149	HFX_Peptide_LFQ_DBPSN024_PA_11.raw	PPFYPHVP	8	93	8	477.2455	2	45.01	4.94E+06	952.4807	-4.3	96 88 96 98 96 85 90 94	HCD
1	5594	HFX_Peptide_LFQ_DBPSN024_PA_11.raw	GFAGDDAPR	9	93	9	453.2083	2	14.97	1.77E+06	904.4039	-2.1	76 86 100 99 99 99 96 91 92	HCD
1	26096	HFX_Peptide_LFQ_DBPSN024_PA_11.raw	RPPWELFK	8	93	8	536.7945	2	35.47	1.83E+07	1071.5864	-11.2	91 96 96 96 91 87 90 95	HCD
1	9782	HFX_Peptide_LFQ_DBPSN024_PA_11.raw	EVSHLETAPK	10	93	10	555.7919	2	18.98	1.03E+06	1109.5715	-2.1	68 67 99 99 100 100 100 99 99 99	HCD
1	31629	HFX_Peptide_LFQ_DBPSN024_PA_11.raw	LGLDGFG	7	93	7	678.3431	1	46.05	1.91E+05	677.3384	-3.8	97 96 99 91 82 91 92	HCD
1	13583	HFX_Peptide_LFQ_DBPSN024_PA_11.raw	VFLPR	5	93	5	316.1992	2	22.06	3.14E+05	630.3853	-2.2	95 96 96 90 87	HCD
1	7734	HFX_Peptide_LFQ_DBPSN024_PA_11.raw	LDPYDKPRP	9	93	9	550.7922	2	17.21	6.29E+05	1099.5662	3.4	97 97 79 84 99 98 95 92 96	HCD
1	3971	HFX_Peptide_LFQ_DBPSN024_PA_11.raw	AAPLHT	6	92	6	305.1707	2	12.84	2.40E+05	608.3282	-2.3	92 94 98 95 83 95	HCD
1	8690	HFX_Peptide_LFQ_DBPSN024_PA_11.raw	YGPPKPVP	8	92	8	427.7419	2	18.07	3.32E+05	853.4697	-0.7	87 91 98 95 92 90 95 95	HCD
1	11625	HFX_Peptide_LFQ_DBPSN024_PA_11.raw	YAPSLRP	7	92	7	402.2236	2	20.48	7.03E+06	802.4337	-1.4	93 94 98 98 95 82 89	HCD
1	7201	HFX_Peptide_LFQ_DBPSN024_PA_11.raw	LGPAGEDRTGAP	12	92	12	570.7845	2	16.7	2.72E+06	1139.5571	-2.3	92 97 98 99 96 97 97 79 76 94 96 93	HCD
1	30329	HFX_Peptide_LFQ_DBPSN024_PA_11.raw	YQDLLQNLR	9	92	9	581.8138	2	43.26	3.49E+05	1161.6143	-1.1	98 96 100 100 99 89 86 86 81	HCD
1	13033	HFX_Peptide_LFQ_DBPSN024_PA_11.raw	LLDTLR	6	92	6	365.7263	2	21.62		729.4385	-0.6	97 96 96 89 90 89	HCD
1	13796	HFX_Peptide_LFQ_DBPSN024_PA_11.raw	FSLNRP	6	92	6	367.2024	2	22.24	5.26E+06	732.3918	-2.1	99 99 97 89 86 87	HCD
1	3506	HFX_Peptide_LFQ_DBPSN024_PA_11.raw	FGERGP	6	92	6	331.6658	2	12.17	5.54E+05	661.3184	-2	100 98 96 85 85 93	HCD
1	6716	HFX_Peptide_LFQ_DBPSN024_PA_11.raw	PAPPHAAAP	9	92	9	414.7213	2	16.21	3.39E+05	827.429	-1.1	81 98 99 96 67 95 100 100 100	HCD
1	13808	HFX_Peptide_LFQ_DBPSN024_PA_11.raw	VDVDHF	6	92	6	366.1712	2	22.25	4.27E+06	730.3286	-0.9	100 99 97 94 75 91	HCD
1	32012	HFX_Peptide_LFQ_DBPSN024_PA_11.raw	LGNVDNLLLR	10	92	10	563.8312	2	46.83	4.50E+06	1125.6506	-2.4	92 90 96 98 98 85 85 91 93 99	HCD
1	3183	HFX_Peptide_LFQ_DBPSN024_PA_11.raw	VYAPH	5	92	5	293.6523	2	11.69	5.59E+05	585.2911	-1.9	94 93 96 95 86	HCD
1	45199	HFX_Peptide_LFQ_DBPSN024_PA_11.raw	TEPAVLEKLEAGFAK	15	92	15	801.9406	2	72.93	1.97E+06	1601.8665	0.1	50 63 79 100 100 100 100 100 100 100 100 99 100 100 100	HCD
1	11822	HFX_Peptide_LFQ_DBPSN024_PA_11.raw	YGPYPK	6	92	6	362.688	2	20.63	3.02E+05	723.3591	3.3	91 86 90 92 98 99	HCD
1	15569	HFX_Peptide_LFQ_DBPSN024_PA_11.raw	ELDERFNAK	9	92	9	561.2896	2	23.71	2.40E+06	1120.5513	12	99 98 99 97 73 85 93 93 97	HCD
1	15999	HFX_Peptide_LFQ_DBPSN024_PA_11.raw	PAAEPVPLVKQ	11	92	11	574.8376	2	24.08	1.27E+07	1147.6602	0.4	46 81 96 100 100 100 99 99 100 100 99	HCD
1	11789	HFX_Peptide_LFQ_DBPSN024_PA_11.raw	SLPPTPETPR	10	92	10	547.7947	2	20.61	1.61E+08	1093.5767	-1.6	78 92 100 100 98 91 96 93 85 94	HCD
1	32904	HFX_Peptide_LFQ_DBPSN024_PA_11.raw	PPFFPAPK	8	92	8	450.7515	2	48.64	2.80E+07	899.4905	-2.3	91 84 94 98 98 89 87 100	HCD
1	9251	HFX_Peptide_LFQ_DBPSN024_PA_11.raw	PGTPSQPGLVH	11	92	11	545.287	2	18.54	6.29E+07	1088.5615	-1.8	99 99 100 98 97 95 86 82 82 90 92	HCD
1	35511	HFX_Peptide_LFQ_DBPSN024_PA_11.raw	PLVLEPKLP	9	92	9	503.3199	2	53.84	6.04E+06	1004.627	-1.7	96 99 100 100 94 79 89 85 92	HCD
1	13799	HFX_Peptide_LFQ_DBPSN024_PA_11.raw	QVPGYAGHYQ	10	92	10	560.2638	2	22.24	1.31E+07	1118.5144	-1.2	77 93 100 100 99 99 84 75 99 100	HCD
1	15537	HFX_Peptide_LFQ_DBPSN024_PA_11.raw	LLPLR	5	92	5	306.2149	2	23.68	1.12E+06	610.4166	-2.2	96 95 92 91 89	HCD
1	29437	HFX_Peptide_LFQ_DBPSN024_PA_11.raw	DLCLP	5	92	5	560.2697	1	41.4		559.2676	-9.2	89 89 94 97 93	HCD
1	4761	HFX_Peptide_LFQ_DBPSN024_PA_11.raw	AGHAFLH	7	92	7	376.6958	2	13.94	3.10E+05	751.3765	0.8	82 86 94 98 98 96 94	HCD
1	29473	HFX_Peptide_LFQ_DBPSN024_PA_11.raw	LADLDRLYSP	10	92	10	581.8079	2	41.47	1.29E+07	1161.603	-1.5	99 99 100 97 93 62 79 98 99 99	HCD
1	12214	HFX_Peptide_LFQ_DBPSN024_PA_11.raw	LTHPVH	6	92	6	352.1975	2	20.95	1.09E+06	702.3813	-1.3	95 85 82 97 98 98	HCD
1	10142	HFX_Peptide_LFQ_DBPSN024_PA_11.raw	HCEVPVDTKRP	11	92	11	640.8281	2	19.27	2.19E+06	1279.6343	5.7	57 86 99 100 100 99 99 97 95 91 94	HCD
1	37142	HFX_Peptide_LFQ_DBPSN024_PA_11.raw	VDPDLLRPVP	10	92	10	560.8213	2	57.06	4.92E+06	1119.6287	-0.6	63 82 98 99 99 98 96 95 97 96	HCD
1	13189	HFX_Peptide_LFQ_DBPSN024_PA_11.raw	GPWRVP	6	92	6	356.1999	2	21.75	2.49E+06	710.3864	-1.7	96 93 92 89 91 94	HCD
1	15574	HFX_Peptide_LFQ_DBPSN024_PA_11.raw	YGYGAYSHYP	10	92	10	589.2483	2	23.71	4.70E+05	1176.4875	-4.7	76 77 99 99 97 95 96 92 96 98	HCD
1	13132	HFX_Peptide_LFQ_DBPSN024_PA_11.raw	GEGALDQLNKLK	12	92	12	643.3587	2	21.7	4.29E+05	1284.7036	-0.6	70 81 79 91 100 100 97 98 97 98 100 100	HCD
1	8094	HFX_Peptide_LFQ_DBPSN024_PA_11.raw	NGPSGPSGGFAADGREAGTP	20	92	20	901.4056	2	17.54	1.44E+05	1800.8027	-3.3	98 99 100 100 100 100 100 100 100 100 98 63 66 92 96 85 72 92 93 96	HCD
1	8222	HFX_Peptide_LFQ_DBPSN024_PA_11.raw	AFQTSDGLSR	10	92	10	541.2673	2	17.66	5.05E+06	1080.52	0.1	79 74 98 100 100 99 90 92 96 98	HCD
1	42954	HFX_Peptide_LFQ_DBPSN024_PA_11.raw	DVPDLLRPAVLP	12	92	12	652.8815	2	68.51	3.07E+05	1303.75	-1.1	93 83 97 99 99 99 98 94 91 84 82 90	HCD
1	24312	HFX_Peptide_LFQ_DBPSN024_PA_11.raw	LDLELH	6	92	6	370.2027	2	32.63	2.47E+06	738.3912	-0.4	95 95 94 93 91 87	HCD
1	12117	HFX_Peptide_LFQ_DBPSN024_PA_11.raw	PGFPQPHPT	9	92	9	489.245	2	20.88	1.42E+08	976.4766	-1.2	99 99 100 100 94 83 81 84 93	HCD
1	15401	HFX_Peptide_LFQ_DBPSN024_PA_11.raw	PLRFP	5	92	5	315.1917	2	23.57	6.85E+06	628.3696	-1.4	95 95 93 93 86	HCD
1	3210	HFX_Peptide_LFQ_DBPSN024_PA_11.raw	AGGFGRQ	7	92	7	346.677	2	11.73	5.43E+05	691.3401	-1.1	94 94 97 98 92 82 89	HCD
1	8633	HFX_Peptide_LFQ_DBPSN024_PA_11.raw	LYPPESPH	8	92	8	470.2316	2	18.02	3.77E+07	938.4498	-1.2	84 88 100 99 98 93 88 91	HCD
1	30864	HFX_Peptide_LFQ_DBPSN024_PA_11.raw	LGLDDV	6	92	6	631.329	1	44.42	4.30E+07	630.3224	-1.1	75 80 100 100 100 100	HCD
1	11669	HFX_Peptide_LFQ_DBPSN024_PA_11.raw	DWKPGPYPK	9	92	9	544.2816	2	20.51	9.91E+06	1086.5498	-1	96 98 100 100 97 59 82 100 100	HCD
1	20280	HFX_Peptide_LFQ_DBPSN024_PA_11.raw	PEPYERFP	8	92	8	517.7499	2	27.89	2.25E+06	1033.4868	-1.4	99 99 98 96 97 82 78 92	HCD
1	16749	HFX_Peptide_LFQ_DBPSN024_PA_11.raw	LELLR	5	92	5	322.2095	2	24.73	2.40E+08	642.4064	-3	98 98 89 85 92	HCD
1	24298	HFX_Peptide_LFQ_DBPSN024_PA_11.raw	LVPPPYE	7	92	7	407.7163	2	32.61	2.59E+06	813.4272	-11.2	71 90 99 98 94 96 100	HCD
1	15559	HFX_Peptide_LFQ_DBPSN024_PA_11.raw	GVDVDHF	7	92	7	394.6819	2	23.7	1.13E+07	787.35	-1	74 88 100 99 99 90 97	HCD
1	2417	HFX_Peptide_LFQ_DBPSN024_PA_11.raw	AAKAAHFA	8	92	8	393.7165	2	10.42	7.45E+04	785.4184	0	98 98 98 92 98 96 75 84	HCD
1	26848	HFX_Peptide_LFQ_DBPSN024_PA_11.raw	NWGPAP	6	92	6	641.3034	1	36.79	4.91E+06	640.2969	-1.2	84 86 96 96 95 96	HCD
1	31074	HFX_Peptide_LFQ_DBPSN024_PA_11.raw	RPPFYPHVP	9	92	9	555.2921	2	44.85	1.47E+07	1108.5818	-11	94 99 99 98 99 94 76 82 90	HCD
1	7187	HFX_Peptide_LFQ_DBPSN024_PA_11.raw	QPGGGWDGAGGGSDGGRSP	19	92	19	836.3582	2	16.68	2.91E+05	1670.7034	-0.9	97 99 100 100 99 79 78 72 82 97 96 97 99 99 96 92 88 92 92	HCD
1	11790	HFX_Peptide_LFQ_DBPSN024_PA_11.raw	AAPPVSTPR	9	92	9	448.2525	2	20.61	3.28E+06	894.4922	-2	96 97 99 97 92 88 90 81 91	HCD
1	12796	HFX_Peptide_LFQ_DBPSN024_PA_11.raw	APGAPLAR	8	92	8	376.7238	2	21.43	2.13E+06	751.434	-1.3	99 99 100 100 88 67 89 95	HCD
1	25171	HFX_Peptide_LFQ_DBPSN024_PA_11.raw	LPDVPLPK	8	92	8	439.7703	2	33.88	6.99E+06	877.5273	-1.4	97 96 92 80 80 98 96 98	HCD
1	7202	HFX_Peptide_LFQ_DBPSN024_PA_11.raw	PYARP	5	92	5	302.1656	2	16.7	1.80E+06	602.3176	-1.7	97 97 94 90 83	HCD
1	15338	HFX_Peptide_LFQ_DBPSN024_PA_11.raw	VLLFYP	6	92	6	376.2266	2	23.52	1.27E+06	750.4316	9.4	90 98 98 85 92 90	HCD
1	27444	HFX_Peptide_LFQ_DBPSN024_PA_11.raw	PPFYPAPH	8	92	8	463.2301	2	37.78	3.32E+08	924.4493	-4.1	93 85 95 98 98 84 86 99	HCD
1	27658	HFX_Peptide_LFQ_DBPSN024_PA_11.raw	MQDLVDKL	8	92	8	481.2539	2	38.13	2.18E+06	960.495	-1.9	84 90 98 95 95 94 86 95	HCD
1	6643	HFX_Peptide_LFQ_DBPSN024_PA_11.raw	YHNGEEMVPRSP	12	92	12	708.3199	2	16.13	1.04E+06	1414.6299	-3.2	99 99 99 99 100 100 99 73 51 90 97 98	HCD
1	30904	HFX_Peptide_LFQ_DBPSN024_PA_11.raw	EVLDQLGENR	10	92	10	586.7984	2	44.5	8.15E+06	1171.5833	-0.9	79 78 100 100 99 100 96 94 84 93	HCD
1	13716	HFX_Peptide_LFQ_DBPSN024_PA_11.raw	AGPSPPPVGDATRAP	15	92	15	695.3589	2	22.17	5.89E+06	1388.7048	-1.2	97 97 100 100 100 100 100 100 100 100 83 63 74 76 90	HCD
1	39212	HFX_Peptide_LFQ_DBPSN024_PA_11.raw	PEYPEPYPDPF	11	92	11	675.7981	2	61.45	4.67E+06	1349.5815	0.1	75 79 79 82 98 100 100 100 100 99 99	HCD
1	24085	HFX_Peptide_LFQ_DBPSN024_PA_11.raw	LELLYK	6	92	6	389.738	2	32.31	2.51E+05	777.4636	-2.9	95 94 87 82 96 97	HCD
1	16671	HFX_Peptide_LFQ_DBPSN024_PA_11.raw	LLDQLGENR	9	92	9	529.2865	2	24.66	7.33E+05	1056.5564	1.9	100 100 100 97 97 87 83 79 86	HCD
1	27106	HFX_Peptide_LFQ_DBPSN024_PA_11.raw	RPPFYRPAP	9	92	9	550.7971	2	37.19	1.40E+07	1099.5925	-11.7	79 96 99 99 99 95 86 84 90	HCD
1	28491	HFX_Peptide_LFQ_DBPSN024_PA_11.raw	RPPFYPAPH	9	92	9	541.2763	2	39.62	9.27E+08	1080.5505	-11.5	93 99 97 98 99 98 76 70 97	HCD
1	7791	HFX_Peptide_LFQ_DBPSN024_PA_11.raw	LTPGGYTRP	9	92	9	481.2573	2	17.26	4.77E+05	960.5029	-2.9	96 96 96 91 96 95 87 84 86	HCD
1	15518	HFX_Peptide_LFQ_DBPSN024_PA_11.raw	LSVPGYR	7	92	7	396.2234	2	23.67	3.37E+08	790.4337	-2	99 100 100 98 70 78 99	HCD
1	6892	HFX_Peptide_LFQ_DBPSN024_PA_11.raw	LGPAGEDRSAAP	12	92	12	570.784	2	16.38	2.72E+06	1139.5571	-3.2	99 100 100 100 99 100 100 89 50 82 91 94	HCD
1	11734	HFX_Peptide_LFQ_DBPSN024_PA_11.raw	ELENELDGEQR	11	92	11	666.3062	2	20.56		1330.6001	-1.7	79 81 100 99 100 99 99 88 89 86 91	HCD
1	20284	HFX_Peptide_LFQ_DBPSN024_PA_11.raw	AAPVLLPR	8	91	8	418.7702	2	27.89	2.62E+05	835.528	-2.5	76 78 96 97 98 98 94 97	HCD
1	14496	HFX_Peptide_LFQ_DBPSN024_PA_11.raw	NSLYDTTGRVP	11	91	11	611.8066	2	22.82	3.94E+06	1221.5989	-0.1	63 66 98 100 100 100 98 92 95 98 99	HCD
1	13592	HFX_Peptide_LFQ_DBPSN024_PA_11.raw	TVPPTPETRP	10	91	10	547.7955	2	22.07	1.61E+08	1093.5767	-0.2	87 93 100 100 99 87 83 92 86 92	HCD
1	8785	HFX_Peptide_LFQ_DBPSN024_PA_11.raw	TAAQNYPAGVSRAP	14	91	14	701.8572	2	18.15	3.41E+05	1401.7	0	94 95 100 97 99 100 99 95 80 91 90 79 76 88	HCD
1	6427	HFX_Peptide_LFQ_DBPSN024_PA_11.raw	QPGGGQDGFGGGSHNGAPS	19	91	19	842.3585	2	15.9	6.55E+06	1682.7034	-0.5	94 97 99 99 99 97 100 99 100 100 99 68 63 85 68 88 99 93 95	HCD
1	14716	HFX_Peptide_LFQ_DBPSN024_PA_11.raw	LHLVRL	6	91	6	375.7523	2	23		749.4911	-1.5	96 97 98 88 82 89	HCD
1	38582	HFX_Peptide_LFQ_DBPSN024_PA_11.raw	DLWGP	5	91	5	587.2802	1	60.08	8.05E+05	586.2751	-3.8	90 86 95 95 92	HCD
1	19754	HFX_Peptide_LFQ_DBPSN024_PA_11.raw	DSYLSVPK	8	91	8	454.7393	2	27.38	2.60E+06	907.4651	-1.1	71 78 99 99 98 96 95 98	HCD
1	6280	HFX_Peptide_LFQ_DBPSN024_PA_11.raw	GPSGGDGFGGRSASP	15	91	15	653.295	2	15.74	3.97E+05	1304.5745	0.7	96 98 100 100 100 100 100 99 92 87 87 68 60 92 95	HCD
1	43866	HFX_Peptide_LFQ_DBPSN024_PA_11.raw	ASDPLQQLFLDKL	13	91	13	744.4099	2	70.27	1.41E+05	1486.803	1.5	45 60 95 100 100 99 99 100 100 100 99 97 99	HCD
1	6852	HFX_Peptide_LFQ_DBPSN024_PA_11.raw	LGDLGSQGKGYRGPAP	16	91	16	524.9395	3	16.34		1571.8054	-5.5	98 99 100 99 97 97 94 77 82 90 90 78 85 85 96 98	HCD
1	5962	HFX_Peptide_LFQ_DBPSN024_PA_11.raw	SDYPSGGPSGGVDGGRGP	18	91	18	809.8555	2	15.39	1.44E+05	1617.7019	-3.3	86 99 100 100 100 100 100 99 98 97 95 63 66 59 94 96 97 98	HCD
1	5668	HFX_Peptide_LFQ_DBPSN024_PA_11.raw	DYQADQSGYNPK	12	91	12	693.3007	2	15.06	3.19E+05	1384.5896	-2	78 67 98 99 99 98 98 96 95 93 82 96	HCD
1	16182	HFX_Peptide_LFQ_DBPSN024_PA_11.raw	LLRPAVP	7	91	7	383.2515	2	24.23	5.12E+06	764.4908	-3.1	94 97 89 82 93 92 93	HCD
1	26421	HFX_Peptide_LFQ_DBPSN024_PA_11.raw	DELLNLK	7	91	7	422.7419	2	36.08	2.62E+07	843.4702	-1.1	80 86 99 97 90 93 94	HCD
1	34668	HFX_Peptide_LFQ_DBPSN024_PA_11.raw	RPPFFPPAH	9	91	9	533.2784	2	52.11	6.81E+08	1064.5554	-12.3	91 98 98 99 99 96 66 78 98	HCD
1	6003	HFX_Peptide_LFQ_DBPSN024_PA_11.raw	YHDGEEMPARSP	12	91	12	694.7988	2	15.44	2.99E+05	1387.5825	0.3	100 99 100 98 98 99 95 63 60 92 96 98	HCD
1	22336	HFX_Peptide_LFQ_DBPSN024_PA_11.raw	LFWPYAP	7	91	7	447.2331	2	30.11	3.27E+06	892.4483	3.8	80 87 95 90 94 95 97	HCD
1	17078	HFX_Peptide_LFQ_DBPSN024_PA_11.raw	LELLR	5	91	5	322.2098	2	25.02		642.4064	-2.1	91 95 95 95 81	HCD
1	3152	HFX_Peptide_LFQ_DBPSN024_PA_11.raw	NGGFGGGANR	10	91	10	453.7116	2	11.63	1.13E+05	905.4103	-1.8	92 93 98 99 99 92 82 77 86 94	HCD
1	15606	HFX_Peptide_LFQ_DBPSN024_PA_11.raw	LFHPSVP	7	91	7	398.7205	2	23.74	6.02E+05	795.4279	-1.9	80 87 86 89 99 99 99	HCD
1	16503	HFX_Peptide_LFQ_DBPSN024_PA_11.raw	LLRPPVA	7	91	7	383.2518	2	24.52	5.12E+06	764.4908	-2.3	100 100 100 100 81 74 86	HCD
1	14945	HFX_Peptide_LFQ_DBPSN024_PA_11.raw	WYPHTEPEQ	9	91	9	593.7618	2	23.19	3.61E+06	1185.509	0.1	57 72 99 99 100 99 96 100 100	HCD
1	11169	HFX_Peptide_LFQ_DBPSN024_PA_11.raw	EYPGAGQDGFGR	12	91	12	627.2828	2	20.11	4.21E+05	1252.5471	3.1	96 89 98 95 94 91 90 96 86 79 88 96	HCD
1	21802	HFX_Peptide_LFQ_DBPSN024_PA_11.raw	VGLEQYVPPK	10	91	10	565.3151	2	29.5	4.46E+06	1128.6179	-2.1	99 99 100 100 96 97 86 63 81 93	HCD
1	37994	HFX_Peptide_LFQ_DBPSN024_PA_11.raw	PELP	4	91	4	455.2496	1	58.85		454.2427	-0.8	88 90 95 92	HCD
1	14566	HFX_Peptide_LFQ_DBPSN024_PA_11.raw	DNLQGLTKLRAP	12	91	12	663.3806	2	22.87	4.72E+05	1324.7463	0.3	98 98 100 99 100 100 100 99 77 49 85 92	HCD
1	37451	HFX_Peptide_LFQ_DBPSN024_PA_11.raw	PPFYPAPH	8	91	8	463.2318	2	57.67	2.79E+06	924.4493	-0.2	87 72 86 96 97 97 98 99	HCD
1	3945	HFX_Peptide_LFQ_DBPSN024_PA_11.raw	LSPVPHKPAPRAGP	14	91	14	712.4119	2	12.8	6.04E+05	1422.8096	-0.2	99 99 100 100 100 100 100 100 99 68 57 84 82 91	HCD
1	9097	HFX_Peptide_LFQ_DBPSN024_PA_11.raw	PHYAYPH	7	91	7	442.7064	2	18.41	3.09E+05	883.3976	0.7	97 93 96 89 90 87 86	HCD
1	9687	HFX_Peptide_LFQ_DBPSN024_PA_11.raw	QEPLVETPK	9	91	9	520.7831	2	18.9	1.90E+06	1039.5549	-3.1	65 81 96 96 97 98 96 95 97	HCD
1	15359	HFX_Peptide_LFQ_DBPSN024_PA_11.raw	DSENFNFR	8	91	8	514.725	2	23.54	8.30E+05	1027.4359	-0.5	85 76 98 95 95 91 93 97	HCD
1	43340	HFX_Peptide_LFQ_DBPSN024_PA_11.raw	SPPPFFHPAP	10	91	10	547.2756	2	69.23	5.51E+06	1092.5393	-2.4	75 86 99 97 96 99 95 89 90 85	HCD
1	34948	HFX_Peptide_LFQ_DBPSN024_PA_11.raw	VGPPFFPPAH	10	91	10	533.2789	2	52.65	6.81E+08	1064.5442	-0.9	71 69 98 93 93 98 97 97 98 99	HCD
1	18871	HFX_Peptide_LFQ_DBPSN024_PA_11.raw	YFLPR	5	91	5	348.1968	2	26.58	1.21E+06	694.3802	-1.7	95 95 96 89 81	HCD
1	26432	HFX_Peptide_LFQ_DBPSN024_PA_11.raw	PPFYPAPK	8	91	8	458.7496	2	36.1	3.21E+06	915.4854	-0.8	93 82 92 98 98 86 81 99	HCD
1	6520	HFX_Peptide_LFQ_DBPSN024_PA_11.raw	ETDPLHEPAGP	11	91	11	581.7721	2	16	1.71E+05	1161.5303	-0.5	95 90 100 99 99 66 85 94 91 89 95	HCD
1	6093	HFX_Peptide_LFQ_DBPSN024_PA_11.raw	VYHPY	5	91	5	339.6652	2	15.54	5.79E+05	677.3173	-2.2	89 88 85 97 97	HCD
1	10862	HFX_Peptide_LFQ_DBPSN024_PA_11.raw	NLEHDLDNLR	10	91	10	619.8085	2	19.86	2.16E+05	1237.605	-2.1	92 98 100 100 100 100 97 71 72 82	HCD
1	31203	HFX_Peptide_LFQ_DBPSN024_PA_11.raw	RPPFYPHVP	9	91	9	555.2913	2	45.12	1.47E+07	1108.5818	-12.4	89 96 96 96 95 88 78 90 95	HCD
1	22105	HFX_Peptide_LFQ_DBPSN024_PA_11.raw	APGFGY	6	91	6	611.2802	1	29.84	3.48E+06	610.2751	-3.6	96 73 86 97 95 100	HCD
1	14329	HFX_Peptide_LFQ_DBPSN024_PA_11.raw	SGGSFGPVPPR	11	91	11	529.2742	2	22.68	9.45E+06	1056.5352	-1.2	93 79 86 99 100 99 81 79 95 95 97	HCD
1	12529	HFX_Peptide_LFQ_DBPSN024_PA_11.raw	FGPVPPR	7	91	7	385.2206	2	21.21	6.89E+06	768.4282	-1.9	95 92 95 91 87 88 90	HCD
1	17404	HFX_Peptide_LFQ_DBPSN024_PA_11.raw	LELLR	5	91	5	322.2101	2	25.3		642.4064	-1.1	89 92 92 92 90	HCD
1	9048	HFX_Peptide_LFQ_DBPSN024_PA_11.raw	LYESEKPR	8	91	8	511.2689	2	18.37	1.87E+06	1020.524	-0.7	98 97 98 90 89 84 82 90	HCD
1	12366	HFX_Peptide_LFQ_DBPSN024_PA_11.raw	NLGLPR	6	91	6	335.205	2	21.07	2.78E+06	668.3969	-2	82 92 94 94 90 93	HCD
1	12491	HFX_Peptide_LFQ_DBPSN024_PA_11.raw	LGYGHGL	7	91	7	358.6898	2	21.18	2.85E+06	715.3653	-0.5	96 92 90 86 84 92 97	HCD
1	25939	HFX_Peptide_LFQ_DBPSN024_PA_11.raw	VPPFYPPAH	9	91	9	512.7657	2	35.16	8.71E+07	1023.5178	-0.8	100 99 98 98 99 98 65 67 95	HCD
1	12940	HFX_Peptide_LFQ_DBPSN024_PA_11.raw	SNLYDTTGRVP	11	91	11	611.806	2	21.54	6.54E+05	1221.5989	-1.1	79 84 89 100 100 100 95 82 82 93 96	HCD
1	34010	HFX_Peptide_LFQ_DBPSN024_PA_11.raw	EDLKALF	7	91	7	418.2307	2	50.83	9.96E+06	834.4487	-2.2	81 83 99 86 89 100 100	HCD
1	27838	HFX_Peptide_LFQ_DBPSN024_PA_11.raw	PPFFPAHPR	9	91	9	533.2839	2	38.45	1.53E+07	1064.5554	-2	100 99 100 100 100 82 48 93 99	HCD
1	32890	HFX_Peptide_LFQ_DBPSN024_PA_11.raw	VPPFFHPAP	9	91	9	504.7678	2	48.61	5.19E+07	1007.5228	-1.8	100 100 99 99 100 94 74 67 86	HCD
1	25224	HFX_Peptide_LFQ_DBPSN024_PA_11.raw	DFLATAGPERY	11	91	11	620.3021	2	33.96	2.86E+06	1238.593	-2.7	88 91 100 100 100 93 81 83 87 84 93	HCD
1	5204	HFX_Peptide_LFQ_DBPSN024_PA_11.raw	NSHTNPLPDGYEHH	14	91	14	809.3565	2	14.5	3.31E+05	1616.6968	1	52 57 93 100 100 100 100 100 100 88 85 99 100 100	HCD
1	27103	HFX_Peptide_LFQ_DBPSN024_PA_11.raw	TGEDPNAPGNYLFGK	15	91	15	790.3712	2	37.19	3.06E+05	1578.7314	-2.3	54 60 96 100 99 99 100 99 95 86 81 97 99 98 99	HCD
1	7489	HFX_Peptide_LFQ_DBPSN024_PA_11.raw	PGPPPGRPPPP	11	91	11	533.2939	2	16.97	1.95E+06	1064.5767	-3.2	85 91 99 100 99 71 67 95 97 98 98	HCD
1	4856	HFX_Peptide_LFQ_DBPSN024_PA_11.raw	RYPYAPR	7	91	7	461.7472	2	14.06	2.67E+07	921.4821	-2.4	100 98 73 69 98 99 100	HCD
1	9931	HFX_Peptide_LFQ_DBPSN024_PA_11.raw	VYLEPR	6	91	6	388.7177	2	19.1	1.04E+06	775.4228	-2.4	99 99 99 93 66 90	HCD
1	17386	HFX_Peptide_LFQ_DBPSN024_PA_11.raw	LYVSLTK	7	91	7	412.2487	2	25.28	8.01E+05	822.4851	-2.7	99 95 76 72 98 99 99	HCD
1	27828	HFX_Peptide_LFQ_DBPSN024_PA_11.raw	RPPFFPPAHR	10	91	10	407.8886	3	38.44	6.60E+07	1220.6567	-10.5	82 94 92 90 81 93 97 97 87 95	HCD
1	10628	HFX_Peptide_LFQ_DBPSN024_PA_11.raw	SVPEGTPHLP	10	91	10	517.2745	2	19.67	8.66E+05	1032.5239	10.3	87 91 99 99 80 79 94 89 96 94	HCD
1	26046	HFX_Peptide_LFQ_DBPSN024_PA_11.raw	YPFDRLP	7	91	7	454.2334	2	35.37	2.87E+06	906.4599	-8.4	99 98 96 89 76 85 95	HCD
1	16388	HFX_Peptide_LFQ_DBPSN024_PA_11.raw	LELLR	5	91	5	322.2099	2	24.41	2.40E+08	642.4064	-1.8	97 98 85 81 93	HCD
1	10404	HFX_Peptide_LFQ_DBPSN024_PA_11.raw	LLYDHELK	8	91	8	515.7806	2	19.49	7.82E+05	1029.5494	-2.8	100 100 100 99 92 76 63 97	HCD
1	18804	HFX_Peptide_LFQ_DBPSN024_PA_11.raw	LAPEPTPP	8	90	8	411.2292	2	26.52		820.433	13.3	79 89 79 95 95 97 95 98	HCD
1	12496	HFX_Peptide_LFQ_DBPSN024_PA_11.raw	YGYGWK	6	90	6	387.1847	2	21.18	7.19E+05	772.3544	0.5	98 96 92 80 84 94	HCD
1	23780	HFX_Peptide_LFQ_DBPSN024_PA_11.raw	FGPFDR	6	90	6	369.6812	2	31.89	2.37E+07	737.3496	-2.4	88 79 94 92 96 96	HCD
1	9208	HFX_Peptide_LFQ_DBPSN024_PA_11.raw	QGPSGRGPNFSP	12	90	12	600.7905	2	18.51	1.40E+06	1199.5684	-1.6	92 97 98 99 99 87 79 82 69 89 99 99	HCD
1	29397	HFX_Peptide_LFQ_DBPSN024_PA_11.raw	VGGFL	5	90	5	492.2809	1	41.32		491.2744	-1.4	96 71 87 99 99	HCD
1	9764	HFX_Peptide_LFQ_DBPSN024_PA_11.raw	HCEVPVDTKPR	11	90	11	640.8259	2	18.96	2.62E+06	1279.6343	2.3	50 81 98 100 100 98 97 94 93 90 96	HCD
1	14528	HFX_Peptide_LFQ_DBPSN024_PA_11.raw	PHYPYAPR	8	90	8	500.7481	2	22.84	4.68E+05	999.4926	-10.9	79 86 98 97 97 92 83 92	HCD
1	13475	HFX_Peptide_LFQ_DBPSN024_PA_11.raw	PYRVP	5	90	5	316.1815	2	21.98	2.34E+05	630.3489	-0.9	88 92 92 92 89	HCD
1	5841	HFX_Peptide_LFQ_DBPSN024_PA_11.raw	GFAGDDAPR	9	90	9	453.2083	2	15.26	7.78E+05	904.4039	-2	67 81 100 99 99 98 94 87 90	HCD
1	15641	HFX_Peptide_LFQ_DBPSN024_PA_11.raw	VAEQYPVPK	9	90	9	515.7812	2	23.77	5.30E+06	1029.5494	-1.6	61 79 100 98 97 94 95 95 97	HCD
1	8758	HFX_Peptide_LFQ_DBPSN024_PA_11.raw	NYMDTKPR	8	90	8	512.7496	2	18.12	3.23E+05	1023.4808	3.9	88 90 82 98 93 91 89 93	HCD
1	10523	HFX_Peptide_LFQ_DBPSN024_PA_11.raw	RLELLR	6	90	6	400.2607	2	19.59	8.96E+05	798.5075	-0.9	82 79 88 95 99 100	HCD
1	7693	HFX_Peptide_LFQ_DBPSN024_PA_11.raw	PAAEPNEPPPPRP	13	90	13	684.8492	2	17.17	9.60E+05	1367.6833	0.4	86 63 74 89 95 88 100 100 100 96 95 94 98	HCD
1	11505	HFX_Peptide_LFQ_DBPSN024_PA_11.raw	LPLYNR	6	90	6	388.2262	2	20.38	6.36E+06	774.4388	-1.3	96 98 96 83 79 90	HCD
1	11061	HFX_Peptide_LFQ_DBPSN024_PA_11.raw	LPLERP	6	90	6	362.7209	2	20.02	2.23E+06	723.4279	-0.9	97 97 93 90 81 85	HCD
1	14824	HFX_Peptide_LFQ_DBPSN024_PA_11.raw	PSPPSQPGFVH	11	90	11	575.2874	2	23.09	1.09E+07	1148.5615	-1.1	85 84 96 98 73 65 97 98 100 100 100	HCD
1	12241	HFX_Peptide_LFQ_DBPSN024_PA_11.raw	AQPPYPKVP	9	90	9	498.7785	2	20.97	4.34E+07	995.5439	-1.4	74 67 98 97 97 95 96 94 95	HCD
1	15378	HFX_Peptide_LFQ_DBPSN024_PA_11.raw	GNEQYPVPK	9	90	9	516.2552	2	23.55		1030.5083	-12.1	70 68 99 96 97 94 95 98 99	HCD
1	9874	HFX_Peptide_LFQ_DBPSN024_PA_11.raw	EYNPKVHGYPDAP	13	90	13	743.8519	2	19.05	5.80E+05	1485.6887	0.3	93 93 90 75 95 99 100 97 65 72 100 100 99	HCD
1	7367	HFX_Peptide_LFQ_DBPSN024_PA_11.raw	AVVPHHYGP	9	90	9	488.753	2	16.86	1.02E+06	975.4926	-1.2	86 96 99 99 97 77 72 91 95	HCD
1	23882	HFX_Peptide_LFQ_DBPSN024_PA_11.raw	LPLQDVYK	8	90	8	488.279	2	32.03	1.27E+06	974.5436	-0.3	95 95 91 76 88 91 92 96	HCD
1	22469	HFX_Peptide_LFQ_DBPSN024_PA_11.raw	YPLYVGAP	8	90	8	440.2392	2	30.26	1.17E+07	878.4538	11.4	89 90 94 72 95 94 95 95	HCD
1	41853	HFX_Peptide_LFQ_DBPSN024_PA_11.raw	TLPFGWNKTPF	11	90	11	654.3423	2	66.63	5.71E+05	1306.6709	-0.7	85 89 90 91 86 82 83 93 99 98 98	HCD
1	8964	HFX_Peptide_LFQ_DBPSN024_PA_11.raw	YPASPFR	7	90	7	419.216	2	18.3	7.49E+06	836.418	-0.6	99 99 99 93 76 79 89	HCD
1	13892	HFX_Peptide_LFQ_DBPSN024_PA_11.raw	YGDDGQYRGEGVY	13	90	13	739.8122	2	22.32	2.49E+05	1477.6108	-0.7	100 100 100 100 99 97 97 65 55 74 90 100 100	HCD
1	13676	HFX_Peptide_LFQ_DBPSN024_PA_11.raw	WPPPEHPGAP	10	90	10	542.7633	2	22.14	2.90E+06	1083.5137	-1.5	100 100 100 98 74 50 95 95 96 98	HCD
1	14266	HFX_Peptide_LFQ_DBPSN024_PA_11.raw	TVTTQLEDTK	10	90	10	568.2952	2	22.63	3.66E+05	1134.5769	-0.9	61 72 99 98 92 94 97 97 96 96	HCD
1	13681	HFX_Peptide_LFQ_DBPSN024_PA_11.raw	LKLLAPEPR	9	90	9	518.8281	2	22.14	2.38E+05	1035.644	-2.3	86 99 100 100 100 92 72 76 88	HCD
1	11420	HFX_Peptide_LFQ_DBPSN024_PA_11.raw	AYGAGLGHAAP	11	90	11	492.7477	2	20.32	3.24E+06	983.4824	-1.6	99 99 100 99 98 98 92 52 67 94 97	HCD
1	15849	HFX_Peptide_LFQ_DBPSN024_PA_11.raw	YLLPR	5	90	5	331.2046	2	23.95	1.30E+06	660.3959	-1.9	90 84 94 92 92	HCD
1	11466	HFX_Peptide_LFQ_DBPSN024_PA_11.raw	RLLLPR	6	90	6	384.2656	2	20.35	2.98E+05	766.5177	-1.5	82 90 98 94 88 91	HCD
1	14001	HFX_Peptide_LFQ_DBPSN024_PA_11.raw	SGGSFGPVPPR	11	90	11	529.2736	2	22.41	9.45E+06	1056.5352	-2.4	59 69 98 99 100 99 82 89 99 99 99	HCD
1	20438	HFX_Peptide_LFQ_DBPSN024_PA_11.raw	FNPLR	5	90	5	323.6866	2	28.04	1.67E+06	645.3598	-1.7	91 88 90 94 89	HCD
1	8304	HFX_Peptide_LFQ_DBPSN024_PA_11.raw	PTPRPYPD	8	90	8	471.737	2	17.74	1.24E+07	941.4606	-1.3	90 98 97 94 80 77 86 99	HCD
1	5178	HFX_Peptide_LFQ_DBPSN024_PA_11.raw	VPVPH	5	90	5	274.6629	2	14.47	3.79E+06	547.3118	-1.2	90 93 96 93 79	HCD
1	5197	HFX_Peptide_LFQ_DBPSN024_PA_11.raw	HSTNPLPDGYEHH	13	90	13	752.3351	2	14.49	6.13E+04	1502.6538	1.2	82 93 100 99 97 98 99 99 59 52 97 100 100	HCD
1	11752	HFX_Peptide_LFQ_DBPSN024_PA_11.raw	FPRVP	5	90	5	308.1836	2	20.58	2.28E+06	614.354	-2.2	96 93 94 86 82	HCD
1	19851	HFX_Peptide_LFQ_DBPSN024_PA_11.raw	LGPAEHCLP	9	90	9	468.7317	2	27.47	7.75E+06	935.4534	-5	98 95 80 84 93 91 92 89 91	HCD
1	37637	HFX_Peptide_LFQ_DBPSN024_PA_11.raw	LTAF	4	90	4	451.2541	1	58.08	1.23E+07	450.2478	-2.2	92 82 93 93	HCD
1	11503	HFX_Peptide_LFQ_DBPSN024_PA_11.raw	ATFDQLGR	8	90	8	454.2346	2	20.38	4.25E+06	906.4559	-1.4	99 99 100 99 68 72 91 94	HCD
1	29636	HFX_Peptide_LFQ_DBPSN024_PA_11.raw	DDLV	4	90	4	231.1128	2	41.81		460.2169	-12.6	91 79 97 95	HCD
1	13234	HFX_Peptide_LFQ_DBPSN024_PA_11.raw	PAYPYAPR	8	90	8	467.7416	2	21.79	4.13E+05	933.4708	-2.3	98 98 99 91 89 85 74 88	HCD
1	15324	HFX_Peptide_LFQ_DBPSN024_PA_11.raw	PLSRAAPVP	9	90	9	454.2722	2	23.51		906.5286	1.4	98 97 72 69 88 93 98 99 99	HCD
1	26866	HFX_Peptide_LFQ_DBPSN024_PA_11.raw	EVVP	4	90	4	443.2493	1	36.81	3.55E+07	442.2427	-1.5	97 84 92 88	HCD
1	11423	HFX_Peptide_LFQ_DBPSN024_PA_11.raw	LLQNLR	6	90	6	378.7395	2	20.32	2.04E+06	755.4653	-1.1	100 99 92 73 82 94	HCD
1	3160	HFX_Peptide_LFQ_DBPSN024_PA_11.raw	VYARP	5	90	5	303.1734	2	11.65	2.03E+05	604.3333	-1.8	97 96 93 86 79	HCD
1	8920	HFX_Peptide_LFQ_DBPSN024_PA_11.raw	PLKPPPPPGAP	11	90	11	534.3151	2	18.26	4.90E+06	1066.6174	-1.6	46 67 97 99 100 100 100 100 95 94 95	HCD
1	8558	HFX_Peptide_LFQ_DBPSN024_PA_11.raw	NYSYPRGP	8	90	8	477.2269	2	17.96	1.25E+06	952.4402	-1	92 95 98 96 85 74 86 93	HCD
1	16216	HFX_Peptide_LFQ_DBPSN024_PA_11.raw	LLLPK	5	90	5	292.2118	2	24.26	3.02E+06	582.4105	-2.6	56 98 100 99 98	HCD
1	25578	HFX_Peptide_LFQ_DBPSN024_PA_11.raw	LALLTRP	7	90	7	392.2574	2	34.53	2.62E+05	782.5014	-1.6	98 99 99 97 81 72 83	HCD
1	5027	HFX_Peptide_LFQ_DBPSN024_PA_11.raw	NFLVASH	7	90	7	394.2082	2	14.28	1.95E+05	786.4024	-0.7	67 84 95 96 96 97 95	HCD
1	8801	HFX_Peptide_LFQ_DBPSN024_PA_11.raw	TAAQNYPQVSAPR	13	90	13	701.8574	2	18.16	3.41E+05	1401.7	0.2	95 97 100 98 99 100 93 61 83 90 88 73 94	HCD
1	11545	HFX_Peptide_LFQ_DBPSN024_PA_11.raw	SSPYKCPAP	9	90	9	475.2255	2	20.42	2.07E+07	948.4374	-1	93 90 97 96 73 73 95 97 97	HCD
1	2311	HFX_Peptide_LFQ_DBPSN024_PA_11.raw	APLAR	5	90	5	264.1684	2	10.2		526.3227	-1	93 85 90 91 90	HCD
1	4590	HFX_Peptide_LFQ_DBPSN024_PA_11.raw	LGELK	5	90	5	280.1758	2	13.71	2.99E+05	558.3377	-1.4	91 82 92 92 92	HCD
1	9529	HFX_Peptide_LFQ_DBPSN024_PA_11.raw	KPNDELAHQ	9	90	9	526.2599	2	18.77	1.52E+06	1050.5093	-3.9	78 61 95 97 98 98 97 93 93	HCD
1	10913	HFX_Peptide_LFQ_DBPSN024_PA_11.raw	SPPPAAPPEGAP	12	90	12	544.2737	2	19.9	3.37E+07	1086.5344	-1.4	99 99 100 97 79 80 95 83 86 79 88 93	HCD
1	10531	HFX_Peptide_LFQ_DBPSN024_PA_11.raw	FDRLP	5	90	5	324.1783	2	19.59	1.70E+06	646.3438	-2.6	92 93 88 89 88	HCD
1	14538	HFX_Peptide_LFQ_DBPSN024_PA_11.raw	PFPRPP	6	90	6	355.7024	2	22.85	8.97E+05	709.3911	-1.3	90 91 92 88 85 93	HCD
1	4450	HFX_Peptide_LFQ_DBPSN024_PA_11.raw	PGVGRPNPGGPSGTWKGAGP	20	90	20	615.9814	3	13.52	3.29E+05	1844.9282	-3.2	90 94 100 100 99 79 76 94 97 98 100 100 99 98 57 52 89 91 90 95	HCD
1	22736	HFX_Peptide_LFQ_DBPSN024_PA_11.raw	LSPTPGTHSVQVCVP	15	90	15	761.3888	2	30.57	3.28E+06	1520.7656	-1.7	100 100 100 100 99 99 100 80 71 86 78 86 70 86 94	HCD
1	22061	HFX_Peptide_LFQ_DBPSN024_PA_11.raw	YPNGQEVRPVYP	12	90	12	709.8547	2	29.79	2.57E+06	1417.699	-2.9	100 99 98 98 96 98 97 60 43 92 99 100	HCD
1	11546	HFX_Peptide_LFQ_DBPSN024_PA_11.raw	PSPPSQPGLVH	11	90	11	558.2946	2	20.42	1.44E+07	1114.5771	-2.2	91 93 99 99 79 52 85 94 97 100 100	HCD
1	11270	HFX_Peptide_LFQ_DBPSN024_PA_11.raw	LFVHYP	6	90	6	388.2081	2	20.19	9.42E+05	774.4064	-6.2	90 77 95 89 95 94	HCD
1	32934	HFX_Peptide_LFQ_DBPSN024_PA_11.raw	LDLGVAP	7	90	7	684.3915	1	48.69		683.3854	-1.7	92 86 90 85 87 91 96	HCD
1	15316	HFX_Peptide_LFQ_DBPSN024_PA_11.raw	TVPTGLPK	8	90	8	406.7465	2	23.5	2.76E+06	811.4803	-2.4	80 80 98 96 85 90 91 98	HCD
1	20439	HFX_Peptide_LFQ_DBPSN024_PA_11.raw	LGGVDLPK	8	90	8	399.7389	2	28.04	1.12E+06	797.4647	-1.7	98 70 81 98 97 93 88 92	HCD
1	24524	HFX_Peptide_LFQ_DBPSN024_PA_11.raw	LVVLAPRP	8	89	8	432.7863	2	32.91	1.93E+06	863.5593	-1.4	71 77 98 98 98 93 89 95	HCD
1	13503	HFX_Peptide_LFQ_DBPSN024_PA_11.raw	VEEPVPTPPR	10	89	10	560.8036	2	22	8.31E+05	1119.5923	0.3	63 81 99 97 97 96 96 91 86 91	HCD
1	34520	HFX_Peptide_LFQ_DBPSN024_PA_11.raw	FPVLPK	6	89	6	350.7223	2	51.82	1.75E+06	699.4319	-2.7	96 70 85 98 94 96	HCD
1	13555	HFX_Peptide_LFQ_DBPSN024_PA_11.raw	LYEDHGVP	8	89	8	465.222	2	22.04	2.50E+06	928.429	0.6	99 99 99 99 74 67 92 90	HCD
1	20511	HFX_Peptide_LFQ_DBPSN024_PA_11.raw	LADNPERFP	9	89	9	529.7653	2	28.11	6.50E+05	1057.5193	-3.1	73 71 98 97 97 96 89 93 95	HCD
1	2611	HFX_Peptide_LFQ_DBPSN024_PA_11.raw	AAPLR	5	89	5	264.1683	2	10.8	2.95E+05	526.3227	-1.3	69 84 98 99 99	HCD
1	22697	HFX_Peptide_LFQ_DBPSN024_PA_11.raw	YPYYRLP	7	89	7	486.2515	2	30.52	1.27E+07	970.4912	-2.9	98 97 97 95 79 78 85	HCD
1	4945	HFX_Peptide_LFQ_DBPSN024_PA_11.raw	NPYDEPARGPKDP	13	89	13	728.3464	2	14.17	1.79E+05	1454.679	-0.4	99 100 100 100 100 97 90 94 67 52 71 98 99	HCD
1	6556	HFX_Peptide_LFQ_DBPSN024_PA_11.raw	LEDVEDHDVS	10	89	10	579.2517	2	16.04	4.61E+05	1156.4883	0.5	95 98 100 99 99 97 63 81 77 88	HCD
1	33830	HFX_Peptide_LFQ_DBPSN024_PA_11.raw	MLEAP	5	89	5	560.2697	1	50.49	9.71E+06	559.2676	-9.3	67 86 98 99 99	HCD
1	6873	HFX_Peptide_LFQ_DBPSN024_PA_11.raw	AYRLP	5	89	5	310.1811	2	16.36	3.35E+05	618.3489	-2.2	93 94 92 91 79	HCD
1	7345	HFX_Peptide_LFQ_DBPSN024_PA_11.raw	VLPDGEHNLER	11	89	11	639.8242	2	16.83	3.18E+05	1277.6365	-2	100 100 100 100 68 72 82 85 89 95 97	HCD
1	8941	HFX_Peptide_LFQ_DBPSN024_PA_11.raw	DYPKPAP	7	89	7	394.2024	2	18.28	4.77E+05	786.3912	-1.3	79 74 98 98 92 93 94	HCD
1	8312	HFX_Peptide_LFQ_DBPSN024_PA_11.raw	LVEPDGTVR	9	89	9	493.2688	2	17.74	1.12E+06	984.524	-1	99 99 100 100 99 79 66 76 90	HCD
1	6341	HFX_Peptide_LFQ_DBPSN024_PA_11.raw	NEFVTQGRNKDQV	13	89	13	767.8831	2	15.81	1.25E+05	1533.7534	-1.1	93 98 100 100 100 98 55 59 93 96 98 82 93	HCD
1	8056	HFX_Peptide_LFQ_DBPSN024_PA_11.raw	AASASSPDYGHGAPAAP	17	89	17	763.8472	2	17.51	2.51E+05	1525.6797	0.1	51 46 78 100 100 100 100 99 98 98 81 78 96 99 100 100 100	HCD
1	13863	HFX_Peptide_LFQ_DBPSN024_PA_11.raw	PVPLRP	6	89	6	339.7177	2	22.29	9.94E+05	677.4224	-2.4	85 77 89 99 95 94	HCD
1	9865	HFX_Peptide_LFQ_DBPSN024_PA_11.raw	TPSQPGFVH	9	89	9	485.2425	2	19.05	1.03E+07	968.4716	-1.2	99 98 85 70 92 82 86 97 98	HCD
1	13299	HFX_Peptide_LFQ_DBPSN024_PA_11.raw	GFPGAGGPGVDNPAVSPP	18	89	18	796.8801	2	21.84	1.20E+05	1591.7629	-10.8	97 97 98 96 94 97 97 92 86 61 69 71 78 87 97 99 100 100	HCD
1	13063	HFX_Peptide_LFQ_DBPSN024_PA_11.raw	FAPAQVPAKSP	11	89	11	556.8074	2	21.65	6.72E+05	1111.6025	-2.1	94 95 98 98 93 92 89 74 79 85 89	HCD
1	34225	HFX_Peptide_LFQ_DBPSN024_PA_11.raw	PPFYPAPH	8	89	8	463.2309	2	51.24	2.98E+06	924.4493	-2.3	86 66 83 96 98 93 95 99	HCD
1	15834	HFX_Peptide_LFQ_DBPSN024_PA_11.raw	VELLPR	6	89	6	363.7294	2	23.93	5.58E+05	725.4435	0.9	88 94 93 92 81 90	HCD
1	3539	HFX_Peptide_LFQ_DBPSN024_PA_11.raw	LGPKAP	6	89	6	291.6837	2	12.22	3.73E+05	581.3536	-1.5	97 88 75 93 92 93	HCD
1	13332	HFX_Peptide_LFQ_DBPSN024_PA_11.raw	CPPPTPETRP	10	89	10	547.7658	2	21.86	1.71E+05	1093.5227	-5.2	65 85 100 99 99 95 95 81 86 93	HCD
1	16874	HFX_Peptide_LFQ_DBPSN024_PA_11.raw	EVFDNLK	7	89	7	432.7262	2	24.84	1.00E+07	863.4388	-1.1	69 72 99 98 93 97 98	HCD
1	12398	HFX_Peptide_LFQ_DBPSN024_PA_11.raw	PYGPAPH	7	89	7	369.6818	2	21.1		737.3497	-0.9	97 95 82 76 90 94 93	HCD
1	34777	HFX_Peptide_LFQ_DBPSN024_PA_11.raw	EVQDLELALDHANKA	15	89	15	833.4254	2	52.31	1.13E+05	1664.8369	-0.4	63 49 62 94 100 100 100 100 100 100 97 98 98 88 94	HCD
1	7080	HFX_Peptide_LFQ_DBPSN024_PA_11.raw	KYAPVTPR	8	89	8	466.271	2	16.57		930.5287	-1.3	100 100 100 96 77 71 83 89	HCD
1	12812	HFX_Peptide_LFQ_DBPSN024_PA_11.raw	NFTRLP	6	89	6	374.2102	2	21.44	1.16E+06	746.4075	-2.2	83 90 95 90 91 88	HCD
1	3161	HFX_Peptide_LFQ_DBPSN024_PA_11.raw	VLPH	4	89	4	233.1447	2	11.65	2.95E+06	464.2747	0.1	95 86 93 84	HCD
1	11960	HFX_Peptide_LFQ_DBPSN024_PA_11.raw	TNWDDMEK	8	89	8	519.7137	2	20.75		1037.4124	0.6	90 89 96 98 96 70 85 91	HCD
1	9523	HFX_Peptide_LFQ_DBPSN024_PA_11.raw	YHDGEEMVPRSP	12	89	12	708.8129	2	18.76	3.61E+05	1415.614	-2	100 100 100 96 95 99 94 57 46 94 97 97	HCD
1	9256	HFX_Peptide_LFQ_DBPSN024_PA_11.raw	YPYAPR	6	89	6	383.6971	2	18.54	1.50E+06	765.3809	-1.6	97 97 97 86 75 84	HCD
1	30278	HFX_Peptide_LFQ_DBPSN024_PA_11.raw	YEGYALHALP	10	89	10	567.2842	2	43.15	1.60E+06	1132.5552	-1.1	99 99 99 95 88 79 90 85 79 82	HCD
1	11552	HFX_Peptide_LFQ_DBPSN024_PA_11.raw	YDYLGR	6	89	6	393.692	2	20.42	7.30E+05	785.3708	-1.7	97 98 95 88 78 81	HCD
1	10774	HFX_Peptide_LFQ_DBPSN024_PA_11.raw	YGAYDGAHY	9	89	9	508.709	2	19.79	8.87E+05	1015.4035	-0.1	98 98 99 99 99 95 95 44 78	HCD
1	11057	HFX_Peptide_LFQ_DBPSN024_PA_11.raw	LSPPTPETRP	10	89	10	547.7943	2	20.02	1.57E+06	1093.5767	-2.4	71 83 100 100 99 95 91 80 84 92	HCD
1	10454	HFX_Peptide_LFQ_DBPSN024_PA_11.raw	LPPPPGVP	8	89	8	387.2362	2	19.53	1.98E+07	772.4483	12.3	95 86 95 86 90 75 95 93	HCD
1	13635	HFX_Peptide_LFQ_DBPSN024_PA_11.raw	PPTPETPR	8	89	8	447.7374	2	22.11	5.27E+07	893.4606	-0.4	97 96 99 95 95 82 66 85	HCD
1	32651	HFX_Peptide_LFQ_DBPSN024_PA_11.raw	PPFFPAPK	8	89	8	450.7517	2	48.12	2.80E+07	899.4905	-1.9	94 91 97 99 95 67 73 99	HCD
1	14435	HFX_Peptide_LFQ_DBPSN024_PA_11.raw	LVPELR	6	89	6	363.7287	2	22.77	1.96E+06	725.4435	-1	77 78 97 97 95 94	HCD
1	6529	HFX_Peptide_LFQ_DBPSN024_PA_11.raw	QPGGGNGGFRGDNGASP	17	89	17	772.8445	2	16.01	1.15E+05	1543.6763	-1.2	97 97 99 99 98 98 99 98 94 56 48 90 78 80 96 97 97	HCD
1	23128	HFX_Peptide_LFQ_DBPSN024_PA_11.raw	PAYP	4	89	4	447.2224	1	31.03	7.61E+06	446.2165	-3.1	90 78 93 96	HCD
1	4052	HFX_Peptide_LFQ_DBPSN024_PA_11.raw	AGDDVRP	7	89	7	365.1786	2	12.95	5.75E+05	728.3453	-3.5	99 100 100 96 75 70 86	HCD
1	11541	HFX_Peptide_LFQ_DBPSN024_PA_11.raw	HCEVPVDTKPR	11	89	11	640.827	2	20.41	1.81E+05	1279.6343	4.1	48 78 97 100 99 97 97 93 93 88 95	HCD
1	11021	HFX_Peptide_LFQ_DBPSN024_PA_11.raw	PELPVPR	7	89	7	404.2395	2	19.99	9.07E+05	806.465	-0.8	93 96 97 95 84 72 88	HCD
1	9397	HFX_Peptide_LFQ_DBPSN024_PA_11.raw	YGAYDGAHY	9	89	9	508.7088	2	18.66	1.12E+06	1015.4035	-0.4	98 98 99 99 98 90 90 48 85	HCD
1	29151	HFX_Peptide_LFQ_DBPSN024_PA_11.raw	VPPLGPHDVAPAPYVP	16	89	16	813.4319	2	40.87		1624.8613	-7.4	82 90 100 100 100 98 46 68 66 83 99 99 99 99 100 100	HCD
1	2235	HFX_Peptide_LFQ_DBPSN024_PA_11.raw	GYSPR	5	89	5	290.1474	2	10.07	1.90E+05	578.2812	-1.8	75 84 98 95 93	HCD
1	14502	HFX_Peptide_LFQ_DBPSN024_PA_11.raw	YPFDRP	6	89	6	397.6943	2	22.83	9.58E+05	793.3759	-2.3	96 89 88 90 85 89	HCD
1	4787	HFX_Peptide_LFQ_DBPSN024_PA_11.raw	ALSPVPHKPAPRGAP	15	89	15	498.9552	3	13.97	4.49E+05	1493.8467	-2	86 92 100 99 98 96 94 99 98 97 57 56 85 88 93	HCD
1	2882	HFX_Peptide_LFQ_DBPSN024_PA_11.raw	HSNLLR	6	89	6	370.213	2	11.23	2.99E+05	738.4136	-2.8	99 94 75 76 94 97	HCD
1	7038	HFX_Peptide_LFQ_DBPSN024_PA_11.raw	KQPGRFP	7	89	7	415.2365	2	16.53	2.22E+06	828.4606	-2.7	99 91 88 82 85 87 91	HCD
1	4323	HFX_Peptide_LFQ_DBPSN024_PA_11.raw	VGVE	4	89	4	403.2174	1	13.34		402.2114	-3.1	95 75 92 94	HCD
1	25260	HFX_Peptide_LFQ_DBPSN024_PA_11.raw	DFPVPGAP	8	89	8	400.2073	2	34.02	1.63E+06	798.3912	11.1	97 90 91 88 79 82 89 96	HCD
1	33112	HFX_Peptide_LFQ_DBPSN024_PA_11.raw	DPVGLP	6	89	6	597.3246	1	49.05		596.317	0.7	74 67 98 98 99 99	HCD
1	11011	HFX_Peptide_LFQ_DBPSN024_PA_11.raw	PPTPETRP	8	89	8	447.7373	2	19.98	5.27E+07	893.4606	-0.7	98 96 98 88 76 80 82 95	HCD
1	11787	HFX_Peptide_LFQ_DBPSN024_PA_11.raw	DDYPYAPR	8	89	8	498.7274	2	20.6	8.91E+05	995.4348	5.4	76 79 96 92 91 92 90 97	HCD
1	33552	HFX_Peptide_LFQ_DBPSN024_PA_11.raw	LPFKHEPAP	9	89	9	518.2842	2	49.96	2.82E+06	1034.5549	-1.1	95 92 97 96 92 79 60 93 97	HCD
1	27757	HFX_Peptide_LFQ_DBPSN024_PA_11.raw	HGFYPPAH	8	89	8	463.2169	2	38.31	1.68E+07	924.4242	-5.3	43 73 99 100 100 100 100 99	HCD
1	11489	HFX_Peptide_LFQ_DBPSN024_PA_11.raw	DGYDHLEP	8	89	8	473.2008	2	20.37	8.30E+05	944.3875	-0.4	74 68 97 95 85 97 98 98	HCD
1	13510	HFX_Peptide_LFQ_DBPSN024_PA_11.raw	VDRSPVL	7	89	7	393.229	2	22.01	4.97E+06	784.4443	-1.1	90 93 92 68 82 99 100	HCD
1	44635	HFX_Peptide_LFQ_DBPSN024_PA_11.raw	NSGGVSFGAPGFHSYP	16	89	16	790.8629	2	71.82	4.82E+04	1579.7056	3.6	45 44 60 91 99 100 100 100 100 99 97 98 97 99 99 99	HCD
1	12394	HFX_Peptide_LFQ_DBPSN024_PA_11.raw	YGPFDR	6	89	6	377.6795	2	21.09	2.04E+07	753.3445	0	79 72 95 94 97 97	HCD
1	10563	HFX_Peptide_LFQ_DBPSN024_PA_11.raw	YAAYPAHY	8	89	8	478.2184	2	19.62	5.81E+06	954.4235	-1.4	95 94 75 74 97 97 86 96	HCD
1	8181	HFX_Peptide_LFQ_DBPSN024_PA_11.raw	VLPDGEHRATSP	12	89	12	639.8246	2	17.62	3.98E+06	1277.6365	-1.5	100 100 100 100 98 98 93 70 61 60 92 97	HCD
1	12061	HFX_Peptide_LFQ_DBPSN024_PA_11.raw	LSVPQPHTP	9	89	9	488.2715	2	20.83	1.57E+06	974.5185	10.2	89 67 85 96 90 96 94 90 93	HCD
1	9430	HFX_Peptide_LFQ_DBPSN024_PA_11.raw	GNAPGGGFPGGGRP	14	89	14	599.291	2	18.68	2.82E+06	1196.5686	-1	51 61 88 100 100 100 99 99 97 90 92 85 89 96	HCD
1	5169	HFX_Peptide_LFQ_DBPSN024_PA_11.raw	GPSNHVFYPSGSPGGGPQ	18	89	18	871.3963	2	14.45	3.10E+05	1740.7856	-4.4	91 92 90 84 29 46 75 100 100 100 100 98 98 100 100 100 100 99	HCD
1	36252	HFX_Peptide_LFQ_DBPSN024_PA_11.raw	DVPDLLRPGLP	11	89	11	596.3383	2	55.3	7.53E+05	1190.6658	-3.1	78 75 98 98 98 95 88 93 79 84 94	HCD
1	13154	HFX_Peptide_LFQ_DBPSN024_PA_11.raw	YPYRVP	6	89	6	397.7142	2	21.72	5.03E+07	793.4122	2.1	96 93 90 82 86 86	HCD
1	20275	HFX_Peptide_LFQ_DBPSN024_PA_11.raw	ELLQNLR	7	89	7	443.2601	2	27.89	1.96E+07	884.5079	-2.5	67 76 100 96 92 96 96	HCD
1	16175	HFX_Peptide_LFQ_DBPSN024_PA_11.raw	LSVPAAHP	8	89	8	396.2242	2	24.23		790.4337	0.3	96 98 100 90 82 69 84 94	HCD
1	18023	HFX_Peptide_LFQ_DBPSN024_PA_11.raw	DELEYSVPGP	10	89	10	553.2521	2	25.83	9.54E+05	1104.4976	-7.1	80 86 99 99 75 70 93 94 95 96	HCD
1	21091	HFX_Peptide_LFQ_DBPSN024_PA_11.raw	FLLK	4	89	4	260.6779	2	28.7		519.342	-1.6	84 77 98 97	HCD
1	16628	HFX_Peptide_LFQ_DBPSN024_PA_11.raw	VSPTPGTPSQPLGVH	15	89	15	737.3879	2	24.63	5.34E+06	1472.7622	-0.6	99 100 100 100 100 99 99 73 71 71 80 63 79 100 100	HCD
1	8875	HFX_Peptide_LFQ_DBPSN024_PA_11.raw	LPPPARPP	8	89	8	422.7545	2	18.22	4.39E+05	843.4966	-2.5	98 99 100 98 76 63 88 88	HCD
1	17076	HFX_Peptide_LFQ_DBPSN024_PA_11.raw	PAAEPVPLVK	10	89	10	510.8071	2	25.01	2.36E+07	1019.6015	-1.8	43 76 95 100 100 100 88 90 99 99	HCD
1	7364	HFX_Peptide_LFQ_DBPSN024_PA_11.raw	HPVPHTLP	8	89	8	449.2499	2	16.85	2.70E+06	896.4868	-1.7	94 73 90 82 74 99 99 99	HCD
1	8071	HFX_Peptide_LFQ_DBPSN024_PA_11.raw	EYDESGPGLVHR	12	89	12	679.8187	2	17.52	2.16E+06	1357.6262	-2.5	100 99 100 100 99 98 49 46 88 96 94 98	HCD
1	22764	HFX_Peptide_LFQ_DBPSN024_PA_11.raw	VLDLLK	6	89	6	350.7334	2	30.6	8.48E+05	699.4531	-1.3	93 90 85 71 95 98	HCD
1	7871	HFX_Peptide_LFQ_DBPSN024_PA_11.raw	ENLDHLTPR	9	89	9	547.7824	2	17.34		1093.5515	-1.1	52 57 100 100 99 99 99 98 96	HCD
1	19338	HFX_Peptide_LFQ_DBPSN024_PA_11.raw	LALQVVQR	8	89	8	463.7917	2	27	1.47E+06	925.5709	-2.1	99 98 97 90 91 77 70 88	HCD
1	32371	HFX_Peptide_LFQ_DBPSN024_PA_11.raw	PVSYP	5	89	5	562.2874	1	47.57		561.2798	0.4	85 86 88 92 93	HCD
1	36845	HFX_Peptide_LFQ_DBPSN024_PA_11.raw	DVPDLLRPVP	10	88	10	560.8224	2	56.51	4.92E+06	1119.6287	1.4	68 59 97 99 98 96 93 89 95 96	HCD
1	33653	HFX_Peptide_LFQ_DBPSN024_PA_11.raw	GVPPFFRAPP	10	88	10	542.7996	2	50.15	7.76E+06	1083.5864	-1.6	67 82 99 97 97 99 94 83 79 91	HCD
1	7406	HFX_Peptide_LFQ_DBPSN024_PA_11.raw	DSYPSGGSPGGSP	13	88	13	582.7433	2	16.89	1.03E+06	1163.4731	-1	79 86 100 100 100 99 99 67 46 90 94 96 97	HCD
1	5651	HFX_Peptide_LFQ_DBPSN024_PA_11.raw	AYNPNLR	7	88	7	424.2239	2	15.04	1.18E+06	846.4348	-1.8	89 89 95 86 82 86 93	HCD
1	11096	HFX_Peptide_LFQ_DBPSN024_PA_11.raw	EVPEEYR	7	88	7	461.218	2	20.05	3.83E+06	920.4239	-2.6	75 68 97 99 94 93 95	HCD
1	8613	HFX_Peptide_LFQ_DBPSN024_PA_11.raw	EVFDNLKTK	9	88	9	547.2961	2	18	1.03E+06	1092.5815	-3.5	88 89 100 97 55 85 92 94 98	HCD
1	12295	HFX_Peptide_LFQ_DBPSN024_PA_11.raw	YPAAPGVP	8	88	8	386.2047	2	21.01	2.31E+06	770.3962	-1.9	96 94 82 74 88 82 97 97	HCD
1	11382	HFX_Peptide_LFQ_DBPSN024_PA_11.raw	PPTTEPRP	8	88	8	447.7366	2	20.28	5.27E+07	893.4606	-2.1	99 99 99 68 70 89 91 95	HCD
1	45553	HFX_Peptide_LFQ_DBPSN024_PA_11.raw	LSLGLPPFVPSP	12	88	12	612.3536	2	73.64		1222.696	-2.7	81 59 74 85 99 100 84 85 100 100 100 100	HCD
1	9248	HFX_Peptide_LFQ_DBPSN024_PA_11.raw	PLPPKPPPGAP	11	88	11	534.3149	2	18.54	4.90E+06	1066.6174	-2.1	32 69 96 93 95 99 100 100 98 97 97	HCD
1	32214	HFX_Peptide_LFQ_DBPSN024_PA_11.raw	PLGDVF	6	88	6	647.3391	1	47.2	3.07E+06	646.3326	-1.2	91 92 67 85 98 99	HCD
1	27051	HFX_Peptide_LFQ_DBPSN024_PA_11.raw	LPPKPYPVP	9	88	9	504.2988	2	37.12	8.16E+06	1006.5851	-2.1	70 75 89 79 91 95 99 100 100	HCD
1	28878	HFX_Peptide_LFQ_DBPSN024_PA_11.raw	DLTDYLQF	8	88	8	507.7437	2	40.36	5.28E+07	1013.4705	2.4	69 75 100 100 99 99 75 92	HCD
1	19627	HFX_Peptide_LFQ_DBPSN024_PA_11.raw	PPFYPPAHR	9	88	9	541.2819	2	27.26	2.63E+07	1080.5505	-1.2	100 99 100 100 100 97 63 44 96	HCD
1	33691	HFX_Peptide_LFQ_DBPSN024_PA_11.raw	LLDTMVYPVP	10	88	10	574.3099	2	50.23	3.03E+05	1146.5994	5.1	99 97 96 65 52 96 94 90 97 99	HCD
1	9642	HFX_Peptide_LFQ_DBPSN024_PA_11.raw	PPEDGLLRHP	10	88	10	377.5366	3	18.86	1.17E+06	1129.5879	0	95 88 96 75 66 98 98 94 85 90	HCD
1	9743	HFX_Peptide_LFQ_DBPSN024_PA_11.raw	LLAPETRP	8	88	8	448.7617	2	18.95	7.43E+05	895.5127	-4.2	100 100 100 99 92 68 63 86	HCD
1	6592	HFX_Peptide_LFQ_DBPSN024_PA_11.raw	YPQPKPGVQ	9	88	9	507.274	2	16.08	1.36E+07	1012.5341	-0.6	100 99 98 99 99 70 50 88 94	HCD
1	29983	HFX_Peptide_LFQ_DBPSN024_PA_11.raw	LSPDVKFP	8	88	8	451.7523	2	42.52	9.68E+06	901.4909	-0.9	63 72 99 99 97 97 89 92	HCD
1	15321	HFX_Peptide_LFQ_DBPSN024_PA_11.raw	LFDVDPKAPGCWTAAP	16	88	16	563.2723	3	23.5	2.11E+06	1686.8076	-7.5	95 52 75 79 95 96 97 98 95 89 63 96 90 98 98 97	HCD
1	15764	HFX_Peptide_LFQ_DBPSN024_PA_11.raw	FEPPHVG	7	88	7	391.6948	2	23.88	1.12E+07	781.3759	-1	73 89 100 99 94 81 82	HCD
1	13005	HFX_Peptide_LFQ_DBPSN024_PA_11.raw	LALAPEPR	8	88	8	433.7577	2	21.59	3.31E+06	865.5021	-1.4	80 92 100 100 94 79 76 85	HCD
1	10559	HFX_Peptide_LFQ_DBPSN024_PA_11.raw	PGSPSQPGFVH	11	88	11	555.272	2	19.62	1.16E+07	1108.53	-0.6	99 100 100 100 98 92 74 41 80 93 95	HCD
1	10028	HFX_Peptide_LFQ_DBPSN024_PA_11.raw	FGGGGFGGNRSP	12	88	12	555.2595	2	19.18	7.87E+05	1108.5049	-0.4	97 98 99 99 100 100 99 95 46 45 90 93	HCD
1	13964	HFX_Peptide_LFQ_DBPSN024_PA_11.raw	FDLSDTH	7	88	7	417.6841	2	22.38	9.86E+05	833.3555	-2.2	63 82 96 95 96 95 90	HCD
1	11220	HFX_Peptide_LFQ_DBPSN024_PA_11.raw	LEEEAFYGAP	10	88	10	563.2593	2	20.15	8.26E+06	1124.5024	1.4	82 96 99 99 96 61 63 94 96 96	HCD
1	14373	HFX_Peptide_LFQ_DBPSN024_PA_11.raw	DSPHPPGAP	9	88	9	437.7053	2	22.72	1.21E+06	873.398	-2.2	74 69 98 96 93 86 86 95 97	HCD
1	26288	HFX_Peptide_LFQ_DBPSN024_PA_11.raw	PPFYPKAP	8	88	8	458.7486	2	35.82	1.88E+06	915.4854	-3.1	81 77 86 98 96 88 88 92	HCD
1	17473	HFX_Peptide_LFQ_DBPSN024_PA_11.raw	RLLDQLR	7	88	7	457.2822	2	25.35	1.02E+07	912.5505	-0.6	91 86 89 90 79 89 93	HCD
1	17203	HFX_Peptide_LFQ_DBPSN024_PA_11.raw	TSPTLRLP	8	88	8	442.7627	2	25.12	1.65E+07	883.5127	-2	70 70 97 97 91 88 96 96	HCD
1	3269	HFX_Peptide_LFQ_DBPSN024_PA_11.raw	WAAAP	5	88	5	258.1339	2	11.82	2.04E+05	514.254	-1.2	70 76 99 99 97	HCD
1	14904	HFX_Peptide_LFQ_DBPSN024_PA_11.raw	VSYGHAVGY	9	88	9	476.7293	2	23.15	6.97E+06	951.445	-0.9	100 100 100 98 67 68 65 97 100	HCD
1	40865	HFX_Peptide_LFQ_DBPSN024_PA_11.raw	EGNDFLQGPWRVP	13	88	13	757.8745	2	64.82	5.30E+05	1513.7314	1.9	49 34 89 100 100 100 99 98 95 95 96 96 97	HCD
1	8046	HFX_Peptide_LFQ_DBPSN024_PA_11.raw	NPSGGPSGGRYPNSP	15	88	15	722.3339	2	17.5	6.87E+05	1442.6538	-0.4	96 98 100 100 100 99 97 95 92 82 78 39 55 95 97	HCD
1	14484	HFX_Peptide_LFQ_DBPSN024_PA_11.raw	NGDPYGPRAP	10	88	10	522.2451	2	22.81	2.64E+05	1042.4832	-7.2	59 69 99 99 99 98 91 83 90 93	HCD
1	8252	HFX_Peptide_LFQ_DBPSN024_PA_11.raw	YGDDGQYRGEGV	12	88	12	658.2826	2	17.68	2.01E+06	1314.5476	2.3	100 100 100 100 100 98 98 75 32 61 95 99	HCD
1	41825	HFX_Peptide_LFQ_DBPSN024_PA_11.raw	ELTF	4	88	4	509.2601	1	66.56		508.2533	-1	96 79 87 90	HCD
1	40456	HFX_Peptide_LFQ_DBPSN024_PA_11.raw	QTPNLLGPSFNPH	13	88	13	711.3669	2	64.03	5.54E+04	1420.71	6.6	41 49 95 97 99 100 100 97 94 94 94 93 93	HCD
1	25745	HFX_Peptide_LFQ_DBPSN024_PA_11.raw	LGPLGPGCSLGPKYLQ	16	88	16	800.4299	2	34.82		1598.8489	-2.3	86 85 86 98 100 100 90 72 70 96 93 85 86 79 89 95	HCD
1	14376	HFX_Peptide_LFQ_DBPSN024_PA_11.raw	VGVPFR	6	88	6	337.702	2	22.72	5.06E+05	673.3911	-2.4	96 93 93 79 82 86	HCD
1	11587	HFX_Peptide_LFQ_DBPSN024_PA_11.raw	YDRFP	5	88	5	349.1681	2	20.45	1.41E+06	696.3231	-2	93 90 85 89 83	HCD
1	39061	HFX_Peptide_LFQ_DBPSN024_PA_11.raw	FPFPLDLLNQ	10	88	10	602.3237	2	61.13	1.86E+06	1202.6335	-0.6	85 90 95 98 99 93 84 68 72 96	HCD
1	23891	HFX_Peptide_LFQ_DBPSN024_PA_11.raw	MVGGGAGGFGGMVAP	15	88	15	632.7926	2	32.04	1.17E+06	1263.574	-2.6	52 72 99 99 100 100 100 100 100 93 85 77 78 76 89	HCD
1	10511	HFX_Peptide_LFQ_DBPSN024_PA_11.raw	AYGVYVHHQ	9	88	9	537.26	2	19.57		1072.509	-3.3	77 72 63 83 97 99 99 100 100	HCD
1	5406	HFX_Peptide_LFQ_DBPSN024_PA_11.raw	LVGGNPHVQ	9	88	9	460.7503	2	14.75	1.28E+06	919.4875	-1.6	100 100 99 97 96 89 57 70 85	HCD
1	30025	HFX_Peptide_LFQ_DBPSN024_PA_11.raw	EVYPV	5	88	5	606.3123	1	42.62	1.82E+06	605.306	-1.7	92 86 90 85 85	HCD
1	14416	HFX_Peptide_LFQ_DBPSN024_PA_11.raw	LVPELR	6	88	6	363.7287	2	22.75	1.96E+06	725.4435	-1	72 76 97 96 93 93	HCD
1	6535	HFX_Peptide_LFQ_DBPSN024_PA_11.raw	HWASF	5	88	5	324.1548	2	16.01		646.2863	13.4	69 82 98 96 94	HCD
1	12500	HFX_Peptide_LFQ_DBPSN024_PA_11.raw	LPLRP	5	88	5	298.1997	2	21.18	5.32E+05	594.3853	-0.9	92 90 91 84 82	HCD
1	41710	HFX_Peptide_LFQ_DBPSN024_PA_11.raw	QETVADLPKLVPAPL	15	88	15	795.9597	2	66.36	2.47E+05	1589.9028	1.3	44 70 98 99 99 100 100 82 77 97 80 79 99 98 99	HCD
1	36827	HFX_Peptide_LFQ_DBPSN024_PA_11.raw	ELDVP	5	88	5	572.2925	1	56.48	7.41E+06	571.2853	-0.1	80 69 96 97 96	HCD
1	7138	HFX_Peptide_LFQ_DBPSN024_PA_11.raw	VADTDYDPHAGP	12	88	12	629.2728	2	16.63	5.57E+05	1256.531	0.1	46 50 92 89 99 99 100 99 96 97 93 95	HCD
1	14633	HFX_Peptide_LFQ_DBPSN024_PA_11.raw	YPYAYRP	7	88	7	465.2294	2	22.93	1.50E+06	928.4443	0	98 96 94 84 81 76 85	HCD
1	13377	HFX_Peptide_LFQ_DBPSN024_PA_11.raw	LDPVYH	6	88	6	372.1893	2	21.9	3.47E+06	742.365	-1.2	92 96 94 88 82 74	HCD
1	16176	HFX_Peptide_LFQ_DBPSN024_PA_11.raw	LLGKPAGAP	9	88	9	412.2548	2	24.23	2.05E+06	822.4963	-1.6	93 88 67 65 94 95 95 97 96	HCD
1	13715	HFX_Peptide_LFQ_DBPSN024_PA_11.raw	PYALPR	6	88	6	358.7075	2	22.17	2.76E+06	715.4017	-1.7	99 94 84 82 76 92	HCD
1	28526	HFX_Peptide_LFQ_DBPSN024_PA_11.raw	ENVPPHLF	8	88	8	476.7473	2	39.7	5.02E+07	951.4814	-1.5	52 66 100 100 99 90 96 99	HCD
1	3433	HFX_Peptide_LFQ_DBPSN024_PA_11.raw	FGPR	4	88	4	238.634	2	12.06	6.31E+06	475.2543	-1.8	95 79 89 89	HCD
1	5497	HFX_Peptide_LFQ_DBPSN024_PA_11.raw	DDVGPSDSPRSP	12	87	12	614.775	2	14.86	1.80E+06	1227.5366	-1	85 84 98 99 94 92 95 83 74 73 86 90	HCD
1	11181	HFX_Peptide_LFQ_DBPSN024_PA_11.raw	LADKDFLQK	9	87	9	539.3002	2	20.12	8.59E+05	1076.5867	-0.8	99 98 99 97 97 70 69 63 98	HCD
1	19902	HFX_Peptide_LFQ_DBPSN024_PA_11.raw	VSPTPGTNPTPFGVH	15	87	15	754.3805	2	27.52	2.45E+06	1506.7466	-0.1	100 100 100 100 100 99 99 97 67 69 80 44 61 100 100	HCD
1	12284	HFX_Peptide_LFQ_DBPSN024_PA_11.raw	GYDYGLH	7	87	7	412.6812	2	21.01	1.56E+06	823.35	-2.7	61 80 99 97 91 94 91	HCD
1	23647	HFX_Peptide_LFQ_DBPSN024_PA_11.raw	YPNGEEVRVPPY	12	87	12	710.3472	2	31.7	5.81E+05	1418.6829	-2.1	100 99 99 98 99 100 99 66 43 54 99 99	HCD
1	15108	HFX_Peptide_LFQ_DBPSN024_PA_11.raw	LLLKP	5	87	5	292.2117	2	23.33	1.82E+06	582.4105	-2.8	71 95 96 90 86	HCD
1	12074	HFX_Peptide_LFQ_DBPSN024_PA_11.raw	TFNPGPTPVGAPKHP	15	87	15	758.9006	2	20.84	4.03E+05	1515.7834	2.2	71 70 99 100 99 95 96 85 88 92 68 70 96 90 96	HCD
1	14301	HFX_Peptide_LFQ_DBPSN024_PA_11.raw	DDLNDFR	7	87	7	447.7004	2	22.66	2.39E+06	893.3879	-1.9	86 81 91 79 91 91 94	HCD
1	4302	HFX_Peptide_LFQ_DBPSN024_PA_11.raw	VSPGYR	6	87	6	339.6814	2	13.31	1.43E+06	677.3497	-2.1	79 85 98 90 84 90	HCD
1	5707	HFX_Peptide_LFQ_DBPSN024_PA_11.raw	APGGGQDGFGSNHGGGASP	19	87	19	813.8488	2	15.1	7.59E+05	1625.6819	0.7	100 99 98 95 70 81 100 100 99 95 46 48 89 92 70 91 100 97 96	HCD
1	26792	HFX_Peptide_LFQ_DBPSN024_PA_11.raw	LEELPMVLVP	10	87	10	570.3232	2	36.68	8.87E+06	1138.6309	0.8	100 100 100 100 84 44 83 87 90 91	HCD
1	9373	HFX_Peptide_LFQ_DBPSN024_PA_11.raw	QSPLPDGYEHH	11	87	11	640.2877	2	18.64	1.77E+06	1278.563	-1.7	50 73 100 100 100 99 74 73 98 98 100	HCD
1	3215	HFX_Peptide_LFQ_DBPSN024_PA_11.raw	LVGPR	5	87	5	271.1761	2	11.74	3.89E+06	540.3384	-1.3	97 95 92 86 67	HCD
1	32653	HFX_Peptide_LFQ_DBPSN024_PA_11.raw	YMFFPPAH	8	87	8	505.2289	2	48.12		1008.4527	-9.3	59 50 98 100 99 99 99 98	HCD
1	7778	HFX_Peptide_LFQ_DBPSN024_PA_11.raw	LPAPGYPR	8	87	8	435.7445	2	17.25	1.48E+05	869.4759	-1.6	97 97 99 98 96 73 54 87	HCD
1	13961	HFX_Peptide_LFQ_DBPSN024_PA_11.raw	TVPPTPETPR	10	87	10	547.7948	2	22.37	1.61E+08	1093.5767	-1.5	76 89 100 100 99 95 88 86 54 90	HCD
1	33620	HFX_Peptide_LFQ_DBPSN024_PA_11.raw	PPFFPAPH	8	87	8	455.2342	2	50.11	2.35E+08	908.4544	-0.6	90 80 90 98 97 74 74 98	HCD
1	8310	HFX_Peptide_LFQ_DBPSN024_PA_11.raw	SKTLDTPYSSVR	12	87	12	677.3531	2	17.74	4.82E+05	1352.6936	-1.4	99 100 100 100 100 100 93 91 54 44 80 90	HCD
1	21348	HFX_Peptide_LFQ_DBPSN024_PA_11.raw	QVYPAHTAFK	10	87	10	581.3057	2	28.99	1.68E+07	1160.5979	-1	46 70 100 100 100 98 95 88 86 94	HCD
1	26129	HFX_Peptide_LFQ_DBPSN024_PA_11.raw	EDLLNLK	7	87	7	422.7415	2	35.53	2.62E+07	843.4702	-2	74 77 99 97 88 83 94	HCD
1	13362	HFX_Peptide_LFQ_DBPSN024_PA_11.raw	AGPSPPPVGDRGSVP	15	87	15	695.3571	2	21.89	5.89E+06	1388.7048	-3.8	83 70 95 100 100 100 99 94 92 97 75 62 59 90 98	HCD
1	12327	HFX_Peptide_LFQ_DBPSN024_PA_11.raw	YGAPGAGQWGDR	12	87	12	617.7826	2	21.04	7.83E+05	1233.5527	-1.7	99 99 100 100 100 100 95 91 81 40 56 90	HCD
1	7216	HFX_Peptide_LFQ_DBPSN024_PA_11.raw	TVEYNQAHEP	10	87	10	594.2696	2	16.71	1.24E+06	1186.5254	-0.6	67 80 100 100 97 61 77 97 99 98	HCD
1	15349	HFX_Peptide_LFQ_DBPSN024_PA_11.raw	DLQELTRP	8	87	8	486.2549	2	23.52		970.5084	-13.5	84 80 90 95 95 88 82 85	HCD
1	20276	HFX_Peptide_LFQ_DBPSN024_PA_11.raw	GPSLPVAGR	9	87	9	427.2474	2	27.89	5.48E+07	852.4817	-1.7	96 98 100 100 98 56 51 92 97	HCD
1	6849	HFX_Peptide_LFQ_DBPSN024_PA_11.raw	SNNVGGFGGGQGRSP	15	87	15	695.8272	2	16.34	4.13E+05	1389.6384	1	51 49 97 100 100 100 100 99 95 88 67 77 95 97 98	HCD
1	25244	HFX_Peptide_LFQ_DBPSN024_PA_11.raw	FPPAPVVP	8	87	8	412.2438	2	34	1.30E+06	822.4639	11.2	81 65 90 87 92 93 95 96	HCD
1	28382	HFX_Peptide_LFQ_DBPSN024_PA_11.raw	ENVPPHLF	8	87	8	476.747	2	39.42	5.02E+07	951.4814	-2	50 56 100 100 99 97 98 99	HCD
1	33221	HFX_Peptide_LFQ_DBPSN024_PA_11.raw	DLPP	4	87	4	441.2334	1	49.29	2.30E+07	440.2271	-2.2	88 76 92 94	HCD
1	22760	HFX_Peptide_LFQ_DBPSN024_PA_11.raw	LESLLRP	7	87	7	414.252	2	30.59	1.51E+06	826.4912	-2	93 85 73 82 94 92 92	HCD
1	10338	HFX_Peptide_LFQ_DBPSN024_PA_11.raw	PSSPSQPGFRP	11	87	11	578.7902	2	19.43	9.95E+05	1155.5671	-1.2	99 100 100 100 99 97 84 51 54 87 92	HCD
1	40068	HFX_Peptide_LFQ_DBPSN024_PA_11.raw	YYPLDLVAARAP	12	87	12	674.8639	2	63.23	1.54E+06	1347.7185	-3.9	68 81 100 100 100 100 99 98 66 54 91 94	HCD
1	9454	HFX_Peptide_LFQ_DBPSN024_PA_11.raw	YPGPAHVAP	9	87	9	454.7339	2	18.71	2.83E+06	907.4551	-2	98 96 75 65 93 86 89 92 94	HCD
1	3340	HFX_Peptide_LFQ_DBPSN024_PA_11.raw	EVGPDPR	7	87	7	385.1952	2	11.92	1.51E+06	768.3766	-0.9	63 61 98 97 98 97 97	HCD
1	12572	HFX_Peptide_LFQ_DBPSN024_PA_11.raw	GVDLDHY	7	87	7	409.6874	2	21.24	1.47E+06	817.3606	-0.3	70 82 100 97 95 75 92	HCD
1	5798	HFX_Peptide_LFQ_DBPSN024_PA_11.raw	VSYTAASH	8	87	8	418.1998	2	15.21	2.30E+05	834.3871	-2.6	59 67 97 92 94 96 97 96	HCD
1	14425	HFX_Peptide_LFQ_DBPSN024_PA_11.raw	KGSLYEEPLHAKNQ	14	87	14	538.6134	3	22.76	4.43E+05	1612.8208	-1.5	85 65 90 89 97 99 98 93 95 92 90 83 54 92	HCD
1	13112	HFX_Peptide_LFQ_DBPSN024_PA_11.raw	EMYPLR	6	87	6	404.7043	2	21.69	2.11E+05	807.3949	-1.1	78 61 99 94 95 97	HCD
1	10601	HFX_Peptide_LFQ_DBPSN024_PA_11.raw	PSYPYAPR	8	87	8	475.7452	2	19.65	2.40E+07	949.4657	10.7	50 67 97 95 96 98 98 99	HCD
1	12289	HFX_Peptide_LFQ_DBPSN024_PA_11.raw	SPPTYEKHAP	10	87	10	563.7794	2	21.01	2.55E+06	1125.5454	-1	100 100 100 99 83 78 79 56 85 93	HCD
1	12760	HFX_Peptide_LFQ_DBPSN024_PA_11.raw	PGFPQQPSRPGAP	13	87	13	668.3438	2	21.4	3.05E+05	1334.6731	0	83 90 99 98 94 84 72 83 88 94 74 83 93	HCD
1	22958	HFX_Peptide_LFQ_DBPSN024_PA_11.raw	LGDDPYGPRAP	11	87	11	579.2814	2	30.81	2.55E+06	1156.5513	-2.6	55 45 90 100 100 100 99 95 89 94 95	HCD
1	29144	HFX_Peptide_LFQ_DBPSN024_PA_11.raw	RAPPFYPAPH	10	87	10	576.7949	2	40.85	7.15E+06	1151.5876	-10.7	70 86 97 90 89 95 93 87 79 86	HCD
1	2785	HFX_Peptide_LFQ_DBPSN024_PA_11.raw	TSHVAPAAP	9	87	9	425.7234	2	11.09	1.75E+05	849.4344	-2.5	92 91 54 78 99 98 95 89 92	HCD
1	8020	HFX_Peptide_LFQ_DBPSN024_PA_11.raw	VAPLERPK	8	87	8	455.2788	2	17.48	4.28E+06	908.5443	-1.4	56 75 99 100 98 92 85 94	HCD
1	9538	HFX_Peptide_LFQ_DBPSN024_PA_11.raw	GTDVDELYK	9	87	9	520.2499	2	18.78	4.87E+05	1038.4869	-1.7	43 57 99 99 98 97 97 98 98	HCD
1	13600	HFX_Peptide_LFQ_DBPSN024_PA_11.raw	LVLPR	5	87	5	299.2074	2	22.08	3.33E+06	596.4009	-1.2	89 91 91 81 84	HCD
1	5086	HFX_Peptide_LFQ_DBPSN024_PA_11.raw	SNLLR	5	87	5	301.6839	2	14.35	2.27E+05	601.3547	-2.4	88 79 93 92 84	HCD
1	3787	HFX_Peptide_LFQ_DBPSN024_PA_11.raw	YVPSPK	6	87	6	345.6941	2	12.56	4.77E+05	689.3748	-1.8	76 73 94 93 91 96	HCD
1	9594	HFX_Peptide_LFQ_DBPSN024_PA_11.raw	YGDDYGSGHVGAP	13	87	13	647.7717	2	18.82	3.15E+05	1293.5261	2.1	100 100 100 100 100 100 98 89 39 51 79 85 94	HCD
1	34008	HFX_Peptide_LFQ_DBPSN024_PA_11.raw	LLDFPPAH	8	87	8	455.2488	2	50.83		908.4756	8.3	59 59 85 99 100 99 99 99	HCD
1	24454	HFX_Peptide_LFQ_DBPSN024_PA_11.raw	PDVVRTVP	8	87	8	441.755	2	32.82	2.60E+06	881.497	-1.8	98 100 100 100 76 46 85 93	HCD
1	27952	HFX_Peptide_LFQ_DBPSN024_PA_11.raw	QDVPPHLF	8	87	8	476.7471	2	38.64	5.02E+07	951.4814	-1.8	37 76 100 100 99 92 95 99	HCD
1	2370	HFX_Peptide_LFQ_DBPSN024_PA_11.raw	WHPPLR	6	87	6	403.229	2	10.32		804.4395	4.9	98 89 72 70 96 97	HCD
1	10843	HFX_Peptide_LFQ_DBPSN024_PA_11.raw	QSLNDPDMTRP	11	87	11	637.2927	2	19.84	2.94E+05	1272.5769	-4.8	44 59 99 99 99 95 95 93 94 94 89	HCD
1	37570	HFX_Peptide_LFQ_DBPSN024_PA_11.raw	GPPFGGPGPGF	11	87	11	493.7386	2	57.93	1.39E+07	985.4657	-3	72 67 65 80 99 93 91 100 99 96 97	HCD
1	43550	HFX_Peptide_LFQ_DBPSN024_PA_11.raw	FGSTLLDVLQS	11	87	11	590.3154	2	69.65	3.20E+06	1178.6182	-1.7	71 55 76 86 92 92 95 98 100 98 97	HCD
1	35218	HFX_Peptide_LFQ_DBPSN024_PA_11.raw	LDLF	4	87	4	507.2799	1	53.23	7.36E+06	506.274	-2.7	90 80 91 86	HCD
1	31782	HFX_Peptide_LFQ_DBPSN024_PA_11.raw	VAGPF	5	87	5	490.2646	1	46.36	2.10E+06	489.2587	-2.8	76 76 98 94 92	HCD
1	13745	HFX_Peptide_LFQ_DBPSN024_PA_11.raw	LYVSPPK	7	87	7	402.2391	2	22.19	1.94E+05	802.4589	6	97 95 96 78 61 90 93	HCD
1	33107	HFX_Peptide_LFQ_DBPSN024_PA_11.raw	PLDLVAARAP	10	87	10	511.8035	2	49.04	1.95E+06	1021.592	0.5	95 98 100 100 99 79 63 51 92 93	HCD
1	26221	HFX_Peptide_LFQ_DBPSN024_PA_11.raw	VPPFAGNSVH	10	87	10	512.7656	2	35.7	8.71E+07	1023.5137	2.8	99 99 97 94 92 48 54 92 99 98	HCD
1	1084	HFX_Peptide_LFQ_DBPSN024_PA_11.raw	HVPR	4	87	4	254.6529	2	5.09		507.2917	-1	92 86 88 81	HCD
1	6921	HFX_Peptide_LFQ_DBPSN024_PA_11.raw	LDEEPAPPR	9	87	9	512.2574	2	16.41	9.67E+05	1022.5032	-2.8	98 100 100 100 100 88 44 67 86	HCD
1	9500	HFX_Peptide_LFQ_DBPSN024_PA_11.raw	YEAPLGGPK	9	87	9	466.2466	2	18.74	1.85E+06	930.481	-2.6	99 99 100 84 75 63 69 95 98	HCD
1	29792	HFX_Peptide_LFQ_DBPSN024_PA_11.raw	LPFAP	5	87	5	544.3123	1	42.15	1.35E+07	543.3057	-1.3	93 82 88 87 84	HCD
1	20590	HFX_Peptide_LFQ_DBPSN024_PA_11.raw	PVPSTRSSPSEGKYP	15	87	15	794.9012	2	28.18	9.28E+05	1587.7893	-0.9	51 97 99 72 65 90 98 97 95 97 99 96 84 76 87	HCD
1	15659	HFX_Peptide_LFQ_DBPSN024_PA_11.raw	TAAPLGHAL	9	87	9	425.7418	2	23.79	2.01E+06	849.4708	-2	73 82 100 99 99 97 61 73 97	HCD
1	4817	HFX_Peptide_LFQ_DBPSN024_PA_11.raw	LASPVPHKAPPRAGP	15	87	15	747.9321	2	14.01	7.81E+04	1493.8467	1.9	86 91 100 100 100 99 97 99 88 69 62 63 85 79 82	HCD
1	18850	HFX_Peptide_LFQ_DBPSN024_PA_11.raw	LECHLPVGP	9	87	9	482.7523	2	26.56	1.31E+06	963.4847	5.5	89 90 71 62 96 96 90 92 95	HCD
1	15846	HFX_Peptide_LFQ_DBPSN024_PA_11.raw	LSVPGYR	7	87	7	396.2239	2	23.95	3.37E+08	790.4337	-0.6	99 99 100 99 63 55 93	HCD
1	9944	HFX_Peptide_LFQ_DBPSN024_PA_11.raw	FPQPHP	6	87	6	361.6837	2	19.11	1.23E+06	721.3547	-2.7	93 82 85 85 81 94	HCD
1	31124	HFX_Peptide_LFQ_DBPSN024_PA_11.raw	AVLTNWDDAGYP	12	87	12	661.3068	2	44.96	9.96E+04	1320.5986	0.3	51 68 99 99 95 94 93 95 82 82 89 93	HCD
1	27459	HFX_Peptide_LFQ_DBPSN024_PA_11.raw	PVGPSLNRLP	10	87	10	525.3065	2	37.8	1.18E+07	1048.6028	-4.2	98 99 99 98 95 91 51 49 93 94	HCD
1	10111	HFX_Peptide_LFQ_DBPSN024_PA_11.raw	YGAPGGGDHTVH	12	87	12	584.2619	2	19.25	3.17E+06	1166.5105	-1.1	99 99 100 100 100 98 98 98 39 43 82 87	HCD
1	24754	HFX_Peptide_LFQ_DBPSN024_PA_11.raw	FGLLPK	6	87	6	337.7148	2	33.26	4.20E+06	673.4163	-1.8	92 54 78 98 99 99	HCD
1	7876	HFX_Peptide_LFQ_DBPSN024_PA_11.raw	FPQPHTP	7	86	7	412.207	2	17.34	1.13E+06	822.4024	-3.6	98 93 90 52 85 93 96	HCD
1	14291	HFX_Peptide_LFQ_DBPSN024_PA_11.raw	PPEHPPAGP	9	86	9	449.725	2	22.65	1.81E+06	897.4344	1.3	100 97 80 39 74 99 98 97 98	HCD
1	34346	HFX_Peptide_LFQ_DBPSN024_PA_11.raw	EDVPPHLF	8	86	8	477.2341	2	51.49	2.20E+06	952.4654	-12.3	93 93 99 98 86 60 76 90	HCD
1	39314	HFX_Peptide_LFQ_DBPSN024_PA_11.raw	FDLNELSHL	9	86	9	544.2748	2	61.66	2.06E+06	1086.5344	0.5	93 96 99 94 94 91 81 38 94	HCD
1	4320	HFX_Peptide_LFQ_DBPSN024_PA_11.raw	LLKNP	5	86	5	292.6906	2	13.33		583.3693	-4.6	92 94 92 79 75	HCD
1	13314	HFX_Peptide_LFQ_DBPSN024_PA_11.raw	WPPPEHPGAP	10	86	10	542.7646	2	21.85	2.90E+06	1083.5137	0.9	98 97 98 92 65 44 94 91 93 96	HCD
1	35850	HFX_Peptide_LFQ_DBPSN024_PA_11.raw	LPPHVPLPVPP	11	86	11	581.8518	2	54.48	9.44E+05	1161.6909	-1.6	99 97 91 34 61 84 97 100 98 95 98	HCD
1	3848	HFX_Peptide_LFQ_DBPSN024_PA_11.raw	PSLVRGPR	8	86	8	441.2683	2	12.64	2.74E+05	880.5242	-2.5	99 99 100 96 61 52 89 97	HCD
1	10123	HFX_Peptide_LFQ_DBPSN024_PA_11.raw	VGFAGDDRAP	10	86	10	502.7434	2	19.26	2.95E+05	1003.4722	0	95 94 95 94 82 86 82 73 79 86	HCD
1	13386	HFX_Peptide_LFQ_DBPSN024_PA_11.raw	DLPEGPAVK	9	86	9	463.2524	2	21.91	1.69E+07	924.4916	-1.3	76 84 100 100 97 61 67 97 100	HCD
1	36365	HFX_Peptide_LFQ_DBPSN024_PA_11.raw	LPPFVPSP	8	86	8	427.2435	2	55.56	2.08E+07	852.4745	-2.5	84 73 73 74 91 100 100 100	HCD
1	28605	HFX_Peptide_LFQ_DBPSN024_PA_11.raw	LFRFP	5	86	5	340.1994	2	39.83	5.57E+06	678.3853	-1.5	94 86 82 86 85	HCD
1	30875	HFX_Peptide_LFQ_DBPSN024_PA_11.raw	LDEDYPSEFGR	11	86	11	664.2932	2	44.44	3.49E+05	1326.5728	-0.7	60 80 100 100 100 99 90 90 83 79 72	HCD
1	9068	HFX_Peptide_LFQ_DBPSN024_PA_11.raw	QNGQGGRQEGGSPGGFPT	18	86	18	865.8939	2	18.38	3.65E+05	1729.7769	-2.1	37 37 86 94 99 99 98 69 73 79 92 98 98 100 100 100 100 100	HCD
1	6998	HFX_Peptide_LFQ_DBPSN024_PA_11.raw	PGPPGRPPPPGP	12	86	12	561.8047	2	16.49	3.66E+06	1121.5981	-2.9	70 87 98 97 63 66 91 99 97 89 89 93	HCD
1	11691	HFX_Peptide_LFQ_DBPSN024_PA_11.raw	LVPYGVP	7	86	7	372.7153	2	20.53	1.96E+05	743.4218	-7.6	97 79 96 95 60 91 88	HCD
1	18698	HFX_Peptide_LFQ_DBPSN024_PA_11.raw	RLPGP	5	86	5	270.1681	2	26.42		538.3227	-2	61 79 96 99 98	HCD
1	9130	HFX_Peptide_LFQ_DBPSN024_PA_11.raw	YGDDGQRADGVY	12	86	12	658.2795	2	18.44	1.42E+05	1314.5476	-2.3	97 97 100 100 96 93 67 56 63 70 99 100	HCD
1	8102	HFX_Peptide_LFQ_DBPSN024_PA_11.raw	LAPLGKKVP	9	86	9	461.8075	2	17.55	1.81E+06	921.6011	-0.8	88 90 99 97 54 65 96 95 96	HCD
1	29709	HFX_Peptide_LFQ_DBPSN024_PA_11.raw	FSAGPAVRAVPL	12	86	12	592.8426	2	41.97	2.11E+06	1183.6714	-0.6	67 82 100 100 100 99 99 99 61 49 87 97	HCD
1	24553	HFX_Peptide_LFQ_DBPSN024_PA_11.raw	TVENQLDQMRP	11	86	11	665.8238	2	32.95	1.37E+06	1329.6348	-1.3	67 74 100 97 95 95 95 86 75 79 87	HCD
1	34041	HFX_Peptide_LFQ_DBPSN024_PA_11.raw	HGFFPPAH	8	86	8	455.2154	2	50.89		908.4293	-14.3	34 67 99 99 98 98 99 99	HCD
1	9282	HFX_Peptide_LFQ_DBPSN024_PA_11.raw	EPPAGSQGGDYGGPSP	16	86	16	736.82	2	18.56	6.63E+05	1471.6216	2.6	98 95 94 89 97 98 97 97 59 52 38 80 95 98 99 99	HCD
1	32047	HFX_Peptide_LFQ_DBPSN024_PA_11.raw	TPPLSRPDPP	10	86	10	538.7902	2	46.9	5.05E+07	1075.5662	-0.3	97 98 99 92 43 52 93 98 96 97	HCD
1	17251	HFX_Peptide_LFQ_DBPSN024_PA_11.raw	EPAALETSPDFK	12	86	12	652.8216	2	25.16	1.94E+06	1303.6296	-0.8	51 34 71 93 100 100 99 99 96 98 98 98	HCD
1	7296	HFX_Peptide_LFQ_DBPSN024_PA_11.raw	PSGHPGPQGPSVEVR	15	86	15	500.9221	3	16.78	3.41E+06	1499.748	-2.3	37 49 67 73 89 92 97 98 100 100 99 98 99 99 99	HCD
1	13264	HFX_Peptide_LFQ_DBPSN024_PA_11.raw	YVPDFK	6	86	6	384.699	2	21.81	3.43E+07	767.3854	-2.5	78 73 90 92 90 95	HCD
1	11043	HFX_Peptide_LFQ_DBPSN024_PA_11.raw	LGVPHHFGP	9	86	9	480.7539	2	20	1.24E+06	959.4977	-4.7	56 56 93 95 92 95 97 96 96	HCD
1	2950	HFX_Peptide_LFQ_DBPSN024_PA_11.raw	WHAAY	5	86	5	324.1549	2	11.33		646.2863	13.7	81 67 97 94 92	HCD
1	5503	HFX_Peptide_LFQ_DBPSN024_PA_11.raw	AGPSEPTDVVGAP	13	86	13	598.7922	2	14.86	7.36E+05	1195.572	-1.8	97 97 100 100 100 94 48 61 70 73 92 96 98	HCD
1	31705	HFX_Peptide_LFQ_DBPSN024_PA_11.raw	LLLPADLAK	9	86	9	477.3044	2	46.21	7.66E+06	952.5956	-1.6	88 100 100 97 46 56 94 98 99	HCD
1	5569	HFX_Peptide_LFQ_DBPSN024_PA_11.raw	YAYPH	5	86	5	325.6499	2	14.94	4.32E+06	649.286	-1.1	94 89 83 89 78	HCD
1	11295	HFX_Peptide_LFQ_DBPSN024_PA_11.raw	DDYPYAPR	8	86	8	498.726	2	20.21	1.38E+05	995.4348	2.7	68 71 94 89 91 92 90 96	HCD
1	21572	HFX_Peptide_LFQ_DBPSN024_PA_11.raw	PDPFYHPAP	9	86	9	520.7454	2	29.23	9.89E+06	1039.4763	-0.1	92 93 95 59 56 88 98 99 99	HCD
1	27841	HFX_Peptide_LFQ_DBPSN024_PA_11.raw	DGPLGPLRGP	10	86	10	489.7712	2	38.46	1.01E+08	977.5294	-1.6	99 99 100 100 100 98 92 41 40 93	HCD
1	32946	HFX_Peptide_LFQ_DBPSN024_PA_11.raw	NFYNFLK	7	86	7	473.2437	2	48.71	6.16E+06	944.4756	-2.8	82 86 94 79 77 88 97	HCD
1	6234	HFX_Peptide_LFQ_DBPSN024_PA_11.raw	YLAAHPEENEAGQ	13	86	13	714.822	2	15.69	9.48E+05	1427.6316	-1.5	79 82 97 99 99 75 70 70 63 98 96 95 97	HCD
1	24311	HFX_Peptide_LFQ_DBPSN024_PA_11.raw	PDVVRTVP	8	86	8	441.755	2	32.63	2.60E+06	881.497	-1.8	96 99 99 99 65 51 86 95	HCD
1	14702	HFX_Peptide_LFQ_DBPSN024_PA_11.raw	FVRLP	5	86	5	316.1995	2	22.99	1.15E+06	630.3853	-1.3	95 91 82 85 77	HCD
1	24613	HFX_Peptide_LFQ_DBPSN024_PA_11.raw	ECTAVP	6	86	6	619.2719	1	33.04		618.2683	-6	94 80 86 82 83 92	HCD
1	8594	HFX_Peptide_LFQ_DBPSN024_PA_11.raw	AAPEPKYPGAP	11	86	11	549.2828	2	17.99	3.43E+06	1096.5552	-3.8	100 100 100 99 94 50 46 85 86 92 97	HCD
1	25290	HFX_Peptide_LFQ_DBPSN024_PA_11.raw	PGFRNFSH	8	86	8	481.2354	2	34.06	2.44E+07	960.4565	-0.3	98 99 99 62 57 92 92 91	HCD
1	30987	HFX_Peptide_LFQ_DBPSN024_PA_11.raw	PPFYVPAY	8	86	8	477.2461	2	44.67	4.94E+06	952.4694	8.6	95 94 97 98 66 49 94 97	HCD
1	16731	HFX_Peptide_LFQ_DBPSN024_PA_11.raw	PAAEPVLPVK	10	86	10	510.8064	2	24.71	2.36E+07	1019.6015	-3.1	28 74 95 100 99 98 89 81 99 99	HCD
1	10973	HFX_Peptide_LFQ_DBPSN024_PA_11.raw	LGYGHGGL	8	86	8	387.1996	2	19.95	2.14E+06	772.3868	-2.9	98 97 97 93 49 71 93 91	HCD
1	24247	HFX_Peptide_LFQ_DBPSN024_PA_11.raw	SPGAPPPVGSDGVP	14	86	14	617.3104	2	32.54	4.93E+06	1232.6038	2.1	52 40 56 89 100 100 97 93 95 93 95 98 99 99	HCD
1	19212	HFX_Peptide_LFQ_DBPSN024_PA_11.raw	PDPVGPPRTP	10	86	10	516.7767	2	26.89	3.21E+06	1031.54	-1.1	60 77 99 100 100 98 90 74 82 82	HCD
1	37503	HFX_Peptide_LFQ_DBPSN024_PA_11.raw	VFDLEDYPLGFGAP	14	86	14	770.37	2	57.79	1.17E+05	1538.7292	-2.5	97 96 100 100 100 100 99 88 48 35 85 83 84 91	HCD
1	5883	HFX_Peptide_LFQ_DBPSN024_PA_11.raw	KDMSGGPSTRGGGP	14	86	14	652.3041	2	15.3	2.18E+05	1302.5986	-3.9	43 56 63 100 100 100 97 96 96 96 93 90 85 92	HCD
1	25339	HFX_Peptide_LFQ_DBPSN024_PA_11.raw	DGPLGPLGPR	10	86	10	489.7713	2	34.14	1.55E+07	977.5294	-1.3	91 94 100 100 100 73 61 80 74 89	HCD
1	34242	HFX_Peptide_LFQ_DBPSN024_PA_11.raw	LAVF	4	86	4	449.2756	1	51.27	4.55E+06	448.2686	-0.4	92 71 90 90	HCD
1	9983	HFX_Peptide_LFQ_DBPSN024_PA_11.raw	EEPVPTRPP	9	86	9	511.2679	2	19.14	2.69E+06	1020.524	-2.6	96 95 91 86 91 86 76 68 85	HCD
1	5580	HFX_Peptide_LFQ_DBPSN024_PA_11.raw	LRPDAPEPPK	10	86	10	560.3104	2	14.95	1.05E+07	1118.6084	-2	93 85 55 73 75 82 98 100 100 100	HCD
1	23975	HFX_Peptide_LFQ_DBPSN024_PA_11.raw	FGPFDR	6	86	6	369.6812	2	32.16	2.37E+07	737.3496	-2.3	65 65 97 96 97 97	HCD
1	3749	HFX_Peptide_LFQ_DBPSN024_PA_11.raw	PGSPPR	6	86	6	305.6684	2	12.5	4.23E+05	609.3234	-2	99 98 94 71 69 86	HCD
1	11707	HFX_Peptide_LFQ_DBPSN024_PA_11.raw	EVYPYAPR	8	86	8	497.7582	2	20.54	1.13E+07	993.4919	9.9	56 54 93 91 96 99 99 99	HCD
1	22709	HFX_Peptide_LFQ_DBPSN024_PA_11.raw	DGLDPYGRPAP	11	86	11	579.2833	2	30.54	2.41E+06	1156.5513	0.7	55 33 95 100 100 100 99 98 85 88 93	HCD
1	15304	HFX_Peptide_LFQ_DBPSN024_PA_11.raw	EPLAAGPPTGAP	12	86	12	539.282	2	23.49	1.15E+06	1076.55	-0.5	90 75 63 68 74 86 100 99 98 91 91 95	HCD
1	8144	HFX_Peptide_LFQ_DBPSN024_PA_11.raw	PLKKGVP	7	86	7	369.7467	2	17.59	3.01E+05	737.4799	-1.4	91 90 82 90 62 93 93	HCD
1	37207	HFX_Peptide_LFQ_DBPSN024_PA_11.raw	ELTPP	5	86	5	556.2935	1	57.17	1.63E+07	555.2904	-7.6	92 85 84 82 85	HCD
1	40859	HFX_Peptide_LFQ_DBPSN024_PA_11.raw	NLDDVPDLLRPVP	13	86	13	731.8974	2	64.82	3.84E+05	1461.7827	-1.7	37 48 92 87 94 93 94 94 95 95 96 95 97	HCD
1	11666	HFX_Peptide_LFQ_DBPSN024_PA_11.raw	LEQYVPPK	8	86	8	487.2704	2	20.51	6.41E+06	972.528	-1.9	93 96 93 92 82 51 88 91	HCD
1	19714	HFX_Peptide_LFQ_DBPSN024_PA_11.raw	GFGGFGSGAGPH	12	86	12	524.2343	2	27.34	1.59E+06	1046.457	-2.8	35 56 77 99 100 100 99 97 95 92 93 86	HCD
1	28691	HFX_Peptide_LFQ_DBPSN024_PA_11.raw	YSYPYHPVVP	10	86	10	611.3016	2	40	1.04E+07	1220.5867	1.7	82 84 100 98 93 61 77 81 90 95	HCD
1	8743	HFX_Peptide_LFQ_DBPSN024_PA_11.raw	YPTHPEPR	8	86	8	498.7424	2	18.11	6.49E+05	995.4824	-12.2	97 91 79 61 95 94 77 93	HCD
1	16096	HFX_Peptide_LFQ_DBPSN024_PA_11.raw	VFRLP	5	86	5	316.1998	2	24.16	8.40E+06	630.3853	-0.3	96 91 83 85 73	HCD
1	25203	HFX_Peptide_LFQ_DBPSN024_PA_11.raw	DFLATQWYVP	10	86	10	620.3029	2	33.93	2.86E+06	1238.5972	-4.8	79 81 100 100 96 89 85 73 72 84	HCD
1	25271	HFX_Peptide_LFQ_DBPSN024_PA_11.raw	FLGV	4	86	4	435.2594	1	34.04		434.2529	-1.9	96 93 78 77	HCD
1	13430	HFX_Peptide_LFQ_DBPSN024_PA_11.raw	QVPGYAGHY	9	86	9	496.2346	2	21.94	6.02E+06	990.4559	-1.1	33 52 99 99 97 98 99 96 99	HCD
1	33816	HFX_Peptide_LFQ_DBPSN024_PA_11.raw	RAYLAPAPGTL	11	86	11	565.3211	2	50.47	3.54E+07	1128.6292	-1.3	57 33 59 96 100 100 100 100 100 100 100	HCD
1	10354	HFX_Peptide_LFQ_DBPSN024_PA_11.raw	PLPPPRPRPP	10	86	10	375.2283	3	19.45	2.77E+06	1122.666	-2.5	90 99 100 99 96 70 66 62 82 93	HCD
1	26292	HFX_Peptide_LFQ_DBPSN024_PA_11.raw	QNALVEFPK	9	85	9	523.2861	2	35.83	9.07E+06	1044.5603	-2.5	51 55 98 99 98 98 93 86 93	HCD
1	19144	HFX_Peptide_LFQ_DBPSN024_PA_11.raw	YAPSFK	6	85	6	356.6862	2	26.82	2.89E+07	711.3591	-1.7	56 67 98 97 97 98	HCD
1	22590	HFX_Peptide_LFQ_DBPSN024_PA_11.raw	LFWPYAP	7	85	7	447.2333	2	30.39	3.27E+06	892.4483	4.3	79 80 71 95 92 89 94	HCD
1	27169	HFX_Peptide_LFQ_DBPSN024_PA_11.raw	VALPGLK	7	85	7	349.2332	2	37.3	8.67E+06	696.4534	-2.3	51 62 98 96 96 98 99	HCD
1	12656	HFX_Peptide_LFQ_DBPSN024_PA_11.raw	LAYGAVH	7	85	7	365.697	2	21.31	2.77E+06	729.3809	-2	100 99 99 94 75 68 66	HCD
1	18352	HFX_Peptide_LFQ_DBPSN024_PA_11.raw	TVLSTLK	7	85	7	381.2413	2	26.11	1.57E+06	760.4694	-1.9	59 57 96 94 96 99 99	HCD
1	26310	HFX_Peptide_LFQ_DBPSN024_PA_11.raw	AGGGALVEFPK	11	85	11	523.2859	2	35.87	9.07E+06	1044.5603	-2.8	54 52 77 91 100 100 99 98 91 86 96	HCD
1	19660	HFX_Peptide_LFQ_DBPSN024_PA_11.raw	CFPPAHR	7	85	7	414.2021	2	27.28	8.18E+05	826.3908	-1.3	60 62 97 98 97 91 95	HCD
1	11941	HFX_Peptide_LFQ_DBPSN024_PA_11.raw	DYDPPKGAP	9	85	9	480.23	2	20.73	8.06E+05	958.4396	6.2	60 57 85 98 98 97 91 89 93	HCD
1	22793	HFX_Peptide_LFQ_DBPSN024_PA_11.raw	TLGMPYFPK	9	85	9	527.2721	2	30.63	2.36E+06	1052.5364	-6.4	57 56 68 97 98 99 99 98 99	HCD
1	8118	HFX_Peptide_LFQ_DBPSN024_PA_11.raw	NQGGGAGGFGGGAGGGYR	18	85	18	748.8314	2	17.56	2.52E+05	1495.6553	-4.7	51 61 100 100 100 100 100 100 100 100 99 88 82 83 45 48 88 96	HCD
1	7301	HFX_Peptide_LFQ_DBPSN024_PA_11.raw	SGPHPGGAPGSVPEVR	16	85	16	750.8807	2	16.79	5.26E+05	1499.748	-0.7	85 88 96 99 100 100 89 68 67 95 63 56 68 95 100 100	HCD
1	5897	HFX_Peptide_LFQ_DBPSN024_PA_11.raw	RLPDAPEPPK	10	85	10	560.3101	2	15.32	1.05E+07	1118.6084	-2.5	63 61 57 82 98 95 99 100 100 100	HCD
1	7163	HFX_Peptide_LFQ_DBPSN024_PA_11.raw	YPTQPRPGAP	10	85	10	542.2826	2	16.66	1.26E+06	1082.5508	-0.1	99 99 100 97 93 63 43 80 88 92	HCD
1	3562	HFX_Peptide_LFQ_DBPSN024_PA_11.raw	LNVTR	5	85	5	301.6839	2	12.25	5.22E+05	601.3547	-2.5	94 83 83 83 83	HCD
1	13553	HFX_Peptide_LFQ_DBPSN024_PA_11.raw	LLEGLK	6	85	6	336.7175	2	22.04	3.35E+06	671.4218	-1.9	100 96 68 51 98 99	HCD
1	10757	HFX_Peptide_LFQ_DBPSN024_PA_11.raw	FAGDDVRP	8	85	8	438.7136	2	19.77	3.10E+06	875.4137	-1.3	99 97 73 68 91 85 82 87	HCD
1	6458	HFX_Peptide_LFQ_DBPSN024_PA_11.raw	DQELDRPSGAP	11	85	11	592.7839	2	15.94	1.47E+05	1183.5469	5.3	68 71 99 99 99 96 85 85 60 86 92	HCD
1	38017	HFX_Peptide_LFQ_DBPSN024_PA_11.raw	GPPFGPGGPF	10	85	10	465.2284	2	58.9	2.40E+07	928.4443	-2.3	43 55 75 90 100 99 99 99 97 97	HCD
1	4914	HFX_Peptide_LFQ_DBPSN024_PA_11.raw	NVPYASH	7	85	7	394.1895	2	14.13	1.85E+06	786.366	-2	43 61 99 99 99 99 98	HCD
1	10027	HFX_Peptide_LFQ_DBPSN024_PA_11.raw	VSAPKMVP	8	85	8	414.7339	2	19.18	3.77E+06	827.4575	-5.1	98 98 99 63 59 80 93 94	HCD
1	17814	HFX_Peptide_LFQ_DBPSN024_PA_11.raw	PYPLKYP	7	85	7	439.2457	2	25.65	3.57E+07	876.4745	2.7	55 65 93 96 97 95 96	HCD
1	14865	HFX_Peptide_LFQ_DBPSN024_PA_11.raw	YGDLAVR	7	85	7	397.2134	2	23.12	1.35E+07	792.413	-1	99 99 100 98 55 52 95	HCD
1	20188	HFX_Peptide_LFQ_DBPSN024_PA_11.raw	PLRAPF	6	85	6	350.7099	2	27.81	1.77E+06	699.4067	-2.1	98 97 88 62 77 90	HCD
1	30004	HFX_Peptide_LFQ_DBPSN024_PA_11.raw	SPPV	4	85	4	399.2229	1	42.58	8.42E+07	398.2165	-2.2	82 73 93 94	HCD
1	22928	HFX_Peptide_LFQ_DBPSN024_PA_11.raw	DLEDLMAGPTLPY	13	85	13	717.8455	2	30.77	1.02E+06	1433.6748	1.2	94 92 98 99 97 61 78 75 94 96 96 55 77	HCD
1	13801	HFX_Peptide_LFQ_DBPSN024_PA_11.raw	EVFDNLK	7	85	7	432.7257	2	22.24	3.02E+06	863.4388	-2.4	61 66 99 95 85 94 97	HCD
1	33047	HFX_Peptide_LFQ_DBPSN024_PA_11.raw	QPLDLVNRVP	10	85	10	575.8307	2	48.92	3.20E+07	1149.6506	-3.2	92 98 99 99 98 98 51 35 89 93	HCD
1	16906	HFX_Peptide_LFQ_DBPSN024_PA_11.raw	TTTHPELPP	9	85	9	496.7623	2	24.86	1.56E+06	991.4974	12.8	31 93 94 78 86 93 95 100 100	HCD
1	20710	HFX_Peptide_LFQ_DBPSN024_PA_11.raw	FLLK	4	85	4	260.6781	2	28.31		519.342	-0.8	71 80 95 95	HCD
1	33341	HFX_Peptide_LFQ_DBPSN024_PA_11.raw	YPAYELTLDDDHDRGGALEPD	21	85	21	1181.5308	2	49.54	1.60E+06	2361.0396	3.1	100 99 100 100 100 99 59 31 43 76 90 57 82 96 98 82 83 99 100 100 100	HCD
1	32103	HFX_Peptide_LFQ_DBPSN024_PA_11.raw	APLDLVRNVP	10	85	10	547.3221	2	47.01	8.04E+05	1092.6292	0.4	99 99 100 99 99 98 52 37 83 89	HCD
1	14575	HFX_Peptide_LFQ_DBPSN024_PA_11.raw	VVAPGALRAP	10	85	10	475.7924	2	22.88	7.93E+07	949.5709	-0.6	96 96 100 99 96 95 59 38 83 92	HCD
1	9250	HFX_Peptide_LFQ_DBPSN024_PA_11.raw	TGPYAYPH	8	85	8	453.211	2	18.54	2.18E+05	904.4079	-0.4	54 59 98 96 93 94 95 93	HCD
1	11711	HFX_Peptide_LFQ_DBPSN024_PA_11.raw	FVKAVP	6	85	6	330.7065	2	20.55	8.07E+06	659.4006	-3.5	55 65 97 98 99 98	HCD
1	6736	HFX_Peptide_LFQ_DBPSN024_PA_11.raw	DQEGYKPELR	10	85	10	617.8072	2	16.23	4.37E+05	1233.5989	0.8	78 85 100 99 97 95 61 60 87 91	HCD
1	12571	HFX_Peptide_LFQ_DBPSN024_PA_11.raw	FSALHPAP	8	85	8	420.2241	2	21.24	1.05E+06	838.4337	-0.1	90 90 94 76 56 92 94 91	HCD
1	13190	HFX_Peptide_LFQ_DBPSN024_PA_11.raw	LELPR	5	85	5	314.1944	2	21.75	7.69E+05	626.3751	-1.5	93 95 88 76 75	HCD
1	13085	HFX_Peptide_LFQ_DBPSN024_PA_11.raw	EAYDTTRGVP	10	85	10	554.7671	2	21.66	3.10E+05	1107.5195	0.1	89 84 100 100 99 96 56 46 90 92	HCD
1	21076	HFX_Peptide_LFQ_DBPSN024_PA_11.raw	VSVVDNPEFGTR	12	85	12	660.332	2	28.69	2.81E+06	1318.6516	-1.6	92 96 100 100 100 100 98 98 90 33 33 85	HCD
1	31660	HFX_Peptide_LFQ_DBPSN024_PA_11.raw	LDFLATQWVYP	11	85	11	676.8454	2	46.12	1.94E+06	1351.6812	-3.6	95 73 87 100 100 99 90 65 71 73 86	HCD
1	17857	HFX_Peptide_LFQ_DBPSN024_PA_11.raw	PVTTKGGAP	9	85	9	414.2341	2	25.69	2.53E+06	826.4548	-1.4	96 97 77 51 61 94 97 97 97	HCD
1	10693	HFX_Peptide_LFQ_DBPSN024_PA_11.raw	CHLGRPE	7	85	7	406.1999	2	19.72	7.98E+05	810.3806	5.7	78 60 97 93 91 86 92	HCD
1	45552	HFX_Peptide_LFQ_DBPSN024_PA_11.raw	VPFPLGLLPSP	11	85	11	568.8379	2	73.64		1135.6641	-2.5	56 45 71 78 98 97 99 98 99 98 99	HCD
1	19809	HFX_Peptide_LFQ_DBPSN024_PA_11.raw	KAATSPDFK	9	85	9	482.7521	2	27.43	5.66E+06	963.5025	-13.3	44 67 87 99 98 91 93 92 95	HCD
1	31176	HFX_Peptide_LFQ_DBPSN024_PA_11.raw	SYVP	4	85	4	465.2332	1	45.07	2.14E+05	464.2271	-2.5	87 78 90 86	HCD
1	9375	HFX_Peptide_LFQ_DBPSN024_PA_11.raw	FGGSGGRGPTYP	12	85	12	576.774	2	18.64	1.02E+06	1151.5359	-2	100 100 100 100 98 91 59 51 49 76 100 100	HCD
1	28690	HFX_Peptide_LFQ_DBPSN024_PA_11.raw	DLLQNLR	7	85	7	436.2528	2	39.99	2.42E+07	870.4923	-1.5	72 84 100 93 74 80 92	HCD
1	8487	HFX_Peptide_LFQ_DBPSN024_PA_11.raw	DFPGAGGFKDHSP	13	85	13	666.3022	2	17.9	5.68E+05	1330.5942	-3.3	99 99 100 100 100 100 99 48 31 50 88 97 98	HCD
1	7515	HFX_Peptide_LFQ_DBPSN024_PA_11.raw	QPGGGDGGFGRDNGASP	17	85	17	773.3362	2	17	1.38E+06	1544.6604	-1.7	90 93 98 95 98 98 97 96 94 61 60 72 60 52 90 95 97	HCD
1	14209	HFX_Peptide_LFQ_DBPSN024_PA_11.raw	VVAPGAALPR	10	85	10	475.7921	2	22.58	7.93E+07	949.5709	-1.2	100 100 100 99 97 96 65 44 63 89	HCD
1	9988	HFX_Peptide_LFQ_DBPSN024_PA_11.raw	YGGLAAHAP	9	85	9	428.7184	2	19.15	2.25E+06	855.4239	-1.9	99 98 98 97 95 62 34 90 93	HCD
1	22240	HFX_Peptide_LFQ_DBPSN024_PA_11.raw	ALQAPFGPCVNVGAP	15	85	15	720.8705	2	30		1439.7231	2.4	89 90 95 99 97 96 95 89 75 73 71 41 85 88 92	HCD
1	5731	HFX_Peptide_LFQ_DBPSN024_PA_11.raw	QDYDPNDPNRP	11	85	11	665.7869	2	15.13	2.75E+05	1329.5586	0.4	63 89 100 100 98 91 93 79 70 65 88	HCD
1	13677	HFX_Peptide_LFQ_DBPSN024_PA_11.raw	PGLSVPR	7	85	7	363.2184	2	22.14	6.36E+05	724.4232	-1.2	99 99 100 85 49 77 87	HCD
1	15523	HFX_Peptide_LFQ_DBPSN024_PA_11.raw	VAAPLLK	7	85	7	356.2415	2	23.67	1.45E+06	710.4691	-0.7	94 92 94 59 70 92 95	HCD
1	21578	HFX_Peptide_LFQ_DBPSN024_PA_11.raw	YLLRL	5	85	5	339.2201	2	29.24	2.61E+05	676.4272	-2.4	93 95 77 66 95	HCD
1	9679	HFX_Peptide_LFQ_DBPSN024_PA_11.raw	NNVNNPGHAV	10	85	10	518.2468	2	18.89	2.26E+05	1034.4893	-9.9	44 63 99 97 94 96 97 95 79 86	HCD
1	29172	HFX_Peptide_LFQ_DBPSN024_PA_11.raw	ALGPF	5	85	5	504.2797	1	40.92	9.05E+06	503.2744	-3.9	72 79 90 91 92	HCD
1	9466	HFX_Peptide_LFQ_DBPSN024_PA_11.raw	APGNDELAHQ	10	85	10	526.2505	2	18.71		1050.4729	12.9	37 48 71 99 100 100 100 100 99 98	HCD
1	22996	HFX_Peptide_LFQ_DBPSN024_PA_11.raw	DGAGLLLH	8	85	8	398.2207	2	30.86	1.01E+07	794.4286	-2.3	96 63 62 62 98 100 99 98	HCD
1	9698	HFX_Peptide_LFQ_DBPSN024_PA_11.raw	LPPPRPP	7	85	7	387.2365	2	18.91	1.98E+07	772.4595	-1.5	99 99 100 99 63 50 84	HCD
1	3698	HFX_Peptide_LFQ_DBPSN024_PA_11.raw	LQNLR	5	85	5	322.1975	2	12.44	8.93E+05	642.3813	-1.3	98 76 77 87 87	HCD
1	27537	HFX_Peptide_LFQ_DBPSN024_PA_11.raw	PVGPSLPLGGR	11	85	11	525.308	2	37.92	1.18E+07	1048.6028	-1.2	100 100 100 98 95 96 92 51 32 78 93	HCD
1	5903	HFX_Peptide_LFQ_DBPSN024_PA_11.raw	MELDHTHPSVK	11	85	11	647.3134	2	15.33	3.26E+05	1292.6184	-4.7	22 48 66 100 100 100 100 100 100 100 100	HCD
1	15604	HFX_Peptide_LFQ_DBPSN024_PA_11.raw	TLAKEPAP	8	85	8	413.7362	2	23.74	7.52E+04	825.4596	-2.2	98 98 84 75 79 59 93 95	HCD
1	15152	HFX_Peptide_LFQ_DBPSN024_PA_11.raw	LSVPAHAP	8	85	8	396.2235	2	23.36	3.37E+08	790.4337	-1.6	98 98 99 95 65 38 90 94	HCD
1	21696	HFX_Peptide_LFQ_DBPSN024_PA_11.raw	APAVVAPGALRAP	13	85	13	595.355	2	29.37	1.18E+07	1188.6978	-2	79 95 100 100 100 100 97 80 80 57 41 82 91	HCD
1	16010	HFX_Peptide_LFQ_DBPSN024_PA_11.raw	DVFPPPRPP	9	85	9	511.2821	2	24.09	6.93E+07	1020.5392	10.3	51 43 78 100 100 99 97 97 99	HCD
1	6521	HFX_Peptide_LFQ_DBPSN024_PA_11.raw	VDGPGGGPAGPGPSQPK	17	85	17	737.8668	2	16	5.73E+05	1473.7212	-1.5	95 97 100 100 100 100 100 79 54 63 95 88 78 78 49 76 92	HCD
1	42792	HFX_Peptide_LFQ_DBPSN024_PA_11.raw	VPYAALAPF	9	85	9	474.7622	2	68.22	1.61E+07	947.5116	-1.8	72 59 75 85 95 96 98 88 95	HCD
1	33684	HFX_Peptide_LFQ_DBPSN024_PA_11.raw	LSLLEEEFGYAAP	13	85	13	719.8569	2	50.21		1437.7026	-2.4	92 90 99 99 99 99 98 84 65 41 71 77 89	HCD
1	3113	HFX_Peptide_LFQ_DBPSN024_PA_11.raw	VKAH	4	85	4	227.6421	2	11.57	4.26E+05	453.27	-0.7	95 65 88 92	HCD
1	24182	HFX_Peptide_LFQ_DBPSN024_PA_11.raw	AGPAVRLLGP	10	85	10	475.792	2	32.45	2.47E+07	949.5709	-1.6	98 99 100 100 100 99 71 37 63 82	HCD
1	10421	HFX_Peptide_LFQ_DBPSN024_PA_11.raw	YPYRAP	6	85	6	383.6972	2	19.5	3.40E+06	765.3809	-1.5	66 76 79 90 98 99	HCD
1	3425	HFX_Peptide_LFQ_DBPSN024_PA_11.raw	GPVHFVGPGGPSGGAGRPATSS	22	85	22	650.3232	3	12.05	4.98E+05	1947.9551	-3.8	99 98 100 61 54 57 71 99 99 100 100 100 100 99 98 92 89 52 46 55 98 99	HCD
1	8844	HFX_Peptide_LFQ_DBPSN024_PA_11.raw	QGAGVDGVSDPTVK	14	84	14	665.3356	2	18.2	5.70E+05	1328.6572	-0.5	38 38 73 94 100 100 98 98 98 99 92 83 83 93	HCD
1	5164	HFX_Peptide_LFQ_DBPSN024_PA_11.raw	YNEASGGKYVRP	12	84	12	670.8328	2	14.45	1.46E+05	1339.6521	-0.7	96 96 100 100 99 89 41 49 86 88 82 91	HCD
1	26782	HFX_Peptide_LFQ_DBPSN024_PA_11.raw	AHGAPGFPQPHTP	13	84	13	657.3174	2	36.67	4.65E+06	1312.6311	-8.3	56 37 63 86 100 100 99 95 94 95 90 92 94	HCD
1	14980	HFX_Peptide_LFQ_DBPSN024_PA_11.raw	LPPRLP	6	84	6	346.7254	2	23.22	5.96E+05	691.438	-2.5	92 91 87 77 77 85	HCD
1	5063	HFX_Peptide_LFQ_DBPSN024_PA_11.raw	WGGPDKPEEKGAP	13	84	13	684.3328	2	14.32	5.46E+05	1366.6516	-0.5	65 79 84 90 96 94 52 71 95 92 92 94 97	HCD
1	17387	HFX_Peptide_LFQ_DBPSN024_PA_11.raw	PLAPLPPKGAP	11	84	11	529.3232	2	25.28	5.33E+06	1056.6331	-1.1	95 97 99 98 99 99 97 50 30 82 86	HCD
1	3488	HFX_Peptide_LFQ_DBPSN024_PA_11.raw	PGGFGWER	8	84	8	453.2144	2	12.14	2.76E+05	904.4191	-5.5	98 98 99 99 96 45 50 92	HCD
1	32641	HFX_Peptide_LFQ_DBPSN024_PA_11.raw	LTVKYYP	7	84	7	442.2539	2	48.1	2.62E+07	882.485	9.4	94 94 89 60 88 82 85	HCD
1	25002	HFX_Peptide_LFQ_DBPSN024_PA_11.raw	YLELLR	6	84	6	403.741	2	33.63	1.05E+06	805.4698	-2.9	93 93 93 86 79 63	HCD
1	4381	HFX_Peptide_LFQ_DBPSN024_PA_11.raw	PAPYRAP	7	84	7	386.2106	2	13.42	4.95E+05	770.4075	-1.1	80 95 86 79 71 90 92	HCD
1	43921	HFX_Peptide_LFQ_DBPSN024_PA_11.raw	QQAAVLEKL	9	84	9	500.2881	2	70.38	1.83E+06	998.576	-14.4	34 43 98 99 99 99 98 95 98	HCD
1	12445	HFX_Peptide_LFQ_DBPSN024_PA_11.raw	VGAPSYPKVP	10	84	10	507.7836	2	21.14	9.60E+06	1013.5545	-1.8	46 41 79 100 100 99 96 95 95 95	HCD
1	13790	HFX_Peptide_LFQ_DBPSN024_PA_11.raw	DGFDQLGR	8	84	8	454.2191	2	22.23	1.46E+06	906.4195	4.7	61 50 98 99 94 92 90 94	HCD
1	19738	HFX_Peptide_LFQ_DBPSN024_PA_11.raw	FYTP	4	84	4	527.2499	1	27.36	2.66E+06	526.2427	-0.3	80 75 92 92	HCD
1	14836	HFX_Peptide_LFQ_DBPSN024_PA_11.raw	LYLPR	5	84	5	331.2047	2	23.1	6.24E+05	660.3959	-1.6	89 88 89 82 74	HCD
1	12853	HFX_Peptide_LFQ_DBPSN024_PA_11.raw	LSPPTPETPR	10	84	10	547.795	2	21.48	1.61E+08	1093.5767	-1	69 85 100 100 99 95 96 57 50 95	HCD
1	15954	HFX_Peptide_LFQ_DBPSN024_PA_11.raw	PGTQPPTAPP	10	84	10	481.757	2	24.04	4.02E+06	961.4869	13.1	86 86 84 55 82 90 86 89 90 96	HCD
1	39992	HFX_Peptide_LFQ_DBPSN024_PA_11.raw	LSPEVNQANWARLLQLL	17	84	17	983.0482	2	63.06	1.13E+05	1964.0842	-1.2	85 91 100 100 100 98 96 95 84 24 30 52 87 99 99 100 100	HCD
1	13138	HFX_Peptide_LFQ_DBPSN024_PA_11.raw	GPWLPVAAP	9	84	9	454.253	2	21.7	3.20E+06	906.4963	-5.3	46 51 93 95 97 96 94 93 94	HCD
1	18872	HFX_Peptide_LFQ_DBPSN024_PA_11.raw	YAPSFK	6	84	6	356.6861	2	26.58	2.89E+07	711.3591	-2	57 62 96 97 97 97	HCD
1	7435	HFX_Peptide_LFQ_DBPSN024_PA_11.raw	LGPAGPEGPTAHFSP	15	84	15	717.8524	2	16.92		1433.6938	-2.5	98 99 100 100 100 100 100 100 98 71 57 27 43 85 92	HCD
1	42804	HFX_Peptide_LFQ_DBPSN024_PA_11.raw	RANFGVAPAP	10	84	10	500.268	2	68.23	1.39E+07	998.5297	-8.3	95 94 59 57 66 82 99 99 98 98	HCD
1	15183	HFX_Peptide_LFQ_DBPSN024_PA_11.raw	DGKQDANLLLH	11	84	11	612.3231	2	23.39	5.03E+05	1222.6306	0.8	90 80 86 91 95 50 46 93 99 100 100	HCD
1	40358	HFX_Peptide_LFQ_DBPSN024_PA_11.raw	PPFFPAPH	8	84	8	455.2339	2	63.83	3.10E+06	908.4544	-1.2	72 63 71 97 98 88 88 99	HCD
1	14799	HFX_Peptide_LFQ_DBPSN024_PA_11.raw	KKTH	4	84	4	257.1606	2	23.07	8.53E+05	512.3071	-0.9	81 73 95 89	HCD
1	9153	HFX_Peptide_LFQ_DBPSN024_PA_11.raw	VAVNGYAPR	9	84	9	473.7583	2	18.45	7.12E+05	945.5032	-1.2	92 92 95 65 55 91 92 82 95	HCD
1	21052	HFX_Peptide_LFQ_DBPSN024_PA_11.raw	YGVVFGVP	8	84	8	419.2283	2	28.66	2.75E+06	836.4432	-1.3	61 54 89 98 99 93 90 91	HCD
1	2990	HFX_Peptide_LFQ_DBPSN024_PA_11.raw	PLKP	4	84	4	227.6548	2	11.39	2.18E+05	453.2951	-0.2	80 78 91 89	HCD
1	13464	HFX_Peptide_LFQ_DBPSN024_PA_11.raw	KAPAPGPP	8	84	8	367.7132	2	21.97	2.37E+06	733.4122	-0.5	59 60 96 93 83 90 96 97	HCD
1	6550	HFX_Peptide_LFQ_DBPSN024_PA_11.raw	HSTGGPLPDGYEHH	14	84	14	752.3324	2	16.03		1502.6538	-2.4	68 85 98 95 95 94 97 98 97 40 34 90 93 99	HCD
1	9330	HFX_Peptide_LFQ_DBPSN024_PA_11.raw	FPQPHTPAGPQ	11	84	11	588.7927	2	18.6	1.46E+07	1175.5723	-1.2	92 87 92 95 96 98 97 70 35 78 88	HCD
1	33307	HFX_Peptide_LFQ_DBPSN024_PA_11.raw	QPLDLVRNVP	10	84	10	575.8314	2	49.47	3.20E+07	1149.6506	-2.1	94 99 100 100 100 99 56 37 75 85	HCD
1	9985	HFX_Peptide_LFQ_DBPSN024_PA_11.raw	YLPPPRPP	8	84	8	468.7737	2	19.14	9.02E+06	935.5228	10.7	99 99 99 97 61 46 82 92	HCD
1	11670	HFX_Peptide_LFQ_DBPSN024_PA_11.raw	VPGVRAAAP	9	84	9	419.2503	2	20.51	1.92E+06	836.4868	-1	99 99 99 98 76 54 51 88 95	HCD
1	9591	HFX_Peptide_LFQ_DBPSN024_PA_11.raw	KLTPAHVGP	9	84	9	460.2711	2	18.82	1.06E+06	918.5287	-1.1	99 99 99 91 60 52 76 92 91	HCD
1	19686	HFX_Peptide_LFQ_DBPSN024_PA_11.raw	PPFYPPAHR	9	84	9	541.2815	2	27.31	2.63E+07	1080.5505	-1.9	100 99 100 100 100 79 48 37 98	HCD
1	4791	HFX_Peptide_LFQ_DBPSN024_PA_11.raw	YPSGGCKTSFTAAP	14	84	14	693.8237	2	13.97	9.05E+05	1385.6284	3.2	100 99 100 99 98 75 71 85 80 33 46 97 99 99	HCD
1	11304	HFX_Peptide_LFQ_DBPSN024_PA_11.raw	LEQVFLGAP	9	84	9	487.2705	2	20.22	6.41E+06	972.528	-1.7	94 96 92 62 63 72 90 94 95	HCD
1	28668	HFX_Peptide_LFQ_DBPSN024_PA_11.raw	YSYPYHPVVP	10	84	10	611.3035	2	39.95	1.04E+07	1220.5867	4.7	70 74 98 92 87 78 77 81 90 95	HCD
1	18853	HFX_Peptide_LFQ_DBPSN024_PA_11.raw	WSDKPVHGYPDAP	13	84	13	734.846	2	26.56	3.69E+05	1467.6782	-0.5	35 57 72 68 79 99 99 100 94 92 100 100 100	HCD
1	24170	HFX_Peptide_LFQ_DBPSN024_PA_11.raw	FGPFDR	6	84	6	369.6814	2	32.43	2.37E+07	737.3496	-1.8	71 63 92 91 91 97	HCD
1	26621	HFX_Peptide_LFQ_DBPSN024_PA_11.raw	VGLTDLDAAP	10	84	10	486.2505	2	36.41	1.40E+06	970.4971	-10.8	94 90 71 63 73 77 90 93 95 94	HCD
1	8882	HFX_Peptide_LFQ_DBPSN024_PA_11.raw	SPSQPGFPR	9	84	9	486.7486	2	18.23	7.59E+06	971.4824	0.3	99 99 99 96 94 57 49 77 89	HCD
1	15924	HFX_Peptide_LFQ_DBPSN024_PA_11.raw	QPGFGGGAVSRTQ	13	84	13	631.3182	2	24.01	1.48E+06	1260.6211	0.6	97 100 100 100 100 100 99 98 83 67 34 30 88	HCD
1	12972	HFX_Peptide_LFQ_DBPSN024_PA_11.raw	MMAFKDPPP	9	84	9	517.245	2	21.57	1.53E+06	1032.4773	-1.8	46 51 95 90 87 96 96 98 98	HCD
1	37245	HFX_Peptide_LFQ_DBPSN024_PA_11.raw	VTAYP	5	84	5	550.2866	1	57.25		549.2798	-0.9	83 81 89 89 80	HCD
1	12446	HFX_Peptide_LFQ_DBPSN024_PA_11.raw	YGPYPGAHP	9	84	9	479.7236	2	21.14	7.74E+06	957.4344	-1.9	57 57 97 98 92 89 92 82 93	HCD
1	3421	HFX_Peptide_LFQ_DBPSN024_PA_11.raw	GPVGFHVPNPSGGAGRPTASS	21	84	21	650.3232	3	12.04	4.98E+05	1947.9551	-3.8	98 98 100 99 82 33 62 92 98 100 100 99 98 97 93 92 44 41 49 97 97	HCD
1	7005	HFX_Peptide_LFQ_DBPSN024_PA_11.raw	LLPDGR	6	84	6	335.697	2	16.5	3.13E+05	669.3809	-2.1	70 74 92 89 84 96	HCD
1	29042	HFX_Peptide_LFQ_DBPSN024_PA_11.raw	LDAAPF	6	84	6	633.3223	1	40.67	2.06E+06	632.317	-3	72 72 71 93 98 99	HCD
1	17206	HFX_Peptide_LFQ_DBPSN024_PA_11.raw	LASTKGAP	8	84	8	372.7157	2	25.12	1.16E+06	743.4177	-1.3	95 93 70 69 81 90 85 89	HCD
1	9809	HFX_Peptide_LFQ_DBPSN024_PA_11.raw	PPPTTCSLGK	10	84	10	500.7577	2	19	2.88E+06	999.5059	-5.1	100 100 98 75 54 50 67 99 99 100	HCD
1	8647	HFX_Peptide_LFQ_DBPSN024_PA_11.raw	GVDVDHY	7	84	7	402.679	2	18.03	2.30E+05	803.345	-2	49 63 99 98 97 87 95	HCD
1	6566	HFX_Peptide_LFQ_DBPSN024_PA_11.raw	ASYDNRYTQPE	11	84	11	672.2969	2	16.05	1.78E+06	1342.5789	0.3	66 79 99 99 89 51 77 84 91 93 98	HCD
1	12680	HFX_Peptide_LFQ_DBPSN024_PA_11.raw	FGDVLQSR	8	84	8	461.2419	2	21.33	1.42E+06	920.4716	-2.5	97 97 99 91 79 54 65 92	HCD
1	27400	HFX_Peptide_LFQ_DBPSN024_PA_11.raw	LGFPHSVYSVH	11	84	11	621.8151	2	37.69	5.90E+05	1241.6194	-3.1	96 98 100 99 96 99 96 54 43 55 90	HCD
1	15380	HFX_Peptide_LFQ_DBPSN024_PA_11.raw	KAVPGYR	7	84	7	395.7314	2	23.55	8.43E+06	789.4497	-1.7	63 71 98 98 76 82 99	HCD
1	9252	HFX_Peptide_LFQ_DBPSN024_PA_11.raw	YSVHPGTP	8	84	8	429.2106	2	18.54	1.17E+07	856.4079	-1.4	88 57 73 93 95 87 85 93	HCD
1	43926	HFX_Peptide_LFQ_DBPSN024_PA_11.raw	EPTAVLEKL	9	84	9	500.2884	2	70.39	1.83E+06	998.5648	-2.5	57 35 71 100 100 100 99 97 97	HCD
1	13960	HFX_Peptide_LFQ_DBPSN024_PA_11.raw	TLVFGR	6	84	6	346.7072	2	22.37	2.53E+07	691.4017	-2.6	59 66 96 94 93 97	HCD
1	3578	HFX_Peptide_LFQ_DBPSN024_PA_11.raw	GPVFHVGPGGPSGGAGRPATSSD	23	84	23	688.6688	3	12.27	4.06E+05	2062.9819	1.3	99 97 98 68 38 59 72 98 97 99 100 100 100 99 98 85 79 52 48 54 96 99 99	HCD
1	29489	HFX_Peptide_LFQ_DBPSN024_PA_11.raw	PAGQNFGPRWGAP	13	84	13	677.8339	2	41.5	1.10E+06	1353.6577	-3.3	92 94 96 94 93 90 48 46 88 83 83 90 95	HCD
1	13018	HFX_Peptide_LFQ_DBPSN024_PA_11.raw	NFGPYAPR	8	84	8	461.2319	2	21.61	3.16E+07	920.4504	-1.2	75 40 59 98 99 100 100 100	HCD
1	15974	HFX_Peptide_LFQ_DBPSN024_PA_11.raw	CHLLR	5	84	5	321.18	2	24.06	7.13E+05	640.3479	-3.8	61 61 100 100 99	HCD
1	40208	HFX_Peptide_LFQ_DBPSN024_PA_11.raw	ADLLAYLEQSTK	12	84	12	676.3574	2	63.52	5.68E+05	1350.7031	-2.1	59 72 99 100 100 100 100 99 92 48 46 94	HCD
1	40461	HFX_Peptide_LFQ_DBPSN024_PA_11.raw	VPAGDLLGPSFNHP	14	84	14	710.8629	2	64.04	3.47E+05	1419.7146	-2.4	68 55 61 59 87 99 100 99 95 91 92 90 84 95	HCD
1	11341	HFX_Peptide_LFQ_DBPSN024_PA_11.raw	LDYPYAPR	8	84	8	497.7584	2	20.25	1.11E+07	993.4919	10.4	43 63 97 97 96 92 87 95	HCD
1	16436	HFX_Peptide_LFQ_DBPSN024_PA_11.raw	PLTAAPVAAP	10	84	10	454.2697	2	24.46	7.53E+04	906.5174	8.2	96 93 98 95 82 44 74 77 88 92	HCD
1	7120	HFX_Peptide_LFQ_DBPSN024_PA_11.raw	LGPAGPEGHASK	12	84	12	560.7902	2	16.62	5.56E+06	1119.5671	-1.2	99 100 100 100 100 99 99 98 45 39 38 90	HCD
1	20013	HFX_Peptide_LFQ_DBPSN024_PA_11.raw	EFDLRP	6	84	6	388.7052	2	27.64		775.3864	12.1	74 61 97 94 88 89	HCD
1	6300	HFX_Peptide_LFQ_DBPSN024_PA_11.raw	LTTDYDPHGAP	11	84	11	593.7697	2	15.76		1185.5303	-4.7	60 68 95 91 95 92 88 74 82 86 91	HCD
1	40610	HFX_Peptide_LFQ_DBPSN024_PA_11.raw	LADFPDKSSGWPYGK	15	84	15	834.4102	2	64.34	1.92E+05	1666.7991	4.1	45 44 95 98 95 68 54 95 96 91 95 96 96 94 97	HCD
1	15071	HFX_Peptide_LFQ_DBPSN024_PA_11.raw	LLQKNTGVP	9	84	9	485.2892	2	23.3	6.21E+06	968.5655	-1.7	100 100 96 91 67 71 48 91 92	HCD
1	19663	HFX_Peptide_LFQ_DBPSN024_PA_11.raw	PFPPAHR	7	84	7	411.2222	2	27.29		820.4344	-5.5	40 66 99 99 97 90 95	HCD
1	14087	HFX_Peptide_LFQ_DBPSN024_PA_11.raw	LNPLGPELH	9	84	9	495.2729	2	22.48	9.71E+05	988.5341	-2.8	29 39 98 99 99 98 99 98 96	HCD
1	33929	HFX_Peptide_LFQ_DBPSN024_PA_11.raw	LADFLATQPEYR	12	84	12	712.3624	2	50.67	2.30E+06	1422.7144	-2.8	78 77 100 100 100 100 98 93 46 68 68 79	HCD
1	2092	HFX_Peptide_LFQ_DBPSN024_PA_11.raw	PVAR	4	84	4	221.6425	2	9.88		441.27	1.3	84 74 89 88	HCD
1	5978	HFX_Peptide_LFQ_DBPSN024_PA_11.raw	SPGGGSVQPGGGTGGPSPS	19	84	19	770.3541	2	15.41	1.12E+06	1538.696	-1.6	34 34 62 82 86 77 79 91 97 97 99 96 99 99 99 98 97 76 86	HCD
1	11651	HFX_Peptide_LFQ_DBPSN024_PA_11.raw	VPNYKYPR	8	84	8	518.7817	2	20.5	8.03E+05	1035.55	-1.2	93 90 86 89 84 79 66 82	HCD
1	31675	HFX_Peptide_LFQ_DBPSN024_PA_11.raw	LNFLATQWVYP	11	83	11	676.3525	2	46.15		1350.6973	-5.1	38 40 98 99 99 99 96 91 90 79 92	HCD
1	24492	HFX_Peptide_LFQ_DBPSN024_PA_11.raw	QPAVVARAAPLGP	13	83	13	623.8671	2	32.87	3.99E+06	1245.7192	0.4	54 65 95 99 99 99 99 98 74 43 83 84 95	HCD
1	3320	HFX_Peptide_LFQ_DBPSN024_PA_11.raw	LEAE	4	83	4	461.2232	1	11.9	6.47E+05	460.2169	-2.1	88 76 81 89	HCD
1	9334	HFX_Peptide_LFQ_DBPSN024_PA_11.raw	TTHPVDTKPR	10	83	10	576.3044	2	18.61	6.35E+05	1150.6094	-13.1	59 57 62 99 99 98 94 90 85 93	HCD
1	2126	HFX_Peptide_LFQ_DBPSN024_PA_11.raw	FGGVCAAP	8	83	8	361.172	2	9.91		720.3265	4	99 97 97 75 50 80 81 88	HCD
1	44146	HFX_Peptide_LFQ_DBPSN024_PA_11.raw	DLVTDLGLFR	10	83	10	574.8172	2	70.82	2.72E+05	1147.6238	-3.4	61 65 99 98 96 93 68 82 82 91	HCD
1	11551	HFX_Peptide_LFQ_DBPSN024_PA_11.raw	PYLAPEPR	8	83	8	471.7557	2	20.42	1.80E+06	941.497	-0.2	96 98 99 98 66 61 65 86	HCD
1	6708	HFX_Peptide_LFQ_DBPSN024_PA_11.raw	PGPPPPHAKGAP	12	83	12	561.8057	2	16.2	3.66E+06	1121.5981	-1.2	82 99 100 100 100 98 45 51 54 89 92 94	HCD
1	9970	HFX_Peptide_LFQ_DBPSN024_PA_11.raw	EVPLHDQRVP	10	83	10	595.319	2	19.13	6.98E+05	1188.625	-1.4	85 82 98 96 93 97 79 63 63 79	HCD
1	21413	HFX_Peptide_LFQ_DBPSN024_PA_11.raw	VTKHPPGVP	9	83	9	466.2732	2	29.06	5.40E+05	930.5287	3.4	83 54 68 94 97 92 86 87 91	HCD
1	6831	HFX_Peptide_LFQ_DBPSN024_PA_11.raw	DSGPAPPHAAAP	12	83	12	544.2549	2	16.32	5.50E+06	1086.5093	-12.9	52 45 62 98 99 99 98 75 87 98 96 95	HCD
1	14256	HFX_Peptide_LFQ_DBPSN024_PA_11.raw	KVSPPAPPQPVP	12	83	12	607.35	2	22.62	3.79E+06	1212.6865	-0.9	94 85 80 83 95 74 72 65 56 98 99 100	HCD
1	40204	HFX_Peptide_LFQ_DBPSN024_PA_11.raw	YYPLDLVAARAP	12	83	12	674.8645	2	63.51	1.73E+06	1347.7185	-3	46 74 100 100 100 100 100 99 69 44 82 90	HCD
1	26901	HFX_Peptide_LFQ_DBPSN024_PA_11.raw	PVEGAP	6	83	6	569.2919	1	36.86	3.35E+06	568.2856	-1.8	90 71 98 59 90 93	HCD
1	17945	HFX_Peptide_LFQ_DBPSN024_PA_11.raw	VSPTPGSAVCDKPVH	15	83	15	747.3735	2	25.76	1.48E+06	1492.7344	-1.2	100 100 100 100 100 100 100 60 40 48 59 52 94 100 100	HCD
1	3662	HFX_Peptide_LFQ_DBPSN024_PA_11.raw	TDPEVAR	7	83	7	394.2	2	12.38	5.01E+05	786.3871	-2	51 72 98 98 90 85 90	HCD
1	36120	HFX_Peptide_LFQ_DBPSN024_PA_11.raw	LPTPLPARGLQ	11	83	11	581.8508	2	55.04	2.04E+06	1161.687	0	92 92 99 99 99 95 61 52 51 89 89	HCD
1	22051	HFX_Peptide_LFQ_DBPSN024_PA_11.raw	YPNGQEVPHLPAP	13	83	13	709.8552	2	29.78	2.57E+06	1417.699	-2.3	98 96 95 89 92 99 97 57 32 52 87 94 97	HCD
1	12243	HFX_Peptide_LFQ_DBPSN024_PA_11.raw	LDPNEVVK	8	83	8	457.2528	2	20.97	1.30E+06	912.4916	-0.6	94 94 94 83 54 54 96 99	HCD
1	6336	HFX_Peptide_LFQ_DBPSN024_PA_11.raw	YPQPKVGPQ	9	83	9	507.2736	2	15.8	1.36E+07	1012.5341	-1.5	98 97 97 96 95 55 41 79 93	HCD
1	6181	HFX_Peptide_LFQ_DBPSN024_PA_11.raw	QGPSGGRMSVGEAGPS	16	83	16	737.3396	2	15.63	5.77E+05	1472.6677	-2.1	86 92 96 99 99 97 95 44 29 27 82 95 97 100 99 99	HCD
1	30794	HFX_Peptide_LFQ_DBPSN024_PA_11.raw	PEGAVP	6	83	6	569.2924	1	44.28	1.34E+06	568.2856	-1	61 85 77 88 92 98	HCD
1	27018	HFX_Peptide_LFQ_DBPSN024_PA_11.raw	FEMPPVP	7	83	7	408.6978	2	37.06	1.46E+05	815.3887	-9.4	74 63 60 95 97 98 97	HCD
1	31429	HFX_Peptide_LFQ_DBPSN024_PA_11.raw	DWSAFPPR	8	83	8	488.2373	2	45.65	1.11E+07	974.461	-1	50 44 97 99 99 95 92 91	HCD
1	15645	HFX_Peptide_LFQ_DBPSN024_PA_11.raw	LLLRP	5	83	5	306.2155	2	23.78	1.12E+06	610.4166	-0.3	67 86 90 87 87	HCD
1	34862	HFX_Peptide_LFQ_DBPSN024_PA_11.raw	WFVDP	5	83	5	663.3056	1	52.48	1.95E+06	662.3064	-12.2	66 66 96 97 93	HCD
1	17204	HFX_Peptide_LFQ_DBPSN024_PA_11.raw	GVDVDHF	7	83	7	394.6817	2	25.12	2.15E+07	787.35	-1.4	65 70 93 87 96 79 93	HCD
1	2178	HFX_Peptide_LFQ_DBPSN024_PA_11.raw	CHHPGPQ	7	83	7	388.1706	2	9.98		774.3231	4.5	85 46 71 97 96 95 92	HCD
1	21536	HFX_Peptide_LFQ_DBPSN024_PA_11.raw	YPNPDPLK	8	83	8	472.2484	2	29.19	3.18E+06	942.481	1.3	98 95 57 43 95 90 93 96	HCD
1	8064	HFX_Peptide_LFQ_DBPSN024_PA_11.raw	HTPVPHTLP	9	83	9	499.7745	2	17.52	3.86E+05	997.5345	0	84 94 83 86 70 49 93 95 95	HCD
1	34767	HFX_Peptide_LFQ_DBPSN024_PA_11.raw	LGGFPAP	7	83	7	658.3539	1	52.29	6.88E+05	657.3486	-2.9	87 88 88 84 71 78 88	HCD
1	28912	HFX_Peptide_LFQ_DBPSN024_PA_11.raw	HEGPAP	6	83	6	607.2855	1	40.42	5.97E+06	606.2761	3.5	39 78 98 97 94 95	HCD
1	2198	HFX_Peptide_LFQ_DBPSN024_PA_11.raw	VHGY	4	83	4	238.1185	2	10.01	4.88E+06	474.2227	-0.4	98 79 78 79	HCD
1	9657	HFX_Peptide_LFQ_DBPSN024_PA_11.raw	VQVNNPGHAV	10	83	10	517.7721	2	18.88	3.05E+07	1033.5305	-0.9	37 61 100 98 96 93 94 90 79 88	HCD
1	12348	HFX_Peptide_LFQ_DBPSN024_PA_11.raw	EGYYPYK	7	83	7	460.2194	2	21.06	2.11E+05	918.4123	12.9	66 49 95 94 90 93 96	HCD
1	13266	HFX_Peptide_LFQ_DBPSN024_PA_11.raw	LSVEVWPAGP	10	83	10	527.7788	2	21.81	9.52E+05	1053.5496	-6.2	89 91 100 100 96 48 38 88 90 95	HCD
1	38370	HFX_Peptide_LFQ_DBPSN024_PA_11.raw	TLGLF	5	83	5	550.323	1	59.6	8.47E+05	549.3162	-0.9	61 66 92 99 99	HCD
1	14330	HFX_Peptide_LFQ_DBPSN024_PA_11.raw	TGLPPTPETPR	11	83	11	583.3134	2	22.68	9.00E+06	1164.6138	-1.3	44 38 93 99 100 99 97 97 88 71 90	HCD
1	4317	HFX_Peptide_LFQ_DBPSN024_PA_11.raw	AEPLNPK	7	83	7	384.7151	2	13.33	4.56E+06	767.4177	-2.6	76 86 97 95 82 62 85	HCD
1	34238	HFX_Peptide_LFQ_DBPSN024_PA_11.raw	WGFPPAH	7	83	7	406.1967	2	51.26	1.12E+07	810.3813	-3	51 52 98 98 94 95 95	HCD
1	26956	HFX_Peptide_LFQ_DBPSN024_PA_11.raw	LEELPMVLVP	10	83	10	570.3226	2	36.96	8.87E+06	1138.6309	-0.2	93 98 100 99 91 79 55 49 81 89	HCD
1	41244	HFX_Peptide_LFQ_DBPSN024_PA_11.raw	LDKNQ	5	83	5	617.3278	1	65.54	1.86E+06	616.3181	3.9	84 89 89 62 92	HCD
1	10853	HFX_Peptide_LFQ_DBPSN024_PA_11.raw	LSFQADEDR	9	83	9	540.7493	2	19.85	9.24E+05	1079.4883	-3.9	97 98 99 91 30 46 94 98 97	HCD
1	12949	HFX_Peptide_LFQ_DBPSN024_PA_11.raw	LPLRP	5	83	5	298.1998	2	21.55		594.3853	-0.5	86 85 89 79 77	HCD
1	16300	HFX_Peptide_LFQ_DBPSN024_PA_11.raw	CHLLR	5	83	5	321.186	2	24.34	2.07E+06	640.3479	14.8	60 59 99 100 99	HCD
1	12947	HFX_Peptide_LFQ_DBPSN024_PA_11.raw	PGFPQPHTAGPGAP	14	83	14	665.83	2	21.55	2.92E+07	1329.6465	-0.8	86 89 99 79 56 76 71 94 70 63 93 95 96 97	HCD
1	32713	HFX_Peptide_LFQ_DBPSN024_PA_11.raw	DVYP	4	83	4	493.2278	1	48.25	9.10E+06	492.222	-3	90 60 92 91	HCD
1	8962	HFX_Peptide_LFQ_DBPSN024_PA_11.raw	PTCSPTTPPPHR	12	83	12	645.8146	2	18.3	8.42E+06	1289.6187	-3	32 41 63 90 100 100 100 100 99 91 83 97	HCD
1	18973	HFX_Peptide_LFQ_DBPSN024_PA_11.raw	RDEHFP	6	83	6	400.6822	2	26.67	4.22E+05	799.3613	-14.4	88 90 92 62 78 87	HCD
1	31840	HFX_Peptide_LFQ_DBPSN024_PA_11.raw	LNPPFAA	7	83	7	365.1996	2	46.5	6.10E+06	728.3857	-1.5	38 55 99 99 99 95 97	HCD
1	43508	HFX_Peptide_LFQ_DBPSN024_PA_11.raw	TPPEEDLPLP	10	83	10	554.2844	2	69.58	7.26E+05	1106.5496	4.3	66 63 88 66 73 91 94 94 98 97	HCD
1	23579	HFX_Peptide_LFQ_DBPSN024_PA_11.raw	FGPFDR	6	83	6	369.6813	2	31.61	2.37E+07	737.3496	-2.2	63 59 93 92 95 96	HCD
1	3974	HFX_Peptide_LFQ_DBPSN024_PA_11.raw	VKLP	4	83	4	228.6624	2	12.84	5.46E+05	455.3107	-1.1	85 72 91 85	HCD
1	8509	HFX_Peptide_LFQ_DBPSN024_PA_11.raw	VGYPFPPGAP	10	83	10	501.2558	2	17.92	4.52E+06	1000.5018	-4.7	66 71 99 96 63 59 93 91 94 97	HCD
1	6983	HFX_Peptide_LFQ_DBPSN024_PA_11.raw	GPSGPSGGFSREGAGP	16	83	16	708.8293	2	16.48		1415.6428	0.9	95 98 99 100 100 100 100 98 97 61 38 55 43 79 77 90	HCD
1	30460	HFX_Peptide_LFQ_DBPSN024_PA_11.raw	QPLDLRQLAP	10	83	10	575.8331	2	43.54	2.48E+06	1149.6506	0.9	88 96 99 98 94 39 40 89 92 95	HCD
1	8617	HFX_Peptide_LFQ_DBPSN024_PA_11.raw	YGDDGQYRGEGV	12	83	12	658.2798	2	18.01	2.01E+06	1314.5476	-2	100 100 100 100 99 96 96 54 32 54 70 96	HCD
1	10000	HFX_Peptide_LFQ_DBPSN024_PA_11.raw	LLPERAP	7	83	7	398.239	2	19.16	2.01E+06	794.465	-2	95 95 84 84 66 77 82	HCD
1	4088	HFX_Peptide_LFQ_DBPSN024_PA_11.raw	GPVGFHVPGGPSGGARGTAP	20	83	20	592.3028	3	13	1.12E+06	1773.8911	-2.6	98 99 100 99 80 55 77 95 98 99 100 99 96 82 74 49 21 67 82 90	HCD
1	13881	HFX_Peptide_LFQ_DBPSN024_PA_11.raw	LSYHPAVP	8	83	8	442.2362	2	22.31	1.33E+08	882.4599	-2.2	96 65 57 49 99 99 99 99	HCD
1	11837	HFX_Peptide_LFQ_DBPSN024_PA_11.raw	PPVDGLR	7	83	7	377.2159	2	20.65	8.46E+05	752.418	-0.9	97 93 92 61 46 95 95	HCD
1	9297	HFX_Peptide_LFQ_DBPSN024_PA_11.raw	LLPPSRP	7	83	7	390.2412	2	18.58	8.39E+06	778.4701	-2.9	99 99 100 94 73 35 79	HCD
1	3041	HFX_Peptide_LFQ_DBPSN024_PA_11.raw	LPKPQ	5	83	5	291.6836	2	11.47	2.74E+05	581.3537	-1.7	93 88 88 70 76	HCD
1	5370	HFX_Peptide_LFQ_DBPSN024_PA_11.raw	KYPVYPK	7	83	7	447.7567	2	14.7	7.25E+05	893.501	-2.6	99 96 57 51 91 89 95	HCD
1	13469	HFX_Peptide_LFQ_DBPSN024_PA_11.raw	YGGGLTFGAP	10	83	10	470.2376	2	21.97	3.11E+06	938.4498	11.6	90 92 94 68 88 61 63 89 90 92	HCD
1	16512	HFX_Peptide_LFQ_DBPSN024_PA_11.raw	YPRSLFGAP	9	83	9	504.2686	2	24.52	1.58E+05	1006.5236	-0.8	93 91 79 79 59 75 88 90 93	HCD
1	12145	HFX_Peptide_LFQ_DBPSN024_PA_11.raw	EYDESGPGLVH	11	83	11	601.7686	2	20.9	2.35E+06	1201.5251	-2.2	94 94 100 100 100 99 92 50 54 65 65	HCD
1	8401	HFX_Peptide_LFQ_DBPSN024_PA_11.raw	YPVHGPP	7	83	7	383.6977	2	17.82	6.52E+07	765.3809	-0.1	98 95 71 39 88 92 97	HCD
1	11675	HFX_Peptide_LFQ_DBPSN024_PA_11.raw	LEQYPVPK	8	83	8	487.2704	2	20.52	6.41E+06	972.528	-1.9	88 92 90 92 48 61 94 97	HCD
1	2329	HFX_Peptide_LFQ_DBPSN024_PA_11.raw	PYPR	4	83	4	266.6469	2	10.25	1.78E+05	531.2805	-2.5	86 76 85 84	HCD
1	15277	HFX_Peptide_LFQ_DBPSN024_PA_11.raw	VDVLFHK	7	83	7	429.2506	2	23.47	4.97E+05	856.4807	7	51 66 94 95 93 85 97	HCD
1	9192	HFX_Peptide_LFQ_DBPSN024_PA_11.raw	PGGGFPAAELPNSP	14	83	14	655.815	2	18.49	1.20E+03	1309.6301	-11.2	51 45 76 73 88 80 89 92 94 96 95 93 93 94	HCD
1	28955	HFX_Peptide_LFQ_DBPSN024_PA_11.raw	LGGLPCYAVP	10	83	10	495.2555	2	40.5	1.51E+06	988.5052	-8.9	94 92 72 78 92 72 79 74 84 91	HCD
1	8871	HFX_Peptide_LFQ_DBPSN024_PA_11.raw	YGGDDQGYHADAV	13	83	13	684.2803	2	18.22	6.21E+05	1366.5425	2.7	100 100 100 100 100 61 45 95 84 41 57 96 98	HCD
1	10426	HFX_Peptide_LFQ_DBPSN024_PA_11.raw	RPPGVYPPESQ	11	83	11	613.8115	2	19.5	5.56E+06	1225.6091	-0.5	79 61 57 49 71 99 100 99 98 100 99	HCD
1	2187	HFX_Peptide_LFQ_DBPSN024_PA_11.raw	TSPPHRPPQ	9	83	9	508.7674	2	9.99	2.01E+05	1015.5199	0.4	96 97 100 99 96 61 35 70 90	HCD
1	30622	HFX_Peptide_LFQ_DBPSN024_PA_11.raw	PLDLAARAVP	10	83	10	511.8043	2	43.88	4.71E+05	1021.592	1.9	96 98 99 97 78 61 46 78 84 92	HCD
1	16586	HFX_Peptide_LFQ_DBPSN024_PA_11.raw	VAPLEPR	7	83	7	391.231	2	24.59	8.90E+05	780.4493	-2.5	50 61 97 97 97 92 85	HCD
1	20193	HFX_Peptide_LFQ_DBPSN024_PA_11.raw	PYAAAPNFP	9	83	9	474.2337	2	27.81	2.16E+06	946.4548	-2.2	56 62 89 99 99 94 75 78 91	HCD
1	18002	HFX_Peptide_LFQ_DBPSN024_PA_11.raw	EAPELHPPK	9	82	9	509.2707	2	25.81	1.94E+06	1016.5291	-2.2	45 48 67 98 97 96 98 97 98	HCD
1	15813	HFX_Peptide_LFQ_DBPSN024_PA_11.raw	AAPALLPR	8	82	8	404.7555	2	23.92	3.32E+05	807.4966	-0.3	41 49 96 99 99 96 90 92	HCD
1	19495	HFX_Peptide_LFQ_DBPSN024_PA_11.raw	YAPSFK	6	82	6	356.6865	2	27.14	2.89E+07	711.3591	-1	48 57 98 98 98 98	HCD
1	5532	HFX_Peptide_LFQ_DBPSN024_PA_11.raw	PLAALSP	7	82	7	334.7018	2	14.9		667.3904	-2.1	85 88 81 77 68 86 94	HCD
1	27672	HFX_Peptide_LFQ_DBPSN024_PA_11.raw	LGPVAKHLYP	10	82	10	547.8203	2	38.16	7.88E+06	1093.6284	-2.1	55 59 96 98 95 88 76 78 89 95	HCD
1	14969	HFX_Peptide_LFQ_DBPSN024_PA_11.raw	SHFNRPK	7	82	7	443.2361	2	23.21	2.76E+05	884.4617	-4.6	60 48 97 93 93 92 96	HCD
1	2301	HFX_Peptide_LFQ_DBPSN024_PA_11.raw	HDTPEVAH	8	82	8	453.2086	2	10.18		904.4039	-1.2	94 97 93 37 59 82 99 100	HCD
1	23401	HFX_Peptide_LFQ_DBPSN024_PA_11.raw	LFADPYAP	8	82	8	447.2222	2	31.37		892.433	-3.5	54 59 79 93 95 93 93 96	HCD
1	13007	HFX_Peptide_LFQ_DBPSN024_PA_11.raw	GFAGEEAPR	9	82	9	467.2246	2	21.6	2.08E+06	932.4351	-0.5	69 81 99 92 65 68 93 86 92	HCD
1	12565	HFX_Peptide_LFQ_DBPSN024_PA_11.raw	AVDDLAQR	8	82	8	444.2323	2	21.23	3.09E+06	886.4508	-0.8	48 52 98 99 98 92 83 92	HCD
1	18091	HFX_Peptide_LFQ_DBPSN024_PA_11.raw	EPAELHPPK	9	82	9	509.2712	2	25.88	1.94E+06	1016.5291	-1.1	37 38 78 99 99 100 99 97 98	HCD
1	7426	HFX_Peptide_LFQ_DBPSN024_PA_11.raw	QGGFPSLMGPGSP	13	82	13	616.2918	2	16.91	5.10E+05	1230.5703	-1	79 75 60 92 97 93 60 50 76 98 97 98 99	HCD
1	40354	HFX_Peptide_LFQ_DBPSN024_PA_11.raw	YNGPPFFPPAH	11	82	11	622.303	2	63.83	9.19E+06	1242.582	7.5	29 37 65 99 97 97 99 97 94 97 98	HCD
1	18554	HFX_Peptide_LFQ_DBPSN024_PA_11.raw	LTYPYV	6	82	6	378.2022	2	26.28	1.50E+07	754.3901	-0.4	56 63 79 98 99 100	HCD
1	12733	HFX_Peptide_LFQ_DBPSN024_PA_11.raw	VVAPGALRAP	10	82	10	475.7921	2	21.38	6.69E+07	949.5709	-1.3	99 99 100 99 93 89 52 30 76 89	HCD
1	31277	HFX_Peptide_LFQ_DBPSN024_PA_11.raw	LDLKCAPLTDY	11	82	11	626.3165	2	45.3		1250.6216	-2.6	94 97 98 65 49 54 92 82 79 99 100	HCD
1	10459	HFX_Peptide_LFQ_DBPSN024_PA_11.raw	ALEHPEVTLR	10	82	10	582.8209	2	19.53	4.73E+06	1163.6299	-2.2	86 92 100 100 97 93 41 37 87 92	HCD
1	36944	HFX_Peptide_LFQ_DBPSN024_PA_11.raw	RPPFFPHVP	9	82	9	547.2958	2	56.71	1.34E+06	1092.5869	-9.1	86 82 61 70 88 86 80 93 95	HCD
1	27474	HFX_Peptide_LFQ_DBPSN024_PA_11.raw	YGPFDRLP	8	82	8	482.7473	2	37.82	5.16E+06	963.4814	-1.5	45 43 93 97 97 95 96 94	HCD
1	2998	HFX_Peptide_LFQ_DBPSN024_PA_11.raw	PSHYDPT	7	82	7	408.6787	2	11.41	2.81E+05	815.345	-2.5	67 65 66 90 95 97 98	HCD
1	27745	HFX_Peptide_LFQ_DBPSN024_PA_11.raw	PPFFPAHPR	9	82	9	533.2842	2	38.29	1.53E+07	1064.5554	-1.5	100 99 100 100 99 67 33 50 96	HCD
1	40467	HFX_Peptide_LFQ_DBPSN024_PA_11.raw	NGPPFFRHPAP	11	82	11	618.8106	2	64.05	4.56E+04	1235.6199	-10.7	52 56 93 82 82 91 90 81 87 95 97	HCD
1	14157	HFX_Peptide_LFQ_DBPSN024_PA_11.raw	PGFPGAPQQPPHPQ	14	82	14	727.8612	2	22.54	8.81E+06	1453.7102	-1.6	98 98 100 97 85 83 88 71 29 37 81 89 100 100	HCD
1	34300	HFX_Peptide_LFQ_DBPSN024_PA_11.raw	EDVPPHLF	8	82	8	477.2346	2	51.4	2.20E+06	952.4654	-11.4	89 89 94 98 82 50 69 89	HCD
1	19613	HFX_Peptide_LFQ_DBPSN024_PA_11.raw	FPDFR	5	82	5	341.1706	2	27.24	4.45E+06	680.3282	-2.2	96 89 74 62 92	HCD
1	11095	HFX_Peptide_LFQ_DBPSN024_PA_11.raw	TCPPTVASSVH	11	82	11	549.7631	2	20.05	2.66E+06	1097.5176	-5.4	90 91 99 99 99 74 81 54 52 87 79	HCD
1	15743	HFX_Peptide_LFQ_DBPSN024_PA_11.raw	ALVELEEHAPK	11	82	11	618.3344	2	23.86	2.75E+05	1234.6558	-1.3	90 93 100 100 99 99 98 43 34 66 87	HCD
1	35371	HFX_Peptide_LFQ_DBPSN024_PA_11.raw	PLVLEPKLP	9	82	9	503.3192	2	53.57	6.04E+06	1004.627	-3.1	90 93 96 92 61 43 86 88 92	HCD
1	43009	HFX_Peptide_LFQ_DBPSN024_PA_11.raw	SSPPFFHPAP	10	82	10	542.2697	2	68.62	2.79E+05	1082.5186	5.7	65 68 94 72 74 96 89 86 90 90	HCD
1	18580	HFX_Peptide_LFQ_DBPSN024_PA_11.raw	TAPCGGGAHGGVP	13	82	13	540.745	2	26.31	8.92E+05	1079.4817	-5.8	38 43 55 87 100 100 100 99 93 85 88 92 94	HCD
1	24929	HFX_Peptide_LFQ_DBPSN024_PA_11.raw	TTPAKVLGLP	10	82	10	498.8073	2	33.52	2.59E+07	995.6015	-1.6	91 80 86 57 62 91 89 83 90 93	HCD
1	30425	HFX_Peptide_LFQ_DBPSN024_PA_11.raw	DWSAFPRP	8	82	8	488.2374	2	43.47	3.10E+07	974.461	-0.7	46 40 97 99 99 95 92 92	HCD
1	21206	HFX_Peptide_LFQ_DBPSN024_PA_11.raw	KAYEEPLHAKNQ	12	82	12	714.3568	2	28.82	8.02E+05	1426.7205	-15.1	83 81 99 100 100 98 98 93 89 44 22 82	HCD
1	11216	HFX_Peptide_LFQ_DBPSN024_PA_11.raw	YGAPGFNQR	9	82	9	505.2453	2	20.15	2.36E+07	1008.4777	-1.7	99 99 100 100 99 98 35 25 87	HCD
1	21610	HFX_Peptide_LFQ_DBPSN024_PA_11.raw	AVGYPAHPPGVP	12	82	12	581.305	2	29.27	1.68E+07	1160.5979	-2.1	41 49 84 100 100 99 89 90 82 76 85 94	HCD
1	30049	HFX_Peptide_LFQ_DBPSN024_PA_11.raw	AELLKPVRMVAP	12	82	12	662.3929	2	42.66	1.08E+06	1322.7744	-2.4	94 97 100 100 100 96 54 43 65 78 75 89	HCD
1	24532	HFX_Peptide_LFQ_DBPSN024_PA_11.raw	LYPAGFHTTPPP	12	82	12	649.3404	2	32.92	1.10E+06	1296.6501	12.4	95 95 99 100 88 82 68 44 41 83 95 98	HCD
1	21683	HFX_Peptide_LFQ_DBPSN024_PA_11.raw	APAVVAKNLAVH	12	82	12	595.3553	2	29.35	1.18E+07	1188.6978	-1.5	93 97 100 100 100 99 85 46 35 48 93 94	HCD
1	14698	HFX_Peptide_LFQ_DBPSN024_PA_11.raw	VSDPVNFGR	9	82	9	495.7531	2	22.99	7.78E+06	989.493	-1.3	99 100 100 99 96 86 38 32 92	HCD
1	5529	HFX_Peptide_LFQ_DBPSN024_PA_11.raw	YEYVDHTHVSP	11	82	11	673.8085	2	14.89		1345.5938	6.4	93 94 54 49 85 57 83 98 99 97 97	HCD
1	28554	HFX_Peptide_LFQ_DBPSN024_PA_11.raw	AAPDFNNPVP	10	82	10	521.2536	2	39.74	3.53E+06	1040.4927	0	93 95 98 97 90 44 39 81 92 95	HCD
1	10503	HFX_Peptide_LFQ_DBPSN024_PA_11.raw	NPSGGPSGRGPGGFSP	16	82	16	714.334	2	19.57	3.40E+05	1426.6589	-3.8	89 93 98 100 100 98 94 81 56 60 60 61 55 78 97 97	HCD
1	14620	HFX_Peptide_LFQ_DBPSN024_PA_11.raw	LAHGVFVLV	9	82	9	477.79	2	22.92	5.04E+05	953.5698	-4.6	99 96 49 52 72 81 93 99 100	HCD
1	8463	HFX_Peptide_LFQ_DBPSN024_PA_11.raw	GPSGGPSTGRGPYGSP	16	82	16	715.8306	2	17.87	7.97E+05	1429.6584	-8.3	88 95 100 100 100 99 97 97 74 81 46 56 33 54 98 99	HCD
1	14544	HFX_Peptide_LFQ_DBPSN024_PA_11.raw	PYYRLAP	7	82	7	440.241	2	22.86	1.09E+06	878.465	2.8	93 91 95 62 59 87 89	HCD
1	28144	HFX_Peptide_LFQ_DBPSN024_PA_11.raw	RHGFFPPAPVP	11	82	11	407.8882	3	38.98	6.60E+07	1220.6455	-2.2	77 31 57 94 96 93 95 96 78 95 94	HCD
1	27528	HFX_Peptide_LFQ_DBPSN024_PA_11.raw	DVTLP	5	82	5	544.297	1	37.91		543.2904	-1.3	67 59 94 97 94	HCD
1	27673	HFX_Peptide_LFQ_DBPSN024_PA_11.raw	LLTNLVNNAHGVP	13	82	13	681.3778	2	38.16	1.62E+06	1360.7463	-3.9	100 100 100 100 100 100 98 97 89 23 24 65 75	HCD
1	2606	HFX_Peptide_LFQ_DBPSN024_PA_11.raw	NEPLQR	6	82	6	378.7028	2	10.79	1.11E+06	755.3926	-2.1	41 68 98 98 93 95	HCD
1	14539	HFX_Peptide_LFQ_DBPSN024_PA_11.raw	VVAPGALRAP	10	82	10	475.7922	2	22.85	7.93E+07	949.5709	-1.1	98 98 100 99 96 94 54 27 70 86	HCD
1	6278	HFX_Peptide_LFQ_DBPSN024_PA_11.raw	DLDSGGLWGAP	11	82	11	544.2524	2	15.74	5.50E+06	1086.498	-7.2	88 84 97 95 86 43 81 57 88 90 95	HCD
1	13634	HFX_Peptide_LFQ_DBPSN024_PA_11.raw	SGGSFGPVRPP	11	82	11	529.2739	2	22.11	9.45E+06	1056.5352	-1.8	37 39 93 97 100 100 88 82 90 86 94	HCD
1	3804	HFX_Peptide_LFQ_DBPSN024_PA_11.raw	NLEPGPK	7	82	7	377.7074	2	12.58	1.67E+05	753.402	-2.5	52 63 95 93 89 86 95	HCD
1	7533	HFX_Peptide_LFQ_DBPSN024_PA_11.raw	PSKSAPDP	8	82	8	399.7031	2	17.02	6.82E+05	797.3919	-0.4	96 98 99 68 41 57 99 99	HCD
1	14918	HFX_Peptide_LFQ_DBPSN024_PA_11.raw	PGQPAAHAFVH	11	82	11	566.282	2	23.17	1.77E+05	1130.562	-11.1	88 85 89 89 72 72 48 74 88 100 100	HCD
1	5940	HFX_Peptide_LFQ_DBPSN024_PA_11.raw	YRLP	4	82	4	274.6624	2	15.37	6.90E+05	547.3118	-2.8	90 74 88 76	HCD
1	22016	HFX_Peptide_LFQ_DBPSN024_PA_11.raw	TWGGAGGFGAACPL	14	82	14	632.7922	2	29.74	2.30E+06	1263.5706	-0.6	52 61 99 99 100 100 100 99 90 41 66 70 79 93	HCD
1	35656	HFX_Peptide_LFQ_DBPSN024_PA_11.raw	LYDLEDLSTNGFAP	14	82	14	777.8692	2	54.12	2.13E+05	1553.7249	-0.6	99 98 99 98 99 99 97 60 50 69 38 69 82 92	HCD
1	8339	HFX_Peptide_LFQ_DBPSN024_PA_11.raw	VSEPGLKEP	9	82	9	478.2585	2	17.76	6.08E+05	954.5021	0.4	98 98 100 97 52 54 56 92 92	HCD
1	7932	HFX_Peptide_LFQ_DBPSN024_PA_11.raw	QPGGGDHDRYGGGASP	16	82	16	764.332	2	17.39	1.50E+05	1526.6497	-0.1	95 98 99 98 97 98 52 65 50 54 80 60 75 96 97 98	HCD
1	33892	HFX_Peptide_LFQ_DBPSN024_PA_11.raw	PYLFEDVATVP	11	82	11	625.8198	2	50.61	2.25E+05	1249.623	1.5	93 96 99 97 98 97 96 43 27 70 86	HCD
1	6324	HFX_Peptide_LFQ_DBPSN024_PA_11.raw	HGAPPPHGPHP	11	82	11	550.7673	2	15.79	1.21E+06	1099.531	-9.9	20 31 67 99 100 98 95 99 99 98 99	HCD
1	28304	HFX_Peptide_LFQ_DBPSN024_PA_11.raw	TGPLARWTLP	10	82	10	556.3146	2	39.28	3.21E+06	1110.6187	-3.6	50 46 90 93 90 93 87 83 92 97	HCD
1	17898	HFX_Peptide_LFQ_DBPSN024_PA_11.raw	WFPTGR	6	82	6	382.1968	2	25.72	1.05E+07	762.3813	-2.8	94 89 92 74 68 75	HCD
1	12670	HFX_Peptide_LFQ_DBPSN024_PA_11.raw	TVENQLDCTAPR	12	82	12	673.8198	2	21.33	1.46E+06	1345.6296	-3.4	67 78 100 99 98 99 98 50 38 82 84 93	HCD
1	21097	HFX_Peptide_LFQ_DBPSN024_PA_11.raw	LVVVPPTP	8	82	8	411.2597	2	28.71	4.85E+05	820.5058	-1.2	43 51 76 91 99 99 99 99	HCD
1	8757	HFX_Peptide_LFQ_DBPSN024_PA_11.raw	YAPHYYGT	8	82	8	486.2159	2	18.12	1.33E+06	970.4185	-1.2	85 85 96 67 75 78 82 89	HCD
1	30799	HFX_Peptide_LFQ_DBPSN024_PA_11.raw	EDGSAFPPR	9	82	9	488.2364	2	44.29	3.10E+07	974.4457	12.8	66 74 98 99 99 98 66 51 86	HCD
1	33039	HFX_Peptide_LFQ_DBPSN024_PA_11.raw	QPLDLVNRVP	10	82	10	575.8311	2	48.91	3.20E+07	1149.6506	-2.6	86 88 95 98 97 95 46 35 87 92	HCD
1	20961	HFX_Peptide_LFQ_DBPSN024_PA_11.raw	VSVVDNPEHAGVP	13	82	13	660.3347	2	28.57	2.81E+06	1318.6516	2.4	93 96 100 100 100 97 92 95 41 44 35 85 89	HCD
1	33651	HFX_Peptide_LFQ_DBPSN024_PA_11.raw	QLVSYAVFGPFP	12	82	12	662.848	2	50.15	1.46E+06	1323.6863	-3.6	45 63 99 99 99 98 92 82 49 73 88 94	HCD
1	18270	HFX_Peptide_LFQ_DBPSN024_PA_11.raw	LLAPPE	6	82	6	320.1886	2	26.04	3.86E+06	638.3639	-2	56 62 79 98 98 99	HCD
1	13014	HFX_Peptide_LFQ_DBPSN024_PA_11.raw	SPPDGGYSSNR	11	82	11	568.7548	2	21.6	1.15E+06	1135.4893	5	26 43 72 99 99 99 99 97 89 85 93	HCD
1	4078	HFX_Peptide_LFQ_DBPSN024_PA_11.raw	ESCCAPHPQ	9	82	9	486.1963	2	12.99	4.75E+05	970.3637	14.8	60 51 72 73 94 95 94 98 99	HCD
1	17816	HFX_Peptide_LFQ_DBPSN024_PA_11.raw	APFRPVP	7	82	7	392.2287	2	25.65	2.91E+06	782.4438	-1.4	96 96 99 61 41 90 90	HCD
1	7868	HFX_Peptide_LFQ_DBPSN024_PA_11.raw	VLPDGEHSTAPR	12	82	12	639.8243	2	17.34	3.98E+06	1277.6365	-1.9	100 100 100 100 98 98 87 54 40 39 76 91	HCD
1	19988	HFX_Peptide_LFQ_DBPSN024_PA_11.raw	KLLPAAP	7	82	7	355.2332	2	27.62	3.10E+06	708.4534	-2.3	44 82 93 96 94 89 76	HCD
1	39937	HFX_Peptide_LFQ_DBPSN024_PA_11.raw	YYPLDLVAARAP	12	82	12	674.866	2	62.95	1.54E+06	1347.7185	-0.7	61 70 99 99 99 99 98 75 54 45 91 92	HCD
1	13459	HFX_Peptide_LFQ_DBPSN024_PA_11.raw	VVADPYAPR	9	82	9	494.2661	2	21.96	3.40E+06	986.5185	-0.9	89 72 73 54 80 89 90 92 97	HCD
1	4098	HFX_Peptide_LFQ_DBPSN024_PA_11.raw	VHAAPV	6	82	6	297.1731	2	13.02	1.32E+06	592.3333	-2.8	86 33 78 96 99 100	HCD
1	20279	HFX_Peptide_LFQ_DBPSN024_PA_11.raw	MVPFPR	6	82	6	373.7038	2	27.89	2.43E+06	745.3945	-1.9	56 68 93 93 88 92	HCD
1	13758	HFX_Peptide_LFQ_DBPSN024_PA_11.raw	LLTCCPGAP	9	82	9	437.711	2	22.21	1.28E+06	873.4088	-1.5	98 92 50 51 72 95 92 93 93	HCD
1	24518	HFX_Peptide_LFQ_DBPSN024_PA_11.raw	AVFPALARTRP	11	82	11	599.8555	2	32.9	9.96E+06	1197.6982	-1.4	82 95 100 99 92 87 65 49 62 80 89	HCD
1	6962	HFX_Peptide_LFQ_DBPSN024_PA_11.raw	QNPDLEHTEP	10	82	10	590.2664	2	16.46	3.22E+05	1178.5203	-1.7	41 45 93 96 86 91 90 90 92 92	HCD
1	20949	HFX_Peptide_LFQ_DBPSN024_PA_11.raw	YAWPASF	7	82	7	421.1967	2	28.56	1.68E+06	840.3806	-2.1	59 63 98 90 90 83 89	HCD
1	6275	HFX_Peptide_LFQ_DBPSN024_PA_11.raw	HLPPRYK	7	82	7	455.7656	2	15.74	1.90E+06	909.5184	-1.9	99 100 100 95 45 44 90	HCD
1	25006	HFX_Peptide_LFQ_DBPSN024_PA_11.raw	FGLTA	5	82	5	508.2758	1	33.63	2.10E+07	507.2693	-1.4	60 60 97 96 96	HCD
1	33836	HFX_Peptide_LFQ_DBPSN024_PA_11.raw	VEEF	4	82	4	523.2402	1	50.5	1.02E+07	522.2325	0.8	81 79 88 78	HCD
1	13579	HFX_Peptide_LFQ_DBPSN024_PA_11.raw	EFYPVAGP	8	82	8	440.2151	2	22.06	7.08E+05	878.4174	-2	51 38 94 92 97 94 92 94	HCD
1	10403	HFX_Peptide_LFQ_DBPSN024_PA_11.raw	PYTLRAP	7	82	7	409.2312	2	19.48	4.42E+05	816.4493	-1.9	92 95 95 62 49 89 91	HCD
1	27829	HFX_Peptide_LFQ_DBPSN024_PA_11.raw	KSKPPHLF	8	82	8	477.281	2	38.44		952.5494	-2	37 51 75 98 99 98 98 99	HCD
1	7902	HFX_Peptide_LFQ_DBPSN024_PA_11.raw	SPPSQRVDGPPAP	13	82	13	652.8338	2	17.37	6.41E+05	1303.6521	0.7	76 77 97 84 69 73 80 66 54 95 96 97 97	HCD
1	31039	HFX_Peptide_LFQ_DBPSN024_PA_11.raw	YAPPQMCPVTAYNQ	14	81	14	791.858	2	44.78	1.79E+06	1581.6956	3.7	95 92 95 93 79 60 73 51 66 90 92 94 68 96	HCD
1	16833	HFX_Peptide_LFQ_DBPSN024_PA_11.raw	YEDNFVK	7	81	7	457.7155	2	24.8	2.81E+06	913.4181	-1.7	100 100 95 62 39 83 93	HCD
1	13951	HFX_Peptide_LFQ_DBPSN024_PA_11.raw	PGGSQAHHEAP	11	81	11	544.2489	2	22.36	2.48E+06	1086.4841	-0.8	92 94 97 97 90 87 63 39 61 86 90	HCD
1	30594	HFX_Peptide_LFQ_DBPSN024_PA_11.raw	QPLDLQRLAP	10	81	10	575.8311	2	43.81	2.48E+06	1149.6506	-2.7	86 95 99 98 93 33 30 90 95 96	HCD
1	18584	HFX_Peptide_LFQ_DBPSN024_PA_11.raw	LSVPPGGLDPH	11	81	11	544.7896	2	26.31	7.21E+06	1087.5662	-1.4	66 79 100 100 98 72 66 61 66 95 96	HCD
1	28893	HFX_Peptide_LFQ_DBPSN024_PA_11.raw	DPFDPPHLYPH	11	81	11	667.8098	2	40.38	2.37E+05	1333.6091	-3.1	71 56 85 98 99 87 55 75 81 95 94	HCD
1	23304	HFX_Peptide_LFQ_DBPSN024_PA_11.raw	PAAVVAPGARALP	13	81	13	595.3549	2	31.25	8.85E+06	1188.6978	-2.2	59 85 100 100 100 100 96 87 88 44 35 79 90	HCD
1	12035	HFX_Peptide_LFQ_DBPSN024_PA_11.raw	DVGPPRPP	8	81	8	417.7265	2	20.81	5.52E+06	833.4395	-1.3	77 79 99 99 70 50 85 93	HCD
1	4961	HFX_Peptide_LFQ_DBPSN024_PA_11.raw	LSAEEVKHAAP	11	81	11	576.3121	2	14.19	2.38E+05	1150.5981	10	98 96 99 100 99 62 44 32 84 90 94	HCD
1	15673	HFX_Peptide_LFQ_DBPSN024_PA_11.raw	ATQEGPTPTPAP	12	81	12	583.7851	2	23.8	3.68E+05	1165.5615	-5	77 75 75 87 38 49 89 98 98 97 98 98	HCD
1	5516	HFX_Peptide_LFQ_DBPSN024_PA_11.raw	QPGGGQNGFGSNHNGASP	18	81	18	841.8672	2	14.88	2.02E+05	1681.7192	0.3	95 97 99 95 82 70 94 91 92 89 44 37 67 63 68 94 95 97	HCD
1	23095	HFX_Peptide_LFQ_DBPSN024_PA_11.raw	LPPFLGAVP	9	81	9	455.773	2	30.99	4.38E+06	909.5323	-1	73 56 90 59 69 97 98 96 97	HCD
1	17943	HFX_Peptide_LFQ_DBPSN024_PA_11.raw	YPYGAVP	7	81	7	383.6972	2	25.76	1.59E+06	765.3697	13.4	81 84 87 48 89 90 92	HCD
1	13392	HFX_Peptide_LFQ_DBPSN024_PA_11.raw	PPNDPLH	7	81	7	395.1994	2	21.91	2.22E+06	788.3817	3.3	39 59 85 96 98 99 96	HCD
1	6532	HFX_Peptide_LFQ_DBPSN024_PA_11.raw	REGADQPRVP	10	81	10	562.7875	2	16.01	7.12E+04	1123.5735	-11.6	97 94 51 41 89 83 88 88 91 93	HCD
1	12755	HFX_Peptide_LFQ_DBPSN024_PA_11.raw	VSYALPH	7	81	7	393.7162	2	21.39	5.12E+05	785.4072	13.5	45 50 91 96 98 97 95	HCD
1	35336	HFX_Peptide_LFQ_DBPSN024_PA_11.raw	HCPF	4	81	4	503.2115	1	53.5		502.1998	8.7	77 75 86 89	HCD
1	7263	HFX_Peptide_LFQ_DBPSN024_PA_11.raw	TCYNPPPPPHGP	12	81	12	638.7914	2	16.75	1.65E+06	1275.5706	-1.7	46 40 46 94 100 100 100 99 91 76 92 96	HCD
1	10947	HFX_Peptide_LFQ_DBPSN024_PA_11.raw	YPYRAP	6	81	6	383.6969	2	19.93	1.29E+06	765.3809	-2.1	57 56 85 91 99 99	HCD
1	25756	HFX_Peptide_LFQ_DBPSN024_PA_11.raw	WYPAGGFGGAGGPSTQ	16	81	16	755.3398	2	34.84	1.93E+06	1508.6685	-2.2	25 25 32 73 96 98 99 98 95 99 100 100 86 83 99 97	HCD
1	18324	HFX_Peptide_LFQ_DBPSN024_PA_11.raw	PTPPYAHF	8	81	8	465.2338	2	26.08	6.95E+05	928.4443	9.4	20 61 85 98 97 97 95 99	HCD
1	15205	HFX_Peptide_LFQ_DBPSN024_PA_11.raw	LSVNGVAGPK	10	81	10	471.2731	2	23.41	1.46E+05	940.5341	-2.6	89 89 96 90 56 50 55 95 97 99	HCD
1	7692	HFX_Peptide_LFQ_DBPSN024_PA_11.raw	VLHPPRVGP	9	81	9	486.2927	2	17.17	4.88E+06	970.5712	-0.3	90 96 99 99 61 49 56 90 94	HCD
1	14366	HFX_Peptide_LFQ_DBPSN024_PA_11.raw	YTYSPFPR	8	81	8	515.7543	2	22.71	8.78E+05	1029.4919	2	56 70 90 90 91 90 76 88	HCD
1	25665	HFX_Peptide_LFQ_DBPSN024_PA_11.raw	AAPGFKDGWPP	11	81	11	571.7828	2	34.68	5.64E+06	1141.5557	-4.1	88 92 99 98 98 97 78 29 68 67 82	HCD
1	15772	HFX_Peptide_LFQ_DBPSN024_PA_11.raw	LELLR	5	81	5	322.2099	2	23.88	2.40E+08	642.4064	-1.9	76 88 88 92 63	HCD
1	15796	HFX_Peptide_LFQ_DBPSN024_PA_11.raw	VTPTPGSPSVPAGAVH	16	81	16	737.3859	2	23.9	6.73E+05	1472.7622	-3.3	93 94 99 100 99 99 100 89 76 57 37 43 48 73 99 100	HCD
1	25715	HFX_Peptide_LFQ_DBPSN024_PA_11.raw	LGGGGFPGSGGGGYTGSWQK	20	81	20	913.9225	2	34.76	3.83E+05	1825.8384	-4.3	94 56 71 87 97 100 100 100 100 100 99 98 99 99 75 34 35 37 50 98	HCD
1	2098	HFX_Peptide_LFQ_DBPSN024_PA_11.raw	GPEGSAHK	8	81	8	391.6923	2	9.88		781.3718	-2.2	91 93 98 97 94 50 32 96	HCD
1	14601	HFX_Peptide_LFQ_DBPSN024_PA_11.raw	YWPHTEEPQ	9	81	9	593.7609	2	22.9	3.61E+06	1185.509	-1.5	56 57 76 55 97 98 95 98 100	HCD
1	3082	HFX_Peptide_LFQ_DBPSN024_PA_11.raw	AWAAP	5	81	5	258.1342	2	11.53	7.44E+05	514.254	-0.2	61 63 97 96 90	HCD
1	8656	HFX_Peptide_LFQ_DBPSN024_PA_11.raw	NPSGGRNPYPSGSP	14	81	14	693.8225	2	18.04	1.35E+05	1385.6323	-1.3	91 92 95 97 92 86 31 18 45 95 98 100 100 99	HCD
1	21949	HFX_Peptide_LFQ_DBPSN024_PA_11.raw	LTYVYP	6	81	6	378.202	2	29.66		754.3901	-0.8	46 61 84 97 100 100	HCD
1	6648	HFX_Peptide_LFQ_DBPSN024_PA_11.raw	LPKFQLGAP	9	81	9	485.7889	2	16.13	2.97E+05	969.5647	-1.5	96 89 54 44 86 83 88 96 96	HCD
1	43034	HFX_Peptide_LFQ_DBPSN024_PA_11.raw	APALPHSKPAP	11	81	11	543.3082	2	68.68	4.22E+05	1084.6028	-0.9	73 96 100 100 97 82 43 43 74 90 98	HCD
1	33967	HFX_Peptide_LFQ_DBPSN024_PA_11.raw	PGHVLAPAPGTL	12	81	12	565.32	2	50.74	3.54E+07	1128.6292	-3.3	35 33 40 88 97 100 100 100 98 93 95 98	HCD
1	13394	HFX_Peptide_LFQ_DBPSN024_PA_11.raw	LPPVDVH	7	81	7	388.7178	2	21.91	1.81E+06	775.4228	-2.2	98 96 87 40 59 95 92	HCD
1	6389	HFX_Peptide_LFQ_DBPSN024_PA_11.raw	VSGMPACCYDNAVVAH	16	81	16	818.8533	2	15.86	1.08E+06	1635.6843	4.8	91 79 89 92 68 61 43 37 56 97 92 97 100 100 100 100	HCD
1	5772	HFX_Peptide_LFQ_DBPSN024_PA_11.raw	VAGPHKTTEGP	11	81	11	547.2828	2	15.18	1.46E+05	1092.5564	-4.8	95 96 100 99 69 61 55 55 88 82 94	HCD
1	16261	HFX_Peptide_LFQ_DBPSN024_PA_11.raw	LDVLDR	6	81	6	365.7074	2	24.3	3.12E+06	729.4021	-2.6	44 61 97 95 96 95	HCD
1	25288	HFX_Peptide_LFQ_DBPSN024_PA_11.raw	FDNATAGPEYR	11	81	11	620.7763	2	34.06		1239.552	-11.2	71 57 69 99 98 90 83 81 82 76 88	HCD
1	20546	HFX_Peptide_LFQ_DBPSN024_PA_11.raw	YAPSFK	6	81	6	356.6861	2	28.14	1.96E+06	711.3591	-2.1	50 55 95 96 96 96	HCD
1	30471	HFX_Peptide_LFQ_DBPSN024_PA_11.raw	LMDPNLLGADHY	12	81	12	679.8235	2	43.56	5.13E+05	1357.6335	-0.7	92 95 99 96 96 99 99 82 35 52 45 83	HCD
1	7712	HFX_Peptide_LFQ_DBPSN024_PA_11.raw	LTAAYNFLK	9	81	9	520.7902	2	17.19	9.44E+04	1039.5702	-4.3	97 93 68 60 54 76 88 97 99	HCD
1	6516	HFX_Peptide_LFQ_DBPSN024_PA_11.raw	PSGHPGPQGPSVE	13	81	13	623.2962	2	16	6.65E+06	1244.5786	-0.6	26 43 79 98 98 90 66 74 98 91 97 100 100	HCD
1	8893	HFX_Peptide_LFQ_DBPSN024_PA_11.raw	EYLKPPPAGP	10	81	10	534.7888	2	18.24	5.42E+05	1067.5652	-2	45 33 56 93 98 100 100 97 95 95	HCD
1	14582	HFX_Peptide_LFQ_DBPSN024_PA_11.raw	PFVKPVGP	8	81	8	420.7515	2	22.89	3.24E+06	839.4905	-2.4	77 80 49 88 90 76 96 95	HCD
1	38093	HFX_Peptide_LFQ_DBPSN024_PA_11.raw	LYNNLGQVAVPY	12	81	12	675.8556	2	59.05	2.52E+07	1349.698	-1	80 56 63 72 91 82 65 78 90 99 99 99	HCD
1	19408	HFX_Peptide_LFQ_DBPSN024_PA_11.raw	TAYDPPAAP	9	81	9	451.7203	2	27.07	1.02E+06	901.4181	8.8	46 46 61 88 98 98 98 98 97	HCD
1	8687	HFX_Peptide_LFQ_DBPSN024_PA_11.raw	ETAWGDVGAP	10	81	10	501.7363	2	18.06	1.32E+06	1001.4454	12.7	79 67 79 88 54 93 73 92 95 93	HCD
1	41944	HFX_Peptide_LFQ_DBPSN024_PA_11.raw	NPVLDLE	7	81	7	799.4194	1	66.8	1.72E+06	798.4123	-0.2	38 49 92 100 100 94 97	HCD
1	17333	HFX_Peptide_LFQ_DBPSN024_PA_11.raw	YPEPDCCAPGVP	12	81	12	624.2505	2	25.23	5.32E+05	1246.4998	-10.6	96 95 96 85 48 39 59 92 89 88 92 97	HCD
1	14003	HFX_Peptide_LFQ_DBPSN024_PA_11.raw	VSCSLPPPRPP	11	81	11	575.3113	2	22.41	1.63E+07	1148.6011	6	43 43 57 77 98 100 99 94 93 92 97	HCD
1	7218	HFX_Peptide_LFQ_DBPSN024_PA_11.raw	VGPTGNEAAPGK	12	81	12	549.2844	2	16.71	5.40E+05	1096.5513	2.6	92 92 95 95 82 81 50 39 56 95 97 99	HCD
1	15676	HFX_Peptide_LFQ_DBPSN024_PA_11.raw	ECQPPPRPP	9	81	9	510.7445	2	23.8		1019.4858	-11.1	54 38 57 99 99 98 94 95 97	HCD
1	28741	HFX_Peptide_LFQ_DBPSN024_PA_11.raw	VSVVYKPVP	9	81	9	494.2954	2	40.1	7.02E+05	986.58	-3.7	97 99 100 97 50 48 52 94 95	HCD
1	5882	HFX_Peptide_LFQ_DBPSN024_PA_11.raw	DEPSKPGTEPLK	12	81	12	649.3351	2	15.3	2.96E+06	1296.656	-0.2	98 99 100 100 99 89 44 45 54 51 98 99	HCD
1	25538	HFX_Peptide_LFQ_DBPSN024_PA_11.raw	LDEDYPGVFAAP	12	81	12	647.303	2	34.47		1292.5925	-0.8	50 70 99 100 99 94 89 67 50 79 85 92	HCD
1	17595	HFX_Peptide_LFQ_DBPSN024_PA_11.raw	KYPLEAHLLT	10	81	10	592.8374	2	25.46	2.70E+06	1183.6602	0.1	100 100 92 83 84 46 48 80 87 90	HCD
1	30324	HFX_Peptide_LFQ_DBPSN024_PA_11.raw	YQDLLMLVAP	10	81	10	581.8139	2	43.26	3.49E+05	1161.6104	2.5	92 91 99 99 96 29 43 83 87 93	HCD
1	41803	HFX_Peptide_LFQ_DBPSN024_PA_11.raw	ALPDLSLKALGVP	13	81	13	647.3898	2	66.52	1.08E+05	1292.7703	-4	75 71 93 86 91 92 96 56 51 85 79 87 90	HCD
1	33547	HFX_Peptide_LFQ_DBPSN024_PA_11.raw	PSDLHRTLP	9	81	9	518.2845	2	49.96	2.82E+06	1034.5508	3.5	92 84 98 97 90 57 46 79 85	HCD
1	13279	HFX_Peptide_LFQ_DBPSN024_PA_11.raw	APAPQWHPGA	10	81	10	516.256	2	21.82	5.68E+05	1030.4984	-0.9	85 67 85 94 91 98 95 88 37 71	HCD
1	16088	HFX_Peptide_LFQ_DBPSN024_PA_11.raw	WADDHL	6	81	6	378.6682	2	24.15	2.58E+06	755.3239	-2.6	90 85 97 86 48 80	HCD
1	7213	HFX_Peptide_LFQ_DBPSN024_PA_11.raw	KAPGLLRP	8	81	8	426.2761	2	16.7	1.78E+05	850.5388	-1.3	99 98 96 49 52 88 70 95	HCD
1	28164	HFX_Peptide_LFQ_DBPSN024_PA_11.raw	QVAPAPGTL	9	81	9	427.2419	2	39.03	2.18E+07	852.4705	-1.6	44 77 94 96 94 70 60 96 98	HCD
1	8642	HFX_Peptide_LFQ_DBPSN024_PA_11.raw	YDPPESPH	8	81	8	471.1971	2	18.03	2.00E+05	940.3926	-13.8	44 62 94 82 88 96 91 90	HCD
1	9876	HFX_Peptide_LFQ_DBPSN024_PA_11.raw	ETAGYAPR	8	81	8	432.7083	2	19.06	6.41E+05	863.4137	-13.6	75 57 94 70 95 91 81 86	HCD
1	20219	HFX_Peptide_LFQ_DBPSN024_PA_11.raw	GVPPFYKPLGY	11	81	11	619.3268	2	27.84	5.61E+07	1236.6543	-12.4	70 85 99 99 97 96 68 73 63 56 85	HCD
1	24991	HFX_Peptide_LFQ_DBPSN024_PA_11.raw	LPDVPKLP	8	81	8	439.7698	2	33.61	6.99E+06	877.5273	-2.5	97 91 80 77 65 82 75 80	HCD
1	22644	HFX_Peptide_LFQ_DBPSN024_PA_11.raw	LAEVPSLP	8	81	8	413.2384	2	30.46		824.4644	-2.6	61 52 78 79 90 96 96 97	HCD
1	2384	HFX_Peptide_LFQ_DBPSN024_PA_11.raw	EAAAP	5	81	5	458.2244	1	10.35		457.2172	-0.2	59 55 95 98 97	HCD
1	13844	HFX_Peptide_LFQ_DBPSN024_PA_11.raw	LGFLKHP	7	81	7	406.2438	2	22.28	1.47E+06	810.4752	-2.7	85 56 93 87 82 74 90	HCD
1	14658	HFX_Peptide_LFQ_DBPSN024_PA_11.raw	EVVAPSVP	8	81	8	399.2229	2	22.95	5.26E+06	796.433	-2.2	81 72 97 92 52 62 94 96	HCD
1	27258	HFX_Peptide_LFQ_DBPSN024_PA_11.raw	YPYAPHCEYCLP	12	81	12	728.3045	2	37.45	9.63E+06	1454.5999	-3.7	98 98 98 92 76 27 55 78 90 82 88 90	HCD
1	3700	HFX_Peptide_LFQ_DBPSN024_PA_11.raw	FGGAGGTRSP	10	81	10	453.7242	2	12.44	1.84E+05	905.4355	-1.9	97 98 99 99 98 94 46 26 70 81	HCD
1	28441	HFX_Peptide_LFQ_DBPSN024_PA_11.raw	QVYPAPYRAPVP	12	81	12	679.3663	2	39.52	3.23E+07	1356.719	-0.7	44 61 100 100 100 96 92 88 50 51 94 97	HCD
1	28646	HFX_Peptide_LFQ_DBPSN024_PA_11.raw	MDQTLVHPAGPALP	14	81	14	723.878	2	39.91		1445.7336	5.4	14 32 38 95 99 99 98 96 99 96 92 92 90 95	HCD
1	2203	HFX_Peptide_LFQ_DBPSN024_PA_11.raw	EVKEPP	6	81	6	349.6896	2	10.02	5.97E+04	697.3646	0.1	51 44 93 99 99 100	HCD
1	6227	HFX_Peptide_LFQ_DBPSN024_PA_11.raw	KYDSTPDYDPENTYVTK	17	81	17	679.311	3	15.68		2034.9058	2.7	60 61 77 50 43 40 79 100 100 96 95 89 93 98 99 100 100	HCD
1	38935	HFX_Peptide_LFQ_DBPSN024_PA_11.raw	FPFPRARCPL	10	81	10	602.3229	2	60.85	4.34E+05	1202.6382	-5.8	90 78 90 94 91 70 60 71 74 91	HCD
1	10232	HFX_Peptide_LFQ_DBPSN024_PA_11.raw	PSYPYAPR	8	81	8	475.7451	2	19.35	2.40E+07	949.4657	10.5	39 50 87 91 95 96 94 97	HCD
1	10017	HFX_Peptide_LFQ_DBPSN024_PA_11.raw	LTNLNDFNNPGSP	13	81	13	701.8355	2	19.17	7.72E+05	1401.6523	2.9	85 76 98 100 99 100 91 77 78 37 38 83 91	HCD
1	41724	HFX_Peptide_LFQ_DBPSN024_PA_11.raw	LESGPP	6	81	6	599.3076	1	66.39	2.01E+06	598.2962	6.9	97 96 62 48 89 94	HCD
1	28075	HFX_Peptide_LFQ_DBPSN024_PA_11.raw	KGCVP	5	81	5	503.2688	1	38.85	3.66E+06	502.2573	8.3	92 76 57 91 88	HCD
1	32998	HFX_Peptide_LFQ_DBPSN024_PA_11.raw	FPGAAAYAPY	10	81	10	514.2473	2	48.82	2.52E+07	1026.481	-1	49 37 57 90 98 95 91 97 96 99	HCD
1	28392	HFX_Peptide_LFQ_DBPSN024_PA_11.raw	LGGFAP	6	81	6	561.3017	1	39.44	4.73E+06	560.2958	-2.5	43 48 96 100 100 99	HCD
1	35537	HFX_Peptide_LFQ_DBPSN024_PA_11.raw	LAFDGHDMLMAP	12	81	12	659.2963	2	53.88	2.86E+05	1316.5894	-8.5	97 95 95 95 89 51 74 70 82 52 79 89	HCD
1	14822	HFX_Peptide_LFQ_DBPSN024_PA_11.raw	YNGVAGLGH	9	81	9	444.2221	2	23.09	2.63E+06	886.4297	-0.1	44 51 94 96 85 82 90 92 94	HCD
1	28251	HFX_Peptide_LFQ_DBPSN024_PA_11.raw	PFHCLLAAP	9	81	9	484.757	2	39.19	2.81E+05	967.4949	4.8	81 79 43 68 95 92 88 88 94	HCD
1	6422	HFX_Peptide_LFQ_DBPSN024_PA_11.raw	ETMPPHGPHP	10	81	10	550.2489	2	15.89	9.25E+04	1098.4917	-7.7	52 43 45 98 96 93 96 95 94 96	HCD
1	40020	HFX_Peptide_LFQ_DBPSN024_PA_11.raw	TAPPTSPPLVLTPVGLP	17	81	17	828.9806	2	63.13	3.79E+05	1655.9497	-1.9	88 94 100 92 85 95 98 66 55 95 96 54 37 71 74 84 91	HCD
1	23981	HFX_Peptide_LFQ_DBPSN024_PA_11.raw	QPAVRALVP	9	81	9	475.7925	2	32.17	2.47E+07	949.5709	-0.4	87 91 90 88 86 48 54 90 94	HCD
1	4558	HFX_Peptide_LFQ_DBPSN024_PA_11.raw	FFSVGAH	7	81	7	382.6909	2	13.67		763.3653	2.5	94 84 81 61 57 95 93	HCD
1	4087	HFX_Peptide_LFQ_DBPSN024_PA_11.raw	PEPR	4	81	4	249.6369	2	13	2.43E+05	497.2598	-1.2	86 80 79 79	HCD
1	21824	HFX_Peptide_LFQ_DBPSN024_PA_11.raw	LGLNGFGR	8	81	8	417.2342	2	29.52	5.65E+06	832.4555	-1.9	99 98 98 93 89 44 40 86	HCD
1	19574	HFX_Peptide_LFQ_DBPSN024_PA_11.raw	SSLFKPGAP	9	81	9	452.2479	2	27.21	1.98E+06	902.4861	-5.4	98 98 99 78 55 38 79 89 94	HCD
1	29181	HFX_Peptide_LFQ_DBPSN024_PA_11.raw	VAAPGFSHVYPP	12	81	12	621.319	2	40.93	1.06E+06	1240.624	-0.4	91 95 100 100 99 97 71 29 45 61 87 95	HCD
1	19402	HFX_Peptide_LFQ_DBPSN024_PA_11.raw	PFYPHRAP	8	81	8	492.7551	2	27.06	1.72E+06	983.4977	-2.1	97 99 100 97 39 41 85 89	HCD
1	25882	HFX_Peptide_LFQ_DBPSN024_PA_11.raw	PYYAPHCEYVPCL	13	81	13	777.8388	2	35.06	9.99E+06	1553.6682	-3.3	95 98 100 100 89 30 48 79 90 99 94 57 73	HCD
1	20180	HFX_Peptide_LFQ_DBPSN024_PA_11.raw	YGPYAHYP	8	81	8	484.2188	2	27.8	3.71E+06	966.4235	-0.5	67 52 66 90 96 88 93 93	HCD
1	25732	HFX_Peptide_LFQ_DBPSN024_PA_11.raw	VEAHLPLP	8	81	8	438.2526	2	34.79	6.90E+05	874.4912	-0.7	97 98 95 29 48 88 96 96	HCD
1	29959	HFX_Peptide_LFQ_DBPSN024_PA_11.raw	LHNLAPAPGVP	11	81	11	543.3071	2	42.48	1.10E+06	1084.6028	-2.8	57 28 49 70 98 99 100 99 96 96 96	HCD
1	10231	HFX_Peptide_LFQ_DBPSN024_PA_11.raw	LPPTEPTRP	9	80	9	504.2788	2	19.35	5.69E+07	1006.5447	-1.7	100 100 100 99 79 50 90 46 62	HCD
1	3929	HFX_Peptide_LFQ_DBPSN024_PA_11.raw	LSPVPHKPAKNVH	13	80	13	475.2762	3	12.77	1.58E+06	1422.8096	-2	97 97 98 99 99 98 98 52 35 55 50 83 87	HCD
1	22661	HFX_Peptide_LFQ_DBPSN024_PA_11.raw	DGLDPYGRPAP	11	80	11	579.2764	2	30.48	9.96E+05	1156.5513	-11.2	43 27 82 97 97 96 94 91 83 86 93	HCD
1	5998	HFX_Peptide_LFQ_DBPSN024_PA_11.raw	ELGGGPSGHYFPGAGP	16	80	16	750.3455	2	15.43	6.94E+04	1498.6841	-5.1	55 49 95 98 98 96 97 86 60 40 67 87 93 90 88 93	HCD
1	29289	HFX_Peptide_LFQ_DBPSN024_PA_11.raw	LGPLGPPVSHWGGVVP	16	80	16	784.9351	2	41.13	7.78E+04	1567.8511	2.9	92 90 91 96 98 99 76 63 56 59 67 71 54 90 93 96	HCD
1	27332	HFX_Peptide_LFQ_DBPSN024_PA_11.raw	LQQLPLVH	8	80	8	474.2859	2	37.58	3.43E+06	946.56	-2.8	50 41 90 97 94 90 91 92	HCD
1	7001	HFX_Peptide_LFQ_DBPSN024_PA_11.raw	ALDTKPADLR	10	80	10	550.3077	2	16.5	3.81E+05	1098.6033	-2.2	98 99 99 98 96 44 37 50 93 95	HCD
1	8247	HFX_Peptide_LFQ_DBPSN024_PA_11.raw	GSLGPAGKPPCPSP	14	80	14	632.817	2	17.68	3.02E+06	1263.6282	-6.9	37 37 95 99 99 99 99 78 60 59 77 96 97 98	HCD
1	10604	HFX_Peptide_LFQ_DBPSN024_PA_11.raw	YPKFGGAP	8	80	8	418.7172	2	19.65	1.75E+06	835.4228	-3.5	100 99 98 60 39 76 85 90	HCD
1	21379	HFX_Peptide_LFQ_DBPSN024_PA_11.raw	YFPPGKL	7	80	7	411.2305	2	29.02	6.55E+06	820.4483	-2.3	73 82 99 97 89 52 71	HCD
1	8492	HFX_Peptide_LFQ_DBPSN024_PA_11.raw	YNAYTAFGPGAP	12	80	12	614.7816	2	17.9	2.08E+05	1227.5559	-5.9	46 49 97 98 97 96 61 52 87 92 96 97	HCD
1	12370	HFX_Peptide_LFQ_DBPSN024_PA_11.raw	ELLQNLRDK	9	80	9	564.8209	2	21.08	1.04E+06	1127.6299	-2.3	98 98 99 90 69 80 38 57 96	HCD
1	17818	HFX_Peptide_LFQ_DBPSN024_PA_11.raw	WAQQFPPGP	9	80	9	514.2531	2	25.65	2.45E+06	1026.4922	-0.6	89 78 40 44 95 94 92 95 98	HCD
1	19355	HFX_Peptide_LFQ_DBPSN024_PA_11.raw	LLAPKQGP	8	80	8	412.2549	2	27.02	5.34E+06	822.4963	-1.3	100 100 100 97 44 38 77 91	HCD
1	26370	HFX_Peptide_LFQ_DBPSN024_PA_11.raw	VPSDGGPTVVP	11	80	11	512.7657	2	35.97	8.71E+07	1023.5236	-6.6	97 97 89 78 49 61 68 62 92 97 98	HCD
1	7189	HFX_Peptide_LFQ_DBPSN024_PA_11.raw	NPSGGRPYNAEGAP	14	80	14	693.8229	2	16.68	2.29E+05	1385.6323	-0.7	86 92 98 98 95 93 39 40 49 57 85 99 98 98	HCD
1	3394	HFX_Peptide_LFQ_DBPSN024_PA_11.raw	PAVRGP	6	80	6	298.6786	2	11.99	2.64E+05	595.3442	-2.7	97 94 63 49 86 93	HCD
1	15167	HFX_Peptide_LFQ_DBPSN024_PA_11.raw	NLPVDPPTGAP	11	80	11	539.2772	2	23.37	1.15E+06	1076.5503	-9.8	50 43 61 69 92 100 99 97 89 90 95	HCD
1	20102	HFX_Peptide_LFQ_DBPSN024_PA_11.raw	LTGLGFAAP	9	80	9	423.7384	2	27.73	5.64E+05	845.4647	-2.8	97 96 74 43 34 93 97 96 95	HCD
1	8406	HFX_Peptide_LFQ_DBPSN024_PA_11.raw	WAPPPEPHRGAP	12	80	12	437.8898	3	17.82	1.10E+06	1310.6519	-3.3	76 80 99 99 97 75 46 73 79 72 80 88	HCD
1	37471	HFX_Peptide_LFQ_DBPSN024_PA_11.raw	GPYPEGAP	8	80	8	787.3635	1	57.72	5.35E+05	786.3548	1.8	55 59 98 99 93 78 78 86	HCD
1	7043	HFX_Peptide_LFQ_DBPSN024_PA_11.raw	TPVGPVSHK	9	80	9	461.2607	2	16.54	3.67E+05	920.5079	-1.3	98 98 100 99 97 63 46 28 95	HCD
1	20361	HFX_Peptide_LFQ_DBPSN024_PA_11.raw	ALYATKH	7	80	7	402.2243	2	27.97	1.89E+06	802.4337	0.5	97 96 94 90 52 50 86	HCD
1	16039	HFX_Peptide_LFQ_DBPSN024_PA_11.raw	LAPSQKYAPPT	11	80	11	586.8187	2	24.11	3.26E+06	1171.6238	-0.9	99 99 99 98 96 97 75 24 31 79 91	HCD
1	8876	HFX_Peptide_LFQ_DBPSN024_PA_11.raw	TTCFYNVGTRVP	12	80	12	453.223	3	18.22		1356.6497	-1.9	50 40 44 62 99 99 99 96 94 94 96 94	HCD
1	10761	HFX_Peptide_LFQ_DBPSN024_PA_11.raw	FDNLKTK	7	80	7	433.2411	2	19.78	7.75E+05	864.4705	-3.2	97 96 45 41 90 96 98	HCD
1	3138	HFX_Peptide_LFQ_DBPSN024_PA_11.raw	PLPR	4	80	4	241.6579	2	11.61	6.64E+04	481.3012	-0.1	74 78 84 86	HCD
1	26576	HFX_Peptide_LFQ_DBPSN024_PA_11.raw	LDVVAHSL	8	80	8	427.2423	2	36.33	9.49E+05	852.4705	-0.5	93 62 61 70 84 93 87 93	HCD
1	12583	HFX_Peptide_LFQ_DBPSN024_PA_11.raw	SPYLLPSYPH	10	80	10	391.873	3	21.25		1172.5867	9	40 40 72 86 91 97 98 96 94 91	HCD
1	6871	HFX_Peptide_LFQ_DBPSN024_PA_11.raw	YPQPKPGVQ	9	80	9	507.2741	2	16.36	1.36E+07	1012.5341	-0.4	98 95 96 96 96 60 45 46 92	HCD
1	15958	HFX_Peptide_LFQ_DBPSN024_PA_11.raw	LSGGTTPLDDTSPPP	15	80	15	727.8477	2	24.04	4.07E+05	1453.6936	-8.8	93 85 90 89 91 96 69 68 79 95 67 39 73 84 90	HCD
1	19409	HFX_Peptide_LFQ_DBPSN024_PA_11.raw	VFPSLVRGPR	10	80	10	564.3375	2	27.07	5.62E+05	1126.6611	-0.7	99 99 96 92 89 84 49 34 73 89	HCD
1	16399	HFX_Peptide_LFQ_DBPSN024_PA_11.raw	LTGDVLR	7	80	7	387.2306	2	24.42	3.83E+05	772.4443	3	43 46 96 99 94 93 92	HCD
1	7306	HFX_Peptide_LFQ_DBPSN024_PA_11.raw	YSVPHP	6	80	6	350.1819	2	16.79	6.31E+05	698.3387	14.9	46 57 96 97 90 96	HCD
1	21067	HFX_Peptide_LFQ_DBPSN024_PA_11.raw	EYNLKPL	7	80	7	438.745	2	28.67	1.21E+06	875.4752	0.2	51 37 92 97 97 94 95	HCD
1	18430	HFX_Peptide_LFQ_DBPSN024_PA_11.raw	FGLGTSVH	8	80	8	409.213	2	26.17	1.13E+07	816.413	-1.9	65 70 99 94 92 89 66 69	HCD
1	7940	HFX_Peptide_LFQ_DBPSN024_PA_11.raw	DESGPAVVH	9	80	9	455.7167	2	17.4	6.31E+05	909.4192	-0.4	69 69 96 96 93 50 56 97 97	HCD
1	7204	HFX_Peptide_LFQ_DBPSN024_PA_11.raw	EGFERPQEP	9	80	9	544.7532	2	16.7	1.79E+06	1087.4934	-1.5	87 86 99 99 94 40 44 90 85	HCD
1	44017	HFX_Peptide_LFQ_DBPSN024_PA_11.raw	STLLDVLGASGNNPAP	16	80	16	763.3978	2	70.56		1524.7783	1.8	50 69 93 100 100 100 100 91 89 93 44 38 41 86 94 96	HCD
1	35076	HFX_Peptide_LFQ_DBPSN024_PA_11.raw	EVPLP	5	80	5	554.3176	1	52.92	7.73E+06	553.3112	-1.6	55 52 96 100 99	HCD
1	11802	HFX_Peptide_LFQ_DBPSN024_PA_11.raw	YEALHP	6	80	6	365.1839	2	20.62	8.94E+05	728.3493	5.4	43 57 91 96 98 98	HCD
1	40541	HFX_Peptide_LFQ_DBPSN024_PA_11.raw	AAEMPLPLNF	10	80	10	551.7824	2	64.21	2.62E+06	1101.5527	-2.2	83 38 51 50 94 96 95 100 99 99	HCD
1	5913	HFX_Peptide_LFQ_DBPSN024_PA_11.raw	GSLGPSGPEGNNGVAAGGP	19	80	19	797.8779	2	15.33	1.61E+05	1593.7383	1.9	56 60 92 99 96 99 100 100 100 99 78 65 86 48 44 76 74 76 80	HCD
1	34328	HFX_Peptide_LFQ_DBPSN024_PA_11.raw	VPPFYPAP	8	80	8	444.2358	2	51.46	4.74E+07	886.4589	-2	63 57 62 69 90 100 100 100	HCD
1	15278	HFX_Peptide_LFQ_DBPSN024_PA_11.raw	TSLVWVP	7	80	7	401.2269	2	23.47	1.65E+06	800.4432	-5	51 56 97 88 89 91 90	HCD
1	9042	HFX_Peptide_LFQ_DBPSN024_PA_11.raw	MFPAGFKDSP	10	80	10	548.752	2	18.36	9.64E+05	1095.5059	-15	74 78 93 95 49 52 73 97 96 95	HCD
1	12860	HFX_Peptide_LFQ_DBPSN024_PA_11.raw	LGLAPWVP	8	80	8	426.7499	2	21.48	1.34E+06	851.4905	-6.2	46 54 99 99 96 72 89 88	HCD
1	2544	HFX_Peptide_LFQ_DBPSN024_PA_11.raw	AGGAYVGH	8	80	8	366.1763	2	10.68	4.86E+05	730.3398	-2.5	82 48 66 74 96 90 94 92	HCD
1	13883	HFX_Peptide_LFQ_DBPSN024_PA_11.raw	YDPSEGFR	8	80	8	485.716	2	22.31	7.67E+06	969.4192	-1.8	90 92 98 97 96 39 40 90	HCD
1	13893	HFX_Peptide_LFQ_DBPSN024_PA_11.raw	WAPPPEHPGAP	11	80	11	578.2821	2	22.32	9.67E+06	1154.5508	-1	88 89 99 99 93 80 21 37 90 94 96	HCD
1	12202	HFX_Peptide_LFQ_DBPSN024_PA_11.raw	DHFTLSR	7	80	7	438.2211	2	20.94	3.79E+06	874.4297	-2.3	97 91 98 91 46 44 94	HCD
1	6230	HFX_Peptide_LFQ_DBPSN024_PA_11.raw	QSFPPHGPHGP	11	80	11	579.2775	2	15.69	1.80E+06	1156.5413	-0.8	29 29 68 100 100 99 100 99 86 86 90	HCD
1	35081	HFX_Peptide_LFQ_DBPSN024_PA_11.raw	TVYDLVHTNLP	11	80	11	636.3367	2	52.93	1.03E+06	1270.6558	2.5	65 82 100 100 99 91 75 80 68 56 67	HCD
1	5759	HFX_Peptide_LFQ_DBPSN024_PA_11.raw	DQLEPNRGTAP	11	80	11	599.2948	2	15.16	8.55E+05	1196.5786	-3	81 88 100 100 94 84 86 44 38 79 90	HCD
1	17040	HFX_Peptide_LFQ_DBPSN024_PA_11.raw	STPVAKKGAP	10	80	10	478.2821	2	24.98	9.43E+05	954.5498	-0.1	61 67 96 98 71 65 67 91 93 93	HCD
1	19513	HFX_Peptide_LFQ_DBPSN024_PA_11.raw	EVALYAPVP	9	80	9	479.7634	2	27.16	3.21E+05	957.5171	-5.1	72 56 82 86 67 84 88 91 96	HCD
1	3379	HFX_Peptide_LFQ_DBPSN024_PA_11.raw	AGPAVRPG	8	80	8	362.7079	2	11.98	1.71E+06	723.4027	-2.1	95 95 99 99 95 82 26 50	HCD
1	31969	HFX_Peptide_LFQ_DBPSN024_PA_11.raw	WDSAFPPR	8	80	8	488.2372	2	46.75	1.20E+07	974.461	-1.2	29 49 98 100 99 95 88 85	HCD
1	10486	HFX_Peptide_LFQ_DBPSN024_PA_11.raw	APGAVLRP	8	80	8	390.7392	2	19.56	3.71E+05	779.4653	-2	98 98 99 99 61 38 62 86	HCD
1	25906	HFX_Peptide_LFQ_DBPSN024_PA_11.raw	FAVP	4	80	4	433.2435	1	35.1	5.71E+07	432.2372	-2.3	80 57 90 93	HCD
1	11424	HFX_Peptide_LFQ_DBPSN024_PA_11.raw	TVPPTEPTRP	10	80	10	547.7943	2	20.32	1.61E+08	1093.5767	-2.5	69 83 100 99 95 67 43 77 80 89	HCD
1	34652	HFX_Peptide_LFQ_DBPSN024_PA_11.raw	YPAP	4	80	4	447.2232	1	52.08	1.90E+06	446.2165	-1.3	87 65 86 82	HCD
1	6654	HFX_Peptide_LFQ_DBPSN024_PA_11.raw	TAPAPPHAAP	10	80	10	465.2447	2	16.14	7.41E+05	928.4766	-2	62 66 96 94 93 86 41 67 97 97	HCD
1	19282	HFX_Peptide_LFQ_DBPSN024_PA_11.raw	NLDLTR	6	80	6	366.202	2	26.95	3.20E+06	730.3973	-10.8	86 95 95 55 54 95	HCD
1	27818	HFX_Peptide_LFQ_DBPSN024_PA_11.raw	LGGEVPELP	9	80	9	455.7414	2	38.41	7.67E+05	909.4807	-13.7	87 68 75 63 48 93 97 95 94	HCD
1	17720	HFX_Peptide_LFQ_DBPSN024_PA_11.raw	YPAFNEPHLP	10	80	10	592.7896	2	25.57	5.51E+05	1183.5662	-1.3	98 98 99 79 55 61 44 79 93 94	HCD
1	33332	HFX_Peptide_LFQ_DBPSN024_PA_11.raw	YPAYETAQAWCTYRGQLEPD	20	80	20	1181.5287	2	49.52	1.60E+06	2361.0371	2.4	100 99 100 100 92 60 69 85 50 50 50 39 37 86 90 97 100 100 100 100	HCD
1	7738	HFX_Peptide_LFQ_DBPSN024_PA_11.raw	YPYARAGAP	9	80	9	483.2445	2	17.21	6.26E+05	964.4766	-2.3	96 93 92 89 40 45 88 90 90	HCD
1	14453	HFX_Peptide_LFQ_DBPSN024_PA_11.raw	SPYDALR	7	80	7	411.2111	2	22.79	3.15E+06	820.4079	-0.3	44 45 95 97 91 93 95	HCD
1	29933	HFX_Peptide_LFQ_DBPSN024_PA_11.raw	LLECPFVP	8	80	8	459.2455	2	42.44	4.01E+05	916.4728	4.1	91 83 91 74 51 80 80 89	HCD
1	5432	HFX_Peptide_LFQ_DBPSN024_PA_11.raw	GPSGGGQQGGYAEGGPSGGPQ	21	80	21	901.3885	2	14.78	8.82E+04	1800.7664	-2.1	46 54 79 75 45 27 29 79 86 99 100 90 89 99 99 98 99 99 99 95 95	HCD
1	7806	HFX_Peptide_LFQ_DBPSN024_PA_11.raw	VPGRVDSKGAP	11	80	11	541.8044	2	17.28	8.12E+05	1081.5879	6	97 90 16 11 88 98 97 96 96 97 95	HCD
1	25262	HFX_Peptide_LFQ_DBPSN024_PA_11.raw	LGFP	4	80	4	433.2436	1	34.03	4.94E+07	432.2372	-2.2	86 69 88 77	HCD
1	16354	HFX_Peptide_LFQ_DBPSN024_PA_11.raw	VEDLPEGPAVK	11	80	11	577.3084	2	24.38	5.67E+05	1152.6025	-0.2	95 99 100 99 99 98 77 40 37 44 95	HCD
1	24218	HFX_Peptide_LFQ_DBPSN024_PA_11.raw	MVPAPALP	8	80	8	398.2285	2	32.5	2.06E+07	794.436	8	35 51 91 82 96 94 95 96	HCD
1	12180	HFX_Peptide_LFQ_DBPSN024_PA_11.raw	KPSPEVGANAVH	12	80	12	603.3255	2	20.92		1204.6199	13.8	99 93 89 69 80 34 55 74 82 90 96 96	HCD
1	14863	HFX_Peptide_LFQ_DBPSN024_PA_11.raw	KNENRPK	7	80	7	443.2499	2	23.12	4.91E+06	884.4828	2.7	68 52 79 83 93 90 94	HCD
1	32727	HFX_Peptide_LFQ_DBPSN024_PA_11.raw	VGPLMFPPAK	10	80	10	528.7966	2	48.28	1.21E+07	1055.5837	-4.9	83 88 97 79 51 96 77 60 70 97	HCD
1	19320	HFX_Peptide_LFQ_DBPSN024_PA_11.raw	FYPVPR	6	80	6	389.7157	2	26.98	6.25E+05	777.4173	-0.6	61 61 91 88 88 91	HCD
1	10724	HFX_Peptide_LFQ_DBPSN024_PA_11.raw	TLPPTPSPPK	10	80	10	517.7977	2	19.75	2.29E+06	1033.5808	0	86 90 100 98 51 30 80 85 85 94	HCD
1	10179	HFX_Peptide_LFQ_DBPSN024_PA_11.raw	VPPAGPEGGTHK	12	80	12	573.798	2	19.3	7.30E+05	1145.5828	-1.1	90 97 100 100 100 98 98 94 35 31 23 95	HCD
1	6760	HFX_Peptide_LFQ_DBPSN024_PA_11.raw	DHFSKGGK	8	80	8	438.2212	2	16.25		874.4297	-2.2	100 99 99 65 44 46 90 97	HCD
1	9916	HFX_Peptide_LFQ_DBPSN024_PA_11.raw	LTGLPGECLPK	11	80	11	564.3119	2	19.09	1.65E+05	1126.6057	3.1	94 54 62 96 91 79 65 61 90 89 96	HCD
1	15680	HFX_Peptide_LFQ_DBPSN024_PA_11.raw	LVDPGGP	7	80	7	327.675	2	23.8	2.64E+05	653.3384	-4.7	90 55 79 63 88 89 95	HCD
1	9106	HFX_Peptide_LFQ_DBPSN024_PA_11.raw	FLYAARP	7	80	7	419.2369	2	18.42	2.22E+05	836.4544	5.9	50 51 90 93 92 89 94	HCD
1	28873	HFX_Peptide_LFQ_DBPSN024_PA_11.raw	LALLVRP	7	80	7	391.2679	2	40.35	1.41E+06	780.5222	-1	98 98 100 98 48 33 85	HCD
1	19752	HFX_Peptide_LFQ_DBPSN024_PA_11.raw	TFPPAHR	7	80	7	413.2197	2	27.37	4.38E+07	824.4293	-5.4	41 41 92 96 97 94 97	HCD
1	6964	HFX_Peptide_LFQ_DBPSN024_PA_11.raw	LEYNQAHFCHP	11	80	11	679.7974	2	16.46	2.87E+05	1357.5874	-5.2	95 98 99 80 73 98 96 57 38 57 85	HCD
1	16097	HFX_Peptide_LFQ_DBPSN024_PA_11.raw	PAAEPVGP	8	80	8	369.2001	2	24.16	1.08E+06	736.3755	13.7	70 60 63 77 82 96 94 95	HCD
1	7981	HFX_Peptide_LFQ_DBPSN024_PA_11.raw	APTYKGPGVP	10	80	10	493.7687	2	17.44	8.90E+05	985.5233	-0.4	91 94 100 100 79 40 39 60 97 97	HCD
1	5434	HFX_Peptide_LFQ_DBPSN024_PA_11.raw	LRYP	4	80	4	274.6629	2	14.79	1.33E+06	547.3118	-1.2	93 68 85 72	HCD
1	18413	HFX_Peptide_LFQ_DBPSN024_PA_11.raw	WNAHLGVGY	9	80	9	508.7492	2	26.15	6.91E+05	1015.4875	-3.6	88 74 45 37 90 95 97 96 98	HCD
1	32917	HFX_Peptide_LFQ_DBPSN024_PA_11.raw	LSNSLDPVKFP	11	80	11	608.8328	2	48.66	1.98E+06	1215.6499	1	52 37 89 96 99 82 51 92 96 93 90	HCD
1	19012	HFX_Peptide_LFQ_DBPSN024_PA_11.raw	EGLLPWALAP	10	80	10	533.7976	2	26.7	1.01E+07	1065.5859	-4.9	48 32 94 100 98 83 77 83 89 93	HCD
1	14411	HFX_Peptide_LFQ_DBPSN024_PA_11.raw	DKGQDANLLLH	11	80	11	612.3227	2	22.75	1.85E+05	1222.6306	0.2	95 52 59 95 98 45 38 97 100 100 100	HCD
1	28530	HFX_Peptide_LFQ_DBPSN024_PA_11.raw	EVPSAP	6	80	6	599.3028	1	39.7	2.36E+06	598.2962	-1.1	92 57 63 73 96 97	HCD
1	7411	HFX_Peptide_LFQ_DBPSN024_PA_11.raw	TAGVNPPKYE	10	80	10	538.2744	2	16.9	4.02E+06	1074.5344	-0.1	40 44 63 98 98 98 88 87 83 98	HCD
1	12004	HFX_Peptide_LFQ_DBPSN024_PA_11.raw	TAAFLPYPK	9	80	9	504.2848	2	20.78	6.57E+05	1006.5487	6.2	55 59 73 67 73 97 97 98 99	HCD
1	6480	HFX_Peptide_LFQ_DBPSN024_PA_11.raw	NPSYPKGGWAEGSP	14	80	14	723.8331	2	15.96	1.26E+06	1445.6575	-4	88 90 98 98 92 54 38 40 59 73 90 99 99 98	HCD
1	9909	HFX_Peptide_LFQ_DBPSN024_PA_11.raw	QSLVNNPGHAV	11	80	11	568.2962	2	19.08	7.06E+07	1134.5781	-0.2	82 94 100 100 98 94 54 55 43 71 86	HCD
1	12986	HFX_Peptide_LFQ_DBPSN024_PA_11.raw	DYEADQEGYVVTRAP	15	79	15	571.5964	3	21.58	4.91E+05	1711.7688	-0.8	94 97 100 100 99 97 98 75 73 86 29 29 37 89 93	HCD
1	31870	HFX_Peptide_LFQ_DBPSN024_PA_11.raw	LGFPSLRGVP	10	79	10	521.8054	2	46.56	1.69E+06	1041.597	-0.8	57 74 100 99 98 97 52 39 85 95	HCD
1	27471	HFX_Peptide_LFQ_DBPSN024_PA_11.raw	KLLVTDVDELYK	12	79	12	718.4039	2	37.82	1.93E+06	1434.7969	-2.5	48 44 49 40 82 96 99 100 100 100 100 100	HCD
1	19052	HFX_Peptide_LFQ_DBPSN024_PA_11.raw	PPFYPHRAP	9	79	9	541.2784	2	26.74	1.30E+06	1080.5505	-7.7	93 92 97 98 82 31 45 89 90	HCD
1	34900	HFX_Peptide_LFQ_DBPSN024_PA_11.raw	VPPFYPAP	8	79	8	444.2357	2	52.56	4.74E+07	886.4589	-2.3	66 59 62 66 86 100 100 100	HCD
1	18798	HFX_Peptide_LFQ_DBPSN024_PA_11.raw	LKYPL	5	79	5	317.2014	2	26.51	6.24E+06	632.3897	-2.4	86 51 69 95 96	HCD
1	2281	HFX_Peptide_LFQ_DBPSN024_PA_11.raw	FGDTEPKK	8	79	8	461.2353	2	10.15		920.4603	-4.7	89 88 90 93 60 37 86 95	HCD
1	2533	HFX_Peptide_LFQ_DBPSN024_PA_11.raw	KPPAGPSP	8	79	8	375.7108	2	10.65	3.60E+05	749.4072	-0.2	48 44 66 82 99 100 100 99	HCD
1	32529	HFX_Peptide_LFQ_DBPSN024_PA_11.raw	YPAAYQYPYAEDLEYPSE	18	79	18	1084.9747	2	47.9	2.01E+06	2167.926	4.1	96 96 98 95 93 85 73 62 28 31 59 67 95 99 96 91 71 98	HCD
1	19048	HFX_Peptide_LFQ_DBPSN024_PA_11.raw	LPPPLPYAAP	10	79	10	518.2961	2	26.73	1.91E+06	1034.5801	-2.3	98 95 66 41 54 66 90 95 96 96	HCD
1	18420	HFX_Peptide_LFQ_DBPSN024_PA_11.raw	DSLGTSVH	8	79	8	408.2003	2	26.16	7.91E+05	814.3821	4.8	59 52 97 97 96 92 71 73	HCD
1	33872	HFX_Peptide_LFQ_DBPSN024_PA_11.raw	VPNGPLAVPY	10	79	10	513.7836	2	50.57	1.80E+07	1025.5546	-1.9	50 39 65 86 94 96 93 95 85 92	HCD
1	3336	HFX_Peptide_LFQ_DBPSN024_PA_11.raw	LSPGADEK	8	79	8	408.7088	2	11.92	3.85E+05	815.4025	0.7	63 68 97 86 51 73 99 99	HCD
1	14002	HFX_Peptide_LFQ_DBPSN024_PA_11.raw	PPTPETPR	8	79	8	447.7372	2	22.41	5.27E+07	893.4606	-0.8	98 96 97 44 57 74 79 91	HCD
1	4013	HFX_Peptide_LFQ_DBPSN024_PA_11.raw	VSYPAY	6	79	6	350.1703	2	12.9	3.16E+05	698.3275	-2.2	46 62 83 95 96 95	HCD
1	15887	HFX_Peptide_LFQ_DBPSN024_PA_11.raw	AEPAPTPPAP	10	79	10	474.2448	2	23.98	2.39E+07	946.476	-0.9	45 55 57 82 97 82 81 98 99 99	HCD
1	25860	HFX_Peptide_LFQ_DBPSN024_PA_11.raw	PPFYAPPH	8	79	8	463.2307	2	35.02	5.34E+06	924.4493	-2.7	82 57 80 96 86 59 77 98	HCD
1	29354	HFX_Peptide_LFQ_DBPSN024_PA_11.raw	YPVLDMVSPGP	11	79	11	587.8002	2	41.26		1173.574	10.1	49 40 67 83 93 81 96 93 88 91 95	HCD
1	16158	HFX_Peptide_LFQ_DBPSN024_PA_11.raw	PAAEPGVP	8	79	8	369.1993	2	24.21	1.08E+06	736.3755	11.6	80 52 68 82 80 89 90 94	HCD
1	9703	HFX_Peptide_LFQ_DBPSN024_PA_11.raw	HCVPVDTKRP	10	79	10	576.306	2	18.91		1150.5918	4.9	19 43 86 99 97 95 89 89 88 91	HCD
1	18019	HFX_Peptide_LFQ_DBPSN024_PA_11.raw	EPDPYAPR	8	79	8	472.7209	2	25.82	7.56E+06	943.4399	-13.4	50 33 76 98 98 96 90 96	HCD
1	10384	HFX_Peptide_LFQ_DBPSN024_PA_11.raw	TLKALSPHAP	10	79	10	517.7962	2	19.47	2.29E+06	1033.592	-13.7	74 69 63 55 91 90 90 74 94 94	HCD
1	8691	HFX_Peptide_LFQ_DBPSN024_PA_11.raw	VPPKVAGHPGGAP	13	79	13	592.3292	2	18.07		1182.6509	-5.9	98 97 94 45 34 73 82 72 82 77 90 94 95	HCD
1	15530	HFX_Peptide_LFQ_DBPSN024_PA_11.raw	VPLLPK	6	79	6	333.7307	2	23.68	8.76E+05	665.4476	-1.1	50 55 89 90 96 97	HCD
1	11215	HFX_Peptide_LFQ_DBPSN024_PA_11.raw	PAPVPAYPR	9	79	9	484.2707	2	20.15	3.98E+07	966.5286	-1.9	88 98 98 97 86 43 39 76 91	HCD
1	6634	HFX_Peptide_LFQ_DBPSN024_PA_11.raw	NGAPGGGFGTHNK	13	79	13	607.2892	2	16.12	1.16E+06	1212.5635	0.3	94 95 99 100 100 100 100 100 66 35 19 35 91	HCD
1	9306	HFX_Peptide_LFQ_DBPSN024_PA_11.raw	TTPHPPGAP	9	79	9	437.7243	2	18.58	7.37E+05	873.4344	-0.4	65 59 50 56 99 98 96 96 97	HCD
1	11488	HFX_Peptide_LFQ_DBPSN024_PA_11.raw	EAATPPEAPAP	11	79	11	525.7576	2	20.37	1.56E+06	1049.5029	-2.1	92 63 80 63 45 55 88 92 99 99 98	HCD
1	5872	HFX_Peptide_LFQ_DBPSN024_PA_11.raw	APGAALPR	8	79	8	376.7244	2	15.29	3.80E+05	751.434	0.3	98 98 99 98 62 39 61 81	HCD
1	35451	HFX_Peptide_LFQ_DBPSN024_PA_11.raw	YYPLDLVGRGVP	12	79	12	674.8638	2	53.73	1.47E+05	1347.7188	-4.2	49 66 99 100 100 99 97 46 37 78 90 94	HCD
1	9617	HFX_Peptide_LFQ_DBPSN024_PA_11.raw	PPGPRVGPP	9	79	9	437.2498	2	18.84	3.76E+06	872.4868	-1.9	98 97 99 99 63 46 39 79 94	HCD
1	11819	HFX_Peptide_LFQ_DBPSN024_PA_11.raw	TPPAPPSVGHRPPSP	15	79	15	747.4035	2	20.63		1492.7786	9.3	22 79 94 98 99 95 78 68 89 35 48 94 96 98 99	HCD
1	28280	HFX_Peptide_LFQ_DBPSN024_PA_11.raw	GVPPFFPPAHR	11	79	11	611.3295	2	39.25	6.78E+06	1220.6455	-0.9	69 83 99 99 99 99 93 43 74 23 92	HCD
1	25223	HFX_Peptide_LFQ_DBPSN024_PA_11.raw	NFAFQTSDGLSR	12	79	12	671.823	2	33.96	3.05E+06	1341.6313	0.1	52 73 100 100 98 97 93 93 35 43 85 84	HCD
1	6381	HFX_Peptide_LFQ_DBPSN024_PA_11.raw	KATTPPHPR	9	79	9	502.7834	2	15.85		1003.5563	-4	40 43 57 97 99 99 94 92 93	HCD
1	16760	HFX_Peptide_LFQ_DBPSN024_PA_11.raw	FCQPPAP	7	79	7	380.1771	2	24.74	2.96E+06	758.3421	-3.2	84 34 49 96 97 98 97	HCD
1	20004	HFX_Peptide_LFQ_DBPSN024_PA_11.raw	PPFYPHRAP	9	79	9	541.282	2	27.63	2.63E+07	1080.5505	-1	99 98 100 100 99 38 31 68 82	HCD
1	10210	HFX_Peptide_LFQ_DBPSN024_PA_11.raw	VSRDPDMTPR	10	79	10	587.2867	2	19.33		1172.5608	-1.6	44 45 72 97 97 98 91 83 76 90	HCD
1	15265	HFX_Peptide_LFQ_DBPSN024_PA_11.raw	MLPTLLGR	8	79	8	450.7665	2	23.46	1.17E+06	899.5262	-8.7	19 43 95 98 97 93 91 99	HCD
1	32200	HFX_Peptide_LFQ_DBPSN024_PA_11.raw	TPPEPVKTAH	10	79	10	538.7896	2	47.18	5.05E+07	1075.5662	-1.4	90 100 100 99 89 57 60 92 55 51	HCD
1	34669	HFX_Peptide_LFQ_DBPSN024_PA_11.raw	YVFP	4	79	4	263.1384	2	52.11		524.2634	-2.3	86 51 93 87	HCD
1	10783	HFX_Peptide_LFQ_DBPSN024_PA_11.raw	FDDLSKEGGAP	11	79	11	568.2662	2	19.8	2.11E+05	1134.5193	-1.3	96 99 100 99 68 44 50 38 89 94 95	HCD
1	24065	HFX_Peptide_LFQ_DBPSN024_PA_11.raw	PTVMVPAPFP	10	79	10	528.2806	2	32.28	4.93E+06	1054.552	-5.1	90 87 60 40 77 81 94 83 88 93	HCD
1	20560	HFX_Peptide_LFQ_DBPSN024_PA_11.raw	VGPPFYPAHPR	11	79	11	619.3264	2	28.16	5.61E+07	1236.6404	-1.7	68 76 99 99 98 99 96 62 28 55 93	HCD
1	9616	HFX_Peptide_LFQ_DBPSN024_PA_11.raw	YSVHPASP	8	79	8	429.2107	2	18.84	1.17E+07	856.4079	-1.3	89 56 68 84 83 80 81 92	HCD
1	19031	HFX_Peptide_LFQ_DBPSN024_PA_11.raw	KPAAPVGP	8	79	8	368.7208	2	26.72	1.77E+06	735.4279	-1.1	43 35 75 94 99 97 95 96	HCD
1	9791	HFX_Peptide_LFQ_DBPSN024_PA_11.raw	PEFKAPP	7	79	7	393.2118	2	18.99	9.05E+05	784.4119	-3.7	97 96 48 35 84 95 99	HCD
1	15560	HFX_Peptide_LFQ_DBPSN024_PA_11.raw	TLYLPGYR	8	79	8	491.7704	2	23.7	4.72E+06	981.5283	-2.1	31 41 72 94 99 99 99 100	HCD
1	34786	HFX_Peptide_LFQ_DBPSN024_PA_11.raw	LVQHPPPAP	9	79	9	478.266	2	52.33		954.5287	-11.8	41 37 51 95 99 99 98 98 97	HCD
1	11221	HFX_Peptide_LFQ_DBPSN024_PA_11.raw	PACLTPAP	8	79	8	385.1956	2	20.15	1.54E+06	768.384	-9.6	91 88 49 48 86 86 94 94	HCD
1	7663	HFX_Peptide_LFQ_DBPSN024_PA_11.raw	YYNPPKYE	8	79	8	537.255	2	17.14	3.06E+05	1072.4866	8.3	28 32 93 98 95 94 95 99	HCD
1	18104	HFX_Peptide_LFQ_DBPSN024_PA_11.raw	AFDSPHAP	8	79	8	421.1948	2	25.9	1.87E+06	840.3766	-1.8	96 98 100 79 46 32 90 93	HCD
1	14753	HFX_Peptide_LFQ_DBPSN024_PA_11.raw	EEPPGSVAAYH	11	79	11	578.767	2	23.03		1155.5195	0	77 71 91 93 56 52 78 79 85 93 94	HCD
1	35104	HFX_Peptide_LFQ_DBPSN024_PA_11.raw	GVPPFFPAPH	10	79	10	533.2792	2	52.98	6.81E+08	1064.5442	-0.3	63 79 98 94 94 97 88 51 40 86	HCD
1	7615	HFX_Peptide_LFQ_DBPSN024_PA_11.raw	YPYAFPGAP	9	79	9	491.7347	2	17.09	4.82E+05	981.4595	-4.7	96 94 90 76 39 40 86 94 96	HCD
1	7812	HFX_Peptide_LFQ_DBPSN024_PA_11.raw	TGYPQPKGPVQ	11	79	11	586.3082	2	17.29	7.88E+06	1170.6033	-1.2	61 76 100 100 98 96 96 52 28 74 90	HCD
1	22273	HFX_Peptide_LFQ_DBPSN024_PA_11.raw	VPDDPGVGV	9	79	9	427.7107	2	30.03		853.4181	-13.3	34 34 75 88 96 97 97 93 97	HCD
1	5647	HFX_Peptide_LFQ_DBPSN024_PA_11.raw	NDPLEPK	7	79	7	406.7106	2	15.03	1.13E+05	811.4075	-1.2	41 60 93 94 94 82 90	HCD
1	6751	HFX_Peptide_LFQ_DBPSN024_PA_11.raw	SSVSAEHCAPAPA	13	79	13	613.7748	2	16.24	4.23E+07	1225.5398	-3.8	97 94 95 84 79 35 13 49 90 100 100 96 97	HCD
1	2214	HFX_Peptide_LFQ_DBPSN024_PA_11.raw	AYPH	4	79	4	244.1187	2	10.04	3.62E+05	486.2227	0.5	90 69 86 72	HCD
1	33576	HFX_Peptide_LFQ_DBPSN024_PA_11.raw	EDVPLHPF	8	79	8	477.2362	2	50.02	6.60E+05	952.4654	-8	78 82 98 98 65 30 88 95	HCD
1	22787	HFX_Peptide_LFQ_DBPSN024_PA_11.raw	VGYRVPGPYPPESQ	14	79	14	773.3874	2	30.62	8.04E+05	1544.7622	-1.3	50 43 91 88 48 39 62 97 100 100 97 95 99 98	HCD
1	14380	HFX_Peptide_LFQ_DBPSN024_PA_11.raw	LTMKPF	6	79	6	368.703	2	22.72	1.24E+06	735.3989	-10.2	92 56 49 93 90 94	HCD
1	8258	HFX_Peptide_LFQ_DBPSN024_PA_11.raw	NPFDEPVQKPGNQ	13	79	13	735.3528	2	17.69	1.84E+05	1468.6946	-2.4	97 99 100 100 100 95 43 34 46 65 97 60 93	HCD
1	30037	HFX_Peptide_LFQ_DBPSN024_PA_11.raw	LHNLAPAPGTL	11	79	11	552.3132	2	42.65	7.92E+07	1102.6135	-1.6	50 21 45 66 92 100 100 100 99 99 99	HCD
1	8842	HFX_Peptide_LFQ_DBPSN024_PA_11.raw	LTGELSVAGP	10	79	10	472.2578	2	18.2	1.31E+06	942.5022	-1.3	99 98 97 76 50 44 51 90 90 96	HCD
1	16412	HFX_Peptide_LFQ_DBPSN024_PA_11.raw	MDALTVFPAP	10	79	10	531.2666	2	24.44	9.93E+05	1060.5264	-7.3	97 99 100 100 82 39 28 66 88 94	HCD
1	10436	HFX_Peptide_LFQ_DBPSN024_PA_11.raw	GFSSSPPPR	9	79	9	466.2347	2	19.51	4.47E+06	930.4559	-1.1	59 74 92 71 54 86 94 88 93	HCD
1	10261	HFX_Peptide_LFQ_DBPSN024_PA_11.raw	EPAAFPPPPK	10	79	10	525.7825	2	19.37	1.21E+06	1049.5544	-3.9	70 43 50 56 72 99 100 100 100 100	HCD
1	18743	HFX_Peptide_LFQ_DBPSN024_PA_11.raw	EVSSSPYGGP	10	79	10	490.2166	2	26.46		978.4294	-10.9	50 37 55 87 95 96 93 91 92 95	HCD
1	6856	HFX_Peptide_LFQ_DBPSN024_PA_11.raw	MGDFPRRGAGP	11	79	11	580.7855	2	16.34	9.71E+05	1159.5557	0.6	86 91 98 99 84 49 41 50 89 87 93	HCD
1	10184	HFX_Peptide_LFQ_DBPSN024_PA_11.raw	EDSGAPLSSAP	11	79	11	515.7345	2	19.31	4.15E+06	1029.4614	-6.8	99 99 99 100 100 95 45 29 29 85 91	HCD
1	16917	HFX_Peptide_LFQ_DBPSN024_PA_11.raw	PVLPR	5	79	5	291.1916	2	24.87	8.64E+06	580.3696	-1.6	46 61 97 96 95	HCD
1	31193	HFX_Peptide_LFQ_DBPSN024_PA_11.raw	TPCSVPGAPF	10	79	10	488.2368	2	45.1	1.11E+07	974.4531	6.1	31 33 69 98 95 97 95 95 85 93	HCD
1	8574	HFX_Peptide_LFQ_DBPSN024_PA_11.raw	MEYATPR	7	79	7	434.2024	2	17.97	1.19E+06	866.3956	-6.3	32 65 95 94 91 84 92	HCD
1	8738	HFX_Peptide_LFQ_DBPSN024_PA_11.raw	LPRVVQEGED	10	79	10	571.2956	2	18.11		1140.5774	-0.7	71 34 48 72 90 88 100 92 97 100	HCD
1	14808	HFX_Peptide_LFQ_DBPSN024_PA_11.raw	DNPWGAYGNK	10	79	10	561.2535	2	23.07	4.40E+05	1120.4937	-1.1	79 77 99 99 92 84 87 34 43 96	HCD
1	5943	HFX_Peptide_LFQ_DBPSN024_PA_11.raw	KYLTPEGAP	9	79	9	488.2591	2	15.37		974.5073	-3.7	85 80 86 69 55 86 76 82 91	HCD
1	7675	HFX_Peptide_LFQ_DBPSN024_PA_11.raw	TEMPPPRPPK	10	79	10	575.3154	2	17.15	1.49E+05	1148.6011	13.3	40 59 41 92 93 93 94 92 90 96	HCD
1	11933	HFX_Peptide_LFQ_DBPSN024_PA_11.raw	AAHEPAAYGAY	11	79	11	560.756	2	20.72	6.56E+05	1119.4985	-0.9	95 92 46 52 41 68 82 97 95 99 100	HCD
1	5652	HFX_Peptide_LFQ_DBPSN024_PA_11.raw	RLTDYDPHPQ	10	79	10	621.2986	2	15.04	5.41E+05	1240.5835	-0.6	40 40 50 79 85 98 100 100 100 100	HCD
1	11289	HFX_Peptide_LFQ_DBPSN024_PA_11.raw	LLYPYAPR	8	79	8	496.7778	2	20.21		991.5491	-8	80 67 72 78 85 86 71 90	HCD
1	40321	HFX_Peptide_LFQ_DBPSN024_PA_11.raw	EVPAP	5	79	5	512.2699	1	63.76	4.14E+06	511.2642	-3.1	70 52 88 94 89	HCD
1	40495	HFX_Peptide_LFQ_DBPSN024_PA_11.raw	PPFFPAPH	8	79	8	455.2336	2	64.11	3.10E+06	908.4544	-1.8	90 35 60 97 96 75 79 98	HCD
1	20811	HFX_Peptide_LFQ_DBPSN024_PA_11.raw	GVPPNGPLGAVYP	13	79	13	619.3262	2	28.42	5.61E+07	1236.6501	-9.9	66 80 99 98 66 56 66 76 67 81 89 88 92	HCD
1	14788	HFX_Peptide_LFQ_DBPSN024_PA_11.raw	GAPLDVPHTEP	11	79	11	566.7836	2	23.06	3.63E+05	1131.5559	-2.8	60 84 95 99 82 52 43 69 88 99 98	HCD
1	8868	HFX_Peptide_LFQ_DBPSN024_PA_11.raw	YGDDYGSVHGAGP	13	79	13	647.7703	2	18.22	2.06E+05	1293.5261	0	99 100 100 100 100 99 98 54 22 24 68 75 88	HCD
1	11685	HFX_Peptide_LFQ_DBPSN024_PA_11.raw	TVRGGGAP	8	79	8	357.7001	2	20.52	3.69E+05	713.382	5.2	74 63 75 69 67 93 94 94	HCD
1	12799	HFX_Peptide_LFQ_DBPSN024_PA_11.raw	NFGGGGFGGRNSP	13	79	13	612.2789	2	21.43	5.14E+06	1222.5479	-3.7	49 60 98 99 100 100 100 99 90 32 30 81 90	HCD
1	6205	HFX_Peptide_LFQ_DBPSN024_PA_11.raw	GPPSGVEGRGPP	12	79	12	553.7815	2	15.66	1.37E+05	1105.5515	-2.8	70 61 67 79 97 96 98 91 82 68 63 72	HCD
1	8151	HFX_Peptide_LFQ_DBPSN024_PA_11.raw	TVGPAGKSHEGAP	13	79	13	604.3076	2	17.59	6.49E+05	1206.5994	1	77 82 99 99 99 98 81 22 12 80 86 94 96	HCD
1	3708	HFX_Peptide_LFQ_DBPSN024_PA_11.raw	LGAPE	5	79	5	486.2549	1	12.45		485.2485	-2	50 55 97 96 97	HCD
1	22995	HFX_Peptide_LFQ_DBPSN024_PA_11.raw	DGQLLLH	7	79	7	398.2207	2	30.86	1.01E+07	794.4286	-2.3	79 35 49 96 99 98 97	HCD
1	8835	HFX_Peptide_LFQ_DBPSN024_PA_11.raw	YGGDDCVQHGEAV	13	79	13	675.274	2	18.19		1348.5354	-1.4	100 100 100 100 74 46 83 82 39 40 66 97 98	HCD
1	37024	HFX_Peptide_LFQ_DBPSN024_PA_11.raw	DVDHYTKKAVP	11	79	11	636.8315	2	56.85	4.82E+04	1271.6509	-1.9	97 95 99 99 100 78 54 40 33 82 90	HCD
1	15240	HFX_Peptide_LFQ_DBPSN024_PA_11.raw	LPLPATGAP	9	79	9	418.7522	2	23.44	1.25E+06	835.4803	11.4	82 89 98 90 41 45 79 92 93	HCD
1	17192	HFX_Peptide_LFQ_DBPSN024_PA_11.raw	LYPAPYRAP	9	79	9	524.2836	2	25.11	2.38E+06	1046.5549	-2.2	83 83 96 97 54 39 78 88 92	HCD
1	18627	HFX_Peptide_LFQ_DBPSN024_PA_11.raw	VALDDVR	7	79	7	394.2187	2	26.35	1.21E+06	786.4235	-0.8	46 54 97 97 91 82 82	HCD
1	37782	HFX_Peptide_LFQ_DBPSN024_PA_11.raw	VFPPPLTP	8	79	8	434.2517	2	58.36	2.10E+07	866.4902	-1.5	72 78 99 88 57 57 87 92	HCD
1	40493	HFX_Peptide_LFQ_DBPSN024_PA_11.raw	KTSDPFFPPAH	11	79	11	622.3027	2	64.11	9.19E+06	1242.6033	-10	44 40 51 69 85 88 97 97 97 99 99	HCD
1	27883	HFX_Peptide_LFQ_DBPSN024_PA_11.raw	LGPLGPACLTASWLK	15	79	15	763.9207	2	38.53		1525.8325	-3.8	81 74 81 97 99 97 79 81 95 55 43 46 61 94 98	HCD
1	14908	HFX_Peptide_LFQ_DBPSN024_PA_11.raw	YGENNVLLK	9	79	9	525.2842	2	23.16	8.50E+05	1048.5552	-1.3	99 97 92 44 37 44 97 99 100	HCD
1	38142	HFX_Peptide_LFQ_DBPSN024_PA_11.raw	AELLKWPTLP	10	79	10	584.3423	2	59.15	1.04E+06	1166.6699	0.2	66 80 98 94 71 59 50 73 98 99	HCD
1	8840	HFX_Peptide_LFQ_DBPSN024_PA_11.raw	CPPQKPREP	9	79	9	526.269	2	18.19	4.59E+06	1050.5281	-4.3	30 43 57 95 99 97 95 97 96	HCD
1	16748	HFX_Peptide_LFQ_DBPSN024_PA_11.raw	WADDLH	6	79	6	378.6684	2	24.73	2.58E+06	755.3239	-2.1	57 61 93 93 86 80	HCD
1	19388	HFX_Peptide_LFQ_DBPSN024_PA_11.raw	EMGYPAPVP	9	79	9	480.7283	2	27.05	2.47E+05	959.4422	-0.2	84 65 34 56 94 92 91 95 98	HCD
1	32323	HFX_Peptide_LFQ_DBPSN024_PA_11.raw	PTPSRLPDPP	10	79	10	538.7894	2	47.45	5.05E+07	1075.5662	-1.7	79 97 98 59 41 62 66 96 93 95	HCD
1	22741	HFX_Peptide_LFQ_DBPSN024_PA_11.raw	DGQLLHL	7	79	7	398.2212	2	30.57	1.01E+07	794.4286	-1	61 39 83 90 97 88 92	HCD
1	7659	HFX_Peptide_LFQ_DBPSN024_PA_11.raw	PAPAPYPR	8	78	8	434.7367	2	17.14	2.92E+05	867.4603	-1.7	63 84 79 55 65 90 96 99	HCD
1	10633	HFX_Peptide_LFQ_DBPSN024_PA_11.raw	NSHDSNLLAPE	11	78	11	598.78	2	19.67	1.39E+06	1195.5469	-1.1	44 49 52 87 73 69 93 99 100 99 99	HCD
1	9503	HFX_Peptide_LFQ_DBPSN024_PA_11.raw	SLTTQLEDTRK	11	78	11	646.3448	2	18.75	1.16E+05	1290.678	-2.2	63 88 100 99 93 45 54 84 76 72 90	HCD
1	6390	HFX_Peptide_LFQ_DBPSN024_PA_11.raw	GAPGGGQDGFGGGNQPNGQ	19	78	19	836.3591	2	15.86	1.54E+06	1670.7034	0.1	92 86 95 98 99 97 94 99 100 100 100 99 87 44 34 26 31 29 89	HCD
1	40852	HFX_Peptide_LFQ_DBPSN024_PA_11.raw	YNGDVDHYLELLR	13	78	13	803.9009	2	64.81	8.63E+04	1605.7786	5.5	22 22 33 94 91 99 96 99 88 92 93 95 99	HCD
1	27531	HFX_Peptide_LFQ_DBPSN024_PA_11.raw	PPFFPHRAP	9	78	9	533.284	2	37.91	1.53E+07	1064.5554	-1.9	99 98 100 100 96 27 31 73 85	HCD
1	19195	HFX_Peptide_LFQ_DBPSN024_PA_11.raw	DLLGAKLR	8	78	8	443.2783	2	26.88	3.86E+06	884.5443	-2.5	67 72 97 60 55 91 92 93	HCD
1	29368	HFX_Peptide_LFQ_DBPSN024_PA_11.raw	SVYATLLPFYP	11	78	11	635.8309	2	41.27		1269.6646	-13.7	90 57 60 60 73 97 95 82 79 80 90	HCD
1	19611	HFX_Peptide_LFQ_DBPSN024_PA_11.raw	LNLLPK	6	78	6	349.2334	2	27.24	4.04E+06	696.4534	-1.6	31 45 99 99 99 99	HCD
1	28082	HFX_Peptide_LFQ_DBPSN024_PA_11.raw	PPFFPPAHR	9	78	9	533.2849	2	38.86	1.53E+07	1064.5554	-0.1	95 89 97 100 99 68 49 30 79	HCD
1	14607	HFX_Peptide_LFQ_DBPSN024_PA_11.raw	KYWHHT	6	78	6	436.2179	2	22.91	6.58E+05	870.4136	8.7	46 49 96 96 89 95	HCD
1	24407	HFX_Peptide_LFQ_DBPSN024_PA_11.raw	PYYKLLP	7	78	7	447.2592	2	32.77	1.60E+07	892.5058	-2.2	86 92 96 63 45 81 85	HCD
1	6642	HFX_Peptide_LFQ_DBPSN024_PA_11.raw	GPRVDSPPAGP	11	78	11	525.2767	2	16.12		1048.53	8.4	91 90 46 40 56 67 97 95 93 93 95	HCD
1	33551	HFX_Peptide_LFQ_DBPSN024_PA_11.raw	DPVGLP	6	78	6	597.3231	1	49.96	7.35E+06	596.317	-1.9	62 45 85 84 96 99	HCD
1	26722	HFX_Peptide_LFQ_DBPSN024_PA_11.raw	YVKVVEEL	8	78	8	489.7727	2	36.57	5.60E+05	977.5433	-12.7	66 33 54 85 93 99 100 100	HCD
1	6753	HFX_Peptide_LFQ_DBPSN024_PA_11.raw	KPRYPPPPGAP	11	78	11	588.8292	2	16.25	1.74E+06	1175.645	-1.1	37 29 38 85 92 100 100 100 96 95 95	HCD
1	27359	HFX_Peptide_LFQ_DBPSN024_PA_11.raw	VPEPLP	6	78	6	326.1891	2	37.62	2.12E+06	650.3639	-0.5	43 48 85 98 99 99	HCD
1	11656	HFX_Peptide_LFQ_DBPSN024_PA_11.raw	KCCCAPPTPP	10	78	10	508.7167	2	20.5	4.86E+05	1015.4289	-9.9	45 44 57 71 79 97 97 98 99 99	HCD
1	32281	HFX_Peptide_LFQ_DBPSN024_PA_11.raw	PFDGP	5	78	5	532.24	1	47.35	4.97E+06	531.2328	-0.3	78 74 79 79 82	HCD
1	4995	HFX_Peptide_LFQ_DBPSN024_PA_11.raw	YHDGEEMRPASP	12	78	12	694.7958	2	14.23	3.25E+04	1387.5825	-4	98 98 100 88 92 96 86 40 25 37 88 96	HCD
1	3200	HFX_Peptide_LFQ_DBPSN024_PA_11.raw	KEAAP	5	78	5	258.1443	2	11.72		514.2751	-1.8	37 62 98 99 97	HCD
1	18499	HFX_Peptide_LFQ_DBPSN024_PA_11.raw	LTAYPLGY	8	78	8	449.2388	2	26.23	1.65E+07	896.4644	-1.5	43 44 65 81 99 99 98 99	HCD
1	36399	HFX_Peptide_LFQ_DBPSN024_PA_11.raw	ELHCL	5	78	5	614.3021	1	55.63	2.49E+06	613.2894	8.9	74 67 65 88 99	HCD
1	25932	HFX_Peptide_LFQ_DBPSN024_PA_11.raw	FDAMWPY	7	78	7	465.1982	2	35.15	2.22E+06	928.3789	3.1	95 79 65 40 90 88 93	HCD
1	14427	HFX_Peptide_LFQ_DBPSN024_PA_11.raw	VGVPRF	6	78	6	337.7026	2	22.76	5.06E+05	673.3911	-0.7	96 96 87 45 66 81	HCD
1	16057	HFX_Peptide_LFQ_DBPSN024_PA_11.raw	VALDDVR	7	78	7	394.2186	2	24.13	1.28E+06	786.4235	-1.2	40 46 97 97 94 89 86	HCD
1	12981	HFX_Peptide_LFQ_DBPSN024_PA_11.raw	VYFP	4	78	4	263.1386	2	21.58		524.2634	-1.6	77 46 96 94	HCD
1	13750	HFX_Peptide_LFQ_DBPSN024_PA_11.raw	KGPPPEPHGAP	11	78	11	542.2767	2	22.2	2.46E+05	1082.5508	-11.1	48 48 94 99 97 71 45 85 89 92 94	HCD
1	5559	HFX_Peptide_LFQ_DBPSN024_PA_11.raw	LVKPDPTEQQQRGAP	15	78	15	555.2962	3	14.93	3.93E+05	1662.8689	-1.3	82 89 99 87 76 22 34 91 87 86 78 89 81 82 92	HCD
1	33768	HFX_Peptide_LFQ_DBPSN024_PA_11.raw	LADFLATQREYP	12	78	12	712.3645	2	50.39	2.30E+06	1422.7144	0.1	68 66 99 99 100 100 99 94 28 35 71 82	HCD
1	16373	HFX_Peptide_LFQ_DBPSN024_PA_11.raw	EAAPPASPEAAPAP	14	78	14	638.3135	2	24.4	1.51E+06	1274.6143	-1.5	52 43 72 82 79 79 70 59 74 94 98 99 98 98	HCD
1	18542	HFX_Peptide_LFQ_DBPSN024_PA_11.raw	FWGSLGP	7	78	7	382.1972	2	26.27	1.05E+07	762.3701	12.8	85 54 82 60 90 88 91	HCD
1	13268	HFX_Peptide_LFQ_DBPSN024_PA_11.raw	TLLVLP	6	78	6	328.2224	2	21.82		654.4316	-2.2	55 68 82 78 95 93	HCD
1	17968	HFX_Peptide_LFQ_DBPSN024_PA_11.raw	VSYGHGFGGY	10	78	10	522.2323	2	25.78	6.34E+05	1042.4509	-0.8	99 99 98 95 43 48 52 55 95 99	HCD
1	36574	HFX_Peptide_LFQ_DBPSN024_PA_11.raw	QVYGGLYGTHYGLGGLGYGGY	21	78	21	1076.5037	2	55.97		2151.0061	-6.2	76 37 51 68 62 59 60 68 72 63 98 95 98 96 94 96 96 94 77 85 98	HCD
1	14244	HFX_Peptide_LFQ_DBPSN024_PA_11.raw	TTFYAP	6	78	6	350.1705	2	22.61	2.84E+06	698.3275	-1.4	56 54 88 86 93 92	HCD
1	9590	HFX_Peptide_LFQ_DBPSN024_PA_11.raw	NNVNNPGHAV	10	78	10	518.2546	2	18.82		1034.4893	5.3	37 52 99 96 95 95 96 88 56 71	HCD
1	25243	HFX_Peptide_LFQ_DBPSN024_PA_11.raw	VPPDDLVPVP	10	78	10	524.282	2	33.99		1046.5647	-14.6	52 45 56 79 88 77 95 95 98 98	HCD
1	14554	HFX_Peptide_LFQ_DBPSN024_PA_11.raw	LAGPPAGP	8	78	8	340.1917	2	22.86	9.49E+05	678.3701	-1.8	63 61 75 74 90 86 80 95	HCD
1	26779	HFX_Peptide_LFQ_DBPSN024_PA_11.raw	VPGKPPAP	8	78	8	381.7289	2	36.66		761.4435	-0.4	81 45 54 76 93 95 92 91	HCD
1	11195	HFX_Peptide_LFQ_DBPSN024_PA_11.raw	QPGVAGDDRAP	11	78	11	541.7647	2	20.13		1081.5151	-0.2	37 32 50 90 95 94 97 95 90 92 89	HCD
1	17910	HFX_Peptide_LFQ_DBPSN024_PA_11.raw	TTFYAP	6	78	6	350.1706	2	25.73		698.3275	-1.3	67 69 74 86 86 87	HCD
1	34958	HFX_Peptide_LFQ_DBPSN024_PA_11.raw	PLMFPAPH	8	78	8	455.2345	2	52.67	2.35E+08	908.4578	-3.7	85 52 49 95 95 76 77 98	HCD
1	6625	HFX_Peptide_LFQ_DBPSN024_PA_11.raw	VADQEGYKRLGAP	13	78	13	468.5805	3	16.11	5.13E+05	1402.7205	-0.5	99 99 99 95 97 43 45 91 50 48 79 85 90	HCD
1	6137	HFX_Peptide_LFQ_DBPSN024_PA_11.raw	MPGYPSGGGGGKGGCGK	17	78	17	733.825	2	15.59	1.15E+05	1465.6443	-6.1	38 50 95 100 100 100 97 95 84 74 75 59 89 86 51 44 94	HCD
1	16119	HFX_Peptide_LFQ_DBPSN024_PA_11.raw	LYPAATVCVP	10	78	10	517.2764	2	24.18	2.56E+07	1032.5314	6.7	79 77 98 97 91 55 48 70 82 85	HCD
1	15506	HFX_Peptide_LFQ_DBPSN024_PA_11.raw	KALLGVP	7	78	7	349.2336	2	23.65	1.29E+06	696.4534	-1.2	41 39 94 96 82 98 97	HCD
1	28419	HFX_Peptide_LFQ_DBPSN024_PA_11.raw	PAALPGDKPSWP	12	78	12	618.3242	2	39.49	2.44E+06	1234.6345	-0.5	77 33 41 68 98 86 90 95 69 82 99 100	HCD
1	8455	HFX_Peptide_LFQ_DBPSN024_PA_11.raw	LGPAGEWAPAGP	12	78	12	561.7808	2	17.87	9.97E+05	1121.5505	-3.2	87 79 97 97 94 95 31 28 66 85 86 93	HCD
1	25525	HFX_Peptide_LFQ_DBPSN024_PA_11.raw	VYVFPV	6	78	6	362.2067	2	34.45		722.4003	-2.1	51 60 79 96 89 95	HCD
1	13880	HFX_Peptide_LFQ_DBPSN024_PA_11.raw	YGDDGMGPYELVHP	14	78	14	775.3306	2	22.31		1548.6555	-5.7	96 97 100 99 92 38 33 32 71 86 86 92 76 97	HCD
1	19507	HFX_Peptide_LFQ_DBPSN024_PA_11.raw	LPGVDNGVPP	10	78	10	482.7523	2	27.15	5.66E+06	963.5025	-12.9	72 44 57 68 76 93 90 91 93 97	HCD
1	16240	HFX_Peptide_LFQ_DBPSN024_PA_11.raw	ATTTCRYEVGAP	12	78	12	634.7971	2	24.28		1267.5867	-5.6	79 79 93 74 29 30 81 89 89 99 99 99	HCD
1	5973	HFX_Peptide_LFQ_DBPSN024_PA_11.raw	TAACAGHSP	9	78	9	814.3492	1	15.4		813.3439	-2.5	95 95 69 59 63 73 71 86 91	HCD
1	17089	HFX_Peptide_LFQ_DBPSN024_PA_11.raw	PLAVPPAP	8	78	8	381.2309	2	25.02	7.94E+05	760.4483	-1.4	40 52 70 82 99 96 93 95	HCD
1	4241	HFX_Peptide_LFQ_DBPSN024_PA_11.raw	NHLDVMDK	8	78	8	486.2401	2	13.22	4.02E+05	970.4542	11.8	86 91 98 92 74 20 73 91	HCD
1	5915	HFX_Peptide_LFQ_DBPSN024_PA_11.raw	NPSGGRNYPEAGSP	14	78	14	701.8223	2	15.34	9.38E+05	1401.6272	2.1	90 96 99 98 76 46 33 38 57 82 84 99 98 98	HCD
1	13601	HFX_Peptide_LFQ_DBPSN024_PA_11.raw	TLAFYSRP	8	78	8	477.7559	2	22.08	3.06E+06	953.497	0.3	39 48 63 97 97 97 93 92	HCD
1	14871	HFX_Peptide_LFQ_DBPSN024_PA_11.raw	DYDLKELK	8	78	8	512.2697	2	23.13	4.59E+05	1022.5284	-3.4	94 94 98 89 31 38 86 96	HCD
1	31696	HFX_Peptide_LFQ_DBPSN024_PA_11.raw	DWSAFPPR	8	78	8	488.2366	2	46.19	1.11E+07	974.461	-2.4	29 22 93 100 100 97 94 91	HCD
1	19516	HFX_Peptide_LFQ_DBPSN024_PA_11.raw	SSLDKTGFCLNAQQQELQAR	20	78	20	746.3683	3	27.16	4.68E+05	2236.0906	-3.4	76 78 91 99 68 44 31 38 62 97 97 99 94 87 73 79 85 81 91 93	HCD
1	15771	HFX_Peptide_LFQ_DBPSN024_PA_11.raw	PVLPPP	6	78	6	310.1935	2	23.88	4.78E+05	618.3741	-2.7	31 55 86 98 100 99	HCD
1	16168	HFX_Peptide_LFQ_DBPSN024_PA_11.raw	KFAAGPWLHEP	11	78	11	418.218	3	24.22		1251.6399	-6.1	38 29 41 67 98 99 99 99 97 99 94	HCD
1	9017	HFX_Peptide_LFQ_DBPSN024_PA_11.raw	LLNGKPGP	8	78	8	398.238	2	18.34	1.31E+07	794.465	-4.5	95 77 52 48 91 82 88 92	HCD
1	38470	HFX_Peptide_LFQ_DBPSN024_PA_11.raw	LPTYP	5	78	5	590.3183	1	59.83	4.50E+06	589.3112	-0.2	70 41 87 96 96	HCD
1	30948	HFX_Peptide_LFQ_DBPSN024_PA_11.raw	VPGHRAPPFNQ	11	78	11	610.3215	2	44.59	2.12E+07	1218.6257	2.2	94 87 50 30 55 86 99 100 98 66 94	HCD
1	43995	HFX_Peptide_LFQ_DBPSN024_PA_11.raw	LDELP	5	78	5	586.3092	1	70.51	1.09E+06	585.301	1.6	80 50 73 96 90	HCD
1	18307	HFX_Peptide_LFQ_DBPSN024_PA_11.raw	TLPVPYAAP	9	78	9	464.7601	2	26.07	2.24E+06	927.5065	-1	67 68 63 63 83 86 87 89 95	HCD
1	10241	HFX_Peptide_LFQ_DBPSN024_PA_11.raw	LTGPRPP	7	78	7	369.2236	2	19.36		736.4232	13	57 51 72 82 93 93 98	HCD
1	7170	HFX_Peptide_LFQ_DBPSN024_PA_11.raw	EADVEGYKGAP	11	78	11	568.2644	2	16.66	2.03E+05	1134.5193	-4.4	65 40 89 95 98 54 55 92 88 90 92	HCD
1	12481	HFX_Peptide_LFQ_DBPSN024_PA_11.raw	KSPGAYAHYP	10	78	10	545.7626	2	21.17		1089.5244	-12.6	48 38 44 94 91 89 92 91 98 97	HCD
1	10525	HFX_Peptide_LFQ_DBPSN024_PA_11.raw	LKPEEVP	7	78	7	406.2319	2	19.59	1.07E+06	810.4487	0.6	85 79 78 50 65 95 95	HCD
1	14946	HFX_Peptide_LFQ_DBPSN024_PA_11.raw	PLTLGAHAK	9	78	9	454.2709	2	23.19	1.33E+07	906.5287	-1.6	95 99 100 100 79 55 32 50 93	HCD
1	44075	HFX_Peptide_LFQ_DBPSN024_PA_11.raw	TLPEALLLGP	10	78	10	512.3074	2	70.68	2.07E+06	1022.6011	-0.9	40 49 51 70 78 99 100 98 97 98	HCD
1	38036	HFX_Peptide_LFQ_DBPSN024_PA_11.raw	ELLTKYYNQ	9	78	9	586.3093	2	58.93		1170.592	10.2	75 66 72 57 67 97 94 81 93	HCD
1	12995	HFX_Peptide_LFQ_DBPSN024_PA_11.raw	LGLLRP	6	78	6	334.7259	2	21.59	2.34E+05	667.438	-1.2	43 45 98 97 93 93	HCD
1	8573	HFX_Peptide_LFQ_DBPSN024_PA_11.raw	LPKPPPPPGAP	11	78	11	534.3154	2	17.97	4.90E+06	1066.6174	-1.1	19 16 59 98 97 97 100 99 90 91 93	HCD
1	15793	HFX_Peptide_LFQ_DBPSN024_PA_11.raw	VDAALPSAPV	10	78	10	470.2607	2	23.9	1.21E+06	938.5073	-0.5	33 43 48 81 96 100 99 97 90 95	HCD
1	10555	HFX_Peptide_LFQ_DBPSN024_PA_11.raw	YDESGPAVVH	10	78	10	537.2482	2	19.61	2.70E+06	1072.4824	-0.6	98 99 100 100 98 82 37 39 62 66	HCD
1	31558	HFX_Peptide_LFQ_DBPSN024_PA_11.raw	DWSAFPPR	8	78	8	488.2375	2	45.92	1.11E+07	974.461	-0.5	31 23 93 99 99 96 90 92	HCD
1	10113	HFX_Peptide_LFQ_DBPSN024_PA_11.raw	KLLAPEP	7	78	7	384.2361	2	19.25	1.24E+06	766.4589	-1.5	34 48 75 91 100 100 100	HCD
1	13898	HFX_Peptide_LFQ_DBPSN024_PA_11.raw	ANEVPRYVP	9	78	9	522.7773	2	22.32	1.59E+06	1043.54	0.1	73 80 99 100 86 41 46 87 91	HCD
1	36918	HFX_Peptide_LFQ_DBPSN024_PA_11.raw	GVDVDHYLELLR	12	78	12	714.8797	2	56.65	1.51E+06	1427.7407	2.9	50 62 98 99 100 99 99 96 84 41 43 65	HCD
1	9313	HFX_Peptide_LFQ_DBPSN024_PA_11.raw	VQVNNHVGAP	10	78	10	517.772	2	18.59	3.05E+07	1033.5305	-1	85 82 96 94 92 34 48 79 82 88	HCD
1	14362	HFX_Peptide_LFQ_DBPSN024_PA_11.raw	EEPPPPEHPQ	10	78	10	578.7715	2	22.71	6.84E+04	1155.5195	7.8	52 57 95 99 96 62 72 74 79 91	HCD
1	36946	HFX_Peptide_LFQ_DBPSN024_PA_11.raw	VPNGFPGGPGGFSP	14	78	14	643.8112	2	56.71	6.82E+06	1285.6091	-1.1	30 20 41 80 99 98 96 96 67 77 92 100 99 99	HCD
1	16042	HFX_Peptide_LFQ_DBPSN024_PA_11.raw	NGGFFGGWSKH	11	78	11	597.275	2	24.11	3.55E+05	1192.5413	-4.9	40 44 92 98 99 99 96 63 89 52 84	HCD
1	9535	HFX_Peptide_LFQ_DBPSN024_PA_11.raw	QAYPYAPR	8	78	8	483.245	2	18.77	1.53E+07	964.4766	-1.2	32 43 94 90 89 90 90 96	HCD
1	23064	HFX_Peptide_LFQ_DBPSN024_PA_11.raw	KDNDNLKTK	9	78	9	538.2899	2	30.94	1.66E+06	1074.5669	-1.5	28 39 57 99 93 94 96 98 99	HCD
1	19460	HFX_Peptide_LFQ_DBPSN024_PA_11.raw	VPELPPGAP	9	78	9	438.7487	2	27.11	1.99E+05	875.4752	8.7	38 33 66 79 99 96 95 98 99	HCD
1	18116	HFX_Peptide_LFQ_DBPSN024_PA_11.raw	DPPPPHEPAGP	11	78	11	555.7569	2	25.9	2.49E+05	1109.5142	-13.4	60 51 98 99 92 27 63 93 90 89 94	HCD
1	23024	HFX_Peptide_LFQ_DBPSN024_PA_11.raw	FTPVVLALPY	10	78	10	560.328	2	30.89		1118.6375	3.6	60 65 85 90 62 57 91 93 84 92	HCD
1	31207	HFX_Peptide_LFQ_DBPSN024_PA_11.raw	YFPPVLLENQ	10	78	10	610.3206	2	45.13	2.12E+07	1218.6284	-1.5	97 98 99 100 98 60 41 40 57 87	HCD
1	22363	HFX_Peptide_LFQ_DBPSN024_PA_11.raw	NFGVP	5	78	5	533.2715	1	30.14	7.26E+06	532.2645	-0.6	52 50 91 99 98	HCD
1	30562	HFX_Peptide_LFQ_DBPSN024_PA_11.raw	WDSAFPPR	8	78	8	488.2371	2	43.74	3.10E+07	974.461	-1.3	25 37 93 99 99 95 90 85	HCD
1	16715	HFX_Peptide_LFQ_DBPSN024_PA_11.raw	PALLWPAVP	9	78	9	482.2844	2	24.7	8.76E+05	962.5589	-4.8	90 93 92 85 39 41 85 86 90	HCD
1	12547	HFX_Peptide_LFQ_DBPSN024_PA_11.raw	DDLNDFK	7	78	7	433.6981	2	21.22		865.3817	-0.2	87 82 93 41 54 90 98	HCD
1	23844	HFX_Peptide_LFQ_DBPSN024_PA_11.raw	LEYPPPP	7	78	7	406.708	2	31.98	3.45E+06	811.4116	-12.5	43 56 71 97 93 91 95	HCD
1	11186	HFX_Peptide_LFQ_DBPSN024_PA_11.raw	ESSDVPVTR	9	78	9	495.2487	2	20.12		988.4825	0.4	48 33 44 95 97 98 96 95 95	HCD
1	11383	HFX_Peptide_LFQ_DBPSN024_PA_11.raw	PAPVSMK	7	78	7	365.1989	2	20.28	1.31E+06	728.3891	-8.2	71 60 74 84 94 68 95	HCD
1	27596	HFX_Peptide_LFQ_DBPSN024_PA_11.raw	PPFFPHAPR	9	78	9	533.284	2	38.02	1.53E+07	1064.5554	-1.9	99 98 100 100 97 33 41 40 93	HCD
1	35147	HFX_Peptide_LFQ_DBPSN024_PA_11.raw	APHLPVAPPLPE	12	78	12	619.3489	2	53.07	2.34E+06	1236.6865	-2.7	77 59 61 79 52 46 74 99 99 98 93 97	HCD
1	22449	HFX_Peptide_LFQ_DBPSN024_PA_11.raw	NELLALK	7	78	7	400.7467	2	30.24	5.01E+05	799.4803	-1.8	24 39 91 97 97 99 99	HCD
1	14428	HFX_Peptide_LFQ_DBPSN024_PA_11.raw	GLDPYGPRAP	10	78	10	521.7675	2	22.76	7.29E+05	1041.5243	-3.7	45 68 100 100 99 98 73 46 71 79	HCD
1	15770	HFX_Peptide_LFQ_DBPSN024_PA_11.raw	FDTETTRAP	9	78	9	519.2469	2	23.88	6.29E+05	1036.4824	-3.1	63 82 99 99 52 40 79 91 93	HCD
1	12655	HFX_Peptide_LFQ_DBPSN024_PA_11.raw	ENVPPHL	7	78	7	403.2132	2	21.31	1.46E+07	804.413	-1.3	63 49 78 93 86 82 93	HCD
1	7015	HFX_Peptide_LFQ_DBPSN024_PA_11.raw	TSPPGDPSSKGSYGGP	16	78	16	745.84	2	16.51	1.22E+06	1489.6685	-2.1	26 25 55 100 100 100 94 60 82 100 100 76 45 86 97 99	HCD
1	13074	HFX_Peptide_LFQ_DBPSN024_PA_11.raw	KLAVVP	6	78	6	313.7149	2	21.65	2.99E+06	625.4163	-1.6	44 50 92 86 97 96	HCD
1	6835	HFX_Peptide_LFQ_DBPSN024_PA_11.raw	LGPAGEVFHPGAP	13	78	13	624.8199	2	16.33	2.59E+05	1247.6299	-3.7	95 96 98 99 99 72 46 44 23 72 82 90 94	HCD
1	23462	HFX_Peptide_LFQ_DBPSN024_PA_11.raw	EPPPVLP	7	78	7	374.7148	2	31.46	2.05E+05	747.4166	-2	78 60 79 73 71 92 92	HCD
1	35949	HFX_Peptide_LFQ_DBPSN024_PA_11.raw	LTVFP	5	78	5	576.3382	1	54.67	2.65E+06	575.3318	-1.6	75 63 91 85 73	HCD
1	8905	HFX_Peptide_LFQ_DBPSN024_PA_11.raw	YPYARGAP	8	78	8	447.7264	2	18.25	3.17E+06	893.4395	-1.5	96 89 66 76 57 66 83 89	HCD
1	30683	HFX_Peptide_LFQ_DBPSN024_PA_11.raw	WDSAFPPR	8	78	8	488.2372	2	44.02	3.10E+07	974.461	-1.2	25 40 96 100 99 96 88 78	HCD
1	10422	HFX_Peptide_LFQ_DBPSN024_PA_11.raw	PVMPAGPK	8	78	8	398.7205	2	19.5	5.97E+06	795.4313	-6.2	85 52 54 66 75 96 96 98	HCD
1	5413	HFX_Peptide_LFQ_DBPSN024_PA_11.raw	DGPAPPVVAGGP	12	78	12	517.27	2	14.76	6.67E+05	1032.5239	1.4	73 76 99 100 100 81 60 85 35 59 74 90	HCD
1	16083	HFX_Peptide_LFQ_DBPSN024_PA_11.raw	TAAAPYRYP	9	78	9	505.2575	2	24.15	2.47E+06	1008.5029	-2.3	44 45 63 74 91 93 95 97 98	HCD
1	22405	HFX_Peptide_LFQ_DBPSN024_PA_11.raw	AGPAVRAVPLT	11	78	11	526.3225	2	30.19		1050.6187	11.2	76 46 77 90 92 90 68 54 62 99 100	HCD
1	10423	HFX_Peptide_LFQ_DBPSN024_PA_11.raw	SLDGNTGVSHY	11	78	11	575.2619	2	19.5	7.71E+05	1148.5098	-0.4	86 89 98 91 87 39 38 95 97 56 81	HCD
1	3771	HFX_Peptide_LFQ_DBPSN024_PA_11.raw	GFHEP	5	78	5	293.6337	2	12.54	6.63E+06	585.2547	-3.1	82 85 69 77 75	HCD
1	15202	HFX_Peptide_LFQ_DBPSN024_PA_11.raw	YDLPR	5	78	5	332.1754	2	23.4	1.36E+06	662.3387	-3.7	59 68 93 86 82	HCD
1	7920	HFX_Peptide_LFQ_DBPSN024_PA_11.raw	PDGEHSATRP	10	78	10	533.7485	2	17.38	1.06E+06	1065.4839	-1.4	98 99 95 97 95 52 35 67 51 88	HCD
1	17753	HFX_Peptide_LFQ_DBPSN024_PA_11.raw	APPLLAHPAP	10	78	10	492.2812	2	25.6	1.12E+05	982.5599	-12.3	60 49 66 90 95 89 68 73 91 95	HCD
1	9363	HFX_Peptide_LFQ_DBPSN024_PA_11.raw	EAAFFGVP	8	78	8	419.2156	2	18.63	7.49E+06	836.4068	11.8	67 56 73 81 97 67 90 90	HCD
1	12283	HFX_Peptide_LFQ_DBPSN024_PA_11.raw	NFGPYAPR	8	78	8	461.2319	2	21.01	3.16E+07	920.4504	-1.2	67 30 46 95 97 97 93 96	HCD
1	4848	HFX_Peptide_LFQ_DBPSN024_PA_11.raw	YRPYAPR	7	78	7	308.1669	3	14.05	3.99E+06	921.4821	-3.6	44 43 63 99 99 99 98	HCD
1	4473	HFX_Peptide_LFQ_DBPSN024_PA_11.raw	ALVGAH	6	78	6	284.1656	2	13.56	8.07E+05	566.3176	-1.9	88 86 66 48 89 91	HCD
1	9872	HFX_Peptide_LFQ_DBPSN024_PA_11.raw	LAPAPGTLK	9	77	9	434.2675	2	19.05	1.41E+06	866.5225	-2.3	69 68 96 97 63 55 60 93 98	HCD
1	10811	HFX_Peptide_LFQ_DBPSN024_PA_11.raw	DAQNPGGKWP	10	77	10	535.2553	2	19.82	1.94E+06	1068.4988	-2.5	48 37 51 96 98 88 88 90 91 91	HCD
1	22656	HFX_Peptide_LFQ_DBPSN024_PA_11.raw	DYEPPVP	7	77	7	408.6966	2	30.47		815.3701	10.4	44 38 70 97 99 99 98	HCD
1	7838	HFX_Peptide_LFQ_DBPSN024_PA_11.raw	ESDLSMLVGAP	11	77	11	559.7728	2	17.31	3.25E+05	1117.5325	-1.2	91 96 99 97 82 12 30 82 82 89 94	HCD
1	37007	HFX_Peptide_LFQ_DBPSN024_PA_11.raw	YYPLDLVAARAP	12	77	12	674.8636	2	56.82	5.19E+05	1347.7185	-4.3	74 81 99 97 97 95 95 55 37 33 82 88	HCD
1	27420	HFX_Peptide_LFQ_DBPSN024_PA_11.raw	YPYAPHCEYPLC	12	77	12	728.3048	2	37.73	9.63E+06	1454.5999	-3.3	98 98 99 95 84 43 65 69 86 81 50 65	HCD
1	6282	HFX_Peptide_LFQ_DBPSN024_PA_11.raw	TTSSSRGPAP	10	77	10	480.7368	2	15.75		959.4672	-8.6	48 46 67 91 99 87 73 79 93 95	HCD
1	26612	HFX_Peptide_LFQ_DBPSN024_PA_11.raw	HAQPGFPQPHTP	12	77	12	657.3192	2	36.39	4.65E+06	1312.6313	-5.8	27 45 65 95 97 93 83 81 80 78 92 95	HCD
1	25376	HFX_Peptide_LFQ_DBPSN024_PA_11.raw	WNDDYGVP	8	77	8	483.2044	2	34.21	1.61E+06	964.3926	1.7	32 35 94 95 86 91 93 94	HCD
1	11908	HFX_Peptide_LFQ_DBPSN024_PA_11.raw	NPDLPR	6	77	6	356.1934	2	20.7	8.01E+05	710.3711	1.6	83 76 84 73 65 85	HCD
1	34411	HFX_Peptide_LFQ_DBPSN024_PA_11.raw	VPSLPALP	8	77	8	397.244	2	51.6	4.80E+06	792.4745	-1.2	46 49 81 90 83 92 90 90	HCD
1	16248	HFX_Peptide_LFQ_DBPSN024_PA_11.raw	SVPAATEKGPP	11	77	11	527.2845	2	24.29	5.59E+06	1052.5503	4	43 44 54 76 94 93 86 75 92 97 99	HCD
1	41172	HFX_Peptide_LFQ_DBPSN024_PA_11.raw	YSYAYPYYPL	10	77	10	650.2998	2	65.39	4.29E+07	1298.5859	-0.7	57 40 41 59 98 89 94 100 100 100	HCD
1	40537	HFX_Peptide_LFQ_DBPSN024_PA_11.raw	RFKPFFPPAH	10	77	10	622.3434	2	64.19		1242.666	5	28 29 43 92 96 98 98 97 98 99	HCD
1	23324	HFX_Peptide_LFQ_DBPSN024_PA_11.raw	VTAHAPPGLP	10	77	10	480.2688	2	31.27	2.53E+06	958.5236	-0.5	49 54 76 51 73 92 98 94 94 96	HCD
1	3112	HFX_Peptide_LFQ_DBPSN024_PA_11.raw	EQMKAHPE	8	77	8	485.2242	2	11.57		968.4385	-4.9	93 34 28 88 95 96 93 96	HCD
1	15465	HFX_Peptide_LFQ_DBPSN024_PA_11.raw	PARVHGDNQ	9	77	9	497.248	2	23.62	2.44E+06	992.4788	2.7	89 60 75 82 95 95 88 33 82	HCD
1	25889	HFX_Peptide_LFQ_DBPSN024_PA_11.raw	TLLVLP	6	77	6	328.2224	2	35.07		654.4316	-2.1	48 61 80 93 91 92	HCD
1	14854	HFX_Peptide_LFQ_DBPSN024_PA_11.raw	EVLVPVAGP	9	77	9	440.7651	2	23.11	3.08E+05	879.5065	10.5	72 57 71 82 95 89 76 69 85	HCD
1	18302	HFX_Peptide_LFQ_DBPSN024_PA_11.raw	EFPHVP	6	77	6	363.1835	2	26.06	2.50E+06	724.3544	-2.6	56 45 90 86 94 93	HCD
1	25033	HFX_Peptide_LFQ_DBPSN024_PA_11.raw	YDPF	4	77	4	541.2291	1	33.67	2.20E+06	540.222	-0.4	91 71 70 77	HCD
1	27616	HFX_Peptide_LFQ_DBPSN024_PA_11.raw	LLNNPGAPL	9	77	9	454.7636	2	38.06	5.33E+05	907.5127	-0.1	99 93 52 52 70 76 81 82 91	HCD
1	11547	HFX_Peptide_LFQ_DBPSN024_PA_11.raw	SDDPTTLPK	9	77	9	487.2449	2	20.42	2.88E+06	972.4764	-1.2	97 99 100 92 49 40 48 82 92	HCD
1	14323	HFX_Peptide_LFQ_DBPSN024_PA_11.raw	LVMTSSTVEP	10	77	10	532.2734	2	22.67	1.03E+06	1062.5266	5.3	96 87 37 41 50 85 97 94 95 93	HCD
1	8424	HFX_Peptide_LFQ_DBPSN024_PA_11.raw	LGDGEQGAGYPGVGFASH	18	77	18	859.8917	2	17.84	2.17E+06	1717.7695	-0.4	60 60 99 96 99 99 100 98 95 72 63 82 74 59 50 63 59 69	HCD
1	16619	HFX_Peptide_LFQ_DBPSN024_PA_11.raw	APAEEDQLHR	10	77	10	583.2825	2	24.62	1.14E+06	1164.5522	-1.6	16 26 68 92 100 99 84 94 99 99	HCD
1	8737	HFX_Peptide_LFQ_DBPSN024_PA_11.raw	YGDDYGQKWGY	11	77	11	676.2814	2	18.11	3.32E+05	1350.5518	-2.5	99 100 100 100 100 95 39 40 72 41 67	HCD
1	30695	HFX_Peptide_LFQ_DBPSN024_PA_11.raw	YPFPLLFEPP	10	77	10	610.3213	2	44.05	2.12E+07	1218.6323	-3.5	90 90 95 96 97 85 27 35 68 92	HCD
1	14150	HFX_Peptide_LFQ_DBPSN024_PA_11.raw	AAPVEKGLPGAP	12	77	12	553.8134	2	22.53		1105.613	-0.7	73 80 98 99 98 51 35 61 56 90 94 95	HCD
1	27677	HFX_Peptide_LFQ_DBPSN024_PA_11.raw	GVPPFFPPAHR	11	77	11	611.3284	2	38.16	3.39E+07	1220.6455	-2.6	69 85 100 99 99 99 97 41 60 14 90	HCD
1	26789	HFX_Peptide_LFQ_DBPSN024_PA_11.raw	LTPAPLGP	8	77	8	383.228	2	36.68	7.37E+04	764.4432	-2.3	48 49 67 88 94 91 88 95	HCD
1	19456	HFX_Peptide_LFQ_DBPSN024_PA_11.raw	PDPVAPTFTGPRTPP	15	77	15	517.2761	3	27.1	5.84E+04	1548.7937	8.2	34 50 56 75 73 66 74 92 96 97 96 86 79 90 97	HCD
1	38043	HFX_Peptide_LFQ_DBPSN024_PA_11.raw	DPGGLLDQLAK	11	77	11	563.8082	2	58.95	1.07E+06	1125.603	-1	35 24 43 75 96 99 98 92 95 98 98	HCD
1	24207	HFX_Peptide_LFQ_DBPSN024_PA_11.raw	SPQPPPVGSDGVP	13	77	13	617.3109	2	32.48	4.93E+06	1232.6038	2.8	29 23 57 99 100 82 69 86 84 93 95 96 95	HCD
1	17292	HFX_Peptide_LFQ_DBPSN024_PA_11.raw	KAAVDFH	7	77	7	394.2081	2	25.2	1.41E+06	786.4024	-0.9	44 52 73 97 97 90 86	HCD
1	12134	HFX_Peptide_LFQ_DBPSN024_PA_11.raw	LAAPAHVP	8	77	8	388.226	2	20.89	2.95E+06	774.4388	-1.6	90 87 52 34 82 84 95 95	HCD
1	16126	HFX_Peptide_LFQ_DBPSN024_PA_11.raw	PFYPDFK	7	77	7	457.2271	2	24.18	1.16E+06	912.4381	1.8	24 37 94 92 98 99 99	HCD
1	2776	HFX_Peptide_LFQ_DBPSN024_PA_11.raw	DEQDERLR	8	77	8	530.7537	2	11.08	5.37E+04	1059.4944	-1.4	99 97 49 44 51 86 96 99	HCD
1	22049	HFX_Peptide_LFQ_DBPSN024_PA_11.raw	YPTLPVYP	8	77	8	475.2534	2	29.77	6.34E+01	948.4957	-3.5	39 35 71 90 96 95 96 98	HCD
1	27185	HFX_Peptide_LFQ_DBPSN024_PA_11.raw	PSGQFPVGR	9	77	9	472.7527	2	37.33		943.4875	3.4	87 62 69 96 98 92 86 44 62	HCD
1	18556	HFX_Peptide_LFQ_DBPSN024_PA_11.raw	LTYPDDGAP	9	77	9	474.7213	2	26.28	5.18E+05	947.4236	4.7	94 61 57 55 90 82 86 86 84	HCD
1	17867	HFX_Peptide_LFQ_DBPSN024_PA_11.raw	EPALPPTP	8	77	8	411.2225	2	25.7	2.19E+06	820.433	-3.1	57 38 55 80 99 98 97 97	HCD
1	34066	HFX_Peptide_LFQ_DBPSN024_PA_11.raw	PPFYPAPH	8	77	8	463.2307	2	50.93	2.98E+06	924.4493	-2.7	89 72 86 97 95 69 50 61	HCD
1	15938	HFX_Peptide_LFQ_DBPSN024_PA_11.raw	VLLAPWVP	8	77	8	447.7734	2	24.02	1.95E+06	893.5374	-5.7	56 78 98 96 85 62 65 79	HCD
1	15073	HFX_Peptide_LFQ_DBPSN024_PA_11.raw	HNWPPGAP	8	77	8	438.215	2	23.3	7.00E+05	874.4086	7.9	14 25 88 97 99 99 99 99	HCD
1	9221	HFX_Peptide_LFQ_DBPSN024_PA_11.raw	YGDDHVAGAP	10	77	10	501.2197	2	18.51	2.17E+06	1000.425	-0.1	98 98 100 99 28 33 41 90 94 95	HCD
1	11381	HFX_Peptide_LFQ_DBPSN024_PA_11.raw	FNQPSYGAP	9	77	9	490.7324	2	20.28	3.77E+06	979.4399	10.5	86 89 92 92 60 46 66 79 87	HCD
1	29029	HFX_Peptide_LFQ_DBPSN024_PA_11.raw	EVAFPAYP	8	77	8	447.2231	2	40.65	2.67E+07	892.433	-1.5	74 59 68 74 87 83 81 92	HCD
1	37741	HFX_Peptide_LFQ_DBPSN024_PA_11.raw	TLLAPMDPEGLP	12	77	12	627.3333	2	58.28	8.01E+04	1252.6372	11.9	72 62 78 81 83 67 84 71 77 75 88 90	HCD
1	11988	HFX_Peptide_LFQ_DBPSN024_PA_11.raw	YYGGDHHGEACPAGP	15	77	15	765.8098	2	20.77	1.54E+05	1529.5994	3.7	85 94 99 99 99 91 71 44 56 60 59 80 73 65 82	HCD
1	10631	HFX_Peptide_LFQ_DBPSN024_PA_11.raw	PLCPSPR	7	77	7	385.202	2	19.67	1.22E+06	768.3952	-7.6	97 70 75 89 75 51 83	HCD
1	7286	HFX_Peptide_LFQ_DBPSN024_PA_11.raw	YHRHTEP	7	77	7	470.2264	2	16.77	5.14E+05	938.4359	2.6	98 96 99 60 59 60 69	HCD
1	10481	HFX_Peptide_LFQ_DBPSN024_PA_11.raw	DHFSTLR	7	77	7	438.2223	2	19.55	1.01E+06	874.4297	0.4	100 99 99 71 28 65 81	HCD
1	3212	HFX_Peptide_LFQ_DBPSN024_PA_11.raw	AGEEARP	7	77	7	365.1804	2	11.74	7.62E+05	728.3453	1.3	91 79 69 62 79 73 85	HCD
1	19458	HFX_Peptide_LFQ_DBPSN024_PA_11.raw	DEPPAHR	7	77	7	411.2043	2	27.11		820.3828	13.7	45 52 91 91 90 78 94	HCD
1	9694	HFX_Peptide_LFQ_DBPSN024_PA_11.raw	YGAPGGVSMMTP	12	77	12	584.262	2	18.9	3.17E+06	1166.51	-0.5	98 97 100 99 97 85 39 34 28 57 97 98	HCD
1	8991	HFX_Peptide_LFQ_DBPSN024_PA_11.raw	FNNNQLDQNPR	11	77	11	680.3252	2	18.32	1.74E+05	1358.6328	2.2	46 44 88 89 89 91 92 79 73 70 88	HCD
1	30348	HFX_Peptide_LFQ_DBPSN024_PA_11.raw	YEPPFYPAHP	10	77	10	609.2892	2	43.31	3.11E+06	1216.5552	7.1	77 82 92 69 85 92 70 51 68 89	HCD
1	12946	HFX_Peptide_LFQ_DBPSN024_PA_11.raw	LGTPAAEVK	9	77	9	443.2551	2	21.55	7.44E+05	884.4967	-1.2	35 40 97 99 85 66 78 97 99	HCD
1	14007	HFX_Peptide_LFQ_DBPSN024_PA_11.raw	YLLPK	5	77	5	317.2018	2	22.41	1.82E+06	632.3897	-0.9	44 60 96 95 91	HCD
1	4127	HFX_Peptide_LFQ_DBPSN024_PA_11.raw	KEAAP	5	77	5	258.1449	2	13.06		514.2751	0.3	35 60 97 99 96	HCD
1	9821	HFX_Peptide_LFQ_DBPSN024_PA_11.raw	QPEGVAANK	9	77	9	457.2399	2	19.01	4.79E+06	912.4665	-1.3	95 98 100 96 92 52 38 33 92	HCD
1	22448	HFX_Peptide_LFQ_DBPSN024_PA_11.raw	DFLPYP	6	77	6	376.186	2	30.24	2.50E+07	750.3588	-1.7	57 49 68 93 98 98	HCD
1	13462	HFX_Peptide_LFQ_DBPSN024_PA_11.raw	ENVPHLP	7	77	7	403.2133	2	21.97	1.46E+07	804.413	-1.1	60 43 71 95 88 93 92	HCD
1	12291	HFX_Peptide_LFQ_DBPSN024_PA_11.raw	VGDLLHAP	8	77	8	411.2285	2	21.01	1.30E+06	820.4443	-2.3	97 97 99 95 52 17 74 88	HCD
1	8322	HFX_Peptide_LFQ_DBPSN024_PA_11.raw	VDNPTAPHSP	10	77	10	517.7469	2	17.75	9.22E+05	1033.4829	-3.4	86 91 93 95 80 87 35 22 89 92	HCD
1	25151	HFX_Peptide_LFQ_DBPSN024_PA_11.raw	NPKTPVGAP	9	77	9	440.7497	2	33.86	4.98E+05	879.4814	3.9	87 73 55 57 62 90 85 89 96	HCD
1	17947	HFX_Peptide_LFQ_DBPSN024_PA_11.raw	TPPGVPPAAP	10	77	10	452.2491	2	25.76	1.09E+06	902.4861	-2.7	44 45 57 57 79 99 99 98 98 98	HCD
1	13419	HFX_Peptide_LFQ_DBPSN024_PA_11.raw	YVPRVP	6	77	6	365.721	2	21.93	1.10E+06	729.4173	14	49 52 91 91 89 92	HCD
1	11956	HFX_Peptide_LFQ_DBPSN024_PA_11.raw	LALCERP	7	77	7	401.2159	2	20.74	9.64E+05	800.4214	-5.1	92 85 57 50 92 80 84	HCD
1	6253	HFX_Peptide_LFQ_DBPSN024_PA_11.raw	LEYNQAHPEEEQGN	14	77	14	829.3583	2	15.71		1656.7017	0.2	86 86 95 43 38 81 97 72 83 95 97 66 51 92	HCD
1	11421	HFX_Peptide_LFQ_DBPSN024_PA_11.raw	HAPPGAYPK	9	77	9	469.2422	2	20.32	1.06E+07	936.4817	-12.7	66 86 99 76 45 50 90 88 95	HCD
1	15097	HFX_Peptide_LFQ_DBPSN024_PA_11.raw	HPEEYSSGGR	10	77	10	559.7455	2	23.32	4.52E+05	1117.4788	-2.1	26 34 69 89 100 100 99 83 79 94	HCD
1	11560	HFX_Peptide_LFQ_DBPSN024_PA_11.raw	YSSLHAVDR	9	77	9	524.2633	2	20.43	1.26E+06	1046.5144	-2.2	40 39 54 77 98 99 96 96 96	HCD
1	9659	HFX_Peptide_LFQ_DBPSN024_PA_11.raw	LLPPRSP	7	77	7	390.2419	2	18.88	8.39E+06	778.4701	-1.1	98 99 100 97 37 30 80	HCD
1	22669	HFX_Peptide_LFQ_DBPSN024_PA_11.raw	LTPAPLGP	8	77	8	383.228	2	30.49	3.22E+06	764.4432	-2.3	52 48 63 90 93 90 87 94	HCD
1	15144	HFX_Peptide_LFQ_DBPSN024_PA_11.raw	KFVPPY	6	77	6	375.7121	2	23.35	1.50E+06	749.4112	-2.2	51 49 67 97 100 100	HCD
1	11395	HFX_Peptide_LFQ_DBPSN024_PA_11.raw	LGAYFAAP	8	77	8	405.2102	2	20.29	1.53E+06	808.4119	-7.4	41 65 54 70 97 98 97 96	HCD
1	20757	HFX_Peptide_LFQ_DBPSN024_PA_11.raw	YVCSPAPAP	9	77	9	452.7108	2	28.36		903.416	-9.9	70 35 46 62 88 98 98 99 98	HCD
1	14125	HFX_Peptide_LFQ_DBPSN024_PA_11.raw	HSPLERP	7	77	7	418.2228	2	22.51	2.93E+06	834.4348	-4.3	24 46 93 97 97 92 91	HCD
1	10969	HFX_Peptide_LFQ_DBPSN024_PA_11.raw	LLPRP	5	77	5	298.1995	2	19.95	9.08E+06	594.3853	-1.6	78 85 96 69 59	HCD
1	12532	HFX_Peptide_LFQ_DBPSN024_PA_11.raw	VVLAPRP	7	77	7	376.2444	2	21.21	1.70E+06	750.4752	-1.3	90 94 99 96 41 35 85	HCD
1	20696	HFX_Peptide_LFQ_DBPSN024_PA_11.raw	LNLLPK	6	77	6	349.2332	2	28.29	3.30E+06	696.4534	-2.2	30 40 98 99 99 99	HCD
1	28606	HFX_Peptide_LFQ_DBPSN024_PA_11.raw	EFMPPVP	7	77	7	408.6972	2	39.83	3.95E+06	815.3887	-10.8	52 49 57 95 95 96 96	HCD
1	9720	HFX_Peptide_LFQ_DBPSN024_PA_11.raw	NPPPLAAP	8	77	8	388.7172	2	18.92	1.04E+06	775.4228	-3.7	90 93 95 82 40 38 84 95	HCD
1	5113	HFX_Peptide_LFQ_DBPSN024_PA_11.raw	LLALFDP	7	77	7	394.7286	2	14.39	1.03E+05	787.4479	-6.7	92 86 52 59 65 94 92	HCD
1	13300	HFX_Peptide_LFQ_DBPSN024_PA_11.raw	YPLNPFPK	8	77	8	488.2699	2	21.84	6.37E+06	974.5225	2.9	89 51 60 79 85 86 79 89	HCD
1	8425	HFX_Peptide_LFQ_DBPSN024_PA_11.raw	EEMKPNLR	8	77	8	508.7628	2	17.84	2.72E+06	1015.512	-1	63 51 32 93 97 90 93 98	HCD
1	10812	HFX_Peptide_LFQ_DBPSN024_PA_11.raw	LDTSHPGSDLA	11	77	11	556.7632	2	19.82	1.51E+06	1111.5146	-2.4	98 97 92 76 84 76 59 44 61 76 87	HCD
1	22961	HFX_Peptide_LFQ_DBPSN024_PA_11.raw	PVTAAPVGAP	10	77	10	440.2494	2	30.81	4.72E+06	878.4861	-2.3	37 35 51 86 97 97 93 89 93 95	HCD
1	6883	HFX_Peptide_LFQ_DBPSN024_PA_11.raw	AFDEKCTPGAP	11	77	11	568.2599	2	16.37		1134.5015	3.3	93 97 98 92 38 32 40 83 88 92 95	HCD
1	19528	HFX_Peptide_LFQ_DBPSN024_PA_11.raw	PVSHPPLP	8	77	8	422.2399	2	27.17	8.45E+05	842.465	0.2	44 55 69 60 97 98 98 97	HCD
1	38151	HFX_Peptide_LFQ_DBPSN024_PA_11.raw	GPPFGGPGPF	10	77	10	465.2282	2	59.17	2.40E+07	928.4443	-2.5	50 45 51 73 99 87 77 98 95 96	HCD
1	7737	HFX_Peptide_LFQ_DBPSN024_PA_11.raw	QAGGYPAVGSRAP	13	77	13	615.8124	2	17.21	6.14E+05	1229.6152	-4.1	54 69 85 92 100 99 97 75 62 71 59 63 74	HCD
1	22073	HFX_Peptide_LFQ_DBPSN024_PA_11.raw	LGFVPGML	8	77	8	417.2335	2	29.8	5.65E+06	832.4517	0.9	90 86 68 66 74 85 59 90	HCD
1	26056	HFX_Peptide_LFQ_DBPSN024_PA_11.raw	PPFYPAPH	8	77	8	463.2297	2	35.39	1.39E+07	924.4493	-4.8	72 46 61 85 95 80 78 97	HCD
1	34913	HFX_Peptide_LFQ_DBPSN024_PA_11.raw	LPLPKPYLP	9	77	9	519.3215	2	52.58	1.44E+06	1036.6321	-3.4	82 85 95 78 82 34 46 94 98	HCD
1	24868	HFX_Peptide_LFQ_DBPSN024_PA_11.raw	LGGGEVVDYAAPL	13	77	13	630.819	2	33.44	1.26E+06	1259.6396	-12.8	83 68 43 66 86 85 82 79 70 95 97 67 83	HCD
1	25105	HFX_Peptide_LFQ_DBPSN024_PA_11.raw	LPYLPPSHP	9	77	9	510.7784	2	33.78	5.40E+06	1019.544	-1.7	55 46 75 91 99 88 78 71 92	HCD
1	13457	HFX_Peptide_LFQ_DBPSN024_PA_11.raw	LGPDSPTLGWTGPPAP	16	77	16	781.8939	2	21.96	6.73E+06	1561.7776	-2.8	94 95 98 88 82 90 82 51 60 37 86 92 93 77 48 61	HCD
1	27862	HFX_Peptide_LFQ_DBPSN024_PA_11.raw	LGALLRVP	8	77	8	419.7782	2	38.49		837.5436	-2.1	94 88 96 96 51 30 74 88	HCD
1	6628	HFX_Peptide_LFQ_DBPSN024_PA_11.raw	QFAGDREGP	9	77	9	488.7278	2	16.11	4.20E+05	975.441	0	77 85 97 91 91 41 52 72 86	HCD
1	7085	HFX_Peptide_LFQ_DBPSN024_PA_11.raw	PGGNYHTHPSVK	12	77	12	647.3133	2	16.58	4.79E+05	1292.6262	-11	32 41 51 50 61 94 99 100 100 99 100 100	HCD
1	31835	HFX_Peptide_LFQ_DBPSN024_PA_11.raw	LNPPFAA	7	77	7	365.1992	2	46.49	6.10E+06	728.3857	-2.5	37 48 97 85 86 92 95	HCD
1	6156	HFX_Peptide_LFQ_DBPSN024_PA_11.raw	QPGGGQDGYNHQGGGAPS	18	77	18	842.357	2	15.61	6.55E+06	1682.7034	-2.3	92 97 98 99 99 97 100 98 67 37 18 23 61 45 89 98 82 89	HCD
1	17693	HFX_Peptide_LFQ_DBPSN024_PA_11.raw	YGGMGPYGK	9	77	9	465.2105	2	25.55	7.21E+05	928.4113	-5.1	92 91 59 34 57 70 96 96 97	HCD
1	10915	HFX_Peptide_LFQ_DBPSN024_PA_11.raw	QGNCPPTPETPR	12	77	12	648.8039	2	19.9	3.88E+05	1295.5928	0.4	30 25 35 91 99 99 98 87 85 92 90 96	HCD
1	8407	HFX_Peptide_LFQ_DBPSN024_PA_11.raw	LSVKRYGP	8	77	8	460.2706	2	17.82	1.91E+05	918.5287	-2.2	89 94 98 90 57 54 56 77	HCD
1	15725	HFX_Peptide_LFQ_DBPSN024_PA_11.raw	TPPAAAGPPAAP	12	77	12	509.2702	2	23.85	2.45E+06	1016.5291	-3.1	31 46 73 85 85 81 70 71 95 95 95 96	HCD
1	11299	HFX_Peptide_LFQ_DBPSN024_PA_11.raw	QAPLPKSPPGAP	12	77	12	580.3232	2	20.22	2.62E+06	1158.6396	-6.8	51 68 98 99 87 77 66 52 74 77 84 91	HCD
1	10800	HFX_Peptide_LFQ_DBPSN024_PA_11.raw	KYGTKFVYGAP	11	77	11	615.8286	2	19.81	2.84E+05	1229.6443	-1.3	98 97 94 70 43 39 44 90 90 90 94	HCD
1	13414	HFX_Peptide_LFQ_DBPSN024_PA_11.raw	EEFPPGAP	8	77	8	422.1928	2	21.93		842.381	-11.7	51 45 40 91 98 97 97 97	HCD
1	10290	HFX_Peptide_LFQ_DBPSN024_PA_11.raw	CFVATTGAAPY	11	77	11	550.751	2	19.39	3.50E+05	1099.5007	-12.1	74 83 90 92 51 41 72 79 86 84 94	HCD
1	7249	HFX_Peptide_LFQ_DBPSN024_PA_11.raw	EAPAPLAPVGGP	12	77	12	538.2924	2	16.74	5.78E+05	1074.5708	-0.5	71 62 95 98 95 67 46 38 76 89 91 95	HCD
1	5056	HFX_Peptide_LFQ_DBPSN024_PA_11.raw	PTAPGP	6	77	6	270.1445	2	14.31		538.2751	-1.2	33 55 80 98 98 99	HCD
1	12430	HFX_Peptide_LFQ_DBPSN024_PA_11.raw	YGDNMAERGEGVY	13	77	13	730.8076	2	21.13	2.77E+05	1459.6038	-2.1	100 100 100 86 19 26 48 65 71 90 100 100 100	HCD
1	26509	HFX_Peptide_LFQ_DBPSN024_PA_11.raw	PLDKPVFP	8	77	8	456.762	2	36.23	3.28E+06	911.5116	-2.4	93 94 84 56 44 59 92 94	HCD
1	27490	HFX_Peptide_LFQ_DBPSN024_PA_11.raw	TVSLPPVP	8	77	8	405.2465	2	37.85	1.46E+06	808.4694	11.2	48 51 77 88 84 89 88 91	HCD
1	2793	HFX_Peptide_LFQ_DBPSN024_PA_11.raw	VPHHYGP	7	77	7	403.7002	2	11.1	5.93E+04	805.3871	-1.5	100 97 96 63 38 68 77	HCD
1	14360	HFX_Peptide_LFQ_DBPSN024_PA_11.raw	LAAGAGPSPGAP	12	77	12	483.2562	2	22.7	4.51E+06	964.4977	0.2	100 100 100 97 56 35 38 62 59 89 93 96	HCD
1	28108	HFX_Peptide_LFQ_DBPSN024_PA_11.raw	KDHGDVGPPFYPPAH	15	77	15	817.3882	2	38.91	9.22E+06	1632.7683	-4	26 35 18 40 77 89 92 99 93 92 99 100 98 98 99	HCD
1	6311	HFX_Peptide_LFQ_DBPSN024_PA_11.raw	KFCATAPPPPPHGPHP	16	77	16	550.9472	3	15.78		1649.8137	3.7	50 41 43 39 45 65 73 98 98 98 97 96 97 98 98 98	HCD
1	38906	HFX_Peptide_LFQ_DBPSN024_PA_11.raw	LLPPYLSP	8	77	8	450.2647	2	60.79	4.14E+06	898.5164	-1.7	96 92 63 34 50 85 98 97	HCD
1	19680	HFX_Peptide_LFQ_DBPSN024_PA_11.raw	VAHLSF	6	77	6	337.1858	2	27.3	5.30E+06	672.3595	-3.6	96 59 49 73 85 100	HCD
1	16954	HFX_Peptide_LFQ_DBPSN024_PA_11.raw	EPPTAAPPAVE	11	77	11	539.7732	2	24.91	3.71E+06	1077.5342	-2.2	70 41 45 55 79 96 99 82 81 99 100	HCD
1	24263	HFX_Peptide_LFQ_DBPSN024_PA_11.raw	TTRLAPETVP	10	77	10	542.8024	2	32.56	1.62E+07	1083.5923	-1.9	72 69 76 77 71 91 89 72 73 78	HCD
1	23502	HFX_Peptide_LFQ_DBPSN024_PA_11.raw	TPPMGPGGAGGMLP	14	77	14	620.2946	2	31.52	2.46E+06	1238.5789	-3.4	55 46 59 70 100 99 97 96 97 86 75 25 85 88	HCD
1	20278	HFX_Peptide_LFQ_DBPSN024_PA_11.raw	KPTLHSLPGLGR	12	77	12	425.9195	3	27.89		1274.7458	-7.3	44 35 54 75 62 94 95 95 90 91 89 96	HCD
1	2159	HFX_Peptide_LFQ_DBPSN024_PA_11.raw	PTAPGP	6	77	6	270.1441	2	9.95		538.2751	-2.7	30 52 81 99 99 99	HCD
1	7755	HFX_Peptide_LFQ_DBPSN024_PA_11.raw	PTLPVP	6	77	6	312.1909	2	17.23		622.369	-2.8	32 54 85 94 98 99	HCD
1	20391	HFX_Peptide_LFQ_DBPSN024_PA_11.raw	VGWDEVNFRPVP	12	77	12	707.8552	2	28		1413.7041	-5.8	81 23 34 91 96 91 62 71 93 93 93 95	HCD
1	14141	HFX_Peptide_LFQ_DBPSN024_PA_11.raw	DYLNPR	6	77	6	389.1994	2	22.53	1.88E+06	776.3817	3.3	55 49 93 86 86 92	HCD
1	35990	HFX_Peptide_LFQ_DBPSN024_PA_11.raw	LPPVHPLPPVP	11	77	11	581.8518	2	54.75	2.04E+06	1161.6909	-1.6	98 95 48 37 28 59 89 100 98 97 97	HCD
1	12204	HFX_Peptide_LFQ_DBPSN024_PA_11.raw	AGAGAGGRWEK	11	77	11	530.2689	2	20.94	1.44E+06	1058.5256	-2.2	83 88 95 98 99 96 68 60 31 39 90	HCD
1	13734	HFX_Peptide_LFQ_DBPSN024_PA_11.raw	GPDSVGVP	8	77	8	364.1864	2	22.19	1.68E+06	726.3548	4.7	35 43 78 92 93 80 97 96	HCD
1	39127	HFX_Peptide_LFQ_DBPSN024_PA_11.raw	LLSVSPLNQ	9	77	9	485.7831	2	61.25	5.85E+06	969.5495	2.1	88 83 78 75 95 86 77 44 67	HCD
1	13525	HFX_Peptide_LFQ_DBPSN024_PA_11.raw	TLGVYPPPGAP	11	77	11	534.787	2	22.02		1067.5652	-5.3	73 70 59 50 60 89 99 96 80 79 90	HCD
1	6512	HFX_Peptide_LFQ_DBPSN024_PA_11.raw	LSPDPPRGAGP	11	77	11	532.2796	2	15.99	4.33E+06	1062.5457	-0.9	59 67 96 99 99 93 46 38 78 78 92	HCD
1	15978	HFX_Peptide_LFQ_DBPSN024_PA_11.raw	RAAPSP	6	77	6	299.6707	2	24.06	4.71E+05	597.3234	5.7	38 55 80 94 97 98	HCD
1	10365	HFX_Peptide_LFQ_DBPSN024_PA_11.raw	KFLPGFNR	8	77	8	489.7833	2	19.45	1.06E+06	977.5446	7.6	41 45 67 95 93 91 85 97	HCD
1	29469	HFX_Peptide_LFQ_DBPSN024_PA_11.raw	YPAYETAHDLEEERGQTEPD	20	77	20	1175.5066	2	41.47	6.09E+05	2349.0032	-1.9	99 99 93 90 99 97 73 8 19 23 70 67 54 84 93 77 94 100 100 100	HCD
1	15427	HFX_Peptide_LFQ_DBPSN024_PA_11.raw	NTLELSQVR	9	77	9	530.2925	2	23.59	2.94E+05	1058.572	-1.5	33 43 98 99 94 79 78 78 90	HCD
1	13428	HFX_Peptide_LFQ_DBPSN024_PA_11.raw	QVPGAYGHY	9	77	9	496.2346	2	21.94	6.02E+06	990.4559	-1.1	41 65 99 97 50 51 95 95 99	HCD
1	16498	HFX_Peptide_LFQ_DBPSN024_PA_11.raw	LLHFAK	6	77	6	364.7271	2	24.51	2.00E+05	727.438	2.3	88 85 59 65 68 97	HCD
1	22884	HFX_Peptide_LFQ_DBPSN024_PA_11.raw	DELVYPGVK	9	77	9	510.2725	2	30.73	1.73E+06	1018.5334	-2.9	57 65 98 99 99 90 45 46 94	HCD
1	20503	HFX_Peptide_LFQ_DBPSN024_PA_11.raw	PLRFAP	6	77	6	350.7107	2	28.1	1.77E+06	699.4067	0.1	90 89 45 51 92 94	HCD
1	27785	HFX_Peptide_LFQ_DBPSN024_PA_11.raw	SPPGVP	6	77	6	553.2971	1	38.36	1.13E+06	552.2907	-1.7	38 44 92 96 96 96	HCD
1	13447	HFX_Peptide_LFQ_DBPSN024_PA_11.raw	PGHVGVP	7	77	7	331.6839	2	21.95	2.18E+06	661.3547	-2.3	99 98 55 51 51 91 92	HCD
1	14785	HFX_Peptide_LFQ_DBPSN024_PA_11.raw	WYPHTEP	7	77	7	465.2099	2	23.06	9.87E+06	928.4079	-2.8	28 39 96 89 96 97 94	HCD
1	17721	HFX_Peptide_LFQ_DBPSN024_PA_11.raw	LSAVKPGQVP	10	77	10	498.2975	2	25.57	2.27E+06	994.5811	-0.7	96 94 85 88 97 35 24 68 89 92	HCD
1	14317	HFX_Peptide_LFQ_DBPSN024_PA_11.raw	VEVAPSVP	8	77	8	399.2242	2	22.67	5.26E+06	796.433	1.1	40 54 94 72 66 95 97 97	HCD
1	10568	HFX_Peptide_LFQ_DBPSN024_PA_11.raw	LACTVLR	7	77	7	388.226	2	19.62	2.39E+06	774.4422	-6	49 51 88 85 79 91 94	HCD
1	9452	HFX_Peptide_LFQ_DBPSN024_PA_11.raw	YPYGHMVP	8	77	8	482.2201	2	18.7	6.91E+06	962.432	-6.7	94 96 98 79 34 31 86 95	HCD
1	15117	HFX_Peptide_LFQ_DBPSN024_PA_11.raw	AVLLRP	6	77	6	334.7258	2	23.33		667.438	-1.6	37 50 98 97 90 89	HCD
1	14763	HFX_Peptide_LFQ_DBPSN024_PA_11.raw	LTLLR	5	77	5	308.2124	2	23.04		614.4116	-2.1	92 81 62 62 85	HCD
1	20735	HFX_Peptide_LFQ_DBPSN024_PA_11.raw	PEVLRVP	7	77	7	405.2472	2	28.34	1.02E+06	808.4807	-1.1	95 99 99 60 28 75 82	HCD
1	9947	HFX_Peptide_LFQ_DBPSN024_PA_11.raw	QAYPYAPR	8	77	8	483.2502	2	19.11	2.17E+06	964.4766	9.7	29 30 86 91 94 95 94 97	HCD
1	27425	HFX_Peptide_LFQ_DBPSN024_PA_11.raw	PPFFPRHAP	9	77	9	533.2857	2	37.74	1.53E+07	1064.5554	1.4	97 95 99 99 94 40 16 70 81	HCD
1	9279	HFX_Peptide_LFQ_DBPSN024_PA_11.raw	KPPDPPGAP	9	77	9	438.234	2	18.56	4.03E+05	874.4548	-1.5	40 34 49 90 99 98 92 93 95	HCD
1	7370	HFX_Peptide_LFQ_DBPSN024_PA_11.raw	LEDVSYCMTP	10	77	10	579.2523	2	16.86	8.78E+05	1156.478	10.3	94 98 99 98 55 37 46 51 94 95	HCD
1	31472	HFX_Peptide_LFQ_DBPSN024_PA_11.raw	LYDLEDRHVPEDLP	14	77	14	570.9494	3	45.73	4.54E+05	1709.8259	0.3	94 92 95 84 89 86 40 31 63 55 67 93 92 94	HCD
1	18359	HFX_Peptide_LFQ_DBPSN024_PA_11.raw	VPDVPPTP	8	76	8	411.2295	2	26.11	6.85E+05	820.433	14	39 37 73 79 97 97 95 97	HCD
1	14173	HFX_Peptide_LFQ_DBPSN024_PA_11.raw	TLTPSATLK	9	76	9	466.2755	2	22.55	3.65E+05	930.5386	-2.4	41 73 76 89 79 66 81 88 96	HCD
1	28842	HFX_Peptide_LFQ_DBPSN024_PA_11.raw	GPYPGFGSVTAGLMP	15	76	15	725.856	2	40.3	8.89E+05	1449.6963	0.7	33 38 71 99 100 100 99 86 79 76 91 79 80 29 88	HCD
1	17735	HFX_Peptide_LFQ_DBPSN024_PA_11.raw	FAYDLR	6	76	6	392.7024	2	25.58	1.97E+06	783.3915	-1.7	97 93 49 49 86 86	HCD
1	2337	HFX_Peptide_LFQ_DBPSN024_PA_11.raw	KPPKAAAAP	9	76	9	425.7595	2	10.26		849.5072	-3.2	100 99 88 70 45 39 77 82 90	HCD
1	30938	HFX_Peptide_LFQ_DBPSN024_PA_11.raw	YPYAVEYVGAAPF	13	76	13	723.8605	2	44.56		1445.6868	13.7	71 57 79 76 59 68 85 77 70 77 91 90 96	HCD
1	13174	HFX_Peptide_LFQ_DBPSN024_PA_11.raw	LDPLR	5	76	5	307.1866	2	21.73	1.77E+07	612.3595	-1.4	93 94 48 57 90	HCD
1	15151	HFX_Peptide_LFQ_DBPSN024_PA_11.raw	YPAHVPGVP	9	76	9	468.7503	2	23.36	2.60E+06	935.4865	-0.4	95 89 76 48 68 59 68 95 94	HCD
1	10856	HFX_Peptide_LFQ_DBPSN024_PA_11.raw	DDPLGGKTP	9	76	9	450.2239	2	19.85	3.50E+06	898.4396	-7	79 80 92 95 50 49 63 90 91	HCD
1	10424	HFX_Peptide_LFQ_DBPSN024_PA_11.raw	TTPPTDKVTH	10	76	10	548.7921	2	19.5	3.17E+06	1095.5559	12.5	89 89 99 96 79 30 21 74 93 96	HCD
1	11949	HFX_Peptide_LFQ_DBPSN024_PA_11.raw	PAEPAGRSVENGPVGP	16	76	16	767.3861	2	20.74	1.35E+05	1532.7583	-0.4	51 52 49 70 99 99 99 97 34 28 55 98 97 99 100 100	HCD
1	17507	HFX_Peptide_LFQ_DBPSN024_PA_11.raw	RLLPAVP	7	76	7	383.2522	2	25.39	1.62E+05	764.4908	-1.3	28 79 95 82 79 82 92	HCD
1	34107	HFX_Peptide_LFQ_DBPSN024_PA_11.raw	VTLNPLPVKP	10	76	10	539.3363	2	51	7.17E+05	1076.6594	-1.3	52 66 99 95 87 90 41 48 93 95	HCD
1	10251	HFX_Peptide_LFQ_DBPSN024_PA_11.raw	EDSFHKSPQ	9	76	9	537.7449	2	19.36	1.22E+05	1073.4778	-2.3	68 70 96 93 32 55 95 89 91	HCD
1	12282	HFX_Peptide_LFQ_DBPSN024_PA_11.raw	ENVPPLH	7	76	7	403.2132	2	21.01	1.46E+07	804.413	-1.3	51 48 89 97 88 86 78	HCD
1	21462	HFX_Peptide_LFQ_DBPSN024_PA_11.raw	LTPPPVPP	8	76	8	409.2437	2	29.12		816.4745	-2	45 46 71 85 95 91 88 91	HCD
1	23391	HFX_Peptide_LFQ_DBPSN024_PA_11.raw	LTPAPGLP	8	76	8	383.2279	2	31.36	1.48E+07	764.4432	-2.4	49 43 56 88 98 91 92 96	HCD
1	11796	HFX_Peptide_LFQ_DBPSN024_PA_11.raw	LEAKLGGPP	9	76	9	441.2575	2	20.61	1.31E+06	880.5018	-1.5	95 95 83 40 39 77 77 88 96	HCD
1	33510	HFX_Peptide_LFQ_DBPSN024_PA_11.raw	RPPFCRVLP	9	76	9	542.7999	2	49.88	7.76E+06	1083.6011	-14.7	80 94 96 95 39 31 80 85 89	HCD
1	26561	HFX_Peptide_LFQ_DBPSN024_PA_11.raw	TVSNSLPTGPLK	12	76	12	607.3425	2	36.31	1.88E+06	1212.6714	-0.8	75 83 99 97 96 96 85 80 66 21 31 90	HCD
1	13387	HFX_Peptide_LFQ_DBPSN024_PA_11.raw	GPNLHAV	7	76	7	354.1949	2	21.91	8.26E+06	706.3762	-1.2	79 83 91 95 90 43 54	HCD
1	14264	HFX_Peptide_LFQ_DBPSN024_PA_11.raw	AAPVAHL	7	76	7	339.6993	2	22.63	1.86E+06	677.386	-2.8	75 86 99 98 57 28 92	HCD
1	31077	HFX_Peptide_LFQ_DBPSN024_PA_11.raw	YPFPLFLEPP	10	76	10	610.3209	2	44.86	2.12E+07	1218.6323	-4.2	93 90 96 98 96 55 45 40 68 84	HCD
1	4444	HFX_Peptide_LFQ_DBPSN024_PA_11.raw	LRVP	4	76	4	242.6654	2	13.52	3.02E+05	483.3169	-1.4	88 57 82 79	HCD
1	13879	HFX_Peptide_LFQ_DBPSN024_PA_11.raw	LPGQPGGAP	9	76	9	397.2191	2	22.31	8.63E+05	792.413	13.4	78 31 34 78 93 93 92 95 95	HCD
1	28676	HFX_Peptide_LFQ_DBPSN024_PA_11.raw	ENVPPHLF	8	76	8	476.7467	2	39.96	5.02E+07	951.4814	-2.7	43 49 99 99 87 56 85 94	HCD
1	33855	HFX_Peptide_LFQ_DBPSN024_PA_11.raw	CEVYPGYPYPGAPH	14	76	14	775.3411	2	50.54	1.43E+07	1548.6707	-2	24 35 35 85 100 100 100 99 99 93 50 60 96 96	HCD
1	34617	HFX_Peptide_LFQ_DBPSN024_PA_11.raw	VPPFYPAP	8	76	8	444.2357	2	52	4.74E+07	886.4589	-2.2	66 48 44 56 98 100 100 100	HCD
1	15760	HFX_Peptide_LFQ_DBPSN024_PA_11.raw	CCCFPPRPP	9	76	9	510.2181	2	23.87	9.55E+05	1018.4187	2.9	24 34 60 79 99 99 97 97 99	HCD
1	10115	HFX_Peptide_LFQ_DBPSN024_PA_11.raw	YGAPGGSRASCAGP	14	76	14	625.7792	2	19.25	3.45E+05	1249.551	-5.8	95 96 100 99 97 91 87 40 38 35 40 81 81 92	HCD
1	10844	HFX_Peptide_LFQ_DBPSN024_PA_11.raw	YGAPGGMMPVSSP	13	76	13	625.7825	2	19.84	7.61E+05	1249.5471	2.7	99 99 100 100 100 98 67 46 35 33 38 85 94	HCD
1	31133	HFX_Peptide_LFQ_DBPSN024_PA_11.raw	DPVGL	5	76	5	500.2708	1	44.98		499.2642	-1.2	59 56 93 86 88	HCD
1	17454	HFX_Peptide_LFQ_DBPSN024_PA_11.raw	LTMAAPSFR	9	76	9	497.2606	2	25.34	1.58E+06	992.5113	-4.8	54 59 75 99 99 94 74 61 72	HCD
1	17819	HFX_Peptide_LFQ_DBPSN024_PA_11.raw	NSPEEHWPY	9	76	9	579.746	2	25.66	1.30E+06	1157.4778	-0.3	63 76 98 99 71 29 63 92 95	HCD
1	7681	HFX_Peptide_LFQ_DBPSN024_PA_11.raw	TVGDVSKWAGP	11	76	11	558.7844	2	17.16	8.17E+04	1115.561	-6	66 75 99 100 99 63 30 32 89 92 95	HCD
1	7500	HFX_Peptide_LFQ_DBPSN024_PA_11.raw	VRYPYAPR	8	76	8	511.2846	2	16.98	2.35E+06	1020.5505	4	74 72 90 75 50 73 85 91	HCD
1	15580	HFX_Peptide_LFQ_DBPSN024_PA_11.raw	LGGLDPNVK	9	76	9	456.7591	2	23.72	1.27E+06	911.5076	-4.4	95 68 74 92 71 46 66 80 97	HCD
1	32718	HFX_Peptide_LFQ_DBPSN024_PA_11.raw	APVDSSCLMVWDLEYANQ	18	76	18	1020.957	2	48.26	1.57E+04	2039.8967	1.3	99 98 100 100 94 78 81 66 11 23 33 49 73 98 100 99 82 94	HCD
1	45505	HFX_Peptide_LFQ_DBPSN024_PA_11.raw	LPTTGHSLLGLPPFVPP	17	76	17	871.9968	2	73.57	6.63E+05	1741.9766	1.5	77 26 39 43 66 87 91 95 98 97 98 97 48 44 94 100 100	HCD
1	33787	HFX_Peptide_LFQ_DBPSN024_PA_11.raw	GVPANCLGLGAL	12	76	12	542.7993	2	50.43	7.76E+06	1083.5747	8.7	55 62 89 48 32 49 98 97 97 95 97 99	HCD
1	13123	HFX_Peptide_LFQ_DBPSN024_PA_11.raw	KEAAP	5	76	5	258.1447	2	21.69		514.2751	-0.4	34 60 97 99 92	HCD
1	17223	HFX_Peptide_LFQ_DBPSN024_PA_11.raw	GPVTAPTLP	9	76	9	426.7499	2	25.14	3.59E+05	851.4752	11.8	49 56 72 68 69 90 93 95 96	HCD
1	10807	HFX_Peptide_LFQ_DBPSN024_PA_11.raw	PAEELPPK	8	76	8	440.7418	2	19.81	4.35E+06	879.4702	-1.3	92 96 97 57 37 43 93 96	HCD
1	20764	HFX_Peptide_LFQ_DBPSN024_PA_11.raw	YVLPYP	6	76	6	376.2064	2	28.37	2.03E+05	750.3952	4	43 59 74 93 95 95	HCD
1	11919	HFX_Peptide_LFQ_DBPSN024_PA_11.raw	LGHAAAPPAP	10	76	10	451.2418	2	20.71	6.12E+06	900.4817	-14.1	82 40 31 56 76 92 99 97 96 95	HCD
1	28122	HFX_Peptide_LFQ_DBPSN024_PA_11.raw	KTLYPPAH	8	76	8	463.7567	2	38.94	1.59E+06	925.5021	-3.5	24 33 63 99 99 98 98 98	HCD
1	23611	HFX_Peptide_LFQ_DBPSN024_PA_11.raw	YSGCPPVP	8	76	8	410.1916	2	31.66		818.3632	6.7	67 39 41 70 99 99 98 98	HCD
1	15540	HFX_Peptide_LFQ_DBPSN024_PA_11.raw	NELFPR	6	76	6	388.2075	2	23.68	1.50E+06	774.4024	-2.5	39 76 94 90 77 82	HCD
1	28708	HFX_Peptide_LFQ_DBPSN024_PA_11.raw	VSPAYFAALP	10	76	10	518.2823	2	40.03	4.71E+06	1034.5437	6.2	89 54 51 48 51 94 96 96 93 94	HCD
1	18311	HFX_Peptide_LFQ_DBPSN024_PA_11.raw	FYGVVPAK	8	76	8	440.749	2	26.07	1.63E+06	879.4854	-2.2	82 67 44 40 91 93 95 98	HCD
1	14829	HFX_Peptide_LFQ_DBPSN024_PA_11.raw	PGGSAGDRFSH	11	76	11	544.2497	2	23.09	8.60E+05	1086.4841	0.7	80 66 88 94 87 76 96 50 34 80 88	HCD
1	10057	HFX_Peptide_LFQ_DBPSN024_PA_11.raw	GHGGPPRP	8	76	8	387.6986	2	19.2		773.3932	-13.7	34 30 94 95 92 88 85 94	HCD
1	28281	HFX_Peptide_LFQ_DBPSN024_PA_11.raw	NLYPAPVTRMVP	12	76	12	679.3643	2	39.25	3.23E+07	1356.7224	-6.1	39 66 100 100 99 89 60 44 50 79 95 95	HCD
1	7929	HFX_Peptide_LFQ_DBPSN024_PA_11.raw	VSLSADCRPAQ	11	76	11	573.7804	2	17.39	1.04E+06	1145.5498	-3.1	100 100 99 93 61 56 31 31 82 91 95	HCD
1	13009	HFX_Peptide_LFQ_DBPSN024_PA_11.raw	PRSPPPSPPSPPSPPP	16	76	16	795.9171	2	21.6	1.88E+06	1589.8201	-0.2	86 79 52 43 46 50 59 71 88 77 77 97 97 99 100 100	HCD
1	13954	HFX_Peptide_LFQ_DBPSN024_PA_11.raw	NPSVPGGAP	9	76	9	398.2028	2	22.36	9.16E+05	794.3922	-1.6	54 23 54 87 99 97 90 91 92	HCD
1	15135	HFX_Peptide_LFQ_DBPSN024_PA_11.raw	PEGDLLRP	8	76	8	448.7449	2	23.35	7.51E+05	895.4763	-1.1	98 98 59 63 59 57 83 93	HCD
1	31051	HFX_Peptide_LFQ_DBPSN024_PA_11.raw	VPPLGPSKPHSATPAP	16	76	16	776.9298	2	44.81		1551.8408	2.7	72 90 100 100 100 98 79 72 52 26 32 43 86 85 91 97	HCD
1	30703	HFX_Peptide_LFQ_DBPSN024_PA_11.raw	LDAPF	5	76	5	562.2856	1	44.07	1.59E+05	561.2798	-2.7	60 80 50 94 97	HCD
1	10912	HFX_Peptide_LFQ_DBPSN024_PA_11.raw	VANPLRGAP	9	76	9	447.7607	2	19.9	8.63E+05	893.5082	-1.7	35 37 86 89 91 89 85 83 91	HCD
1	21850	HFX_Peptide_LFQ_DBPSN024_PA_11.raw	LLTEAKPAVGP	11	76	11	548.323	2	29.55	3.74E+06	1094.6335	-1.9	86 73 86 95 89 44 38 82 79 78 90	HCD
1	33560	HFX_Peptide_LFQ_DBPSN024_PA_11.raw	EDVPHLPF	8	76	8	477.2362	2	49.98	6.60E+05	952.4654	-7.9	81 85 99 94 30 46 83 93	HCD
1	37904	HFX_Peptide_LFQ_DBPSN024_PA_11.raw	VFPPLPTP	8	76	8	434.2515	2	58.63	2.10E+07	866.4902	-2	65 71 98 85 63 48 88 92	HCD
1	11171	HFX_Peptide_LFQ_DBPSN024_PA_11.raw	LFDSDPKGPYPFLGAP	16	76	16	860.9432	2	20.11		1719.8508	12.3	56 33 55 63 89 85 77 72 95 98 91 85 68 68 88 95	HCD
1	7484	HFX_Peptide_LFQ_DBPSN024_PA_11.raw	YPYAPR	6	76	6	383.697	2	16.97	6.52E+07	765.3809	-1.9	98 97 96 89 28 49	HCD
1	22703	HFX_Peptide_LFQ_DBPSN024_PA_11.raw	SLLGGCLTTVP	11	76	11	530.7858	2	30.53	2.70E+06	1059.5635	-6	69 67 87 50 60 88 97 76 82 79 82	HCD
1	10522	HFX_Peptide_LFQ_DBPSN024_PA_11.raw	GAPYERVHCV	10	76	10	565.7718	2	19.58	1.33E+06	1129.5339	-4.3	81 93 95 93 81 49 77 92 46 55	HCD
1	15561	HFX_Peptide_LFQ_DBPSN024_PA_11.raw	ALLPVK	6	76	6	320.7225	2	23.7	4.56E+06	639.4319	-2.3	44 52 91 82 92 96	HCD
1	28061	HFX_Peptide_LFQ_DBPSN024_PA_11.raw	PFYPPAH	7	76	7	414.7052	2	38.83		827.3966	-1	41 57 99 99 77 71 89	HCD
1	16875	HFX_Peptide_LFQ_DBPSN024_PA_11.raw	LVEPTAKNNVP	11	76	11	591.3282	2	24.84	7.69E+05	1180.6453	-2.8	96 95 100 100 98 57 24 23 72 82 90	HCD
1	12226	HFX_Peptide_LFQ_DBPSN024_PA_11.raw	EREPGGAPPP	10	76	10	503.7447	2	20.96	5.45E+05	1005.4879	-13.1	39 28 93 82 54 91 96 93 93 92	HCD
1	11139	HFX_Peptide_LFQ_DBPSN024_PA_11.raw	YGAPFNR	7	76	7	412.7057	2	20.09	2.87E+07	823.3976	-1	99 99 99 90 27 29 91	HCD
1	14844	HFX_Peptide_LFQ_DBPSN024_PA_11.raw	TLSHPPGAP	9	76	9	438.7276	2	23.1	1.09E+05	875.4501	-10.7	35 45 63 93 79 79 97 98 97	HCD
1	8261	HFX_Peptide_LFQ_DBPSN024_PA_11.raw	LVPDHERVGAP	11	76	11	595.3203	2	17.69	1.86E+05	1188.625	0.8	82 81 98 98 91 84 26 29 76 85 90	HCD
1	3448	HFX_Peptide_LFQ_DBPSN024_PA_11.raw	VVTHAV	6	76	6	313.1862	2	12.09		624.3595	-2.8	99 94 89 28 51 95	HCD
1	18162	HFX_Peptide_LFQ_DBPSN024_PA_11.raw	KNYPPPP	7	76	7	406.7205	2	25.94	7.00E+05	811.4228	4.6	38 34 70 98 98 98 98	HCD
1	24214	HFX_Peptide_LFQ_DBPSN024_PA_11.raw	TLAAPLGPAP	10	76	10	454.2654	2	32.5		906.5174	-1.2	39 39 52 74 82 98 96 93 94 93	HCD
1	17328	HFX_Peptide_LFQ_DBPSN024_PA_11.raw	LALPRP	6	76	6	333.7179	2	25.23	8.08E+05	665.4224	-1.8	59 60 90 78 82 89	HCD
1	16461	HFX_Peptide_LFQ_DBPSN024_PA_11.raw	LYPAPYRGP	9	76	9	517.2761	2	24.48	2.56E+07	1032.5393	-1.6	77 79 99 99 87 39 35 79 92	HCD
1	23731	HFX_Peptide_LFQ_DBPSN024_PA_11.raw	VPPHLF	6	76	6	355.2046	2	31.81	2.29E+07	708.3959	-1.7	99 98 90 26 49 95	HCD
1	16361	HFX_Peptide_LFQ_DBPSN024_PA_11.raw	AGVVLDR	7	76	7	365.2174	2	24.39	2.92E+06	728.418	3	66 28 49 97 98 98 98	HCD
1	35500	HFX_Peptide_LFQ_DBPSN024_PA_11.raw	GLADQLNNVGVP	12	76	12	598.8171	2	53.82	3.82E+05	1195.6196	0	62 34 44 63 86 97 93 80 82 88 91 92	HCD
[truncated: 12,461 more rows]
