# Supplementary material for: Exploring the Efficacy and Potential Mechanisms of Topical Periplaneta americana (L.) Extract in Treating Androgenetic Alopecia in a Mouse Model: A Systems Pharmacology and Skin Microbiome Analysis
Source: Biology (Basel). 2025 Jul 8;14(7):831. doi: 10.3390/biology14070831 (PMC12292697; doi:10.3390/biology14070831)
Supplement: Supplementary file 1 [file biology-14-00831-s001.zip › Table S6 Peptides in PA-011.csv]

Peptide	-10lgP	Mass	Length	ppm	m/z	RT	Fraction	Scan	Source File	Accession	Area [F1]
SGGGGGGGGYSTGGVGGGYGGGAR	61.16	1857.799	24	-2.6	929.9043	16.96	1	7475	HFX_Peptide_LFQ_DBPSN024_PA_11.raw	TRINITY_DN1001_c0_g1.p1|TRINITY_DN1001_c0_g1.p1|TRINITY_DN1001_c0_g1.p1
SIEYNLAHPEEDKSQ	60.28	1758.806	15	-1.5	880.4089	22.36	1	13950	HFX_Peptide_LFQ_DBPSN024_PA_11.raw	TRINITY_DN71_c0_g2.p1|TRINITY_DN71_c0_g2.p1|TRINITY_DN71_c0_g2.p1:TRINITY_DN71_c0_g1.p1|TRINITY_DN71_c0_g1.p1|TRINITY_DN71_c0_g1.p1	1.79E+06
EYNLAHPEEDKSQ	58.52	1558.6899	13	-1.8	780.3508	16.51	1	7017	HFX_Peptide_LFQ_DBPSN024_PA_11.raw	TRINITY_DN71_c0_g2.p1|TRINITY_DN71_c0_g2.p1|TRINITY_DN71_c0_g2.p1:TRINITY_DN71_c0_g1.p1|TRINITY_DN71_c0_g1.p1|TRINITY_DN71_c0_g1.p1	1.61E+06
DVGPGGGPQPGPSQPK	58.17	1473.7212	16	-1.5	737.8668	16	1	6521	HFX_Peptide_LFQ_DBPSN024_PA_11.raw	TRINITY_DN95_c0_g1.p1|TRINITY_DN95_c0_g1.p1|TRINITY_DN95_c0_g1.p1	5.73E+05
IGGGGFPGSGGGGYPGGGGSFK	57.46	1825.8383	22	-4.2	913.9225	34.76	1	25715	HFX_Peptide_LFQ_DBPSN024_PA_11.raw	TRINITY_DN360_c0_g1.p1|TRINITY_DN360_c0_g1.p1|TRINITY_DN360_c0_g1.p1	3.83E+05
DFVDPKAPPEEGHH	56.53	1573.7161	14	-2.9	787.863	18.13	1	8759	HFX_Peptide_LFQ_DBPSN024_PA_11.raw	TRINITY_DN4541_c0_g1.p1|TRINITY_DN4541_c0_g1.p1|TRINITY_DN4541_c0_g1.p1	2.82E+06
NSHTNPLPDGYEHH	56.32	1616.6968	14	1	809.3565	14.5	1	5204	HFX_Peptide_LFQ_DBPSN024_PA_11.raw	TRINITY_DN34353_c0_g1.p2|TRINITY_DN34353_c0_g1.p2|TRINITY_DN34353_c0_g1.p2	1.12E+06
HVTPTPGSPSQPGLVH	55.49	1609.8213	16	-1.9	805.9164	19.51	1	10432	HFX_Peptide_LFQ_DBPSN024_PA_11.raw	TRINITY_DN649_c0_g1.p1|TRINITY_DN649_c0_g1.p1|TRINITY_DN649_c0_g1.p1	2.53E+05
YGDDGQYRGEGVY	54.21	1477.611	13	-2.5	739.8109	21.77	1	13213	HFX_Peptide_LFQ_DBPSN024_PA_11.raw	TRINITY_DN1412_c0_g1.p1|TRINITY_DN1412_c0_g1.p1|TRINITY_DN1412_c0_g1.p1	2.08E+06
LSYENENNGDGSYR	54.05	1616.6703	14	-1.9	809.3409	16.84	1	7350	HFX_Peptide_LFQ_DBPSN024_PA_11.raw	TRINITY_DN23649_c0_g2.p1|TRINITY_DN23649_c0_g2.p1|TRINITY_DN23649_c0_g2.p1	2.54E+05
SHTNPLPDGYEHH	53.74	1502.6538	13	1.2	752.3351	14.49	1	5197	HFX_Peptide_LFQ_DBPSN024_PA_11.raw	TRINITY_DN34353_c0_g1.p2|TRINITY_DN34353_c0_g1.p2|TRINITY_DN34353_c0_g1.p2	5.45E+05
GQPGQPGQPGKPGQPGQPG	53.01	1767.8652	19	-0.6	884.9394	13.29	1	4287	HFX_Peptide_LFQ_DBPSN024_PA_11.raw	TRINITY_DN4896_c2_g1.p1|TRINITY_DN4896_c2_g1.p1|TRINITY_DN4896_c2_g1.p1	2.95E+05
DLESQLHDTQER	52.84	1469.6746	12	1.3	735.8455	21.03	1	12317	HFX_Peptide_LFQ_DBPSN024_PA_11.raw	TRINITY_DN62_c0_g1.p1|TRINITY_DN62_c0_g1.p1|TRINITY_DN62_c0_g1.p1	1.23E+06
LNEIHSIIGLPPFVPP	52.83	1741.9767	16	1.4	871.9968	73.57	1	45505	HFX_Peptide_LFQ_DBPSN024_PA_11.raw	TRINITY_DN730_c0_g1.p1|TRINITY_DN730_c0_g1.p1|TRINITY_DN730_c0_g1.p1	6.63E+05
AAHPEENEAGAGSAPQPA	52.77	1702.7546	18	-2	852.3829	13.9	1	4725	HFX_Peptide_LFQ_DBPSN024_PA_11.raw	TRINITY_DN35926_c0_g1.p1|TRINITY_DN35926_c0_g1.p1|TRINITY_DN35926_c0_g1.p1	2.42E+06
YPNGQEVPVRPY	52.44	1417.699	12	-2.5	709.855	29.5	1	21803	HFX_Peptide_LFQ_DBPSN024_PA_11.raw	TRINITY_DN296_c0_g2.p1|TRINITY_DN296_c0_g2.p1|TRINITY_DN296_c0_g2.p1	2.57E+06
YGGDDGQYHGEAV	52.02	1366.5425	13	-0.6	684.2781	17.55	1	8105	HFX_Peptide_LFQ_DBPSN024_PA_11.raw	TRINITY_DN1412_c0_g1.p1|TRINITY_DN1412_c0_g1.p1|TRINITY_DN1412_c0_g1.p1	6.55E+06
AGYDDGQYHGEGLY	51.59	1543.6215	14	-2.3	772.8162	28.46	1	20850	HFX_Peptide_LFQ_DBPSN024_PA_11.raw	TRINITY_DN1412_c0_g1.p1|TRINITY_DN1412_c0_g1.p1|TRINITY_DN1412_c0_g1.p1	2.90E+06
LADFPELSSGWPYGK	51.36	1665.8038	15	-0.1	833.9091	64.62	1	40753	HFX_Peptide_LFQ_DBPSN024_PA_11.raw	TRINITY_DN1415_c0_g1.p1|TRINITY_DN1415_c0_g1.p1|TRINITY_DN1415_c0_g1.p1	2.07E+06
GVDVDHYIELIR	51.27	1427.7408	12	0.8	714.8783	56.93	1	37070	HFX_Peptide_LFQ_DBPSN024_PA_11.raw	TRINITY_DN730_c0_g1.p1|TRINITY_DN730_c0_g1.p1|TRINITY_DN730_c0_g1.p1	5.10E+06
ENEAGAGSAPQPAYK	51.06	1488.6844	15	0.7	745.35	14.97	1	5593	HFX_Peptide_LFQ_DBPSN024_PA_11.raw	TRINITY_DN35926_c0_g1.p1|TRINITY_DN35926_c0_g1.p1|TRINITY_DN35926_c0_g1.p1	5.09E+05
PGTPSQPGFVHVSPT	50.99	1506.7467	15	-2.8	754.3785	31.83	1	23742	HFX_Peptide_LFQ_DBPSN024_PA_11.raw	TRINITY_DN649_c0_g1.p1|TRINITY_DN649_c0_g1.p1|TRINITY_DN649_c0_g1.p1	4.76E+05
EYNLAHPEEDK	50.87	1343.5994	11	-2.2	672.8055	16.5	1	7000	HFX_Peptide_LFQ_DBPSN024_PA_11.raw	TRINITY_DN71_c0_g2.p1|TRINITY_DN71_c0_g2.p1|TRINITY_DN71_c0_g2.p1:TRINITY_DN71_c0_g1.p1|TRINITY_DN71_c0_g1.p1|TRINITY_DN71_c0_g1.p1	4.60E+05
ISQYNPTTPPPHR	50.47	1506.7579	13	-0.6	754.3858	15.75	1	6291	HFX_Peptide_LFQ_DBPSN024_PA_11.raw	TRINITY_DN1053_c0_g1.p1|TRINITY_DN1053_c0_g1.p1|TRINITY_DN1053_c0_g1.p1	3.30E+06
AHPEENEAGAGSAPQPA	50.23	1631.7175	17	-0.5	816.8656	13.46	1	4411	HFX_Peptide_LFQ_DBPSN024_PA_11.raw	TRINITY_DN35926_c0_g1.p1|TRINITY_DN35926_c0_g1.p1|TRINITY_DN35926_c0_g1.p1	2.09E+06
DKGVDVDHYIELIR	50.18	1670.8628	14	-2	557.9604	51.96	1	34595	HFX_Peptide_LFQ_DBPSN024_PA_11.raw	TRINITY_DN730_c0_g1.p1|TRINITY_DN730_c0_g1.p1|TRINITY_DN730_c0_g1.p1	3.03E+06
DINELEIALDHANKA	50.09	1664.8369	15	-0.4	833.4254	52.31	1	34777	HFX_Peptide_LFQ_DBPSN024_PA_11.raw	TRINITY_DN62_c0_g1.p1|TRINITY_DN62_c0_g1.p1|TRINITY_DN62_c0_g1.p1	1.13E+05
ASEDPNAPGNYIFGK	50.03	1578.7313	15	-2.3	790.3712	37.19	1	27103	HFX_Peptide_LFQ_DBPSN024_PA_11.raw	TRINITY_DN117_c0_g2.p1|TRINITY_DN117_c0_g2.p1|TRINITY_DN117_c0_g2.p1	3.06E+05
DFPELSSGWPYGK	49.96	1481.6826	13	-1.4	741.8475	59.94	1	38517	HFX_Peptide_LFQ_DBPSN024_PA_11.raw	TRINITY_DN1415_c0_g1.p1|TRINITY_DN1415_c0_g1.p1|TRINITY_DN1415_c0_g1.p1	3.70E+06
IAAHPEENEAGAGSAPQPA	49.74	1815.8386	19	-1	908.9257	17	1	7518	HFX_Peptide_LFQ_DBPSN024_PA_11.raw	TRINITY_DN35926_c0_g1.p1|TRINITY_DN35926_c0_g1.p1|TRINITY_DN35926_c0_g1.p1	1.60E+05
NEFVTQGRNKDQV	49.63	1533.7535	13	-1.2	767.8831	15.81	1	6341	HFX_Peptide_LFQ_DBPSN024_PA_11.raw	TRINITY_DN62_c0_g1.p1|TRINITY_DN62_c0_g1.p1|TRINITY_DN62_c0_g1.p1	4.25E+05
DPFDPPHIYPH	49.31	1333.6091	11	-3.1	667.8098	40.38	1	28893	HFX_Peptide_LFQ_DBPSN024_PA_11.raw	TRINITY_DN1656_c0_g1.p1|TRINITY_DN1656_c0_g1.p1|TRINITY_DN1656_c0_g1.p1	2.37E+05
ALNAQQQELQAR	49.23	1368.7109	12	1.7	685.3639	17.49	1	8041	HFX_Peptide_LFQ_DBPSN024_PA_11.raw	TRINITY_DN29282_c0_g1.p1|TRINITY_DN29282_c0_g1.p1|TRINITY_DN29282_c0_g1.p1	1.66E+05
SSLDAEQHALNAQQQELQAR	49.19	2236.0833	20	-0.1	746.3683	27.16	1	19516	HFX_Peptide_LFQ_DBPSN024_PA_11.raw	TRINITY_DN29282_c0_g1.p1|TRINITY_DN29282_c0_g1.p1|TRINITY_DN29282_c0_g1.p1	4.68E+05
PGFPQPHPTQPQ	48.85	1329.6465	12	-0.6	665.8301	21.85	1	13304	HFX_Peptide_LFQ_DBPSN024_PA_11.raw	TRINITY_DN649_c0_g1.p1|TRINITY_DN649_c0_g1.p1|TRINITY_DN649_c0_g1.p1	2.92E+07
EIHSIIGLPPFVPP	48.68	1514.8496	14	-1.4	758.431	73.53	1	45480	HFX_Peptide_LFQ_DBPSN024_PA_11.raw	TRINITY_DN730_c0_g1.p1|TRINITY_DN730_c0_g1.p1|TRINITY_DN730_c0_g1.p1	2.37E+05
EYNPKVHGPYDPA	48.62	1485.6888	13	0.2	743.8519	19.05	1	9874	HFX_Peptide_LFQ_DBPSN024_PA_11.raw	TRINITY_DN10703_c0_g1.p1|TRINITY_DN10703_c0_g1.p1|TRINITY_DN10703_c0_g1.p1	5.80E+05
GYHVREYPAGV	48.47	1246.6094	11	0.6	624.3123	19.52	1	10440	HFX_Peptide_LFQ_DBPSN024_PA_11.raw	TRINITY_DN955_c0_g1.p2|TRINITY_DN955_c0_g1.p2|TRINITY_DN955_c0_g1.p2	9.38E+06
PGFPQPHPT	48.38	976.4766	9	-1.2	489.245	20.58	1	11748	HFX_Peptide_LFQ_DBPSN024_PA_11.raw	TRINITY_DN649_c0_g1.p1|TRINITY_DN649_c0_g1.p1|TRINITY_DN649_c0_g1.p1	1.42E+08
HVSPTPGTPSQPGLVH	48.05	1609.8213	16	-0.1	805.9178	19.84	1	10839	HFX_Peptide_LFQ_DBPSN024_PA_11.raw	TRINITY_DN649_c0_g1.p1|TRINITY_DN649_c0_g1.p1|TRINITY_DN649_c0_g1.p1
ALPVGPSAPVVDTPEVV	47.99	1645.8926	17	-2.9	823.9512	65.83	1	41403	HFX_Peptide_LFQ_DBPSN024_PA_11.raw	TRINITY_DN3637_c0_g1.p1|TRINITY_DN3637_c0_g1.p1|TRINITY_DN3637_c0_g1.p1	2.09E+05
YTKYPVYPK	47.76	1157.6121	9	-1.2	579.8126	17.44	1	7979	HFX_Peptide_LFQ_DBPSN024_PA_11.raw	TRINITY_DN2836_c0_g1.p1|TRINITY_DN2836_c0_g1.p1|TRINITY_DN2836_c0_g1.p1	2.10E+06
LGEFEKPPPPK	47.65	1237.6707	11	-1	619.842	18.2	1	8854	HFX_Peptide_LFQ_DBPSN024_PA_11.raw	TRINITY_DN2014_c0_g1.p1|TRINITY_DN2014_c0_g1.p1|TRINITY_DN2014_c0_g1.p1	5.89E+05
YGDDGQYRGEGV	47.61	1314.5476	12	2.3	658.2826	17.68	1	8252	HFX_Peptide_LFQ_DBPSN024_PA_11.raw	TRINITY_DN1412_c0_g1.p1|TRINITY_DN1412_c0_g1.p1|TRINITY_DN1412_c0_g1.p1	2.01E+06
ASHGYTAPGIVSS	47.49	1245.5989	13	1	623.8073	22.68	1	14324	HFX_Peptide_LFQ_DBPSN024_PA_11.raw	TRINITY_DN7093_c0_g1.p1|TRINITY_DN7093_c0_g1.p1|TRINITY_DN7093_c0_g1.p1	4.53E+05
NPYDEPARPGKPD	47.38	1454.679	13	-0.4	728.3464	14.17	1	4945	HFX_Peptide_LFQ_DBPSN024_PA_11.raw	TRINITY_DN446_c0_g1.p1|TRINITY_DN446_c0_g1.p1|TRINITY_DN446_c0_g1.p1	3.96E+05
VSPTPGTPSQPGLVH	47.21	1472.7623	15	-0.7	737.3879	24.63	1	16628	HFX_Peptide_LFQ_DBPSN024_PA_11.raw	TRINITY_DN649_c0_g1.p1|TRINITY_DN649_c0_g1.p1|TRINITY_DN649_c0_g1.p1	5.34E+06
PGSPSQPGLVH	46.75	1074.5458	11	-0.8	538.2797	17.51	1	8061	HFX_Peptide_LFQ_DBPSN024_PA_11.raw	TRINITY_DN649_c0_g1.p1|TRINITY_DN649_c0_g1.p1|TRINITY_DN649_c0_g1.p1	2.41E+07
VSPTPGTPSQPGFVH	46.54	1506.7467	15	-0.2	754.3805	27.52	1	19902	HFX_Peptide_LFQ_DBPSN024_PA_11.raw	TRINITY_DN649_c0_g1.p1|TRINITY_DN649_c0_g1.p1|TRINITY_DN649_c0_g1.p1	2.45E+06
GEQIDQLNKLK	46.35	1284.7037	11	-0.7	643.3587	21.7	1	13132	HFX_Peptide_LFQ_DBPSN024_PA_11.raw	TRINITY_DN62_c0_g1.p1|TRINITY_DN62_c0_g1.p1|TRINITY_DN62_c0_g1.p1	4.29E+05
GGGAGGGAGGFGGGAGGGYR	46.21	1495.6552	20	-4.6	748.8314	17.56	1	8118	HFX_Peptide_LFQ_DBPSN024_PA_11.raw	TRINITY_DN23649_c0_g2.p1|TRINITY_DN23649_c0_g2.p1|TRINITY_DN23649_c0_g2.p1	2.52E+05
SIEYNLAHPEEDK	46.11	1543.7155	13	0.2	772.8652	22.58	1	14202	HFX_Peptide_LFQ_DBPSN024_PA_11.raw	TRINITY_DN71_c0_g2.p1|TRINITY_DN71_c0_g2.p1|TRINITY_DN71_c0_g2.p1:TRINITY_DN71_c0_g1.p1|TRINITY_DN71_c0_g1.p1|TRINITY_DN71_c0_g1.p1
GYHVREYPAGVSAA	46	1475.7157	14	-0.4	738.8648	19.9	1	10920	HFX_Peptide_LFQ_DBPSN024_PA_11.raw	TRINITY_DN955_c0_g1.p2|TRINITY_DN955_c0_g1.p2|TRINITY_DN955_c0_g1.p2	1.82E+05
GQPGQPGHPGQPGQPGQPG	45.93	1776.8291	19	-1	889.421	13.17	1	4201	HFX_Peptide_LFQ_DBPSN024_PA_11.raw	TRINITY_DN4896_c2_g1.p1|TRINITY_DN4896_c2_g1.p1|TRINITY_DN4896_c2_g1.p1:TRINITY_DN4896_c2_g2.p1|TRINITY_DN4896_c2_g2.p1|TRINITY_DN4896_c2_g2.p1	3.05E+05
YHNGEEMPVRPS	45.72	1414.6299	12	-3.2	708.3199	16.13	1	6643	HFX_Peptide_LFQ_DBPSN024_PA_11.raw	TRINITY_DN296_c0_g3.p1|TRINITY_DN296_c0_g3.p1|TRINITY_DN296_c0_g3.p1	1.81E+06
SSPYVHPYHV	45.59	1184.5614	10	-3	593.2862	19.78	1	10760	HFX_Peptide_LFQ_DBPSN024_PA_11.raw	TRINITY_DN32933_c0_g1.p1|TRINITY_DN32933_c0_g1.p1|TRINITY_DN32933_c0_g1.p1	1.20E+06
YYGGDDGQYHGEAV	45.35	1529.6058	14	-0.5	765.8098	20.77	1	11988	HFX_Peptide_LFQ_DBPSN024_PA_11.raw	TRINITY_DN1412_c0_g1.p1|TRINITY_DN1412_c0_g1.p1|TRINITY_DN1412_c0_g1.p1	1.54E+05
GSTLLDVIQSGLENH	45.31	1581.7998	15	-0.2	791.907	70.27	1	43868	HFX_Peptide_LFQ_DBPSN024_PA_11.raw	TRINITY_DN44_c0_g1.p1|TRINITY_DN44_c0_g1.p1|TRINITY_DN44_c0_g1.p1	4.83E+04
TFNPGPTPVPQKPH	45.29	1515.7833	14	2.2	758.9006	20.84	1	12074	HFX_Peptide_LFQ_DBPSN024_PA_11.raw	TRINITY_DN649_c0_g1.p1|TRINITY_DN649_c0_g1.p1|TRINITY_DN649_c0_g1.p1	4.12E+06
APPAPGAEAPPAPA	45.17	1212.6138	14	-2.1	607.3129	25.76	1	17941	HFX_Peptide_LFQ_DBPSN024_PA_11.raw	TRINITY_DN14707_c0_g1.p1|TRINITY_DN14707_c0_g1.p1|TRINITY_DN14707_c0_g1.p1	1.52E+06
SGGSFGPVPPR	45.16	1056.5352	11	-2.4	529.2736	22.41	1	14001	HFX_Peptide_LFQ_DBPSN024_PA_11.raw	TRINITY_DN6461_c0_g1.p1|TRINITY_DN6461_c0_g1.p1|TRINITY_DN6461_c0_g1.p1	9.45E+06
SSVYNELNNVR	45.12	1293.6313	11	-2.6	647.8213	27.12	1	19478	HFX_Peptide_LFQ_DBPSN024_PA_11.raw	TRINITY_DN62_c0_g1.p1|TRINITY_DN62_c0_g1.p1|TRINITY_DN62_c0_g1.p1	3.82E+06
TSPPHPRPQPSQPQPG	45.1	1706.8489	16	0.1	854.4318	12.45	1	3710	HFX_Peptide_LFQ_DBPSN024_PA_11.raw	TRINITY_DN649_c0_g1.p1|TRINITY_DN649_c0_g1.p1|TRINITY_DN649_c0_g1.p1	3.09E+05
KDEGLNGFYK	45.09	1169.5717	10	-1.4	585.7923	20.84	1	12079	HFX_Peptide_LFQ_DBPSN024_PA_11.raw	TRINITY_DN773_c0_g1.p1|TRINITY_DN773_c0_g1.p1|TRINITY_DN773_c0_g1.p1	1.08E+06
ALDFLATQPEYR	44.98	1422.7142	12	-2.8	712.3624	50.67	1	33929	HFX_Peptide_LFQ_DBPSN024_PA_11.raw	TRINITY_DN622_c0_g1.p1|TRINITY_DN622_c0_g1.p1|TRINITY_DN622_c0_g1.p1	2.30E+06
LEYIAAHPEEN	44.94	1284.5986	11	0.5	643.3069	23.42	1	15224	HFX_Peptide_LFQ_DBPSN024_PA_11.raw	TRINITY_DN35926_c0_g1.p1|TRINITY_DN35926_c0_g1.p1|TRINITY_DN35926_c0_g1.p1	1.60E+06
DPASDQLLNFK	44.84	1246.6194	11	0.8	624.3174	45.62	1	31419	HFX_Peptide_LFQ_DBPSN024_PA_11.raw	TRINITY_DN359_c1_g4.p1|TRINITY_DN359_c1_g4.p1|TRINITY_DN359_c1_g4.p1	9.95E+05
NLDDVPDIIRPPV	44.78	1461.7827	13	-1.7	731.8974	64.82	1	40859	HFX_Peptide_LFQ_DBPSN024_PA_11.raw	TRINITY_DN1806_c0_g1.p1|TRINITY_DN1806_c0_g1.p1|TRINITY_DN1806_c0_g1.p1	8.10E+05
YPQPKPGVQ	44.55	1012.5341	9	-0.6	507.274	16.08	1	6592	HFX_Peptide_LFQ_DBPSN024_PA_11.raw	TRINITY_DN649_c0_g1.p1|TRINITY_DN649_c0_g1.p1|TRINITY_DN649_c0_g1.p1	1.36E+07
GAPQPSPQQPPAQPG	44.43	1455.7106	15	-1.2	728.8617	18.32	1	8988	HFX_Peptide_LFQ_DBPSN024_PA_11.raw	TRINITY_DN649_c0_g1.p1|TRINITY_DN649_c0_g1.p1|TRINITY_DN649_c0_g1.p1	8.10E+05
VGPGGGPQPGPSQPK	44.21	1358.6942	15	-1.1	680.3536	14.46	1	5174	HFX_Peptide_LFQ_DBPSN024_PA_11.raw	TRINITY_DN95_c0_g1.p1|TRINITY_DN95_c0_g1.p1|TRINITY_DN95_c0_g1.p1	1.21E+05
SGGTTMYPGIADR	44.19	1324.6082	13	1	663.312	25.62	1	17777	HFX_Peptide_LFQ_DBPSN024_PA_11.raw	TRINITY_DN2642_c0_g2.p1|TRINITY_DN2642_c0_g2.p1|TRINITY_DN2642_c0_g2.p1	6.51E+05
TAAQNYPAGVSPA	44.12	1245.5989	13	-1.1	623.806	24.45	1	16421	HFX_Peptide_LFQ_DBPSN024_PA_11.raw	TRINITY_DN955_c0_g1.p2|TRINITY_DN955_c0_g1.p2|TRINITY_DN955_c0_g1.p2	3.48E+07
LGYGHGLGYA	44.11	1006.4872	10	-0.8	504.2505	27.28	1	19648	HFX_Peptide_LFQ_DBPSN024_PA_11.raw	TRINITY_DN30074_c1_g1.p1|TRINITY_DN30074_c1_g1.p1|TRINITY_DN30074_c1_g1.p1	1.02E+07
GYDDGQYHGEGLY	43.9	1472.5844	13	-1	737.2987	28.06	1	20460	HFX_Peptide_LFQ_DBPSN024_PA_11.raw	TRINITY_DN1412_c0_g1.p1|TRINITY_DN1412_c0_g1.p1|TRINITY_DN1412_c0_g1.p1	2.42E+05
VTPTPGSPSQPGLVH	43.48	1472.7623	15	-3.4	737.3859	23.9	1	15796	HFX_Peptide_LFQ_DBPSN024_PA_11.raw	TRINITY_DN649_c0_g1.p1|TRINITY_DN649_c0_g1.p1|TRINITY_DN649_c0_g1.p1	6.73E+05
IQEKEEEFENTR	43.46	1550.7212	12	1.9	776.3693	14.7	1	5364	HFX_Peptide_LFQ_DBPSN024_PA_11.raw	TRINITY_DN62_c0_g1.p1|TRINITY_DN62_c0_g1.p1|TRINITY_DN62_c0_g1.p1	5.53E+05
GPPFGPGGPF	43.26	928.4442	10	-2.2	465.2284	58.9	1	38017	HFX_Peptide_LFQ_DBPSN024_PA_11.raw	TRINITY_DN223_c0_g1.p1|TRINITY_DN223_c0_g1.p1|TRINITY_DN223_c0_g1.p1	2.68E+07
TGYPQPKPGVQ	43.25	1170.6033	11	-1.2	586.3082	17.29	1	7812	HFX_Peptide_LFQ_DBPSN024_PA_11.raw	TRINITY_DN649_c0_g1.p1|TRINITY_DN649_c0_g1.p1|TRINITY_DN649_c0_g1.p1	7.88E+06
NLEHDLDNLR	43.2	1237.6051	10	-2.2	619.8085	19.86	1	10862	HFX_Peptide_LFQ_DBPSN024_PA_11.raw	TRINITY_DN62_c0_g1.p1|TRINITY_DN62_c0_g1.p1|TRINITY_DN62_c0_g1.p1	1.28E+07
NFAFQTSDGISR	43.13	1341.6313	12	0.1	671.823	33.96	1	25223	HFX_Peptide_LFQ_DBPSN024_PA_11.raw	TRINITY_DN38991_c0_g1.p1|TRINITY_DN38991_c0_g1.p1|TRINITY_DN38991_c0_g1.p1	3.77E+06
AEGGVYDISNK	43.03	1151.5458	11	-0.1	576.7801	19.18	1	10029	HFX_Peptide_LFQ_DBPSN024_PA_11.raw	TRINITY_DN44_c0_g1.p1|TRINITY_DN44_c0_g1.p1|TRINITY_DN44_c0_g1.p1	2.08E+06
LYNNLGQVAVPY	42.86	1349.6979	12	-0.9	675.8556	59.05	1	38093	HFX_Peptide_LFQ_DBPSN024_PA_11.raw	TRINITY_DN955_c0_g1.p2|TRINITY_DN955_c0_g1.p2|TRINITY_DN955_c0_g1.p2	2.52E+07
AAKAAHFAAYGAA	42.85	1218.6145	13	0.1	610.3146	17.01	1	7528	HFX_Peptide_LFQ_DBPSN024_PA_11.raw	TRINITY_DN1412_c0_g1.p1|TRINITY_DN1412_c0_g1.p1|TRINITY_DN1412_c0_g1.p1:TRINITY_DN22817_c0_g1.p1|TRINITY_DN22817_c0_g1.p1|TRINITY_DN22817_c0_g1.p1:TRINITY_DN4390_c0_g1.p2|TRINITY_DN4390_c0_g1.p2|TRINITY_DN4390_c0_g1.p2	1.24E+06
GGSIYDTTGRPV	42.64	1221.5989	12	-0.1	611.8066	22.82	1	14496	HFX_Peptide_LFQ_DBPSN024_PA_11.raw	TRINITY_DN649_c0_g1.p1|TRINITY_DN649_c0_g1.p1|TRINITY_DN649_c0_g1.p1	4.59E+06
KNPFDEPGKPG	42.56	1184.5825	11	-2.5	593.2971	16.67	1	7181	HFX_Peptide_LFQ_DBPSN024_PA_11.raw	TRINITY_DN446_c0_g1.p1|TRINITY_DN446_c0_g1.p1|TRINITY_DN446_c0_g1.p1	5.87E+05
PGQPGHPGQPGQPGQPG	42.55	1591.7491	17	-1.2	796.8809	12.56	1	3790	HFX_Peptide_LFQ_DBPSN024_PA_11.raw	TRINITY_DN4896_c2_g1.p1|TRINITY_DN4896_c2_g1.p1|TRINITY_DN4896_c2_g1.p1:TRINITY_DN4896_c2_g2.p1|TRINITY_DN4896_c2_g2.p1|TRINITY_DN4896_c2_g2.p1	5.19E+05
GPPFGPGGPFG	42.51	985.4657	11	-3	493.7386	57.93	1	37570	HFX_Peptide_LFQ_DBPSN024_PA_11.raw	TRINITY_DN223_c0_g1.p1|TRINITY_DN223_c0_g1.p1|TRINITY_DN223_c0_g1.p1	1.39E+07
TNPLPDGYEHH	42.47	1278.5629	11	-1.6	640.2877	18.64	1	9373	HFX_Peptide_LFQ_DBPSN024_PA_11.raw	TRINITY_DN34353_c0_g1.p2|TRINITY_DN34353_c0_g1.p2|TRINITY_DN34353_c0_g1.p2	9.58E+06
PGTPSQPGFVH	42.34	1122.5458	11	-1.2	562.2795	20.71	1	11916	HFX_Peptide_LFQ_DBPSN024_PA_11.raw	TRINITY_DN649_c0_g1.p1|TRINITY_DN649_c0_g1.p1|TRINITY_DN649_c0_g1.p1	4.07E+07
DGPLGPIGPR	42.29	977.5294	10	-1.1	489.7714	38.73	1	28000	HFX_Peptide_LFQ_DBPSN024_PA_11.raw	TRINITY_DN933_c0_g1.p1|TRINITY_DN933_c0_g1.p1|TRINITY_DN933_c0_g1.p1	1.16E+08
VYNPNLDEEGR	42.27	1304.5996	11	0.7	653.3076	18.98	1	9787	HFX_Peptide_LFQ_DBPSN024_PA_11.raw	TRINITY_DN948_c0_g1.p1|TRINITY_DN948_c0_g1.p1|TRINITY_DN948_c0_g1.p1	1.85E+05
FQQRPQPQPQPQPQ	42.25	1702.8539	14	6.1	852.4394	15.22	1	5814	HFX_Peptide_LFQ_DBPSN024_PA_11.raw	TRINITY_DN8744_c0_g1.p1|TRINITY_DN8744_c0_g1.p1|TRINITY_DN8744_c0_g1.p1	4.96E+05
GKSIYEEPLHA	42.24	1242.6244	11	-1.1	622.3188	21.94	1	13423	HFX_Peptide_LFQ_DBPSN024_PA_11.raw	TRINITY_DN1415_c0_g1.p1|TRINITY_DN1415_c0_g1.p1|TRINITY_DN1415_c0_g1.p1	3.12E+05
PNAPGNYIFGK	42.1	1176.5928	11	-2.7	589.3021	32.76	1	24403	HFX_Peptide_LFQ_DBPSN024_PA_11.raw	TRINITY_DN117_c0_g2.p1|TRINITY_DN117_c0_g2.p1|TRINITY_DN117_c0_g2.p1	3.53E+06
YEFPHHNQPGQQ	42.03	1480.6483	12	-3.1	741.3291	15.76	1	6293	HFX_Peptide_LFQ_DBPSN024_PA_11.raw	TRINITY_DN1831_c0_g1.p1|TRINITY_DN1831_c0_g1.p1|TRINITY_DN1831_c0_g1.p1	9.35E+04
LGTDVDELYK	41.68	1151.571	10	-1.5	576.7919	32.17	1	23980	HFX_Peptide_LFQ_DBPSN024_PA_11.raw	TRINITY_DN62_c0_g1.p1|TRINITY_DN62_c0_g1.p1|TRINITY_DN62_c0_g1.p1	6.86E+06
SLNLQQQPQRPGGNR	41.66	1691.8816	15	1.1	846.949	16.67	1	7177	HFX_Peptide_LFQ_DBPSN024_PA_11.raw	TRINITY_DN41701_c0_g1.p1|TRINITY_DN41701_c0_g1.p1|TRINITY_DN41701_c0_g1.p1	1.64E+06
YQNGEEMPARPS	41.52	1377.5983	12	-5	689.803	16.38	1	6896	HFX_Peptide_LFQ_DBPSN024_PA_11.raw	TRINITY_DN296_c0_g1.p1|TRINITY_DN296_c0_g1.p1|TRINITY_DN296_c0_g1.p1	7.15E+05
ALQNELEESR	41.49	1187.5782	10	-1.3	594.7957	20.22	1	11300	HFX_Peptide_LFQ_DBPSN024_PA_11.raw	TRINITY_DN62_c0_g1.p1|TRINITY_DN62_c0_g1.p1|TRINITY_DN62_c0_g1.p1	1.04E+06
STLLDVIQSGLENH	41.45	1524.7783	14	1.8	763.3978	70.56	1	44017	HFX_Peptide_LFQ_DBPSN024_PA_11.raw	TRINITY_DN44_c0_g1.p1|TRINITY_DN44_c0_g1.p1|TRINITY_DN44_c0_g1.p1
NNEVNYDGTYR	41.39	1343.5742	11	-4	672.7917	17.05	1	7572	HFX_Peptide_LFQ_DBPSN024_PA_11.raw	TRINITY_DN41701_c0_g1.p1|TRINITY_DN41701_c0_g1.p1|TRINITY_DN41701_c0_g1.p1	2.25E+06
TEAPPAPGAEAPPAPA	41.34	1442.7041	16	-0.3	722.3591	29.04	1	21395	HFX_Peptide_LFQ_DBPSN024_PA_11.raw	TRINITY_DN14707_c0_g1.p1|TRINITY_DN14707_c0_g1.p1|TRINITY_DN14707_c0_g1.p1	1.43E+06
ALYNNLGQVAVPY	41.24	1420.735	13	-0.2	711.3746	62.96	1	39940	HFX_Peptide_LFQ_DBPSN024_PA_11.raw	TRINITY_DN955_c0_g1.p2|TRINITY_DN955_c0_g1.p2|TRINITY_DN955_c0_g1.p2	5.76E+06
PGFPQPHPTQPQPG	41.22	1483.7207	14	-1.4	742.8666	23.27	1	15041	HFX_Peptide_LFQ_DBPSN024_PA_11.raw	TRINITY_DN649_c0_g1.p1|TRINITY_DN649_c0_g1.p1|TRINITY_DN649_c0_g1.p1	6.84E+05
DVDHYIELIR	41.11	1271.651	10	-2	636.8315	56.85	1	37024	HFX_Peptide_LFQ_DBPSN024_PA_11.raw	TRINITY_DN730_c0_g1.p1|TRINITY_DN730_c0_g1.p1|TRINITY_DN730_c0_g1.p1	4.82E+04
ASYDNRYTQPE	41	1342.579	11	0.2	672.2969	16.05	1	6566	HFX_Peptide_LFQ_DBPSN024_PA_11.raw	TRINITY_DN637_c0_g1.p1|TRINITY_DN637_c0_g1.p1|TRINITY_DN637_c0_g1.p1	1.78E+06
NEIHSIIGLPPFVPP	40.98	1628.8926	15	-1.1	815.4526	72.6	1	45037	HFX_Peptide_LFQ_DBPSN024_PA_11.raw	TRINITY_DN730_c0_g1.p1|TRINITY_DN730_c0_g1.p1|TRINITY_DN730_c0_g1.p1	3.06E+05
EYNLAHPEED	40.97	1215.5044	10	0.1	608.7595	20.75	1	11957	HFX_Peptide_LFQ_DBPSN024_PA_11.raw	TRINITY_DN71_c0_g2.p1|TRINITY_DN71_c0_g2.p1|TRINITY_DN71_c0_g2.p1:TRINITY_DN71_c0_g1.p1|TRINITY_DN71_c0_g1.p1|TRINITY_DN71_c0_g1.p1	1.85E+06
IDTSHPGSDLA	40.97	1111.5145	11	-2.3	556.7632	19.82	1	10812	HFX_Peptide_LFQ_DBPSN024_PA_11.raw	TRINITY_DN195_c0_g1.p1|TRINITY_DN195_c0_g1.p1|TRINITY_DN195_c0_g1.p1	1.51E+06
LRPDAPEPPK	40.93	1118.6084	10	-2.5	560.3101	15.32	1	5897	HFX_Peptide_LFQ_DBPSN024_PA_11.raw	TRINITY_DN446_c0_g1.p1|TRINITY_DN446_c0_g1.p1|TRINITY_DN446_c0_g1.p1	1.05E+07
SVVVDNPEFSAR	40.82	1318.6517	12	-1.7	660.332	28.69	1	21076	HFX_Peptide_LFQ_DBPSN024_PA_11.raw	TRINITY_DN29282_c0_g1.p1|TRINITY_DN29282_c0_g1.p1|TRINITY_DN29282_c0_g1.p1	2.81E+06
DLSHIETPAK	40.72	1109.5717	10	-2.2	555.7919	18.98	1	9782	HFX_Peptide_LFQ_DBPSN024_PA_11.raw	TRINITY_DN1111_c0_g1.p1|TRINITY_DN1111_c0_g1.p1|TRINITY_DN1111_c0_g1.p1	1.03E+06
NAPQHPSASIPSPS	40.66	1388.6685	14	1.8	695.3428	19.81	1	10798	HFX_Peptide_LFQ_DBPSN024_PA_11.raw	TRINITY_DN649_c0_g1.p1|TRINITY_DN649_c0_g1.p1|TRINITY_DN649_c0_g1.p1	1.60E+06
FGPAPGFGPAPGPA	40.65	1238.6083	14	-2.3	620.31	53.33	1	35257	HFX_Peptide_LFQ_DBPSN024_PA_11.raw	TRINITY_DN29282_c0_g1.p1|TRINITY_DN29282_c0_g1.p1|TRINITY_DN29282_c0_g1.p1	2.48E+06
AGNALVEFPK	40.59	1044.5603	10	-2.8	523.2859	35.87	1	26310	HFX_Peptide_LFQ_DBPSN024_PA_11.raw	TRINITY_DN1356_c0_g1.p1|TRINITY_DN1356_c0_g1.p1|TRINITY_DN1356_c0_g1.p1	9.07E+06
SYDNRYTQPEEE	40.59	1529.627	12	-1.6	765.8195	16.63	1	7140	HFX_Peptide_LFQ_DBPSN024_PA_11.raw	TRINITY_DN637_c0_g1.p1|TRINITY_DN637_c0_g1.p1|TRINITY_DN637_c0_g1.p1	8.24E+04
DVPDIIRPPV	40.46	1119.6288	10	-0.5	560.8214	56.79	1	36987	HFX_Peptide_LFQ_DBPSN024_PA_11.raw	TRINITY_DN1806_c0_g1.p1|TRINITY_DN1806_c0_g1.p1|TRINITY_DN1806_c0_g1.p1	4.92E+06
YIAAHPEENEAGAG	40.46	1427.6317	14	-1.6	714.822	15.69	1	6234	HFX_Peptide_LFQ_DBPSN024_PA_11.raw	TRINITY_DN35926_c0_g1.p1|TRINITY_DN35926_c0_g1.p1|TRINITY_DN35926_c0_g1.p1	9.48E+05
ELENELDGEQR	40.46	1330.6001	11	-1.7	666.3062	20.56	1	11734	HFX_Peptide_LFQ_DBPSN024_PA_11.raw	TRINITY_DN62_c0_g1.p1|TRINITY_DN62_c0_g1.p1|TRINITY_DN62_c0_g1.p1
PRVIVQEGED	40.4	1140.5775	10	-0.8	571.2956	18.11	1	8738	HFX_Peptide_LFQ_DBPSN024_PA_11.raw	TRINITY_DN62_c0_g1.p1|TRINITY_DN62_c0_g1.p1|TRINITY_DN62_c0_g1.p1
PGQPGQPGKPGQPGQPG	40.38	1582.7852	17	0.1	792.3999	12.63	1	3841	HFX_Peptide_LFQ_DBPSN024_PA_11.raw	TRINITY_DN4896_c2_g1.p1|TRINITY_DN4896_c2_g1.p1|TRINITY_DN4896_c2_g1.p1	1.13E+05
TFPQQLPSSPFPQPT	40.37	1670.8303	15	-3.2	836.4197	61.77	1	39362	HFX_Peptide_LFQ_DBPSN024_PA_11.raw	TRINITY_DN649_c0_g1.p1|TRINITY_DN649_c0_g1.p1|TRINITY_DN649_c0_g1.p1	1.95E+06
NSHDSNIIAPE	40.33	1195.5469	11	-1.1	598.78	19.67	1	10633	HFX_Peptide_LFQ_DBPSN024_PA_11.raw	TRINITY_DN296_c0_g3.p1|TRINITY_DN296_c0_g3.p1|TRINITY_DN296_c0_g3.p1	1.39E+06
YNEASGGKYVPR	40.3	1339.652	12	-0.7	670.8328	14.45	1	5164	HFX_Peptide_LFQ_DBPSN024_PA_11.raw	TRINITY_DN1931_c0_g2.p1|TRINITY_DN1931_c0_g2.p1|TRINITY_DN1931_c0_g2.p1	1.46E+05
PGTPSQPGLVH	40.28	1088.5614	11	-1.7	545.287	18.54	1	9251	HFX_Peptide_LFQ_DBPSN024_PA_11.raw	TRINITY_DN649_c0_g1.p1|TRINITY_DN649_c0_g1.p1|TRINITY_DN649_c0_g1.p1	6.29E+07
AYAGPAVRPGIL	40.25	1183.6713	12	-0.5	592.8426	41.97	1	29709	HFX_Peptide_LFQ_DBPSN024_PA_11.raw	TRINITY_DN3637_c0_g1.p1|TRINITY_DN3637_c0_g1.p1|TRINITY_DN3637_c0_g1.p1	2.11E+06
GFAGDDAPRAVFPS	40.14	1405.6626	14	-1.4	703.8376	41.83	1	29647	HFX_Peptide_LFQ_DBPSN024_PA_11.raw	TRINITY_DN2642_c0_g2.p1|TRINITY_DN2642_c0_g2.p1|TRINITY_DN2642_c0_g2.p1	2.25E+04
SNSLPTGPLK	40.1	1012.5553	10	-2.1	507.2838	24.38	1	16351	HFX_Peptide_LFQ_DBPSN024_PA_11.raw	TRINITY_DN745_c0_g1.p1|TRINITY_DN745_c0_g1.p1|TRINITY_DN745_c0_g1.p1	8.65E+05
ISPTPGTPSQPGFVH	40.07	1520.7623	15	0.5	761.3888	30.57	1	22736	HFX_Peptide_LFQ_DBPSN024_PA_11.raw	TRINITY_DN649_c0_g1.p1|TRINITY_DN649_c0_g1.p1|TRINITY_DN649_c0_g1.p1	3.28E+06
YWPHTPEEQ	40.05	1185.509	9	0.1	593.7618	23.19	1	14945	HFX_Peptide_LFQ_DBPSN024_PA_11.raw	TRINITY_DN4541_c0_g1.p1|TRINITY_DN4541_c0_g1.p1|TRINITY_DN4541_c0_g1.p1	3.61E+06
LIDDHFLFK	39.96	1146.6073	9	-1.6	574.31	48.37	1	32771	HFX_Peptide_LFQ_DBPSN024_PA_11.raw	TRINITY_DN44_c0_g1.p1|TRINITY_DN44_c0_g1.p1|TRINITY_DN44_c0_g1.p1	1.14E+06
GDHLPTAPPVPPAIQ	39.88	1508.7987	15	-2	755.4051	48.93	1	33051	HFX_Peptide_LFQ_DBPSN024_PA_11.raw	TRINITY_DN2306_c0_g1.p1|TRINITY_DN2306_c0_g1.p1|TRINITY_DN2306_c0_g1.p1	1.14E+05
SIIGLPPFVPPS	39.85	1222.696	12	-2.7	612.3536	73.64	1	45553	HFX_Peptide_LFQ_DBPSN024_PA_11.raw	TRINITY_DN730_c0_g1.p1|TRINITY_DN730_c0_g1.p1|TRINITY_DN730_c0_g1.p1
NQYHAQDSLGQY	39.79	1422.6163	12	-2	712.314	21.16	1	12473	HFX_Peptide_LFQ_DBPSN024_PA_11.raw	TRINITY_DN7093_c0_g1.p1|TRINITY_DN7093_c0_g1.p1|TRINITY_DN7093_c0_g1.p1	2.23E+05
IMDPNIIGGEHY	39.54	1357.6337	12	-0.8	679.8235	43.56	1	30471	HFX_Peptide_LFQ_DBPSN024_PA_11.raw	TRINITY_DN1156_c0_g1.p1|TRINITY_DN1156_c0_g1.p1|TRINITY_DN1156_c0_g1.p1	5.13E+05
LRPDAPEPPKAD	39.48	1304.6724	12	-0.8	653.343	16.58	1	7086	HFX_Peptide_LFQ_DBPSN024_PA_11.raw	TRINITY_DN446_c0_g1.p1|TRINITY_DN446_c0_g1.p1|TRINITY_DN446_c0_g1.p1	1.23E+06
TPSQPGFVH	39.47	968.4716	9	-1.2	485.2425	19.05	1	9865	HFX_Peptide_LFQ_DBPSN024_PA_11.raw	TRINITY_DN649_c0_g1.p1|TRINITY_DN649_c0_g1.p1|TRINITY_DN649_c0_g1.p1	1.03E+07
DEPSKPGTPEIK	39.44	1296.6561	12	-0.3	649.3351	15.3	1	5882	HFX_Peptide_LFQ_DBPSN024_PA_11.raw	TRINITY_DN446_c0_g1.p1|TRINITY_DN446_c0_g1.p1|TRINITY_DN446_c0_g1.p1	4.42E+06
YYDRPFQT	39.36	1088.4927	8	-1.4	545.2529	23.6	1	15439	HFX_Peptide_LFQ_DBPSN024_PA_11.raw	TRINITY_DN296_c0_g2.p1|TRINITY_DN296_c0_g2.p1|TRINITY_DN296_c0_g2.p1	2.91E+06
ALEHPETVLR	39.23	1163.6299	10	-2.2	582.8209	19.53	1	10459	HFX_Peptide_LFQ_DBPSN024_PA_11.raw	TRINITY_DN296_c0_g3.p1|TRINITY_DN296_c0_g3.p1|TRINITY_DN296_c0_g3.p1	4.73E+06
GKWAPDPAQNQ	39.23	1210.573	11	-4.3	606.2912	18.35	1	9028	HFX_Peptide_LFQ_DBPSN024_PA_11.raw	TRINITY_DN2088_c0_g1.p1|TRINITY_DN2088_c0_g1.p1|TRINITY_DN2088_c0_g1.p1	1.59E+06
PGFNRPGFNQPQPA	39.21	1525.7426	14	-0.6	763.8781	25.95	1	18169	HFX_Peptide_LFQ_DBPSN024_PA_11.raw	TRINITY_DN622_c0_g1.p1|TRINITY_DN622_c0_g1.p1|TRINITY_DN622_c0_g1.p1	3.00E+05
DTINRPGFAK	39.19	1117.588	10	-2.8	559.7997	16.79	1	7304	HFX_Peptide_LFQ_DBPSN024_PA_11.raw	TRINITY_DN7325_c0_g1.p1|TRINITY_DN7325_c0_g1.p1|TRINITY_DN7325_c0_g1.p1	6.74E+05
DWKPGPYPK	39.19	1086.5498	9	-1	544.2816	20.51	1	11669	HFX_Peptide_LFQ_DBPSN024_PA_11.raw	TRINITY_DN4145_c0_g1.p1|TRINITY_DN4145_c0_g1.p1|TRINITY_DN4145_c0_g1.p1	9.91E+06
TLPFGWNKTPF	39.11	1306.671	11	-0.8	654.3423	66.63	1	41853	HFX_Peptide_LFQ_DBPSN024_PA_11.raw	TRINITY_DN1415_c0_g1.p1|TRINITY_DN1415_c0_g1.p1|TRINITY_DN1415_c0_g1.p1	5.71E+05
YHAQDELGQAS	39.08	1217.5312	11	0.2	609.773	15.91	1	6436	HFX_Peptide_LFQ_DBPSN024_PA_11.raw	TRINITY_DN3637_c0_g1.p1|TRINITY_DN3637_c0_g1.p1|TRINITY_DN3637_c0_g1.p1	3.45E+05
YTADENGFVAR	39.06	1241.5676	11	-1	621.7905	21.18	1	12499	HFX_Peptide_LFQ_DBPSN024_PA_11.raw	TRINITY_DN622_c0_g1.p1|TRINITY_DN622_c0_g1.p1|TRINITY_DN622_c0_g1.p1	1.31E+06
AQHVVGDTPEVV	38.95	1249.6302	12	-0.5	625.8221	25.3	1	17407	HFX_Peptide_LFQ_DBPSN024_PA_11.raw	TRINITY_DN906_c0_g1.p1|TRINITY_DN906_c0_g1.p1|TRINITY_DN906_c0_g1.p1	4.67E+05
LSNDLPDVYPF	38.93	1278.6132	11	-2.9	640.312	69.89	1	43673	HFX_Peptide_LFQ_DBPSN024_PA_11.raw	TRINITY_DN296_c0_g3.p1|TRINITY_DN296_c0_g3.p1|TRINITY_DN296_c0_g3.p1	9.35E+05
FGGSGGGRPTPY	38.82	1151.5359	12	-2	576.774	18.64	1	9375	HFX_Peptide_LFQ_DBPSN024_PA_11.raw	TRINITY_DN1001_c0_g1.p1|TRINITY_DN1001_c0_g1.p1|TRINITY_DN1001_c0_g1.p1	1.02E+06
GGYSYLDSNGIVQSA	38.54	1529.6997	15	-1.2	765.8562	47.82	1	32491	HFX_Peptide_LFQ_DBPSN024_PA_11.raw	TRINITY_DN7093_c0_g1.p1|TRINITY_DN7093_c0_g1.p1|TRINITY_DN7093_c0_g1.p1	5.14E+05
FSYVAPDGK	38.44	982.476	9	-1.7	492.2444	22.08	1	13606	HFX_Peptide_LFQ_DBPSN024_PA_11.raw	TRINITY_DN2080_c0_g1.p1|TRINITY_DN2080_c0_g1.p1|TRINITY_DN2080_c0_g1.p1	2.84E+06
AQPIPKPQPPSAK	38.39	1357.7717	13	-1.4	679.8922	17.02	1	7539	HFX_Peptide_LFQ_DBPSN024_PA_11.raw	TRINITY_DN4_c0_g1.p1|TRINITY_DN4_c0_g1.p1|TRINITY_DN4_c0_g1.p1	9.41E+05
SQQHIPPPRPP	38.35	1252.6676	11	1	627.3417	16.45	1	6958	HFX_Peptide_LFQ_DBPSN024_PA_11.raw	TRINITY_DN637_c0_g1.p1|TRINITY_DN637_c0_g1.p1|TRINITY_DN637_c0_g1.p1	1.76E+06
HVSPTPGTPSQPG	38.34	1260.6099	13	-1.5	631.3113	14.6	1	5280	HFX_Peptide_LFQ_DBPSN024_PA_11.raw	TRINITY_DN649_c0_g1.p1|TRINITY_DN649_c0_g1.p1|TRINITY_DN649_c0_g1.p1	1.39E+06
SFSQLEEATK	38.11	1138.5505	10	-1.7	570.2816	23.61	1	15452	HFX_Peptide_LFQ_DBPSN024_PA_11.raw	TRINITY_DN637_c0_g1.p1|TRINITY_DN637_c0_g1.p1|TRINITY_DN637_c0_g1.p1	1.15E+06
NPYSEPDRPGKPDVK	38.07	1697.8373	15	-0.7	566.9526	13.43	1	4386	HFX_Peptide_LFQ_DBPSN024_PA_11.raw	TRINITY_DN446_c0_g1.p1|TRINITY_DN446_c0_g1.p1|TRINITY_DN446_c0_g1.p1	2.66E+05
NLYPAPYRPAPV	38.06	1356.719	12	-0.7	679.3663	39.52	1	28441	HFX_Peptide_LFQ_DBPSN024_PA_11.raw	TRINITY_DN1415_c0_g1.p1|TRINITY_DN1415_c0_g1.p1|TRINITY_DN1415_c0_g1.p1	3.23E+07
SHGYTAPGIV	38.05	1000.4978	10	-2.4	501.255	25.02	1	17082	HFX_Peptide_LFQ_DBPSN024_PA_11.raw	TRINITY_DN7093_c0_g1.p1|TRINITY_DN7093_c0_g1.p1|TRINITY_DN7093_c0_g1.p1	2.77E+06
GPQPPQQPGQQQP	38.02	1385.6687	13	-0.9	693.841	16.35	1	6858	HFX_Peptide_LFQ_DBPSN024_PA_11.raw	TRINITY_DN38_c0_g1.p1|TRINITY_DN38_c0_g1.p1|TRINITY_DN38_c0_g1.p1	8.67E+04
FGQSGAGNNWAK	37.97	1235.5684	12	-2.3	618.79	18.74	1	9494	HFX_Peptide_LFQ_DBPSN024_PA_11.raw	TRINITY_DN1931_c0_g2.p1|TRINITY_DN1931_c0_g2.p1|TRINITY_DN1931_c0_g2.p1	2.94E+05
NLNDPDMTPR	37.88	1171.5292	10	-1.5	586.771	19.52	1	10444	HFX_Peptide_LFQ_DBPSN024_PA_11.raw	TRINITY_DN2088_c0_g1.p1|TRINITY_DN2088_c0_g1.p1|TRINITY_DN2088_c0_g1.p1	2.87E+06
ADLIAYLEQSTK	37.87	1350.703	12	-2	676.3574	63.52	1	40208	HFX_Peptide_LFQ_DBPSN024_PA_11.raw	TRINITY_DN2659_c0_g1.p1|TRINITY_DN2659_c0_g1.p1|TRINITY_DN2659_c0_g1.p1	5.68E+05
APHLPVAPPIPE	37.87	1236.6866	12	-2.8	619.3489	53.07	1	35147	HFX_Peptide_LFQ_DBPSN024_PA_11.raw	TRINITY_DN71_c0_g1.p1|TRINITY_DN71_c0_g1.p1|TRINITY_DN71_c0_g1.p1	2.34E+06
FDEPSKPGRPE	37.83	1257.5989	11	0.2	629.8068	14	1	4813	HFX_Peptide_LFQ_DBPSN024_PA_11.raw	TRINITY_DN446_c0_g1.p1|TRINITY_DN446_c0_g1.p1|TRINITY_DN446_c0_g1.p1	6.99E+05
VGHYAGPLAGVPVIV	37.81	1447.8187	15	0.7	724.9171	67.47	1	42360	HFX_Peptide_LFQ_DBPSN024_PA_11.raw	TRINITY_DN1412_c0_g1.p1|TRINITY_DN1412_c0_g1.p1|TRINITY_DN1412_c0_g1.p1	2.71E+05
DVPDIIRPPVAI	37.7	1303.7499	12	-1	652.8815	68.51	1	42954	HFX_Peptide_LFQ_DBPSN024_PA_11.raw	TRINITY_DN1806_c0_g1.p1|TRINITY_DN1806_c0_g1.p1|TRINITY_DN1806_c0_g1.p1	3.07E+05
DSSVITPDYPSYR	37.67	1498.694	13	-2.4	750.3525	35.05	1	25877	HFX_Peptide_LFQ_DBPSN024_PA_11.raw	TRINITY_DN2151_c0_g1.p1|TRINITY_DN2151_c0_g1.p1|TRINITY_DN2151_c0_g1.p1	2.41E+05
YEGYALPH	37.65	948.4341	8	-1.6	475.2236	26.07	1	18305	HFX_Peptide_LFQ_DBPSN024_PA_11.raw	TRINITY_DN2642_c0_g2.p1|TRINITY_DN2642_c0_g2.p1|TRINITY_DN2642_c0_g2.p1	4.89E+07
APPTEAPPAVE	37.56	1077.5342	11	-3.2	539.7726	24.61	1	16617	HFX_Peptide_LFQ_DBPSN024_PA_11.raw	TRINITY_DN14707_c0_g1.p1|TRINITY_DN14707_c0_g1.p1|TRINITY_DN14707_c0_g1.p1	3.71E+06
FGPAPGFGPAPGPAPL	37.44	1448.7451	16	-3.4	725.3774	68.4	1	42898	HFX_Peptide_LFQ_DBPSN024_PA_11.raw	TRINITY_DN29282_c0_g1.p1|TRINITY_DN29282_c0_g1.p1|TRINITY_DN29282_c0_g1.p1	5.15E+05
NLNDEIAHQ	37.44	1052.4886	9	-1	527.2511	18.71	1	9453	HFX_Peptide_LFQ_DBPSN024_PA_11.raw	TRINITY_DN62_c0_g1.p1|TRINITY_DN62_c0_g1.p1|TRINITY_DN62_c0_g1.p1	1.47E+07
DQYDPNDPNRP	37.37	1329.5585	11	0.5	665.7869	15.13	1	5731	HFX_Peptide_LFQ_DBPSN024_PA_11.raw	TRINITY_DN3724_c1_g1.p1|TRINITY_DN3724_c1_g1.p1|TRINITY_DN3724_c1_g1.p1	2.75E+05
IQDKEGIPPDQQ	37.36	1366.6729	12	-2.3	684.3421	16.37	1	6880	HFX_Peptide_LFQ_DBPSN024_PA_11.raw	TRINITY_DN16102_c0_g1.p1|TRINITY_DN16102_c0_g1.p1|TRINITY_DN16102_c0_g1.p1:TRINITY_DN299_c0_g2.p1|TRINITY_DN299_c0_g2.p1|TRINITY_DN299_c0_g2.p1:TRINITY_DN299_c0_g3.p1|TRINITY_DN299_c0_g3.p1|TRINITY_DN299_c0_g3.p1:TRINITY_DN509_c0_g1.p1|TRINITY_DN509_c0_g1.p1|TRINITY_DN509_c0_g1.p1:TRINITY_DN299_c0_g1.p1|TRINITY_DN299_c0_g1.p1|TRINITY_DN299_c0_g1.p1:TRINITY_DN544_c0_g1.p1|TRINITY_DN544_c0_g1.p1|TR…	3.13E+06
GGGGGYPSGGGGGGYRPG	37.36	1465.6334	18	1.3	733.825	15.59	1	6137	HFX_Peptide_LFQ_DBPSN024_PA_11.raw	TRINITY_DN360_c0_g1.p1|TRINITY_DN360_c0_g1.p1|TRINITY_DN360_c0_g1.p1	1.15E+05
DTGDPHRPV	37.29	992.4675	9	0.7	497.2414	11.06	1	2765	HFX_Peptide_LFQ_DBPSN024_PA_11.raw	TRINITY_DN2088_c0_g1.p1|TRINITY_DN2088_c0_g1.p1|TRINITY_DN2088_c0_g1.p1	2.40E+05
NPFDEPGKPG	37.28	1056.4875	10	-0.1	529.251	19.82	1	10810	HFX_Peptide_LFQ_DBPSN024_PA_11.raw	TRINITY_DN446_c0_g1.p1|TRINITY_DN446_c0_g1.p1|TRINITY_DN446_c0_g1.p1	1.32E+06
HLPVPPPIPE	37.25	1094.6124	10	-0.8	548.313	48.08	1	32626	HFX_Peptide_LFQ_DBPSN024_PA_11.raw	TRINITY_DN71_c0_g2.p1|TRINITY_DN71_c0_g2.p1|TRINITY_DN71_c0_g2.p1	1.11E+07
HSIIGLPPFVPP	37.23	1272.723	12	-0.5	637.3685	70.85	1	44158	HFX_Peptide_LFQ_DBPSN024_PA_11.raw	TRINITY_DN730_c0_g1.p1|TRINITY_DN730_c0_g1.p1|TRINITY_DN730_c0_g1.p1	1.12E+06
SNQYHAQDSLGQY	37.23	1509.6484	13	-2.4	755.8297	21.36	1	12715	HFX_Peptide_LFQ_DBPSN024_PA_11.raw	TRINITY_DN7093_c0_g1.p1|TRINITY_DN7093_c0_g1.p1|TRINITY_DN7093_c0_g1.p1	1.39E+05
AGPSEPSEPTKP	37.18	1195.572	12	-1.8	598.7922	14.86	1	5503	HFX_Peptide_LFQ_DBPSN024_PA_11.raw	TRINITY_DN446_c0_g1.p1|TRINITY_DN446_c0_g1.p1|TRINITY_DN446_c0_g1.p1	7.36E+05
SSDDPAEIVK	37.17	1059.5084	10	-1.3	530.7608	20.55	1	11715	HFX_Peptide_LFQ_DBPSN024_PA_11.raw	TRINITY_DN1806_c0_g1.p1|TRINITY_DN1806_c0_g1.p1|TRINITY_DN1806_c0_g1.p1	3.00E+06
ALGNTGHADIIR	37.16	1236.6575	12	-1.8	413.2257	18.4	1	9086	HFX_Peptide_LFQ_DBPSN024_PA_11.raw	TRINITY_DN637_c0_g1.p1|TRINITY_DN637_c0_g1.p1|TRINITY_DN637_c0_g1.p1	2.51E+06
LADKDFLQK	37.14	1076.5865	9	-0.7	539.3002	20.12	1	11181	HFX_Peptide_LFQ_DBPSN024_PA_11.raw	TRINITY_DN296_c0_g1.p1|TRINITY_DN296_c0_g1.p1|TRINITY_DN296_c0_g1.p1	8.59E+05
FPQPHPTQPQPG	37.11	1329.6465	12	1.5	665.8315	19.92	1	10930	HFX_Peptide_LFQ_DBPSN024_PA_11.raw	TRINITY_DN649_c0_g1.p1|TRINITY_DN649_c0_g1.p1|TRINITY_DN649_c0_g1.p1	7.91E+05
GQPGQPGHPGQPGYPG	37.09	1529.701	16	0.4	765.8581	16.05	1	6569	HFX_Peptide_LFQ_DBPSN024_PA_11.raw	TRINITY_DN4896_c2_g1.p1|TRINITY_DN4896_c2_g1.p1|TRINITY_DN4896_c2_g1.p1	1.46E+05
TQVNPPKYE	37.08	1074.5345	9	-0.3	538.2744	16.9	1	7411	HFX_Peptide_LFQ_DBPSN024_PA_11.raw	TRINITY_DN62_c0_g1.p1|TRINITY_DN62_c0_g1.p1|TRINITY_DN62_c0_g1.p1	4.02E+06
DAQNPGGKPW	37.07	1068.4988	10	-2.5	535.2553	19.82	1	10811	HFX_Peptide_LFQ_DBPSN024_PA_11.raw	TRINITY_DN1496_c0_g1.p1|TRINITY_DN1496_c0_g1.p1|TRINITY_DN1496_c0_g1.p1	1.94E+06
SPSQPGFPR	36.99	971.4824	9	0.3	486.7486	18.23	1	8882	HFX_Peptide_LFQ_DBPSN024_PA_11.raw	TRINITY_DN649_c0_g1.p1|TRINITY_DN649_c0_g1.p1|TRINITY_DN649_c0_g1.p1	7.59E+06
GGHGGAGGGGAGGGGLGGGGLG	36.76	1492.6766	22	0.8	747.3462	18.15	1	8794	HFX_Peptide_LFQ_DBPSN024_PA_11.raw	TRINITY_DN38563_c0_g1.p1|TRINITY_DN38563_c0_g1.p1|TRINITY_DN38563_c0_g1.p1	1.98E+06
DELINKLNK	36.67	1085.608	9	-2.5	543.8099	20.81	1	12039	HFX_Peptide_LFQ_DBPSN024_PA_11.raw	TRINITY_DN62_c0_g1.p1|TRINITY_DN62_c0_g1.p1|TRINITY_DN62_c0_g1.p1	1.97E+05
FPQPHPTQPQ	36.65	1175.5723	10	-1.2	588.7927	18.6	1	9330	HFX_Peptide_LFQ_DBPSN024_PA_11.raw	TRINITY_DN649_c0_g1.p1|TRINITY_DN649_c0_g1.p1|TRINITY_DN649_c0_g1.p1	1.46E+07
PQQLPSSPFPQPT	36.55	1422.7142	13	-0.5	712.364	47.85	1	32504	HFX_Peptide_LFQ_DBPSN024_PA_11.raw	TRINITY_DN649_c0_g1.p1|TRINITY_DN649_c0_g1.p1|TRINITY_DN649_c0_g1.p1	4.02E+05
TNLNDPDMTPR	36.52	1272.5769	11	-4.8	637.2927	19.84	1	10843	HFX_Peptide_LFQ_DBPSN024_PA_11.raw	TRINITY_DN2088_c0_g1.p1|TRINITY_DN2088_c0_g1.p1|TRINITY_DN2088_c0_g1.p1	2.94E+05
SLYDIVHTPGVA	36.51	1270.6558	12	2.5	636.3367	52.93	1	35081	HFX_Peptide_LFQ_DBPSN024_PA_11.raw	TRINITY_DN1111_c0_g1.p1|TRINITY_DN1111_c0_g1.p1|TRINITY_DN1111_c0_g1.p1	1.03E+06
GEQIDQLNKL	36.45	1156.6088	10	0	579.3116	31.68	1	23634	HFX_Peptide_LFQ_DBPSN024_PA_11.raw	TRINITY_DN62_c0_g1.p1|TRINITY_DN62_c0_g1.p1|TRINITY_DN62_c0_g1.p1	6.84E+06
DLTTDLPPLGGIR	36.26	1366.7456	13	-2.2	684.3786	62.3	1	39618	HFX_Peptide_LFQ_DBPSN024_PA_11.raw	TRINITY_DN462_c0_g1.p1|TRINITY_DN462_c0_g1.p1|TRINITY_DN462_c0_g1.p1	3.08E+05
NAPQQQPYYPK	36.25	1332.6462	11	-2.9	667.3284	17.22	1	7752	HFX_Peptide_LFQ_DBPSN024_PA_11.raw	TRINITY_DN39801_c0_g1.p1|TRINITY_DN39801_c0_g1.p1|TRINITY_DN39801_c0_g1.p1	7.07E+05
SLADNIGETEH	36.2	1184.5309	11	-3.1	593.2709	21.53	1	12923	HFX_Peptide_LFQ_DBPSN024_PA_11.raw	TRINITY_DN2088_c0_g1.p1|TRINITY_DN2088_c0_g1.p1|TRINITY_DN2088_c0_g1.p1	2.82E+05
VEEPVPTPPR	36.16	1119.5924	10	0.2	560.8036	22	1	13503	HFX_Peptide_LFQ_DBPSN024_PA_11.raw	TRINITY_DN309_c0_g1.p1|TRINITY_DN309_c0_g1.p1|TRINITY_DN309_c0_g1.p1	8.31E+05
KPGPPFGPGGPFG	36.08	1210.6134	13	-2.4	606.3125	45.88	1	31538	HFX_Peptide_LFQ_DBPSN024_PA_11.raw	TRINITY_DN223_c0_g1.p1|TRINITY_DN223_c0_g1.p1|TRINITY_DN223_c0_g1.p1	2.29E+06
LDVDSPALK	36.08	956.5178	9	-0.2	479.2661	26.1	1	18347	HFX_Peptide_LFQ_DBPSN024_PA_11.raw	TRINITY_DN1356_c0_g1.p1|TRINITY_DN1356_c0_g1.p1|TRINITY_DN1356_c0_g1.p1	1.06E+06
APPSDQAPVPPK	36.03	1202.6295	12	1.1	602.3227	17.11	1	7629	HFX_Peptide_LFQ_DBPSN024_PA_11.raw	TRINITY_DN75_c1_g2.p1|TRINITY_DN75_c1_g2.p1|TRINITY_DN75_c1_g2.p1	3.03E+06
SPPPYNDLGK	35.98	1086.5345	10	-0.7	544.2742	19.58	1	10518	HFX_Peptide_LFQ_DBPSN024_PA_11.raw	TRINITY_DN403_c2_g1.p1|TRINITY_DN403_c2_g1.p1|TRINITY_DN403_c2_g1.p1	3.37E+07
AEAPPTEAPPAVE	35.95	1277.6139	13	-1.6	639.8132	27.72	1	20097	HFX_Peptide_LFQ_DBPSN024_PA_11.raw	TRINITY_DN14707_c0_g1.p1|TRINITY_DN14707_c0_g1.p1|TRINITY_DN14707_c0_g1.p1	2.48E+06
PGFPHPQPS	35.91	962.461	9	-1.2	482.2372	20.28	1	11380	HFX_Peptide_LFQ_DBPSN024_PA_11.raw	TRINITY_DN649_c0_g1.p1|TRINITY_DN649_c0_g1.p1|TRINITY_DN649_c0_g1.p1	1.12E+07
GSHLPTPPPIPE	35.87	1240.6451	12	-0.5	621.3295	40.4	1	28901	HFX_Peptide_LFQ_DBPSN024_PA_11.raw	TRINITY_DN35926_c0_g1.p1|TRINITY_DN35926_c0_g1.p1|TRINITY_DN35926_c0_g1.p1	1.38E+06
SQPRPPIQKPS	35.85	1233.6829	11	-0.4	617.8484	14.06	1	4859	HFX_Peptide_LFQ_DBPSN024_PA_11.raw	TRINITY_DN6461_c0_g1.p1|TRINITY_DN6461_c0_g1.p1|TRINITY_DN6461_c0_g1.p1	8.07E+05
SLPPTPETPR	35.84	1093.5768	10	-1.1	547.795	21.48	1	12853	HFX_Peptide_LFQ_DBPSN024_PA_11.raw	TRINITY_DN2306_c0_g1.p1|TRINITY_DN2306_c0_g1.p1|TRINITY_DN2306_c0_g1.p1	1.63E+08
LSSDDPAEIVK	35.83	1172.5924	11	-1.7	587.3025	25.85	1	18052	HFX_Peptide_LFQ_DBPSN024_PA_11.raw	TRINITY_DN1806_c0_g1.p1|TRINITY_DN1806_c0_g1.p1|TRINITY_DN1806_c0_g1.p1	2.69E+06
KIDSDLEGHPTPR	35.66	1463.7368	13	-8.4	488.9155	14.55	1	5241	HFX_Peptide_LFQ_DBPSN024_PA_11.raw	TRINITY_DN5520_c0_g1.p1|TRINITY_DN5520_c0_g1.p1|TRINITY_DN5520_c0_g1.p1	5.27E+05
GFAGDDAPR	35.65	904.4039	9	-2.1	453.2083	14.97	1	5594	HFX_Peptide_LFQ_DBPSN024_PA_11.raw	TRINITY_DN2642_c0_g2.p1|TRINITY_DN2642_c0_g2.p1|TRINITY_DN2642_c0_g2.p1	2.55E+06
TDVDELYK	35.63	981.4655	8	-1.1	491.7395	22.92	1	14619	HFX_Peptide_LFQ_DBPSN024_PA_11.raw	TRINITY_DN62_c0_g1.p1|TRINITY_DN62_c0_g1.p1|TRINITY_DN62_c0_g1.p1	3.72E+06
DFDDPERP	35.62	989.409	8	-0.6	495.7115	20.48	1	11626	HFX_Peptide_LFQ_DBPSN024_PA_11.raw	TRINITY_DN535_c0_g2.p1|TRINITY_DN535_c0_g2.p1|TRINITY_DN535_c0_g2.p1:TRINITY_DN535_c0_g3.p1|TRINITY_DN535_c0_g3.p1|TRINITY_DN535_c0_g3.p1	1.23E+06
NIVNNPGHAV	35.61	1033.5305	10	-0.9	517.7721	18.88	1	9657	HFX_Peptide_LFQ_DBPSN024_PA_11.raw	TRINITY_DN3637_c0_g1.p1|TRINITY_DN3637_c0_g1.p1|TRINITY_DN3637_c0_g1.p1	3.05E+07
PGFPHPQPSQPQ	35.57	1315.6309	12	-1.4	658.8218	21.1	1	12400	HFX_Peptide_LFQ_DBPSN024_PA_11.raw	TRINITY_DN649_c0_g1.p1|TRINITY_DN649_c0_g1.p1|TRINITY_DN649_c0_g1.p1	1.35E+06
DFLATQPEYR	35.55	1238.5931	10	-2.8	620.3021	33.96	1	25224	HFX_Peptide_LFQ_DBPSN024_PA_11.raw	TRINITY_DN622_c0_g1.p1|TRINITY_DN622_c0_g1.p1|TRINITY_DN622_c0_g1.p1	2.86E+06
ASLPPTPETPR	35.53	1164.6139	11	-1.4	583.3134	22.68	1	14330	HFX_Peptide_LFQ_DBPSN024_PA_11.raw	TRINITY_DN2306_c0_g1.p1|TRINITY_DN2306_c0_g1.p1|TRINITY_DN2306_c0_g1.p1	9.00E+06
DVGDLVYR	35.5	935.4712	8	-1.4	468.7422	31.67	1	23624	HFX_Peptide_LFQ_DBPSN024_PA_11.raw	TRINITY_DN637_c0_g1.p1|TRINITY_DN637_c0_g1.p1|TRINITY_DN637_c0_g1.p1:TRINITY_DN1806_c0_g2.p1|TRINITY_DN1806_c0_g2.p1|TRINITY_DN1806_c0_g2.p1	3.82E+07
VLPDGEHNLER	35.45	1277.6364	11	-1.9	639.8242	16.83	1	7345	HFX_Peptide_LFQ_DBPSN024_PA_11.raw	TRINITY_DN3475_c0_g2.p1|TRINITY_DN3475_c0_g2.p1|TRINITY_DN3475_c0_g2.p1	8.54E+06
YGDDGQYRGEGVYA	35.44	1548.6481	14	-0.9	775.3306	22.31	1	13880	HFX_Peptide_LFQ_DBPSN024_PA_11.raw	TRINITY_DN1412_c0_g1.p1|TRINITY_DN1412_c0_g1.p1|TRINITY_DN1412_c0_g1.p1
DVGPPRPPLTPL	35.42	1257.708	12	-2.3	629.8599	54.01	1	35602	HFX_Peptide_LFQ_DBPSN024_PA_11.raw	TRINITY_DN716_c0_g1.p1|TRINITY_DN716_c0_g1.p1|TRINITY_DN716_c0_g1.p1	2.70E+06
AEAPPAPSAEAPPA	35.41	1274.6143	14	-1.5	638.3135	24.4	1	16373	HFX_Peptide_LFQ_DBPSN024_PA_11.raw	TRINITY_DN14707_c0_g1.p1|TRINITY_DN14707_c0_g1.p1|TRINITY_DN14707_c0_g1.p1	1.51E+06
FQPRPQPQPQ	35.39	1221.6254	10	-0.4	611.8197	15.49	1	6046	HFX_Peptide_LFQ_DBPSN024_PA_11.raw	TRINITY_DN8744_c0_g1.p1|TRINITY_DN8744_c0_g1.p1|TRINITY_DN8744_c0_g1.p1	2.58E+06
ATFDQLGR	35.31	906.4559	8	-0.8	454.2349	22.07	1	13594	HFX_Peptide_LFQ_DBPSN024_PA_11.raw	TRINITY_DN20100_c0_g1.p1|TRINITY_DN20100_c0_g1.p1|TRINITY_DN20100_c0_g1.p1	2.78E+07
DIHEDWTR	35.27	1070.4781	8	-0.9	536.2458	18.91	1	9701	HFX_Peptide_LFQ_DBPSN024_PA_11.raw	TRINITY_DN231_c0_g1.p1|TRINITY_DN231_c0_g1.p1|TRINITY_DN231_c0_g1.p1	1.71E+06
AFFHLP	35.27	730.3802	6	12.2	366.2018	40	1	28693	HFX_Peptide_LFQ_DBPSN024_PA_11.raw	TRINITY_DN7403_c0_g1.p1|TRINITY_DN7403_c0_g1.p1|TRINITY_DN7403_c0_g1.p1	1.18E+07
VARPAPAPGATYT	35	1270.667	13	-0.4	636.3405	18.28	1	8943	HFX_Peptide_LFQ_DBPSN024_PA_11.raw	TRINITY_DN406_c0_g1.p1|TRINITY_DN406_c0_g1.p1|TRINITY_DN406_c0_g1.p1	1.93E+05
AGPAVRPGIL	34.99	949.5709	10	-1.6	475.792	32.45	1	24182	HFX_Peptide_LFQ_DBPSN024_PA_11.raw	TRINITY_DN3637_c0_g1.p1|TRINITY_DN3637_c0_g1.p1|TRINITY_DN3637_c0_g1.p1	2.47E+07
LGNTGHADIIR	34.96	1165.6204	11	-0.1	389.5474	16.81	1	7324	HFX_Peptide_LFQ_DBPSN024_PA_11.raw	TRINITY_DN637_c0_g1.p1|TRINITY_DN637_c0_g1.p1|TRINITY_DN637_c0_g1.p1	4.31E+05
GKSIYEEPLHAVDR	34.93	1612.8208	14	-1.5	538.6134	22.76	1	14425	HFX_Peptide_LFQ_DBPSN024_PA_11.raw	TRINITY_DN1415_c0_g1.p1|TRINITY_DN1415_c0_g1.p1|TRINITY_DN1415_c0_g1.p1	4.43E+05
GTDVDELYK	34.93	1038.4869	9	-1.6	520.2499	22.81	1	14480	HFX_Peptide_LFQ_DBPSN024_PA_11.raw	TRINITY_DN62_c0_g1.p1|TRINITY_DN62_c0_g1.p1|TRINITY_DN62_c0_g1.p1	9.79E+06
GYLGYPYALGVAH	34.92	1379.6874	13	0.3	690.8512	54.34	1	35781	HFX_Peptide_LFQ_DBPSN024_PA_11.raw	TRINITY_DN1412_c0_g1.p1|TRINITY_DN1412_c0_g1.p1|TRINITY_DN1412_c0_g1.p1	7.22E+06
YAPHFPT	34.92	831.3915	7	-1.1	416.7026	25.44	1	17568	HFX_Peptide_LFQ_DBPSN024_PA_11.raw	TRINITY_DN7302_c0_g1.p1|TRINITY_DN7302_c0_g1.p1|TRINITY_DN7302_c0_g1.p1	3.50E+07
AVFPSIVGRP	34.91	1041.597	10	-0.8	521.8054	46.56	1	31870	HFX_Peptide_LFQ_DBPSN024_PA_11.raw	TRINITY_DN2642_c0_g2.p1|TRINITY_DN2642_c0_g2.p1|TRINITY_DN2642_c0_g2.p1	1.69E+06
AEAPPTEAPPAV	34.9	1148.5713	12	-1.9	575.2918	30.19	1	22404	HFX_Peptide_LFQ_DBPSN024_PA_11.raw	TRINITY_DN14707_c0_g1.p1|TRINITY_DN14707_c0_g1.p1|TRINITY_DN14707_c0_g1.p1	1.55E+06
VLPVPPLVGGVPA	34.89	1213.7434	13	-1.5	607.8781	72.48	1	44981	HFX_Peptide_LFQ_DBPSN024_PA_11.raw	TRINITY_DN7302_c0_g1.p1|TRINITY_DN7302_c0_g1.p1|TRINITY_DN7302_c0_g1.p1	2.80E+07
VYNELNNVR	34.87	1119.5673	9	-3.2	560.7891	19.91	1	10923	HFX_Peptide_LFQ_DBPSN024_PA_11.raw	TRINITY_DN62_c0_g1.p1|TRINITY_DN62_c0_g1.p1|TRINITY_DN62_c0_g1.p1	1.58E+06
YQDLLQK	34.85	906.4811	7	-1.4	454.2472	21.14	1	12448	HFX_Peptide_LFQ_DBPSN024_PA_11.raw	TRINITY_DN730_c0_g1.p1|TRINITY_DN730_c0_g1.p1|TRINITY_DN730_c0_g1.p1	3.20E+06
IDFVDPKAPPEEGHH	34.81	1686.8002	15	-3.1	563.2723	23.5	1	15321	HFX_Peptide_LFQ_DBPSN024_PA_11.raw	TRINITY_DN4541_c0_g1.p1|TRINITY_DN4541_c0_g1.p1|TRINITY_DN4541_c0_g1.p1	2.11E+06
SLTTQLEDTKR	34.77	1290.678	11	-2.2	646.3448	18.75	1	9503	HFX_Peptide_LFQ_DBPSN024_PA_11.raw	TRINITY_DN62_c0_g1.p1|TRINITY_DN62_c0_g1.p1|TRINITY_DN62_c0_g1.p1	1.16E+05
PVPELQKPAPQ	34.73	1202.6659	11	-1.4	602.3394	22.09	1	13613	HFX_Peptide_LFQ_DBPSN024_PA_11.raw	TRINITY_DN23_c0_g1.p1|TRINITY_DN23_c0_g1.p1|TRINITY_DN23_c0_g1.p1	8.10E+05
NPFDEPSKPGRPE	34.68	1468.6946	13	-2.4	735.3528	17.69	1	8258	HFX_Peptide_LFQ_DBPSN024_PA_11.raw	TRINITY_DN446_c0_g1.p1|TRINITY_DN446_c0_g1.p1|TRINITY_DN446_c0_g1.p1	1.84E+05
GIEQYPVPK	34.67	1029.5494	9	-1.6	515.7812	23.77	1	15641	HFX_Peptide_LFQ_DBPSN024_PA_11.raw	TRINITY_DN2836_c0_g1.p1|TRINITY_DN2836_c0_g1.p1|TRINITY_DN2836_c0_g1.p1	5.30E+06
LADIDRLYPS	34.65	1161.6029	10	-1.4	581.8079	41.47	1	29473	HFX_Peptide_LFQ_DBPSN024_PA_11.raw	TRINITY_DN1415_c0_g1.p1|TRINITY_DN1415_c0_g1.p1|TRINITY_DN1415_c0_g1.p1	1.29E+07
NYNPGQGNQYRPT	34.63	1507.6804	13	0.3	754.8477	16.18	1	6693	HFX_Peptide_LFQ_DBPSN024_PA_11.raw	TRINITY_DN335_c0_g1.p1|TRINITY_DN335_c0_g1.p1|TRINITY_DN335_c0_g1.p1
WNPDKPEEKPQ	34.62	1366.6517	11	-0.6	684.3328	14.32	1	5063	HFX_Peptide_LFQ_DBPSN024_PA_11.raw	TRINITY_DN458_c0_g1.p1|TRINITY_DN458_c0_g1.p1|TRINITY_DN458_c0_g1.p1	9.77E+05
LRPDAPEPPKA	34.58	1189.6455	11	-1.1	595.8293	16.95	1	7468	HFX_Peptide_LFQ_DBPSN024_PA_11.raw	TRINITY_DN446_c0_g1.p1|TRINITY_DN446_c0_g1.p1|TRINITY_DN446_c0_g1.p1	3.35E+05
DVGPPRPP	34.55	833.4395	8	-1.3	417.7265	20.8	1	12023	HFX_Peptide_LFQ_DBPSN024_PA_11.raw	TRINITY_DN716_c0_g1.p1|TRINITY_DN716_c0_g1.p1|TRINITY_DN716_c0_g1.p1	5.52E+06
AAKAAHFA	34.49	785.4184	8	0	393.7165	10.42	1	2417	HFX_Peptide_LFQ_DBPSN024_PA_11.raw	TRINITY_DN1412_c0_g1.p1|TRINITY_DN1412_c0_g1.p1|TRINITY_DN1412_c0_g1.p1:TRINITY_DN3637_c0_g1.p1|TRINITY_DN3637_c0_g1.p1|TRINITY_DN3637_c0_g1.p1:TRINITY_DN7302_c0_g1.p1|TRINITY_DN7302_c0_g1.p1|TRINITY_DN7302_c0_g1.p1:TRINITY_DN22817_c0_g1.p1|TRINITY_DN22817_c0_g1.p1|TRINITY_DN22817_c0_g1.p1:TRINITY_DN906_c0_g1.p1|TRINITY_DN906_c0_g1.p1|TRINITY_DN906_c0_g1.p1:TRINITY_DN4390_c0_g1.p2|TRINITY_DN4390_…	7.45E+04
GLENHDSGVGI	34.49	1096.5149	11	0.5	549.265	25.39	1	17510	HFX_Peptide_LFQ_DBPSN024_PA_11.raw	TRINITY_DN44_c0_g1.p1|TRINITY_DN44_c0_g1.p1|TRINITY_DN44_c0_g1.p1	7.57E+06
FGSTLLDVIQS	34.48	1178.6183	11	-1.8	590.3154	69.65	1	43550	HFX_Peptide_LFQ_DBPSN024_PA_11.raw	TRINITY_DN44_c0_g1.p1|TRINITY_DN44_c0_g1.p1|TRINITY_DN44_c0_g1.p1	3.20E+06
VGIEQYPVPK	34.45	1128.6179	10	-2.1	565.3151	29.5	1	21802	HFX_Peptide_LFQ_DBPSN024_PA_11.raw	TRINITY_DN2836_c0_g1.p1|TRINITY_DN2836_c0_g1.p1|TRINITY_DN2836_c0_g1.p1	4.46E+06
KWAPDPAQNQ	34.44	1153.5516	10	-3.1	577.7813	18.16	1	8802	HFX_Peptide_LFQ_DBPSN024_PA_11.raw	TRINITY_DN2088_c0_g1.p1|TRINITY_DN2088_c0_g1.p1|TRINITY_DN2088_c0_g1.p1	4.34E+05
IENAPNIPFMPY	34.3	1404.6747	12	-0.4	703.3444	71.13	1	44297	HFX_Peptide_LFQ_DBPSN024_PA_11.raw	TRINITY_DN637_c0_g1.p1|TRINITY_DN637_c0_g1.p1|TRINITY_DN637_c0_g1.p1	9.98E+05
KPILPGDPGYPR	34.3	1308.719	12	-3	655.3648	24.35	1	16320	HFX_Peptide_LFQ_DBPSN024_PA_11.raw	TRINITY_DN1299_c0_g1.p1|TRINITY_DN1299_c0_g1.p1|TRINITY_DN1299_c0_g1.p1	5.02E+06
AFQTSDGISR	34.28	1080.52	10	0.1	541.2673	17.66	1	8222	HFX_Peptide_LFQ_DBPSN024_PA_11.raw	TRINITY_DN38991_c0_g1.p1|TRINITY_DN38991_c0_g1.p1|TRINITY_DN38991_c0_g1.p1	5.05E+06
IENAPNIPFMP	34.19	1241.6115	11	-2.7	621.8113	69.88	1	43670	HFX_Peptide_LFQ_DBPSN024_PA_11.raw	TRINITY_DN637_c0_g1.p1|TRINITY_DN637_c0_g1.p1|TRINITY_DN637_c0_g1.p1	5.73E+05
LEHDLDNLR	34.19	1123.5621	9	-2.2	562.7871	18.97	1	9774	HFX_Peptide_LFQ_DBPSN024_PA_11.raw	TRINITY_DN62_c0_g1.p1|TRINITY_DN62_c0_g1.p1|TRINITY_DN62_c0_g1.p1	1.34E+06
SAPYAYPH	34.14	904.4079	8	-0.4	453.211	18.54	1	9250	HFX_Peptide_LFQ_DBPSN024_PA_11.raw	TRINITY_DN5165_c0_g3.p1|TRINITY_DN5165_c0_g3.p1|TRINITY_DN5165_c0_g3.p1	2.18E+05
DNPWQYGNK	34.1	1120.4938	9	-1.2	561.2535	23.07	1	14808	HFX_Peptide_LFQ_DBPSN024_PA_11.raw	TRINITY_DN1496_c0_g1.p1|TRINITY_DN1496_c0_g1.p1|TRINITY_DN1496_c0_g1.p1	4.40E+05
GSLEDQLHR	33.95	1053.5203	9	-1.1	527.7668	17.29	1	7815	HFX_Peptide_LFQ_DBPSN024_PA_11.raw	TRINITY_DN231_c0_g1.p1|TRINITY_DN231_c0_g1.p1|TRINITY_DN231_c0_g1.p1	1.69E+06
VADAEGFHPV	33.95	1040.4927	10	-2.1	521.2525	25.19	1	17286	HFX_Peptide_LFQ_DBPSN024_PA_11.raw	TRINITY_DN1279_c0_g3.p1|TRINITY_DN1279_c0_g3.p1|TRINITY_DN1279_c0_g3.p1	1.61E+06
DQHIPDSPYK	33.94	1198.5618	10	0.8	600.2886	18.21	1	8856	HFX_Peptide_LFQ_DBPSN024_PA_11.raw	TRINITY_DN159_c0_g1.p1|TRINITY_DN159_c0_g1.p1|TRINITY_DN159_c0_g1.p1	4.44E+05
ADFLNEIHSI	33.93	1157.5717	10	-0.4	579.7928	58.71	1	37937	HFX_Peptide_LFQ_DBPSN024_PA_11.raw	TRINITY_DN730_c0_g1.p1|TRINITY_DN730_c0_g1.p1|TRINITY_DN730_c0_g1.p1	8.15E+05
ASHGYTAPGIVS	33.83	1158.5669	12	-1	580.2902	22.76	1	14418	HFX_Peptide_LFQ_DBPSN024_PA_11.raw	TRINITY_DN7093_c0_g1.p1|TRINITY_DN7093_c0_g1.p1|TRINITY_DN7093_c0_g1.p1	4.60E+06
RPPPPPPPPPQ	33.75	1175.645	11	-1.1	588.8292	16.25	1	6753	HFX_Peptide_LFQ_DBPSN024_PA_11.raw	TRINITY_DN9566_c0_g1.p1|TRINITY_DN9566_c0_g1.p1|TRINITY_DN9566_c0_g1.p1	1.74E+06
AQLQDAQGKQQELQR	33.71	1739.8914	15	-2	580.9699	13.85	1	4689	HFX_Peptide_LFQ_DBPSN024_PA_11.raw	TRINITY_DN8744_c0_g1.p1|TRINITY_DN8744_c0_g1.p1|TRINITY_DN8744_c0_g1.p1	4.46E+04
EPQPGFNQPQPG	33.6	1294.5941	12	-2	648.303	23.72	1	15585	HFX_Peptide_LFQ_DBPSN024_PA_11.raw	TRINITY_DN622_c0_g1.p1|TRINITY_DN622_c0_g1.p1|TRINITY_DN622_c0_g1.p1	3.69E+06
SLSNSLPTGPLK	33.56	1212.6714	12	-0.8	607.3425	36.31	1	26561	HFX_Peptide_LFQ_DBPSN024_PA_11.raw	TRINITY_DN745_c0_g1.p1|TRINITY_DN745_c0_g1.p1|TRINITY_DN745_c0_g1.p1	1.88E+06
RGDTGLSGGAGF	33.56	1093.5151	12	-2.1	547.7637	23.28	1	15055	HFX_Peptide_LFQ_DBPSN024_PA_11.raw	TRINITY_DN948_c0_g1.p1|TRINITY_DN948_c0_g1.p1|TRINITY_DN948_c0_g1.p1	6.30E+05
MQDLVDKL	33.55	960.495	8	-0.9	481.2543	38.18	1	27682	HFX_Peptide_LFQ_DBPSN024_PA_11.raw	TRINITY_DN62_c0_g1.p1|TRINITY_DN62_c0_g1.p1|TRINITY_DN62_c0_g1.p1	2.18E+06
LETSPDFK	33.53	935.46	8	-0.9	468.7368	20.01	1	11051	HFX_Peptide_LFQ_DBPSN024_PA_11.raw	TRINITY_DN730_c0_g1.p1|TRINITY_DN730_c0_g1.p1|TRINITY_DN730_c0_g1.p1	8.37E+07
LLYDHIEKN	33.53	1143.5924	9	-1.9	572.8024	20.39	1	11511	HFX_Peptide_LFQ_DBPSN024_PA_11.raw	TRINITY_DN4223_c0_g3.p1|TRINITY_DN4223_c0_g3.p1|TRINITY_DN4223_c0_g3.p1	7.31E+05
AQPIPKPQPPSA	33.52	1229.6768	12	0.1	615.8457	21.95	1	13440	HFX_Peptide_LFQ_DBPSN024_PA_11.raw	TRINITY_DN4_c0_g1.p1|TRINITY_DN4_c0_g1.p1|TRINITY_DN4_c0_g1.p1	1.88E+06
NEVPPHIF	33.49	951.4814	8	-1.8	476.7471	38.64	1	27952	HFX_Peptide_LFQ_DBPSN024_PA_11.raw	TRINITY_DN62_c0_g1.p1|TRINITY_DN62_c0_g1.p1|TRINITY_DN62_c0_g1.p1	5.02E+07
KFSPSGSKPQPL	33.48	1271.6874	12	-1.7	636.8499	17.61	1	8166	HFX_Peptide_LFQ_DBPSN024_PA_11.raw	TRINITY_DN4_c0_g1.p1|TRINITY_DN4_c0_g1.p1|TRINITY_DN4_c0_g1.p1	1.12E+05
FNRPGFNQPQPA	33.46	1371.6683	12	-0.2	686.8413	20.17	1	11247	HFX_Peptide_LFQ_DBPSN024_PA_11.raw	TRINITY_DN622_c0_g1.p1|TRINITY_DN622_c0_g1.p1|TRINITY_DN622_c0_g1.p1	1.50E+07
FAPAQVPAKPS	33.46	1111.6025	11	-2.1	556.8074	21.65	1	13063	HFX_Peptide_LFQ_DBPSN024_PA_11.raw	TRINITY_DN4_c0_g1.p1|TRINITY_DN4_c0_g1.p1|TRINITY_DN4_c0_g1.p1	6.72E+05
VNDIFER	33.42	891.445	7	-1.7	446.729	24.23	1	16174	HFX_Peptide_LFQ_DBPSN024_PA_11.raw	TRINITY_DN40227_c0_g1.p1|TRINITY_DN40227_c0_g1.p1|TRINITY_DN40227_c0_g1.p1	6.48E+06
NHLDMIGR	33.4	954.4705	8	-1.9	478.2416	18.06	1	8676	HFX_Peptide_LFQ_DBPSN024_PA_11.raw	TRINITY_DN1415_c0_g1.p1|TRINITY_DN1415_c0_g1.p1|TRINITY_DN1415_c0_g1.p1	8.56E+06
TEAPLNPK	33.39	868.4654	8	-0.5	435.2398	14.69	1	5363	HFX_Peptide_LFQ_DBPSN024_PA_11.raw	TRINITY_DN2642_c0_g2.p1|TRINITY_DN2642_c0_g2.p1|TRINITY_DN2642_c0_g2.p1	6.03E+05
GAPQPSPQQPPA	33.27	1173.5778	12	-1	587.7956	17.52	1	8063	HFX_Peptide_LFQ_DBPSN024_PA_11.raw	TRINITY_DN649_c0_g1.p1|TRINITY_DN649_c0_g1.p1|TRINITY_DN649_c0_g1.p1	2.10E+06
FNRPGFNQPQ	33.24	1203.5785	10	-2	602.7953	20.09	1	11138	HFX_Peptide_LFQ_DBPSN024_PA_11.raw	TRINITY_DN622_c0_g1.p1|TRINITY_DN622_c0_g1.p1|TRINITY_DN622_c0_g1.p1	1.24E+06
PDGEHNLER	33.24	1065.4839	9	-1.4	533.7485	17.38	1	7920	HFX_Peptide_LFQ_DBPSN024_PA_11.raw	TRINITY_DN3475_c0_g2.p1|TRINITY_DN3475_c0_g2.p1|TRINITY_DN3475_c0_g2.p1	1.06E+06
PAPPPPSYD	33.17	939.4337	9	-0.6	470.7238	20.12	1	11175	HFX_Peptide_LFQ_DBPSN024_PA_11.raw	TRINITY_DN6461_c0_g1.p1|TRINITY_DN6461_c0_g1.p1|TRINITY_DN6461_c0_g1.p1	8.95E+06
DLLDQIGEGGR	33.15	1171.5833	11	-0.9	586.7984	44.5	1	30904	HFX_Peptide_LFQ_DBPSN024_PA_11.raw	TRINITY_DN62_c0_g1.p1|TRINITY_DN62_c0_g1.p1|TRINITY_DN62_c0_g1.p1	8.15E+06
TNIVNNPGHAV	33.13	1134.5781	11	-0.2	568.2962	19.08	1	9909	HFX_Peptide_LFQ_DBPSN024_PA_11.raw	TRINITY_DN3637_c0_g1.p1|TRINITY_DN3637_c0_g1.p1|TRINITY_DN3637_c0_g1.p1	7.06E+07
SHGYTAPGIVS	33.09	1087.5298	11	-2.3	544.7709	22.82	1	14493	HFX_Peptide_LFQ_DBPSN024_PA_11.raw	TRINITY_DN7093_c0_g1.p1|TRINITY_DN7093_c0_g1.p1|TRINITY_DN7093_c0_g1.p1	4.04E+06
DALGNPIDGKGPF	33.07	1299.6459	13	-0.6	650.8298	47.01	1	32104	HFX_Peptide_LFQ_DBPSN024_PA_11.raw	TRINITY_DN1565_c0_g1.p1|TRINITY_DN1565_c0_g1.p1|TRINITY_DN1565_c0_g1.p1	5.84E+04
PSSPSQPGFPR	33.04	1155.5673	11	-1.3	578.7902	19.43	1	10338	HFX_Peptide_LFQ_DBPSN024_PA_11.raw	TRINITY_DN649_c0_g1.p1|TRINITY_DN649_c0_g1.p1|TRINITY_DN649_c0_g1.p1	9.95E+05
STPAAPIPVPVPPA	33	1312.739	14	-0.4	657.3765	65.18	1	41066	HFX_Peptide_LFQ_DBPSN024_PA_11.raw	TRINITY_DN406_c0_g1.p1|TRINITY_DN406_c0_g1.p1|TRINITY_DN406_c0_g1.p1	1.29E+06
ITPDYPSYR	33	1110.5345	9	-3.2	556.2728	22.43	1	14027	HFX_Peptide_LFQ_DBPSN024_PA_11.raw	TRINITY_DN2151_c0_g1.p1|TRINITY_DN2151_c0_g1.p1|TRINITY_DN2151_c0_g1.p1	3.33E+06
VSYGHGFGGY	33	1042.4508	10	-0.7	522.2323	25.78	1	17968	HFX_Peptide_LFQ_DBPSN024_PA_11.raw	TRINITY_DN30074_c0_g1.p1|TRINITY_DN30074_c0_g1.p1|TRINITY_DN30074_c0_g1.p1	6.34E+05
SGHTYTAPGIV	32.94	1101.5454	11	-2.2	551.7787	25.61	1	17764	HFX_Peptide_LFQ_DBPSN024_PA_11.raw	TRINITY_DN6776_c1_g1.p1|TRINITY_DN6776_c1_g1.p1|TRINITY_DN6776_c1_g1.p1	1.78E+06
RYNYETGNGI	32.92	1185.5414	10	-2.4	593.7766	19.92	1	10931	HFX_Peptide_LFQ_DBPSN024_PA_11.raw	TRINITY_DN41701_c0_g1.p1|TRINITY_DN41701_c0_g1.p1|TRINITY_DN41701_c0_g1.p1	2.66E+05
LSAEEPPRPR	32.89	1150.6094	10	0.2	576.3121	14.19	1	4961	HFX_Peptide_LFQ_DBPSN024_PA_11.raw	TRINITY_DN31_c0_g1.p1|TRINITY_DN31_c0_g1.p1|TRINITY_DN31_c0_g1.p1	6.09E+05
GLDDLAQR	32.89	886.4508	8	-0.8	444.2323	21.23	1	12565	HFX_Peptide_LFQ_DBPSN024_PA_11.raw	TRINITY_DN3475_c0_g2.p1|TRINITY_DN3475_c0_g2.p1|TRINITY_DN3475_c0_g2.p1	3.09E+06
AVFPSIVGRPR	32.88	1197.6981	11	-2.1	400.2391	32.85	1	24471	HFX_Peptide_LFQ_DBPSN024_PA_11.raw	TRINITY_DN2642_c0_g2.p1|TRINITY_DN2642_c0_g2.p1|TRINITY_DN2642_c0_g2.p1	2.53E+07
LNDPDMTPR	32.87	1057.4862	9	-0.6	529.7501	17.74	1	8316	HFX_Peptide_LFQ_DBPSN024_PA_11.raw	TRINITY_DN2088_c0_g1.p1|TRINITY_DN2088_c0_g1.p1|TRINITY_DN2088_c0_g1.p1	1.13E+06
GAYYGGDDGQYH	32.87	1301.4949	12	-2.9	651.7528	16.54	1	7047	HFX_Peptide_LFQ_DBPSN024_PA_11.raw	TRINITY_DN1412_c0_g1.p1|TRINITY_DN1412_c0_g1.p1|TRINITY_DN1412_c0_g1.p1
SSVQPGNVHTSF	32.85	1258.5942	12	-2	630.3032	23.02	1	14744	HFX_Peptide_LFQ_DBPSN024_PA_11.raw	TRINITY_DN169_c0_g1.p1|TRINITY_DN169_c0_g1.p1|TRINITY_DN169_c0_g1.p1	1.13E+06
ISPTPGTPSQPGFVHVSPT	32.84	1904.9631	19	1	953.4898	40.7	1	29062	HFX_Peptide_LFQ_DBPSN024_PA_11.raw	TRINITY_DN649_c0_g1.p1|TRINITY_DN649_c0_g1.p1|TRINITY_DN649_c0_g1.p1
YHTQDGLGQY	32.77	1180.5149	10	-1.5	591.2639	20.45	1	11593	HFX_Peptide_LFQ_DBPSN024_PA_11.raw	TRINITY_DN7302_c0_g1.p1|TRINITY_DN7302_c0_g1.p1|TRINITY_DN7302_c0_g1.p1	5.17E+05
IAPSQKPSFPT	32.75	1171.6237	11	-0.8	586.8187	24.11	1	16039	HFX_Peptide_LFQ_DBPSN024_PA_11.raw	TRINITY_DN649_c0_g1.p1|TRINITY_DN649_c0_g1.p1|TRINITY_DN649_c0_g1.p1	3.26E+06
AAKAAHF	32.68	714.3813	7	-2.7	358.197	10.3	1	2358	HFX_Peptide_LFQ_DBPSN024_PA_11.raw	TRINITY_DN1412_c0_g1.p1|TRINITY_DN1412_c0_g1.p1|TRINITY_DN1412_c0_g1.p1:TRINITY_DN3637_c0_g1.p1|TRINITY_DN3637_c0_g1.p1|TRINITY_DN3637_c0_g1.p1:TRINITY_DN7302_c0_g1.p1|TRINITY_DN7302_c0_g1.p1|TRINITY_DN7302_c0_g1.p1:TRINITY_DN22817_c0_g1.p1|TRINITY_DN22817_c0_g1.p1|TRINITY_DN22817_c0_g1.p1:TRINITY_DN906_c0_g1.p1|TRINITY_DN906_c0_g1.p1|TRINITY_DN906_c0_g1.p1:TRINITY_DN4390_c0_g1.p2|TRINITY_DN4390_…	4.94E+05
GYHVREYPA	32.62	1090.5195	9	-1.4	546.2663	15.26	1	5843	HFX_Peptide_LFQ_DBPSN024_PA_11.raw	TRINITY_DN955_c0_g1.p2|TRINITY_DN955_c0_g1.p2|TRINITY_DN955_c0_g1.p2	1.97E+06
AGNALVEFPKFI	32.51	1304.7128	12	-1.2	653.3629	69.16	1	43298	HFX_Peptide_LFQ_DBPSN024_PA_11.raw	TRINITY_DN1356_c0_g1.p1|TRINITY_DN1356_c0_g1.p1|TRINITY_DN1356_c0_g1.p1	3.67E+05
NAIQDAAGNKVGS	32.48	1243.6156	13	-0.8	622.8146	17.02	1	7536	HFX_Peptide_LFQ_DBPSN024_PA_11.raw	TRINITY_DN3637_c0_g1.p1|TRINITY_DN3637_c0_g1.p1|TRINITY_DN3637_c0_g1.p1
DELVYPGVK	32.37	1018.5334	9	-2.9	510.2725	30.73	1	22884	HFX_Peptide_LFQ_DBPSN024_PA_11.raw	TRINITY_DN296_c0_g2.p1|TRINITY_DN296_c0_g2.p1|TRINITY_DN296_c0_g2.p1	1.73E+06
GVDVDHYIELI	32.36	1271.6398	11	-1.4	636.8263	67.54	1	42401	HFX_Peptide_LFQ_DBPSN024_PA_11.raw	TRINITY_DN730_c0_g1.p1|TRINITY_DN730_c0_g1.p1|TRINITY_DN730_c0_g1.p1	4.65E+05
PGILTNIVNNPGHAV	32.35	1514.8206	15	1.3	758.4185	52.99	1	35110	HFX_Peptide_LFQ_DBPSN024_PA_11.raw	TRINITY_DN3637_c0_g1.p1|TRINITY_DN3637_c0_g1.p1|TRINITY_DN3637_c0_g1.p1	4.72E+05
HVTPTPGSPSQPG	32.32	1260.6099	13	-1.5	631.3113	14.27	1	5026	HFX_Peptide_LFQ_DBPSN024_PA_11.raw	TRINITY_DN649_c0_g1.p1|TRINITY_DN649_c0_g1.p1|TRINITY_DN649_c0_g1.p1	8.91E+05
AAPYAHF	32.28	775.3653	7	-1.6	388.6893	22.89	1	14578	HFX_Peptide_LFQ_DBPSN024_PA_11.raw	TRINITY_DN3637_c0_g1.p1|TRINITY_DN3637_c0_g1.p1|TRINITY_DN3637_c0_g1.p1	5.68E+06
TVQDTPEVA	32.26	958.4607	9	-1.2	480.2371	20.39	1	11506	HFX_Peptide_LFQ_DBPSN024_PA_11.raw	TRINITY_DN7302_c0_g1.p1|TRINITY_DN7302_c0_g1.p1|TRINITY_DN7302_c0_g1.p1	6.10E+06
PALAHVV	32.24	705.4174	7	-1.2	353.7155	28.84	1	21221	HFX_Peptide_LFQ_DBPSN024_PA_11.raw	TRINITY_DN7302_c0_g1.p1|TRINITY_DN7302_c0_g1.p1|TRINITY_DN7302_c0_g1.p1	1.24E+06
GVPGVGVPGVGVPGGVPGVGVPG	32.21	1866.0363	23	-1.8	934.0237	68.24	1	42805	HFX_Peptide_LFQ_DBPSN024_PA_11.raw	TRINITY_DN2723_c0_g1.p1|TRINITY_DN2723_c0_g1.p1|TRINITY_DN2723_c0_g1.p1	2.04E+05
VFPSIVGRPR	32.14	1126.661	10	-0.6	564.3375	27.07	1	19409	HFX_Peptide_LFQ_DBPSN024_PA_11.raw	TRINITY_DN2642_c0_g2.p1|TRINITY_DN2642_c0_g2.p1|TRINITY_DN2642_c0_g2.p1	5.62E+05
MGHCGF	32.13	650.2305	6	0.6	326.1227	9.95	1	2157	HFX_Peptide_LFQ_DBPSN024_PA_11.raw	TRINITY_DN5805_c0_g1.p1|TRINITY_DN5805_c0_g1.p1|TRINITY_DN5805_c0_g1.p1
PAPGAEAPPAPA	32.11	1044.5239	12	-0.8	523.2688	21.78	1	13224	HFX_Peptide_LFQ_DBPSN024_PA_11.raw	TRINITY_DN14707_c0_g1.p1|TRINITY_DN14707_c0_g1.p1|TRINITY_DN14707_c0_g1.p1	3.47E+06
YGENNVILK	32.11	1048.5553	9	-1.4	525.2842	23.16	1	14908	HFX_Peptide_LFQ_DBPSN024_PA_11.raw	TRINITY_DN1356_c0_g1.p1|TRINITY_DN1356_c0_g1.p1|TRINITY_DN1356_c0_g1.p1	8.50E+05
PFFPGLVK	32.07	903.5218	8	-2.1	452.7672	51.63	1	34424	HFX_Peptide_LFQ_DBPSN024_PA_11.raw	TRINITY_DN33107_c0_g1.p1|TRINITY_DN33107_c0_g1.p1|TRINITY_DN33107_c0_g1.p1	2.46E+06
GLDPYGPPAR	31.94	1041.5243	10	-3.7	521.7675	22.76	1	14428	HFX_Peptide_LFQ_DBPSN024_PA_11.raw	TRINITY_DN1658_c0_g1.p1|TRINITY_DN1658_c0_g1.p1|TRINITY_DN1658_c0_g1.p1	7.29E+05
FNPGPTPVPQKPH	31.92	1414.7357	13	-1.3	708.3742	19.41	1	10310	HFX_Peptide_LFQ_DBPSN024_PA_11.raw	TRINITY_DN649_c0_g1.p1|TRINITY_DN649_c0_g1.p1|TRINITY_DN649_c0_g1.p1
AYNYAGLPIYNR	31.85	1413.7041	12	0	707.8593	43.73	1	30556	HFX_Peptide_LFQ_DBPSN024_PA_11.raw	TRINITY_DN1415_c0_g1.p1|TRINITY_DN1415_c0_g1.p1|TRINITY_DN1415_c0_g1.p1	7.36E+05
HAPAPVHDTPEVS	31.84	1355.647	13	0.8	678.8313	15.34	1	5916	HFX_Peptide_LFQ_DBPSN024_PA_11.raw	TRINITY_DN6776_c1_g1.p1|TRINITY_DN6776_c1_g1.p1|TRINITY_DN6776_c1_g1.p1	3.26E+05
VGHVVDPY	31.82	884.4392	8	-0.2	443.2268	19.85	1	10846	HFX_Peptide_LFQ_DBPSN024_PA_11.raw	TRINITY_DN296_c0_g1.p1|TRINITY_DN296_c0_g1.p1|TRINITY_DN296_c0_g1.p1	3.68E+06
APQPSPQQPPAQPG	31.8	1398.6891	14	-1.2	700.351	17.68	1	8245	HFX_Peptide_LFQ_DBPSN024_PA_11.raw	TRINITY_DN649_c0_g1.p1|TRINITY_DN649_c0_g1.p1|TRINITY_DN649_c0_g1.p1
AFGDYPAEYNPK	31.77	1370.6143	12	-0.9	686.3138	28.79	1	21172	HFX_Peptide_LFQ_DBPSN024_PA_11.raw	TRINITY_DN10703_c0_g1.p1|TRINITY_DN10703_c0_g1.p1|TRINITY_DN10703_c0_g1.p1	5.12E+05
PGFPQPQPS	31.76	953.4606	9	-0.7	477.7373	26.91	1	19231	HFX_Peptide_LFQ_DBPSN024_PA_11.raw	TRINITY_DN649_c0_g1.p1|TRINITY_DN649_c0_g1.p1|TRINITY_DN649_c0_g1.p1	3.53E+07
THPVPHTPL	31.7	997.5345	9	0	499.7745	17.52	1	8064	HFX_Peptide_LFQ_DBPSN024_PA_11.raw	TRINITY_DN1938_c0_g1.p1|TRINITY_DN1938_c0_g1.p1|TRINITY_DN1938_c0_g1.p1	3.86E+05
AQPAPPTPPA	31.68	945.4919	10	-1.1	473.7527	22.14	1	13674	HFX_Peptide_LFQ_DBPSN024_PA_11.raw	TRINITY_DN1938_c0_g1.p1|TRINITY_DN1938_c0_g1.p1|TRINITY_DN1938_c0_g1.p1	1.55E+07
IEQYPVPK	31.59	972.528	8	-1.9	487.2704	20.52	1	11675	HFX_Peptide_LFQ_DBPSN024_PA_11.raw	TRINITY_DN2836_c0_g1.p1|TRINITY_DN2836_c0_g1.p1|TRINITY_DN2836_c0_g1.p1	6.41E+06
TNWDDMEK	31.54	1037.4124	8	0.6	519.7137	20.75	1	11960	HFX_Peptide_LFQ_DBPSN024_PA_11.raw	TRINITY_DN2642_c0_g2.p1|TRINITY_DN2642_c0_g2.p1|TRINITY_DN2642_c0_g2.p1
LHATTT	31.53	642.3337	6	3.5	322.1752	33.87	1	25160	HFX_Peptide_LFQ_DBPSN024_PA_11.raw	TRINITY_DN17631_c2_g1.p1|TRINITY_DN17631_c2_g1.p1|TRINITY_DN17631_c2_g1.p1	1.39E+07
SSLDAEQHALN	31.48	1183.5469	11	0.8	592.7812	18.59	1	9315	HFX_Peptide_LFQ_DBPSN024_PA_11.raw	TRINITY_DN29282_c0_g1.p1|TRINITY_DN29282_c0_g1.p1|TRINITY_DN29282_c0_g1.p1	6.94E+05
NGEEMPVRPS	31.46	1114.5077	10	-2.4	558.2598	17.92	1	8514	HFX_Peptide_LFQ_DBPSN024_PA_11.raw	TRINITY_DN296_c0_g3.p1|TRINITY_DN296_c0_g3.p1|TRINITY_DN296_c0_g3.p1	2.15E+06
EVFDNLKTK	31.41	1092.5815	9	-1.3	547.2974	19.72	1	10686	HFX_Peptide_LFQ_DBPSN024_PA_11.raw	TRINITY_DN44_c0_g1.p1|TRINITY_DN44_c0_g1.p1|TRINITY_DN44_c0_g1.p1	6.30E+06
SEGAPLKEIYFL	31.41	1365.718	12	2.8	683.8682	53.73	1	35457	HFX_Peptide_LFQ_DBPSN024_PA_11.raw	TRINITY_DN9784_c0_g1.p1|TRINITY_DN9784_c0_g1.p1|TRINITY_DN9784_c0_g1.p1	4.22E+06
ISVPGYR	31.41	790.4337	7	-2	396.2234	23.67	1	15518	HFX_Peptide_LFQ_DBPSN024_PA_11.raw	TRINITY_DN1415_c0_g1.p1|TRINITY_DN1415_c0_g1.p1|TRINITY_DN1415_c0_g1.p1	3.37E+08
NLQDDLNDF	31.31	1092.4723	9	-0.9	547.2429	52	1	34612	HFX_Peptide_LFQ_DBPSN024_PA_11.raw	TRINITY_DN730_c0_g1.p1|TRINITY_DN730_c0_g1.p1|TRINITY_DN730_c0_g1.p1	1.95E+07
LDFLATQPEYR	31.3	1351.6771	11	-0.7	676.8454	46.12	1	31660	HFX_Peptide_LFQ_DBPSN024_PA_11.raw	TRINITY_DN622_c0_g1.p1|TRINITY_DN622_c0_g1.p1|TRINITY_DN622_c0_g1.p1	1.94E+06
KGIIPGIKVD	31.29	1038.6437	10	-1.7	520.3282	34.56	1	25592	HFX_Peptide_LFQ_DBPSN024_PA_11.raw	TRINITY_DN3475_c0_g2.p1|TRINITY_DN3475_c0_g2.p1|TRINITY_DN3475_c0_g2.p1	6.08E+05
PAPPTPPAAQ	31.28	945.4919	10	-1.7	473.7524	19.88	1	10887	HFX_Peptide_LFQ_DBPSN024_PA_11.raw	TRINITY_DN1938_c0_g1.p1|TRINITY_DN1938_c0_g1.p1|TRINITY_DN1938_c0_g1.p1:TRINITY_DN75_c1_g2.p1|TRINITY_DN75_c1_g2.p1|TRINITY_DN75_c1_g2.p1	5.29E+06
YLPPESPH	31.25	938.4498	8	-1.2	470.2316	18.02	1	8633	HFX_Peptide_LFQ_DBPSN024_PA_11.raw	TRINITY_DN749_c0_g1.p1|TRINITY_DN749_c0_g1.p1|TRINITY_DN749_c0_g1.p1	3.77E+07
LVEPTPEIQRELAAELEK	31.21	2064.1101	18	-4	689.0413	58.12	1	37661	HFX_Peptide_LFQ_DBPSN024_PA_11.raw	TRINITY_DN35330_c0_g1.p1|TRINITY_DN35330_c0_g1.p1|TRINITY_DN35330_c0_g1.p1
LVEPDGTVR	31.2	984.524	9	-1.6	493.2685	18.02	1	8635	HFX_Peptide_LFQ_DBPSN024_PA_11.raw	TRINITY_DN14092_c0_g1.p1|TRINITY_DN14092_c0_g1.p1|TRINITY_DN14092_c0_g1.p1	6.09E+06
FNQPGFNR	31.18	978.4672	8	-1.4	490.2402	19.41	1	10313	HFX_Peptide_LFQ_DBPSN024_PA_11.raw	TRINITY_DN622_c0_g1.p1|TRINITY_DN622_c0_g1.p1|TRINITY_DN622_c0_g1.p1	9.37E+07
NDVGPSDPSRPS	31.16	1226.5527	12	-2	614.2824	12.94	1	4043	HFX_Peptide_LFQ_DBPSN024_PA_11.raw	TRINITY_DN446_c0_g1.p1|TRINITY_DN446_c0_g1.p1|TRINITY_DN446_c0_g1.p1	5.43E+04
AEAPPTEAPPA	31.11	1049.5029	11	-2.1	525.7576	20.37	1	11488	HFX_Peptide_LFQ_DBPSN024_PA_11.raw	TRINITY_DN14707_c0_g1.p1|TRINITY_DN14707_c0_g1.p1|TRINITY_DN14707_c0_g1.p1	1.56E+06
ALEYIAAHPEEN	31.1	1355.6357	12	-4.3	678.8223	26.86	1	19175	HFX_Peptide_LFQ_DBPSN024_PA_11.raw	TRINITY_DN35926_c0_g1.p1|TRINITY_DN35926_c0_g1.p1|TRINITY_DN35926_c0_g1.p1	2.21E+05
EEPVPTPPR	31.08	1020.524	9	-1.1	511.2687	19.15	1	9989	HFX_Peptide_LFQ_DBPSN024_PA_11.raw	TRINITY_DN309_c0_g1.p1|TRINITY_DN309_c0_g1.p1|TRINITY_DN309_c0_g1.p1	2.69E+06
LQYVADDVGGFVPV	31.07	1477.7452	14	1.6	739.881	69.24	1	43345	HFX_Peptide_LFQ_DBPSN024_PA_11.raw	TRINITY_DN2306_c0_g1.p1|TRINITY_DN2306_c0_g1.p1|TRINITY_DN2306_c0_g1.p1	7.54E+05
PSGNVDKPIIE	31.03	1167.6135	11	-1.4	584.8132	21.64	1	13053	HFX_Peptide_LFQ_DBPSN024_PA_11.raw	TRINITY_DN159_c0_g1.p1|TRINITY_DN159_c0_g1.p1|TRINITY_DN159_c0_g1.p1	5.47E+05
ILTNIVNNPGHAV	30.99	1360.7463	13	-3.9	681.3778	38.16	1	27673	HFX_Peptide_LFQ_DBPSN024_PA_11.raw	TRINITY_DN3637_c0_g1.p1|TRINITY_DN3637_c0_g1.p1|TRINITY_DN3637_c0_g1.p1	1.62E+06
LSFQGEEDR	30.98	1079.4883	9	-3.9	540.7493	19.85	1	10853	HFX_Peptide_LFQ_DBPSN024_PA_11.raw	TRINITY_DN62_c0_g1.p1|TRINITY_DN62_c0_g1.p1|TRINITY_DN62_c0_g1.p1	9.24E+05
PPTPETPR	30.9	893.4606	8	-1.6	447.7369	21.78	1	13223	HFX_Peptide_LFQ_DBPSN024_PA_11.raw	TRINITY_DN2306_c0_g1.p1|TRINITY_DN2306_c0_g1.p1|TRINITY_DN2306_c0_g1.p1	5.27E+07
DVPDIIRPPVA	30.9	1190.6659	11	-3.2	596.3383	55.3	1	36252	HFX_Peptide_LFQ_DBPSN024_PA_11.raw	TRINITY_DN1806_c0_g1.p1|TRINITY_DN1806_c0_g1.p1|TRINITY_DN1806_c0_g1.p1	7.53E+05
AIDTIINQK	30.84	1014.5709	9	-2.3	508.2916	25.1	1	17173	HFX_Peptide_LFQ_DBPSN024_PA_11.raw	TRINITY_DN1565_c0_g1.p1|TRINITY_DN1565_c0_g1.p1|TRINITY_DN1565_c0_g1.p1	2.74E+05
SGDGVSHTVPI	30.84	1067.5247	11	-1.7	534.7687	25.18	1	17279	HFX_Peptide_LFQ_DBPSN024_PA_11.raw	TRINITY_DN2642_c0_g2.p1|TRINITY_DN2642_c0_g2.p1|TRINITY_DN2642_c0_g2.p1	5.50E+06
AEPAPPTPPA	30.82	946.476	10	-0.9	474.2448	23.98	1	15887	HFX_Peptide_LFQ_DBPSN024_PA_11.raw	TRINITY_DN1938_c0_g1.p1|TRINITY_DN1938_c0_g1.p1|TRINITY_DN1938_c0_g1.p1	2.39E+07
SADVHDTPEVA	30.78	1139.5094	11	0.4	570.7622	16.98	1	7491	HFX_Peptide_LFQ_DBPSN024_PA_11.raw	TRINITY_DN906_c0_g1.p1|TRINITY_DN906_c0_g1.p1|TRINITY_DN906_c0_g1.p1	2.77E+06
VAYHSVPEVAFQ	30.72	1345.6666	12	-0.2	673.8405	38.97	1	28139	HFX_Peptide_LFQ_DBPSN024_PA_11.raw	TRINITY_DN169_c0_g1.p1|TRINITY_DN169_c0_g1.p1|TRINITY_DN169_c0_g1.p1	1.59E+05
DVGPPRPPLTP	30.7	1144.624	11	7.3	573.3235	39.81	1	28590	HFX_Peptide_LFQ_DBPSN024_PA_11.raw	TRINITY_DN716_c0_g1.p1|TRINITY_DN716_c0_g1.p1|TRINITY_DN716_c0_g1.p1	1.03E+07
AARPGEDFDAKNA	30.69	1360.6371	13	-4	681.3231	14.88	1	5518	HFX_Peptide_LFQ_DBPSN024_PA_11.raw	TRINITY_DN34327_c0_g1.p1|TRINITY_DN34327_c0_g1.p1|TRINITY_DN34327_c0_g1.p1	2.51E+05
FYPPGKL	30.68	820.4483	7	-2.3	411.2305	29.02	1	21379	HFX_Peptide_LFQ_DBPSN024_PA_11.raw	TRINITY_DN1053_c0_g1.p1|TRINITY_DN1053_c0_g1.p1|TRINITY_DN1053_c0_g1.p1	6.55E+06
APVAAGHTP	30.67	819.4239	9	-0.3	410.7191	28.09	1	20493	HFX_Peptide_LFQ_DBPSN024_PA_11.raw	TRINITY_DN850_c0_g2.p1|TRINITY_DN850_c0_g2.p1|TRINITY_DN850_c0_g2.p1	1.07E+06
KSYELPDGQ	30.67	1035.4873	9	-1.6	518.7501	19.48	1	10398	HFX_Peptide_LFQ_DBPSN024_PA_11.raw	TRINITY_DN2642_c0_g2.p1|TRINITY_DN2642_c0_g2.p1|TRINITY_DN2642_c0_g2.p1	2.93E+06
PDIIRPPV	30.6	905.5334	8	-3.5	453.7724	56.94	1	37075	HFX_Peptide_LFQ_DBPSN024_PA_11.raw	TRINITY_DN1806_c0_g1.p1|TRINITY_DN1806_c0_g1.p1|TRINITY_DN1806_c0_g1.p1	4.13E+06
LDPNEVVK	30.59	912.4916	8	-0.6	457.2528	20.97	1	12243	HFX_Peptide_LFQ_DBPSN024_PA_11.raw	TRINITY_DN446_c0_g1.p1|TRINITY_DN446_c0_g1.p1|TRINITY_DN446_c0_g1.p1	1.30E+06
PPPYNDLGK	30.58	999.5025	9	-1.7	500.7577	19	1	9809	HFX_Peptide_LFQ_DBPSN024_PA_11.raw	TRINITY_DN403_c2_g1.p1|TRINITY_DN403_c2_g1.p1|TRINITY_DN403_c2_g1.p1	2.88E+06
SYVSDPVNGFR	30.56	1239.5884	11	-1.1	620.8008	31.99	1	23852	HFX_Peptide_LFQ_DBPSN024_PA_11.raw	TRINITY_DN7093_c0_g1.p1|TRINITY_DN7093_c0_g1.p1|TRINITY_DN7093_c0_g1.p1	5.33E+06
LDLAGRDLTDY	30.55	1250.6143	11	3.3	626.3165	45.3	1	31277	HFX_Peptide_LFQ_DBPSN024_PA_11.raw	TRINITY_DN2642_c0_g2.p1|TRINITY_DN2642_c0_g2.p1|TRINITY_DN2642_c0_g2.p1
DGLDPYGPPAR	30.55	1156.5513	11	-2.6	579.2814	30.81	1	22958	HFX_Peptide_LFQ_DBPSN024_PA_11.raw	TRINITY_DN1658_c0_g1.p1|TRINITY_DN1658_c0_g1.p1|TRINITY_DN1658_c0_g1.p1	5.95E+06
FGPAPGPAPL	30.48	922.4912	10	-1.8	462.252	51	1	34105	HFX_Peptide_LFQ_DBPSN024_PA_11.raw	TRINITY_DN29282_c0_g1.p1|TRINITY_DN29282_c0_g1.p1|TRINITY_DN29282_c0_g1.p1	2.44E+06
TVPDPPGQPR	30.47	1062.5458	10	-1.1	532.2796	15.99	1	6512	HFX_Peptide_LFQ_DBPSN024_PA_11.raw	TRINITY_DN446_c0_g1.p1|TRINITY_DN446_c0_g1.p1|TRINITY_DN446_c0_g1.p1	4.33E+06
AGPLAGVPVIV	30.46	991.6066	11	-3	496.8091	70.69	1	44084	HFX_Peptide_LFQ_DBPSN024_PA_11.raw	TRINITY_DN1412_c0_g1.p1|TRINITY_DN1412_c0_g1.p1|TRINITY_DN1412_c0_g1.p1	1.46E+06
PAVSPPPAAP	30.45	902.4861	10	-2.6	452.2491	25.76	1	17947	HFX_Peptide_LFQ_DBPSN024_PA_11.raw	TRINITY_DN4943_c0_g1.p1|TRINITY_DN4943_c0_g1.p1|TRINITY_DN4943_c0_g1.p1	1.83E+07
APPVPPAIQ	30.44	888.5068	9	-1.7	445.2599	36.37	1	26599	HFX_Peptide_LFQ_DBPSN024_PA_11.raw	TRINITY_DN2306_c0_g1.p1|TRINITY_DN2306_c0_g1.p1|TRINITY_DN2306_c0_g1.p1	3.67E+07
DLVTDLGLFR	30.41	1147.6237	10	-3.3	574.8172	70.82	1	44146	HFX_Peptide_LFQ_DBPSN024_PA_11.raw	TRINITY_DN670_c0_g1.p1|TRINITY_DN670_c0_g1.p1|TRINITY_DN670_c0_g1.p1	2.72E+05
ISPTPGTPSQPG	30.41	1137.5665	12	-0.7	569.7902	20.05	1	11099	HFX_Peptide_LFQ_DBPSN024_PA_11.raw	TRINITY_DN649_c0_g1.p1|TRINITY_DN649_c0_g1.p1|TRINITY_DN649_c0_g1.p1	1.04E+06
TGPVGPR	30.38	682.3762	7	-1.6	342.1949	11.44	1	3018	HFX_Peptide_LFQ_DBPSN024_PA_11.raw	TRINITY_DN933_c0_g1.p1|TRINITY_DN933_c0_g1.p1|TRINITY_DN933_c0_g1.p1	4.84E+05
HIPPPRPPK	30.33	1037.6134	9	-1.5	346.8779	11.6	1	3128	HFX_Peptide_LFQ_DBPSN024_PA_11.raw	TRINITY_DN637_c0_g1.p1|TRINITY_DN637_c0_g1.p1|TRINITY_DN637_c0_g1.p1	1.75E+05
LNEIHSI	30.32	824.4392	7	-1.4	413.2263	22.14	1	13673	HFX_Peptide_LFQ_DBPSN024_PA_11.raw	TRINITY_DN730_c0_g1.p1|TRINITY_DN730_c0_g1.p1|TRINITY_DN730_c0_g1.p1	4.01E+07
GYHVR	30.32	630.3238	5	-2.5	316.1684	9.89	1	2109	HFX_Peptide_LFQ_DBPSN024_PA_11.raw	TRINITY_DN955_c0_g1.p2|TRINITY_DN955_c0_g1.p2|TRINITY_DN955_c0_g1.p2	9.50E+05
NLPVHVPTPV	30.25	1071.6077	10	-1.3	536.8104	46.71	1	31951	HFX_Peptide_LFQ_DBPSN024_PA_11.raw	TRINITY_DN7093_c0_g1.p1|TRINITY_DN7093_c0_g1.p1|TRINITY_DN7093_c0_g1.p1	1.73E+07
TSPPHPRPQ	30.17	1015.5199	9	0.4	508.7674	9.99	1	2187	HFX_Peptide_LFQ_DBPSN024_PA_11.raw	TRINITY_DN649_c0_g1.p1|TRINITY_DN649_c0_g1.p1|TRINITY_DN649_c0_g1.p1	2.01E+05
PHYAYPH	30.07	883.3976	7	0.7	442.7064	18.41	1	9097	HFX_Peptide_LFQ_DBPSN024_PA_11.raw	TRINITY_DN5165_c0_g3.p1|TRINITY_DN5165_c0_g3.p1|TRINITY_DN5165_c0_g3.p1	3.09E+05
LLYDHIEK	30.05	1029.5494	8	-1.7	515.7811	20.93	1	12185	HFX_Peptide_LFQ_DBPSN024_PA_11.raw	TRINITY_DN4223_c0_g3.p1|TRINITY_DN4223_c0_g3.p1|TRINITY_DN4223_c0_g3.p1	2.52E+06
NNLGQVAVPY	30	1073.5505	10	-2	537.7815	46.34	1	31770	HFX_Peptide_LFQ_DBPSN024_PA_11.raw	TRINITY_DN955_c0_g1.p2|TRINITY_DN955_c0_g1.p2|TRINITY_DN955_c0_g1.p2	9.19E+06
VSDPVNGFR	29.99	989.493	9	-1.3	495.7531	22.99	1	14698	HFX_Peptide_LFQ_DBPSN024_PA_11.raw	TRINITY_DN7093_c0_g1.p1|TRINITY_DN7093_c0_g1.p1|TRINITY_DN7093_c0_g1.p1:TRINITY_DN6776_c1_g1.p1|TRINITY_DN6776_c1_g1.p1|TRINITY_DN6776_c1_g1.p1	7.78E+06
ARPLPPQQPG	29.96	1059.5825	10	-3.4	530.7968	15.6	1	6152	HFX_Peptide_LFQ_DBPSN024_PA_11.raw	TRINITY_DN4815_c0_g1.p1|TRINITY_DN4815_c0_g1.p1|TRINITY_DN4815_c0_g1.p1	2.27E+06
GPPGLPGFT	29.95	841.4333	9	-5.7	421.7216	31.92	1	23804	HFX_Peptide_LFQ_DBPSN024_PA_11.raw	TRINITY_DN948_c0_g1.p1|TRINITY_DN948_c0_g1.p1|TRINITY_DN948_c0_g1.p1	8.96E+06
ALGVAHGAPLPV	29.95	1100.6342	12	-2.4	551.3231	44.54	1	30926	HFX_Peptide_LFQ_DBPSN024_PA_11.raw	TRINITY_DN1412_c0_g1.p1|TRINITY_DN1412_c0_g1.p1|TRINITY_DN1412_c0_g1.p1	7.36E+05
FGPAPGFGPAPG	29.92	1070.5184	12	1.7	536.2674	49.58	1	33366	HFX_Peptide_LFQ_DBPSN024_PA_11.raw	TRINITY_DN29282_c0_g1.p1|TRINITY_DN29282_c0_g1.p1|TRINITY_DN29282_c0_g1.p1	2.85E+06
SVPPPAPP	29.9	760.4119	8	-2.4	381.2123	29.4	1	21725	HFX_Peptide_LFQ_DBPSN024_PA_11.raw	TRINITY_DN2550_c0_g1.p1|TRINITY_DN2550_c0_g1.p1|TRINITY_DN2550_c0_g1.p1	7.64E+06
LPLQDVYK	29.89	974.5436	8	-0.3	488.279	32.03	1	23882	HFX_Peptide_LFQ_DBPSN024_PA_11.raw	TRINITY_DN2822_c0_g1.p1|TRINITY_DN2822_c0_g1.p1|TRINITY_DN2822_c0_g1.p1	1.27E+06
SYNNAHDIEPL	29.82	1271.5782	11	-0.9	636.7958	27.68	1	20055	HFX_Peptide_LFQ_DBPSN024_PA_11.raw	TRINITY_DN1806_c0_g1.p1|TRINITY_DN1806_c0_g1.p1|TRINITY_DN1806_c0_g1.p1	4.24E+05
TLPFGWNK	29.73	961.5021	8	-1.4	481.7577	44.29	1	30800	HFX_Peptide_LFQ_DBPSN024_PA_11.raw	TRINITY_DN1415_c0_g1.p1|TRINITY_DN1415_c0_g1.p1|TRINITY_DN1415_c0_g1.p1	3.22E+06
DVVIFHK	29.7	856.4807	7	7	429.2506	23.47	1	15277	HFX_Peptide_LFQ_DBPSN024_PA_11.raw	TRINITY_DN296_c0_g2.p1|TRINITY_DN296_c0_g2.p1|TRINITY_DN296_c0_g2.p1:TRINITY_DN296_c0_g1.p1|TRINITY_DN296_c0_g1.p1|TRINITY_DN296_c0_g1.p1	4.97E+05
LEDVEDHDVS	29.69	1156.4884	10	0.4	579.2517	16.04	1	6556	HFX_Peptide_LFQ_DBPSN024_PA_11.raw	TRINITY_DN35_c0_g1.p1|TRINITY_DN35_c0_g1.p1|TRINITY_DN35_c0_g1.p1	1.34E+06
GGDLGQVYR	29.67	963.4774	9	-1.7	482.7451	19.07	1	9894	HFX_Peptide_LFQ_DBPSN024_PA_11.raw	TRINITY_DN44_c0_g1.p1|TRINITY_DN44_c0_g1.p1|TRINITY_DN44_c0_g1.p1	9.69E+05
ARPPPPPPPPPQ	29.65	1246.6821	12	1	624.3489	16.96	1	7477	HFX_Peptide_LFQ_DBPSN024_PA_11.raw	TRINITY_DN9566_c0_g1.p1|TRINITY_DN9566_c0_g1.p1|TRINITY_DN9566_c0_g1.p1
GDYPAEYNPK	29.64	1152.5087	10	0.6	577.262	17.76	1	8335	HFX_Peptide_LFQ_DBPSN024_PA_11.raw	TRINITY_DN10703_c0_g1.p1|TRINITY_DN10703_c0_g1.p1|TRINITY_DN10703_c0_g1.p1	8.21E+05
FDNLKTK	29.61	864.4705	7	-3.1	433.2411	19.78	1	10761	HFX_Peptide_LFQ_DBPSN024_PA_11.raw	TRINITY_DN44_c0_g1.p1|TRINITY_DN44_c0_g1.p1|TRINITY_DN44_c0_g1.p1	7.75E+05
APAPAPAPAP	29.6	858.4599	10	-1.9	430.2364	19.38	1	10277	HFX_Peptide_LFQ_DBPSN024_PA_11.raw	TRINITY_DN4_c0_g1.p1|TRINITY_DN4_c0_g1.p1|TRINITY_DN4_c0_g1.p1:TRINITY_DN428_c0_g1.p1|TRINITY_DN428_c0_g1.p1|TRINITY_DN428_c0_g1.p1:TRINITY_DN4815_c0_g1.p1|TRINITY_DN4815_c0_g1.p1|TRINITY_DN4815_c0_g1.p1:TRINITY_DN41695_c0_g1.p1|TRINITY_DN41695_c0_g1.p1|TRINITY_DN41695_c0_g1.p1	1.98E+06
GDDGQYRGEGVY	29.6	1314.5476	12	-2.3	658.2795	18.44	1	9130	HFX_Peptide_LFQ_DBPSN024_PA_11.raw	TRINITY_DN1412_c0_g1.p1|TRINITY_DN1412_c0_g1.p1|TRINITY_DN1412_c0_g1.p1	1.42E+05
LVEPTPEIQR	29.56	1180.6451	10	-2.7	591.3282	24.84	1	16875	HFX_Peptide_LFQ_DBPSN024_PA_11.raw	TRINITY_DN35330_c0_g1.p1|TRINITY_DN35330_c0_g1.p1|TRINITY_DN35330_c0_g1.p1	7.69E+05
DEPSKPGRPE	29.55	1110.5305	10	0.2	556.2726	10.07	1	2236	HFX_Peptide_LFQ_DBPSN024_PA_11.raw	TRINITY_DN446_c0_g1.p1|TRINITY_DN446_c0_g1.p1|TRINITY_DN446_c0_g1.p1	1.52E+05
DYPFKPPK	29.54	990.5174	8	-4.2	496.2639	22.75	1	14417	HFX_Peptide_LFQ_DBPSN024_PA_11.raw	TRINITY_DN2990_c0_g1.p1|TRINITY_DN2990_c0_g1.p1|TRINITY_DN2990_c0_g1.p1	1.69E+06
SIENSDLLR	29.49	1045.5404	9	-0.6	523.7772	26.1	1	18351	HFX_Peptide_LFQ_DBPSN024_PA_11.raw	TRINITY_DN62_c0_g1.p1|TRINITY_DN62_c0_g1.p1|TRINITY_DN62_c0_g1.p1	8.75E+06
DEQEDRLR	29.49	1059.4945	8	-1.5	530.7537	11.08	1	2776	HFX_Peptide_LFQ_DBPSN024_PA_11.raw	TRINITY_DN637_c0_g1.p1|TRINITY_DN637_c0_g1.p1|TRINITY_DN637_c0_g1.p1	5.37E+04
TVVPPNPDLH	29.48	1087.5662	10	-1.4	544.7896	26.31	1	18584	HFX_Peptide_LFQ_DBPSN024_PA_11.raw	TRINITY_DN745_c0_g1.p1|TRINITY_DN745_c0_g1.p1|TRINITY_DN745_c0_g1.p1	7.21E+06
GQEVPVRPY	29.4	1043.5399	9	0.2	522.7773	22.32	1	13898	HFX_Peptide_LFQ_DBPSN024_PA_11.raw	TRINITY_DN296_c0_g2.p1|TRINITY_DN296_c0_g2.p1|TRINITY_DN296_c0_g2.p1	1.59E+06
AAQNYPAGVSPA	29.36	1144.5513	12	-1.1	573.2823	23.35	1	15141	HFX_Peptide_LFQ_DBPSN024_PA_11.raw	TRINITY_DN955_c0_g1.p2|TRINITY_DN955_c0_g1.p2|TRINITY_DN955_c0_g1.p2	6.72E+05
SYVSDPVNGFRV	29.35	1338.6567	12	-0.9	670.335	46.75	1	31970	HFX_Peptide_LFQ_DBPSN024_PA_11.raw	TRINITY_DN7093_c0_g1.p1|TRINITY_DN7093_c0_g1.p1|TRINITY_DN7093_c0_g1.p1	5.00E+05
AQPPYPKPV	29.33	995.5439	9	-1.4	498.7785	20.97	1	12241	HFX_Peptide_LFQ_DBPSN024_PA_11.raw	TRINITY_DN649_c0_g1.p1|TRINITY_DN649_c0_g1.p1|TRINITY_DN649_c0_g1.p1	4.34E+07
PPYPKPV	29.25	796.4483	7	-3	399.2302	21.07	1	12363	HFX_Peptide_LFQ_DBPSN024_PA_11.raw	TRINITY_DN649_c0_g1.p1|TRINITY_DN649_c0_g1.p1|TRINITY_DN649_c0_g1.p1	4.41E+06
YEGYALPHAI	29.25	1132.5553	10	-1.2	567.2842	43.15	1	30278	HFX_Peptide_LFQ_DBPSN024_PA_11.raw	TRINITY_DN2642_c0_g2.p1|TRINITY_DN2642_c0_g2.p1|TRINITY_DN2642_c0_g2.p1	1.60E+06
NFAFKDKY	29.24	1031.5076	8	-4.5	516.7587	21.51	1	12900	HFX_Peptide_LFQ_DBPSN024_PA_11.raw	TRINITY_DN1710_c2_g1.p1|TRINITY_DN1710_c2_g1.p1|TRINITY_DN1710_c2_g1.p1	1.26E+06
HVTPTPGSPSQPGLV	29.23	1472.7623	15	-4.7	737.385	27.79	1	20177	HFX_Peptide_LFQ_DBPSN024_PA_11.raw	TRINITY_DN649_c0_g1.p1|TRINITY_DN649_c0_g1.p1|TRINITY_DN649_c0_g1.p1
KDPLNDTVVD	29.22	1114.5505	10	-1.2	558.2819	24.09	1	16018	HFX_Peptide_LFQ_DBPSN024_PA_11.raw	TRINITY_DN62_c0_g1.p1|TRINITY_DN62_c0_g1.p1|TRINITY_DN62_c0_g1.p1	1.30E+06
AHFAAPYAPV	29.22	1042.5236	10	-5.2	522.2664	36.66	1	26773	HFX_Peptide_LFQ_DBPSN024_PA_11.raw	TRINITY_DN3637_c0_g1.p1|TRINITY_DN3637_c0_g1.p1|TRINITY_DN3637_c0_g1.p1	3.99E+06
DFLNEIHSI	29.19	1086.5345	9	0.4	544.2748	61.66	1	39314	HFX_Peptide_LFQ_DBPSN024_PA_11.raw	TRINITY_DN730_c0_g1.p1|TRINITY_DN730_c0_g1.p1|TRINITY_DN730_c0_g1.p1	2.06E+06
APGIIPR	29.15	722.4438	7	-1.6	362.2286	21.12	1	12424	HFX_Peptide_LFQ_DBPSN024_PA_11.raw	TRINITY_DN1565_c0_g1.p1|TRINITY_DN1565_c0_g1.p1|TRINITY_DN1565_c0_g1.p1	3.06E+07
IENSDLLR	29.09	958.5083	8	-2.1	480.2604	22.17	1	13717	HFX_Peptide_LFQ_DBPSN024_PA_11.raw	TRINITY_DN62_c0_g1.p1|TRINITY_DN62_c0_g1.p1|TRINITY_DN62_c0_g1.p1	4.28E+06
VGRPAPSLPNLR	29.08	1275.7411	12	-2.6	426.2532	27.84	1	20226	HFX_Peptide_LFQ_DBPSN024_PA_11.raw	TRINITY_DN3949_c0_g1.p1|TRINITY_DN3949_c0_g1.p1|TRINITY_DN3949_c0_g1.p1	6.09E+06
LPPTPETPR	29.07	1006.5447	9	-1.1	504.2791	19.65	1	10600	HFX_Peptide_LFQ_DBPSN024_PA_11.raw	TRINITY_DN2306_c0_g1.p1|TRINITY_DN2306_c0_g1.p1|TRINITY_DN2306_c0_g1.p1	5.69E+07
RAAFQKQYEEAAKA	29.05	1609.8212	14	-1.5	537.6135	14.69	1	5361	HFX_Peptide_LFQ_DBPSN024_PA_11.raw	TRINITY_DN12732_c0_g1.p1|TRINITY_DN12732_c0_g1.p1|TRINITY_DN12732_c0_g1.p1	2.97E+05
GIGGPFGPWGA	29.03	1014.4922	11	0.6	508.2537	67.45	1	42347	HFX_Peptide_LFQ_DBPSN024_PA_11.raw	TRINITY_DN223_c0_g1.p1|TRINITY_DN223_c0_g1.p1|TRINITY_DN223_c0_g1.p1	2.05E+06
GMLPDPK	29	756.384	7	-2.9	379.1982	21.29	1	12632	HFX_Peptide_LFQ_DBPSN024_PA_11.raw	TRINITY_DN1710_c2_g1.p1|TRINITY_DN1710_c2_g1.p1|TRINITY_DN1710_c2_g1.p1	1.72E+06
SDENFNFR	28.94	1027.4359	8	-0.5	514.725	23.54	1	15359	HFX_Peptide_LFQ_DBPSN024_PA_11.raw	TRINITY_DN174_c1_g1.p1|TRINITY_DN174_c1_g1.p1|TRINITY_DN174_c1_g1.p1	8.30E+05
HPVPHTPL	28.91	896.4868	8	-1.7	449.2499	16.85	1	7364	HFX_Peptide_LFQ_DBPSN024_PA_11.raw	TRINITY_DN1938_c0_g1.p1|TRINITY_DN1938_c0_g1.p1|TRINITY_DN1938_c0_g1.p1	2.70E+06
PSHYDPT	28.9	815.345	7	-2.5	408.6787	11.41	1	2998	HFX_Peptide_LFQ_DBPSN024_PA_11.raw	TRINITY_DN49_c0_g1.p1|TRINITY_DN49_c0_g1.p1|TRINITY_DN49_c0_g1.p1	2.81E+05
PQPGFPQPQ	28.89	994.4872	9	-0.9	498.2504	26.69	1	18991	HFX_Peptide_LFQ_DBPSN024_PA_11.raw	TRINITY_DN649_c0_g1.p1|TRINITY_DN649_c0_g1.p1|TRINITY_DN649_c0_g1.p1	4.10E+07
VAVLPGHDTPEVA	28.88	1303.6771	13	0.3	652.846	32.64	1	24326	HFX_Peptide_LFQ_DBPSN024_PA_11.raw	TRINITY_DN22817_c0_g1.p1|TRINITY_DN22817_c0_g1.p1|TRINITY_DN22817_c0_g1.p1	3.71E+05
GFPQPQPSQPQP	28.88	1306.6306	12	-2.3	654.3211	27.96	1	20345	HFX_Peptide_LFQ_DBPSN024_PA_11.raw	TRINITY_DN649_c0_g1.p1|TRINITY_DN649_c0_g1.p1|TRINITY_DN649_c0_g1.p1	9.07E+06
ALSPVPQAKPR	28.87	1162.6821	11	-1.5	582.3475	16.32	1	6832	HFX_Peptide_LFQ_DBPSN024_PA_11.raw	TRINITY_DN62_c0_g1.p1|TRINITY_DN62_c0_g1.p1|TRINITY_DN62_c0_g1.p1	5.04E+05
ASEDPNAPGNY	28.82	1133.4625	11	-2.4	567.7372	17.81	1	8390	HFX_Peptide_LFQ_DBPSN024_PA_11.raw	TRINITY_DN117_c0_g2.p1|TRINITY_DN117_c0_g2.p1|TRINITY_DN117_c0_g2.p1	8.47E+05
DLTDYLMK	28.82	997.479	8	-1.9	499.7458	51.74	1	34484	HFX_Peptide_LFQ_DBPSN024_PA_11.raw	TRINITY_DN2642_c0_g2.p1|TRINITY_DN2642_c0_g2.p1|TRINITY_DN2642_c0_g2.p1	1.50E+07
VSLSNQYHAQ	28.82	1145.5465	10	-0.2	573.7804	17.39	1	7929	HFX_Peptide_LFQ_DBPSN024_PA_11.raw	TRINITY_DN7093_c0_g1.p1|TRINITY_DN7093_c0_g1.p1|TRINITY_DN7093_c0_g1.p1	1.04E+06
YEVPDYK	28.79	912.4229	7	-1.7	457.2179	21.41	1	12776	HFX_Peptide_LFQ_DBPSN024_PA_11.raw	TRINITY_DN1350_c0_g1.p1|TRINITY_DN1350_c0_g1.p1|TRINITY_DN1350_c0_g1.p1	2.04E+06
YNPPPQPQ	28.77	939.445	8	-1.1	470.7292	16.32	1	6829	HFX_Peptide_LFQ_DBPSN024_PA_11.raw	TRINITY_DN1053_c0_g1.p1|TRINITY_DN1053_c0_g1.p1|TRINITY_DN1053_c0_g1.p1	2.69E+07
VPPNPDLHTSY	28.77	1238.5931	11	-1.4	620.303	24.04	1	15956	HFX_Peptide_LFQ_DBPSN024_PA_11.raw	TRINITY_DN745_c0_g1.p1|TRINITY_DN745_c0_g1.p1|TRINITY_DN745_c0_g1.p1	8.84E+05
RGQPPNIPLLPF	28.67	1347.7662	12	-2.7	674.8885	70.39	1	43930	HFX_Peptide_LFQ_DBPSN024_PA_11.raw	TRINITY_DN1806_c0_g1.p1|TRINITY_DN1806_c0_g1.p1|TRINITY_DN1806_c0_g1.p1	5.84E+05
EALLPTLP	28.67	852.4956	8	-1.7	427.2543	40.21	1	28797	HFX_Peptide_LFQ_DBPSN024_PA_11.raw	TRINITY_DN39747_c0_g1.p1|TRINITY_DN39747_c0_g1.p1|TRINITY_DN39747_c0_g1.p1	1.49E+06
TLLEQADR	28.64	944.4927	8	0	473.2536	19.18	1	10030	HFX_Peptide_LFQ_DBPSN024_PA_11.raw	TRINITY_DN62_c0_g1.p1|TRINITY_DN62_c0_g1.p1|TRINITY_DN62_c0_g1.p1	7.16E+06
FGPVPPR	28.63	768.4282	7	-3.4	385.2201	20.91	1	12162	HFX_Peptide_LFQ_DBPSN024_PA_11.raw	TRINITY_DN6461_c0_g1.p1|TRINITY_DN6461_c0_g1.p1|TRINITY_DN6461_c0_g1.p1:TRINITY_DN2902_c0_g1.p1|TRINITY_DN2902_c0_g1.p1|TRINITY_DN2902_c0_g1.p1	6.89E+06
PYVHPY	28.59	774.3701	6	-2.1	388.1915	20.22	1	11305	HFX_Peptide_LFQ_DBPSN024_PA_11.raw	TRINITY_DN32933_c0_g1.p1|TRINITY_DN32933_c0_g1.p1|TRINITY_DN32933_c0_g1.p1	3.34E+06
TPNMYFK	28.59	899.4211	7	-3.2	450.7164	23.77	1	15635	HFX_Peptide_LFQ_DBPSN024_PA_11.raw	TRINITY_DN296_c0_g2.p1|TRINITY_DN296_c0_g2.p1|TRINITY_DN296_c0_g2.p1:TRINITY_DN296_c0_g3.p1|TRINITY_DN296_c0_g3.p1|TRINITY_DN296_c0_g3.p1:TRINITY_DN296_c0_g1.p1|TRINITY_DN296_c0_g1.p1|TRINITY_DN296_c0_g1.p1	7.31E+05
PSVPPPAP	28.56	760.4119	8	-1.9	381.2125	28.6	1	20986	HFX_Peptide_LFQ_DBPSN024_PA_11.raw	TRINITY_DN2550_c0_g1.p1|TRINITY_DN2550_c0_g1.p1|TRINITY_DN2550_c0_g1.p1	2.43E+07
YENRVPL	28.55	889.4658	7	-1.9	445.7393	23.12	1	14867	HFX_Peptide_LFQ_DBPSN024_PA_11.raw	TRINITY_DN649_c0_g1.p1|TRINITY_DN649_c0_g1.p1|TRINITY_DN649_c0_g1.p1	2.03E+06
LSNSLPDVKPF	28.53	1215.6499	11	1	608.8328	48.66	1	32917	HFX_Peptide_LFQ_DBPSN024_PA_11.raw	TRINITY_DN296_c0_g1.p1|TRINITY_DN296_c0_g1.p1|TRINITY_DN296_c0_g1.p1	1.98E+06
GPLGPIGPR	28.5	862.5024	9	-1.6	432.2578	27.72	1	20088	HFX_Peptide_LFQ_DBPSN024_PA_11.raw	TRINITY_DN933_c0_g1.p1|TRINITY_DN933_c0_g1.p1|TRINITY_DN933_c0_g1.p1	1.07E+07
APPVSFN	28.48	730.365	7	-2	366.189	30.48	1	22664	HFX_Peptide_LFQ_DBPSN024_PA_11.raw	TRINITY_DN169_c0_g1.p1|TRINITY_DN169_c0_g1.p1|TRINITY_DN169_c0_g1.p1	4.90E+06
VPSEEPAP	28.45	824.3915	8	-2.3	413.2021	16.72	1	7238	HFX_Peptide_LFQ_DBPSN024_PA_11.raw	TRINITY_DN4943_c0_g1.p1|TRINITY_DN4943_c0_g1.p1|TRINITY_DN4943_c0_g1.p1	4.26E+05
DGLPGPPGP	28.44	805.397	9	0.2	403.7058	17.67	1	8230	HFX_Peptide_LFQ_DBPSN024_PA_11.raw	TRINITY_DN948_c0_g1.p1|TRINITY_DN948_c0_g1.p1|TRINITY_DN948_c0_g1.p1	1.41E+06
MFKPPPP	28.42	812.4254	7	-8	407.2167	24.78	1	16813	HFX_Peptide_LFQ_DBPSN024_PA_11.raw	TRINITY_DN35936_c0_g1.p1|TRINITY_DN35936_c0_g1.p1|TRINITY_DN35936_c0_g1.p1	6.87E+05
VVTPDYPSYR	28.4	1195.5873	10	-0.5	598.8006	24.74	1	16755	HFX_Peptide_LFQ_DBPSN024_PA_11.raw	TRINITY_DN296_c0_g2.p1|TRINITY_DN296_c0_g2.p1|TRINITY_DN296_c0_g2.p1	7.83E+06
IDTSHPGSDL	28.38	1040.4774	10	-1.9	521.245	20.48	1	11633	HFX_Peptide_LFQ_DBPSN024_PA_11.raw	TRINITY_DN195_c0_g1.p1|TRINITY_DN195_c0_g1.p1|TRINITY_DN195_c0_g1.p1	1.29E+06
HPTLPVHP	28.36	896.4868	8	-2.1	449.2498	18.57	1	9292	HFX_Peptide_LFQ_DBPSN024_PA_11.raw	TRINITY_DN4813_c0_g1.p1|TRINITY_DN4813_c0_g1.p1|TRINITY_DN4813_c0_g1.p1	5.99E+06
GDPAPPGPTPK	28.35	1032.5239	11	1.4	517.27	14.76	1	5413	HFX_Peptide_LFQ_DBPSN024_PA_11.raw	TRINITY_DN948_c0_g1.p1|TRINITY_DN948_c0_g1.p1|TRINITY_DN948_c0_g1.p1	6.67E+05
VNDVGPSDPSRPS	28.32	1325.6211	13	1	663.8185	14.68	1	5350	HFX_Peptide_LFQ_DBPSN024_PA_11.raw	TRINITY_DN446_c0_g1.p1|TRINITY_DN446_c0_g1.p1|TRINITY_DN446_c0_g1.p1	4.41E+04
VYPDFK	28.24	767.3854	6	-1.4	384.6994	21.54	1	12935	HFX_Peptide_LFQ_DBPSN024_PA_11.raw	TRINITY_DN62_c0_g1.p1|TRINITY_DN62_c0_g1.p1|TRINITY_DN62_c0_g1.p1	3.43E+07
HLPTPPPIPE	28.23	1096.5917	10	-1	549.3026	40.46	1	28935	HFX_Peptide_LFQ_DBPSN024_PA_11.raw	TRINITY_DN35926_c0_g1.p1|TRINITY_DN35926_c0_g1.p1|TRINITY_DN35926_c0_g1.p1:TRINITY_DN23649_c0_g2.p1|TRINITY_DN23649_c0_g2.p1|TRINITY_DN23649_c0_g2.p1:TRINITY_DN41701_c0_g1.p1|TRINITY_DN41701_c0_g1.p1|TRINITY_DN41701_c0_g1.p1	3.05E+06
LEYIAAHPE	28.23	1041.5131	9	-2	521.7628	24.05	1	15970	HFX_Peptide_LFQ_DBPSN024_PA_11.raw	TRINITY_DN35926_c0_g1.p1|TRINITY_DN35926_c0_g1.p1|TRINITY_DN35926_c0_g1.p1	4.69E+06
SYSRPAPSPI	28.16	1073.5505	10	-2.1	537.7814	20.86	1	12101	HFX_Peptide_LFQ_DBPSN024_PA_11.raw	TRINITY_DN6461_c0_g1.p1|TRINITY_DN6461_c0_g1.p1|TRINITY_DN6461_c0_g1.p1	3.80E+06
GIVLDSGDGVSH	28.13	1154.5568	12	-3.9	578.2834	26.78	1	19098	HFX_Peptide_LFQ_DBPSN024_PA_11.raw	TRINITY_DN2642_c0_g2.p1|TRINITY_DN2642_c0_g2.p1|TRINITY_DN2642_c0_g2.p1
GPNLHGL	28.13	706.3762	7	-1.2	354.1949	21.91	1	13387	HFX_Peptide_LFQ_DBPSN024_PA_11.raw	TRINITY_DN2659_c0_g1.p1|TRINITY_DN2659_c0_g1.p1|TRINITY_DN2659_c0_g1.p1	8.26E+06
PVPFK	28.12	586.3478	5	-2	294.1806	17.95	1	8551	HFX_Peptide_LFQ_DBPSN024_PA_11.raw		9.78E+06
NFYNFLK	28.08	944.4756	7	-2.8	473.2437	48.71	1	32946	HFX_Peptide_LFQ_DBPSN024_PA_11.raw	TRINITY_DN730_c0_g1.p1|TRINITY_DN730_c0_g1.p1|TRINITY_DN730_c0_g1.p1	6.16E+06
EAPLNPK	28.07	767.4177	7	-2.6	384.7151	13.33	1	4317	HFX_Peptide_LFQ_DBPSN024_PA_11.raw	TRINITY_DN2642_c0_g2.p1|TRINITY_DN2642_c0_g2.p1|TRINITY_DN2642_c0_g2.p1	4.56E+06
IDFVDPK	28.06	832.433	7	-3.3	417.2224	24.9	1	16946	HFX_Peptide_LFQ_DBPSN024_PA_11.raw	TRINITY_DN4541_c0_g1.p1|TRINITY_DN4541_c0_g1.p1|TRINITY_DN4541_c0_g1.p1	1.12E+07
SQLELSQVR	27.99	1058.572	9	-1.5	530.2925	23.59	1	15427	HFX_Peptide_LFQ_DBPSN024_PA_11.raw	TRINITY_DN62_c0_g1.p1|TRINITY_DN62_c0_g1.p1|TRINITY_DN62_c0_g1.p1	2.94E+05
GQPGQPGKPGQPGYPG	27.98	1520.7372	16	-1.9	761.3745	15.98	1	6497	HFX_Peptide_LFQ_DBPSN024_PA_11.raw	TRINITY_DN4896_c2_g2.p1|TRINITY_DN4896_c2_g2.p1|TRINITY_DN4896_c2_g2.p1	1.66E+05
DEHDFEPY	27.98	1050.3931	8	-0.7	526.2034	28.17	1	20572	HFX_Peptide_LFQ_DBPSN024_PA_11.raw	TRINITY_DN296_c0_g3.p1|TRINITY_DN296_c0_g3.p1|TRINITY_DN296_c0_g3.p1:TRINITY_DN296_c0_g1.p1|TRINITY_DN296_c0_g1.p1|TRINITY_DN296_c0_g1.p1	5.08E+05
GVDVDHY	27.97	803.345	7	-2	402.679	18.03	1	8647	HFX_Peptide_LFQ_DBPSN024_PA_11.raw	TRINITY_DN730_c0_g1.p1|TRINITY_DN730_c0_g1.p1|TRINITY_DN730_c0_g1.p1	2.30E+05
AQPIPKPQPPS	27.93	1158.6396	11	-6.8	580.3232	20.22	1	11299	HFX_Peptide_LFQ_DBPSN024_PA_11.raw	TRINITY_DN4_c0_g1.p1|TRINITY_DN4_c0_g1.p1|TRINITY_DN4_c0_g1.p1	2.62E+06
AGPAVRPG	27.91	723.4027	8	-2.1	362.7079	11.98	1	3379	HFX_Peptide_LFQ_DBPSN024_PA_11.raw	TRINITY_DN3637_c0_g1.p1|TRINITY_DN3637_c0_g1.p1|TRINITY_DN3637_c0_g1.p1	1.71E+06
LNHKPF	27.85	754.4126	6	-1.2	378.2131	13.36	1	4340	HFX_Peptide_LFQ_DBPSN024_PA_11.raw	TRINITY_DN296_c0_g2.p1|TRINITY_DN296_c0_g2.p1|TRINITY_DN296_c0_g2.p1:TRINITY_DN296_c0_g3.p1|TRINITY_DN296_c0_g3.p1|TRINITY_DN296_c0_g3.p1:TRINITY_DN296_c0_g1.p1|TRINITY_DN296_c0_g1.p1|TRINITY_DN296_c0_g1.p1	2.13E+05
GSIYDTTGRPV	27.8	1164.5775	11	-2	583.2949	22.96	1	14673	HFX_Peptide_LFQ_DBPSN024_PA_11.raw	TRINITY_DN649_c0_g1.p1|TRINITY_DN649_c0_g1.p1|TRINITY_DN649_c0_g1.p1	4.91E+05
DEQFPDRP	27.77	1002.4406	8	-1.2	502.227	21.65	1	13062	HFX_Peptide_LFQ_DBPSN024_PA_11.raw	TRINITY_DN6708_c0_g1.p1|TRINITY_DN6708_c0_g1.p1|TRINITY_DN6708_c0_g1.p1	1.39E+06
KTFRTT	27.75	752.4181	6	2.9	377.2174	13.6	1	4510	HFX_Peptide_LFQ_DBPSN024_PA_11.raw	TRINITY_DN20200_c0_g1.p1|TRINITY_DN20200_c0_g1.p1|TRINITY_DN20200_c0_g1.p1
WNPDKPEEKP	27.73	1238.5931	10	-1.6	620.3029	15.54	1	6092	HFX_Peptide_LFQ_DBPSN024_PA_11.raw	TRINITY_DN458_c0_g1.p1|TRINITY_DN458_c0_g1.p1|TRINITY_DN458_c0_g1.p1	3.93E+05
VLPDGEHNLE	27.7	1121.5353	10	-3.3	561.7731	21.9	1	13376	HFX_Peptide_LFQ_DBPSN024_PA_11.raw	TRINITY_DN3475_c0_g2.p1|TRINITY_DN3475_c0_g2.p1|TRINITY_DN3475_c0_g2.p1	4.61E+06
EVFDNLK	27.65	863.4388	7	-1.1	432.7262	24.84	1	16874	HFX_Peptide_LFQ_DBPSN024_PA_11.raw	TRINITY_DN44_c0_g1.p1|TRINITY_DN44_c0_g1.p1|TRINITY_DN44_c0_g1.p1	1.51E+07
YNNLGQVAVPY	27.63	1236.6139	11	-5.4	619.3109	50.53	1	33849	HFX_Peptide_LFQ_DBPSN024_PA_11.raw	TRINITY_DN955_c0_g1.p2|TRINITY_DN955_c0_g1.p2|TRINITY_DN955_c0_g1.p2	2.02E+06
FAGDDAPR	27.62	847.3824	8	0	424.6985	12.93	1	4040	HFX_Peptide_LFQ_DBPSN024_PA_11.raw	TRINITY_DN2642_c0_g2.p1|TRINITY_DN2642_c0_g2.p1|TRINITY_DN2642_c0_g2.p1	7.13E+05
NRPGFNQPQP	27.62	1153.5629	10	0	577.7887	17.01	1	7530	HFX_Peptide_LFQ_DBPSN024_PA_11.raw	TRINITY_DN622_c0_g1.p1|TRINITY_DN622_c0_g1.p1|TRINITY_DN622_c0_g1.p1	2.13E+06
VENVVHPV	27.62	891.4814	8	-1.1	446.7475	19.81	1	10805	HFX_Peptide_LFQ_DBPSN024_PA_11.raw	TRINITY_DN10415_c0_g1.p1|TRINITY_DN10415_c0_g1.p1|TRINITY_DN10415_c0_g1.p1	4.43E+06
SAPAPAPAPR	27.58	933.5032	10	1.6	467.7596	12.98	1	4071	HFX_Peptide_LFQ_DBPSN024_PA_11.raw	TRINITY_DN6461_c0_g1.p1|TRINITY_DN6461_c0_g1.p1|TRINITY_DN6461_c0_g1.p1	2.26E+05
LNVDIPK	27.58	797.4647	7	-1.7	399.7389	28.04	1	20440	HFX_Peptide_LFQ_DBPSN024_PA_11.raw	TRINITY_DN1356_c0_g1.p1|TRINITY_DN1356_c0_g1.p1|TRINITY_DN1356_c0_g1.p1	1.12E+06
SYDNRYTQPEE	27.58	1400.5844	11	-0.5	701.2991	16.15	1	6667	HFX_Peptide_LFQ_DBPSN024_PA_11.raw	TRINITY_DN637_c0_g1.p1|TRINITY_DN637_c0_g1.p1|TRINITY_DN637_c0_g1.p1	2.15E+05
GVPGVGVPGVGVPGGVPG	27.53	1456.8037	18	6.9	729.4141	58.36	1	37780	HFX_Peptide_LFQ_DBPSN024_PA_11.raw	TRINITY_DN2723_c0_g1.p1|TRINITY_DN2723_c0_g1.p1|TRINITY_DN2723_c0_g1.p1:TRINITY_DN723_c0_g1.p1|TRINITY_DN723_c0_g1.p1|TRINITY_DN723_c0_g1.p1	1.51E+06
IALQVVQR	27.53	925.5709	8	-2.1	463.7917	27	1	19338	HFX_Peptide_LFQ_DBPSN024_PA_11.raw	TRINITY_DN62_c0_g1.p1|TRINITY_DN62_c0_g1.p1|TRINITY_DN62_c0_g1.p1	1.47E+06
TIAPERPYSPF	27.52	1276.6451	11	2.9	639.3317	40.48	1	28948	HFX_Peptide_LFQ_DBPSN024_PA_11.raw	TRINITY_DN4_c0_g1.p1|TRINITY_DN4_c0_g1.p1|TRINITY_DN4_c0_g1.p1	1.21E+06
NIAQEQNPGRL	27.52	1238.6367	11	-0.3	620.3254	19.61	1	10557	HFX_Peptide_LFQ_DBPSN024_PA_11.raw	TRINITY_DN1806_c0_g1.p1|TRINITY_DN1806_c0_g1.p1|TRINITY_DN1806_c0_g1.p1	2.52E+05
HSDLDELLNEA	27.51	1254.5728	11	0.5	628.2939	51.27	1	34246	HFX_Peptide_LFQ_DBPSN024_PA_11.raw	TRINITY_DN62_c0_g1.p1|TRINITY_DN62_c0_g1.p1|TRINITY_DN62_c0_g1.p1	3.03E+05
VLPPPYE	27.49	813.4272	7	-11.3	407.7163	32.61	1	24298	HFX_Peptide_LFQ_DBPSN024_PA_11.raw	TRINITY_DN296_c0_g2.p1|TRINITY_DN296_c0_g2.p1|TRINITY_DN296_c0_g2.p1:TRINITY_DN296_c0_g1.p1|TRINITY_DN296_c0_g1.p1|TRINITY_DN296_c0_g1.p1	2.59E+06
TPFYLR	27.49	795.4279	6	-1.3	398.7207	29.58	1	21872	HFX_Peptide_LFQ_DBPSN024_PA_11.raw	TRINITY_DN1415_c0_g1.p1|TRINITY_DN1415_c0_g1.p1|TRINITY_DN1415_c0_g1.p1	8.65E+06
SQPAHPADVMPR	27.48	1304.6295	12	-1.8	653.3209	16.46	1	6966	HFX_Peptide_LFQ_DBPSN024_PA_11.raw	TRINITY_DN1806_c0_g1.p1|TRINITY_DN1806_c0_g1.p1|TRINITY_DN1806_c0_g1.p1	2.43E+05
LYPAPYRPAPV	27.48	1242.676	11	-3.2	622.3433	35.67	1	26201	HFX_Peptide_LFQ_DBPSN024_PA_11.raw	TRINITY_DN1415_c0_g1.p1|TRINITY_DN1415_c0_g1.p1|TRINITY_DN1415_c0_g1.p1	7.68E+06
PYLFEDPELK	27.47	1249.623	10	1.5	625.8198	50.61	1	33892	HFX_Peptide_LFQ_DBPSN024_PA_11.raw	TRINITY_DN1010_c0_g2.p1|TRINITY_DN1010_c0_g2.p1|TRINITY_DN1010_c0_g2.p1	2.25E+05
AFQTSDGISRNEQ	27.46	1451.6641	13	-0.5	726.8389	17.31	1	7845	HFX_Peptide_LFQ_DBPSN024_PA_11.raw	TRINITY_DN38991_c0_g1.p1|TRINITY_DN38991_c0_g1.p1|TRINITY_DN38991_c0_g1.p1	5.16E+04
LYNNLGQVA	27.45	990.5134	9	-1.5	496.2632	36.03	1	26396	HFX_Peptide_LFQ_DBPSN024_PA_11.raw	TRINITY_DN955_c0_g1.p2|TRINITY_DN955_c0_g1.p2|TRINITY_DN955_c0_g1.p2	2.13E+07
LGYGHGLGY	27.42	935.4501	9	-1.1	468.7318	27.78	1	20156	HFX_Peptide_LFQ_DBPSN024_PA_11.raw	TRINITY_DN30074_c1_g1.p1|TRINITY_DN30074_c1_g1.p1|TRINITY_DN30074_c1_g1.p1	7.75E+06
NEQGTLK	27.4	788.4028	7	2.1	395.2095	9.95	1	2153	HFX_Peptide_LFQ_DBPSN024_PA_11.raw	TRINITY_DN38991_c0_g1.p1|TRINITY_DN38991_c0_g1.p1|TRINITY_DN38991_c0_g1.p1	4.21E+04
GGYAYTAPDGTR	27.39	1227.552	12	-2.7	614.7816	17.9	1	8492	HFX_Peptide_LFQ_DBPSN024_PA_11.raw	TRINITY_DN35926_c0_g1.p1|TRINITY_DN35926_c0_g1.p1|TRINITY_DN35926_c0_g1.p1	2.08E+05
KYAPSIPR	27.39	930.5287	8	-1.3	466.271	16.57	1	7080	HFX_Peptide_LFQ_DBPSN024_PA_11.raw	TRINITY_DN561_c0_g1.p1|TRINITY_DN561_c0_g1.p1|TRINITY_DN561_c0_g1.p1
AHLPVAPAP	27.38	871.4916	9	-2.2	436.7521	23.33	1	15112	HFX_Peptide_LFQ_DBPSN024_PA_11.raw	TRINITY_DN1053_c0_g1.p1|TRINITY_DN1053_c0_g1.p1|TRINITY_DN1053_c0_g1.p1	3.18E+06
SGPFGQIFRPD	27.33	1219.5985	11	-1.1	610.8058	50.76	1	33974	HFX_Peptide_LFQ_DBPSN024_PA_11.raw	TRINITY_DN1931_c0_g2.p1|TRINITY_DN1931_c0_g2.p1|TRINITY_DN1931_c0_g2.p1	2.26E+06
SGPFGQLFRPD	27.33	1219.5985	11	-1.1	610.8058	50.76	1	33974	HFX_Peptide_LFQ_DBPSN024_PA_11.raw		2.26E+06
AFDEHRTPY	27.29	1134.5094	9	-3.7	568.2599	16.37	1	6883	HFX_Peptide_LFQ_DBPSN024_PA_11.raw	TRINITY_DN296_c0_g1.p1|TRINITY_DN296_c0_g1.p1|TRINITY_DN296_c0_g1.p1
FPQQLPSSPFPQPT	27.22	1569.7827	14	0.4	785.8989	60.02	1	38553	HFX_Peptide_LFQ_DBPSN024_PA_11.raw	TRINITY_DN649_c0_g1.p1|TRINITY_DN649_c0_g1.p1|TRINITY_DN649_c0_g1.p1
AYNPNLR	27.2	846.4348	7	-1.8	424.2239	15.04	1	5651	HFX_Peptide_LFQ_DBPSN024_PA_11.raw	TRINITY_DN296_c0_g2.p1|TRINITY_DN296_c0_g2.p1|TRINITY_DN296_c0_g2.p1:TRINITY_DN296_c0_g3.p1|TRINITY_DN296_c0_g3.p1|TRINITY_DN296_c0_g3.p1	1.18E+06
AVHAPVAV	27.18	762.4388	8	-1.3	382.2262	19.46	1	10374	HFX_Peptide_LFQ_DBPSN024_PA_11.raw	TRINITY_DN20176_c0_g1.p1|TRINITY_DN20176_c0_g1.p1|TRINITY_DN20176_c0_g1.p1	3.19E+06
REDVGLNTY	27.17	1065.509	9	0.1	533.7618	22.33	1	13912	HFX_Peptide_LFQ_DBPSN024_PA_11.raw	TRINITY_DN296_c0_g2.p1|TRINITY_DN296_c0_g2.p1|TRINITY_DN296_c0_g2.p1	7.04E+05
KNPFDEPSKPGRPE	27.16	1596.7896	14	-2.3	533.2692	15.55	1	6106	HFX_Peptide_LFQ_DBPSN024_PA_11.raw	TRINITY_DN446_c0_g1.p1|TRINITY_DN446_c0_g1.p1|TRINITY_DN446_c0_g1.p1	7.70E+05
YADLAGRPFFPG	27.15	1309.6455	12	-1.5	655.829	53.37	1	35274	HFX_Peptide_LFQ_DBPSN024_PA_11.raw	TRINITY_DN33107_c0_g1.p1|TRINITY_DN33107_c0_g1.p1|TRINITY_DN33107_c0_g1.p1
FNRPGFNQPQP	27.15	1300.6312	11	-1.1	651.3222	23.31	1	15095	HFX_Peptide_LFQ_DBPSN024_PA_11.raw	TRINITY_DN622_c0_g1.p1|TRINITY_DN622_c0_g1.p1|TRINITY_DN622_c0_g1.p1	6.77E+05
PPGPPGVPR	27.14	872.4868	9	-2	437.2498	18.84	1	9617	HFX_Peptide_LFQ_DBPSN024_PA_11.raw	TRINITY_DN446_c0_g1.p1|TRINITY_DN446_c0_g1.p1|TRINITY_DN446_c0_g1.p1	3.76E+06
PSPSPPR	27.12	736.3867	7	-3.4	369.1994	11.19	1	2853	HFX_Peptide_LFQ_DBPSN024_PA_11.raw	TRINITY_DN2854_c0_g1.p1|TRINITY_DN2854_c0_g1.p1|TRINITY_DN2854_c0_g1.p1:TRINITY_DN37505_c0_g1.p1|TRINITY_DN37505_c0_g1.p1|TRINITY_DN37505_c0_g1.p1	1.82E+06
TPAPSPY	27.09	731.349	7	-2	366.6811	27.53	1	19910	HFX_Peptide_LFQ_DBPSN024_PA_11.raw	TRINITY_DN4646_c0_g3.p1|TRINITY_DN4646_c0_g3.p1|TRINITY_DN4646_c0_g3.p1
DTGDPHRP	27.03	893.3991	8	-1.6	447.7061	9.86	1	2079	HFX_Peptide_LFQ_DBPSN024_PA_11.raw	TRINITY_DN2088_c0_g1.p1|TRINITY_DN2088_c0_g1.p1|TRINITY_DN2088_c0_g1.p1	1.40E+05
GGVPGVGVPGGVP	27	1047.5713	13	-2	524.7919	44.93	1	31106	HFX_Peptide_LFQ_DBPSN024_PA_11.raw	TRINITY_DN2723_c0_g1.p1|TRINITY_DN2723_c0_g1.p1|TRINITY_DN2723_c0_g1.p1	1.63E+06
SLTTQLEDTK	26.98	1134.5768	10	-0.8	568.2952	22.63	1	14266	HFX_Peptide_LFQ_DBPSN024_PA_11.raw	TRINITY_DN62_c0_g1.p1|TRINITY_DN62_c0_g1.p1|TRINITY_DN62_c0_g1.p1	3.66E+05
IDEEPPAPR	26.98	1022.5032	9	-2.8	512.2574	16.41	1	6921	HFX_Peptide_LFQ_DBPSN024_PA_11.raw	TRINITY_DN41978_c0_g1.p1|TRINITY_DN41978_c0_g1.p1|TRINITY_DN41978_c0_g1.p1	9.67E+05
VAYHSVPEVA	26.97	1070.5397	10	-1	536.2766	22.99	1	14705	HFX_Peptide_LFQ_DBPSN024_PA_11.raw	TRINITY_DN169_c0_g1.p1|TRINITY_DN169_c0_g1.p1|TRINITY_DN169_c0_g1.p1	4.10E+05
PSQPQPGFPQPHPT	26.95	1513.7313	14	-3.1	757.8706	24.54	1	16530	HFX_Peptide_LFQ_DBPSN024_PA_11.raw	TRINITY_DN649_c0_g1.p1|TRINITY_DN649_c0_g1.p1|TRINITY_DN649_c0_g1.p1	2.23E+05
GVEQDQPRPV	26.93	1123.5621	10	-1.5	562.7875	16.01	1	6532	HFX_Peptide_LFQ_DBPSN024_PA_11.raw	TRINITY_DN34202_c0_g1.p1|TRINITY_DN34202_c0_g1.p1|TRINITY_DN34202_c0_g1.p1	7.12E+04
FPQPHP	26.91	721.3547	6	-2.7	361.6837	19.11	1	9944	HFX_Peptide_LFQ_DBPSN024_PA_11.raw	TRINITY_DN649_c0_g1.p1|TRINITY_DN649_c0_g1.p1|TRINITY_DN649_c0_g1.p1	1.23E+06
VEHPPVY	26.9	839.4177	7	-2.4	420.7151	19.08	1	9910	HFX_Peptide_LFQ_DBPSN024_PA_11.raw	TRINITY_DN948_c0_g1.p1|TRINITY_DN948_c0_g1.p1|TRINITY_DN948_c0_g1.p1	1.49E+06
YGDLGLR	26.9	792.413	7	-1	397.2134	23.12	1	14865	HFX_Peptide_LFQ_DBPSN024_PA_11.raw	TRINITY_DN948_c0_g1.p1|TRINITY_DN948_c0_g1.p1|TRINITY_DN948_c0_g1.p1	1.35E+07
YVPSPK	26.83	689.3748	6	-1.8	345.6941	12.56	1	3787	HFX_Peptide_LFQ_DBPSN024_PA_11.raw	TRINITY_DN1356_c0_g1.p1|TRINITY_DN1356_c0_g1.p1|TRINITY_DN1356_c0_g1.p1	4.77E+05
NKDIYLRPE	26.83	1146.6033	9	-2.7	574.3074	18.16	1	8800	HFX_Peptide_LFQ_DBPSN024_PA_11.raw	TRINITY_DN13901_c0_g2.p1|TRINITY_DN13901_c0_g2.p1|TRINITY_DN13901_c0_g2.p1	6.31E+05
SPPGYR	26.8	675.334	6	4.5	338.6758	22.62	1	14257	HFX_Peptide_LFQ_DBPSN024_PA_11.raw	TRINITY_DN3954_c0_g1.p1|TRINITY_DN3954_c0_g1.p1|TRINITY_DN3954_c0_g1.p1	7.06E+04
VQPAPPTPPAAQ	26.8	1172.6189	12	-3.7	587.3146	24.38	1	16349	HFX_Peptide_LFQ_DBPSN024_PA_11.raw	TRINITY_DN1938_c0_g1.p1|TRINITY_DN1938_c0_g1.p1|TRINITY_DN1938_c0_g1.p1:TRINITY_DN75_c1_g2.p1|TRINITY_DN75_c1_g2.p1|TRINITY_DN75_c1_g2.p1	7.37E+05
IGGLDPEPL	26.74	909.4807	9	-13.7	455.7414	38.41	1	27818	HFX_Peptide_LFQ_DBPSN024_PA_11.raw	TRINITY_DN1726_c0_g1.p1|TRINITY_DN1726_c0_g1.p1|TRINITY_DN1726_c0_g1.p1	7.67E+05
NSLPTGPLK	26.66	925.5233	9	-0.4	463.7687	23.78	1	15644	HFX_Peptide_LFQ_DBPSN024_PA_11.raw	TRINITY_DN745_c0_g1.p1|TRINITY_DN745_c0_g1.p1|TRINITY_DN745_c0_g1.p1	1.04E+06
NQPQPGFNRPG	26.65	1210.5842	11	-1.5	606.2985	16.7	1	7206	HFX_Peptide_LFQ_DBPSN024_PA_11.raw	TRINITY_DN622_c0_g1.p1|TRINITY_DN622_c0_g1.p1|TRINITY_DN622_c0_g1.p1	3.92E+05
PPVKF	26.61	586.3478	5	-2	294.1806	22.12	1	13653	HFX_Peptide_LFQ_DBPSN024_PA_11.raw		4.21E+06
DIPSHAKPL	26.6	976.5341	9	-1.7	489.2735	17.51	1	8062	HFX_Peptide_LFQ_DBPSN024_PA_11.raw	TRINITY_DN561_c0_g1.p1|TRINITY_DN561_c0_g1.p1|TRINITY_DN561_c0_g1.p1	7.58E+05
ETLPEPVP	26.6	880.4542	8	-2	441.2335	24.63	1	16636	HFX_Peptide_LFQ_DBPSN024_PA_11.raw	TRINITY_DN5683_c0_g1.p1|TRINITY_DN5683_c0_g1.p1|TRINITY_DN5683_c0_g1.p1	4.31E+06
PTPPAAQPAP	26.59	945.4919	10	-1.8	473.7524	22.44	1	14042	HFX_Peptide_LFQ_DBPSN024_PA_11.raw	TRINITY_DN1938_c0_g1.p1|TRINITY_DN1938_c0_g1.p1|TRINITY_DN1938_c0_g1.p1	1.55E+07
VFPPIPTP	26.58	866.4902	8	-2	434.2515	58.63	1	37904	HFX_Peptide_LFQ_DBPSN024_PA_11.raw	TRINITY_DN34186_c0_g1.p1|TRINITY_DN34186_c0_g1.p1|TRINITY_DN34186_c0_g1.p1	2.10E+07
PAPPPPSYDSY	26.55	1189.5291	11	-0.8	595.7713	29.12	1	21472	HFX_Peptide_LFQ_DBPSN024_PA_11.raw	TRINITY_DN6461_c0_g1.p1|TRINITY_DN6461_c0_g1.p1|TRINITY_DN6461_c0_g1.p1	1.99E+06
EVGPDPR	26.55	768.3766	7	-0.9	385.1952	11.92	1	3340	HFX_Peptide_LFQ_DBPSN024_PA_11.raw	TRINITY_DN637_c0_g1.p1|TRINITY_DN637_c0_g1.p1|TRINITY_DN637_c0_g1.p1	1.51E+06
LGEAVPKPQ	26.52	937.5233	9	-2.7	469.7676	19.57	1	10508	HFX_Peptide_LFQ_DBPSN024_PA_11.raw	TRINITY_DN6775_c1_g1.p1|TRINITY_DN6775_c1_g1.p1|TRINITY_DN6775_c1_g1.p1	1.00E+06
SLPDVKPF	26.44	901.4908	8	-0.8	451.7523	42.52	1	29983	HFX_Peptide_LFQ_DBPSN024_PA_11.raw	TRINITY_DN296_c0_g1.p1|TRINITY_DN296_c0_g1.p1|TRINITY_DN296_c0_g1.p1	9.68E+06
AQPAPQQPGPQPG	26.41	1271.6259	13	-4.5	636.8173	15.93	1	6452	HFX_Peptide_LFQ_DBPSN024_PA_11.raw	TRINITY_DN38_c0_g1.p1|TRINITY_DN38_c0_g1.p1|TRINITY_DN38_c0_g1.p1	1.64E+05
YAPHYYSA	26.37	970.4185	8	-1.2	486.2159	18.12	1	8757	HFX_Peptide_LFQ_DBPSN024_PA_11.raw	TRINITY_DN6776_c1_g1.p1|TRINITY_DN6776_c1_g1.p1|TRINITY_DN6776_c1_g1.p1	1.33E+06
SFGSTLLDVIQS	26.33	1265.6503	12	1.3	633.8333	72.13	1	44787	HFX_Peptide_LFQ_DBPSN024_PA_11.raw	TRINITY_DN44_c0_g1.p1|TRINITY_DN44_c0_g1.p1|TRINITY_DN44_c0_g1.p1	9.62E+04
YPYGVAP	26.28	765.3697	7	13.4	383.6972	25.76	1	17943	HFX_Peptide_LFQ_DBPSN024_PA_11.raw	TRINITY_DN22817_c0_g1.p1|TRINITY_DN22817_c0_g1.p1|TRINITY_DN22817_c0_g1.p1	7.41E+07
AAPYAVH	26.28	727.3653	7	-2.3	364.6891	16.9	1	7412	HFX_Peptide_LFQ_DBPSN024_PA_11.raw	TRINITY_DN20176_c0_g1.p1|TRINITY_DN20176_c0_g1.p1|TRINITY_DN20176_c0_g1.p1	7.67E+05
VVPPNPDLH	26.27	986.5185	9	-0.9	494.2661	21.96	1	13459	HFX_Peptide_LFQ_DBPSN024_PA_11.raw	TRINITY_DN745_c0_g1.p1|TRINITY_DN745_c0_g1.p1|TRINITY_DN745_c0_g1.p1	3.40E+06
SVFPGTVLVNGVPA	26.24	1355.7449	14	-0.3	678.8795	68.82	1	43114	HFX_Peptide_LFQ_DBPSN024_PA_11.raw	TRINITY_DN6776_c1_g1.p1|TRINITY_DN6776_c1_g1.p1|TRINITY_DN6776_c1_g1.p1	2.06E+06
DYVADNTGYR	26.19	1172.5098	10	-0.5	587.2618	18.12	1	8751	HFX_Peptide_LFQ_DBPSN024_PA_11.raw	TRINITY_DN2661_c0_g1.p1|TRINITY_DN2661_c0_g1.p1|TRINITY_DN2661_c0_g1.p1	3.28E+05
TGPNLHGL	26.17	807.4239	8	-1.8	404.7185	24.3	1	16258	HFX_Peptide_LFQ_DBPSN024_PA_11.raw	TRINITY_DN2659_c0_g1.p1|TRINITY_DN2659_c0_g1.p1|TRINITY_DN2659_c0_g1.p1	4.29E+06
WSRPDGRPLSPS	26.13	1353.679	12	-1.4	677.8458	19.33	1	10218	HFX_Peptide_LFQ_DBPSN024_PA_11.raw	TRINITY_DN174_c0_g1.p1|TRINITY_DN174_c0_g1.p1|TRINITY_DN174_c0_g1.p1	4.67E+05
SQPRPPIQKP	26.13	1146.6509	10	-2.6	574.3312	15.07	1	5683	HFX_Peptide_LFQ_DBPSN024_PA_11.raw	TRINITY_DN6461_c0_g1.p1|TRINITY_DN6461_c0_g1.p1|TRINITY_DN6461_c0_g1.p1	2.18E+05
SPTGPGINH	26.12	878.4246	9	4.4	440.2215	10.73	1	2575	HFX_Peptide_LFQ_DBPSN024_PA_11.raw	TRINITY_DN10845_c0_g1.p1|TRINITY_DN10845_c0_g1.p1|TRINITY_DN10845_c0_g1.p1	8.55E+04
IGYGGHGL	26.12	772.3868	8	-2.9	387.1996	19.95	1	10973	HFX_Peptide_LFQ_DBPSN024_PA_11.raw	TRINITY_DN30074_c0_g1.p1|TRINITY_DN30074_c0_g1.p1|TRINITY_DN30074_c0_g1.p1	2.14E+06
GGSIYDTTGRPVT	26.1	1322.6466	13	0.1	662.3306	22.07	1	13589	HFX_Peptide_LFQ_DBPSN024_PA_11.raw	TRINITY_DN649_c0_g1.p1|TRINITY_DN649_c0_g1.p1|TRINITY_DN649_c0_g1.p1	1.28E+06
PADVPAPV	26.07	764.4068	8	0.7	383.2109	28.41	1	20806	HFX_Peptide_LFQ_DBPSN024_PA_11.raw	TRINITY_DN1704_c0_g1.p1|TRINITY_DN1704_c0_g1.p1|TRINITY_DN1704_c0_g1.p1	3.10E+05
LYPAPYRPA	26.06	1046.5548	9	-2.1	524.2836	25.11	1	17192	HFX_Peptide_LFQ_DBPSN024_PA_11.raw	TRINITY_DN1415_c0_g1.p1|TRINITY_DN1415_c0_g1.p1|TRINITY_DN1415_c0_g1.p1	2.38E+06
VHAAPV	26.04	592.3333	6	-2.8	297.1731	13.02	1	4098	HFX_Peptide_LFQ_DBPSN024_PA_11.raw	TRINITY_DN7093_c0_g1.p1|TRINITY_DN7093_c0_g1.p1|TRINITY_DN7093_c0_g1.p1:TRINITY_DN20176_c0_g1.p1|TRINITY_DN20176_c0_g1.p1|TRINITY_DN20176_c0_g1.p1:TRINITY_DN12178_c0_g1.p1|TRINITY_DN12178_c0_g1.p1|TRINITY_DN12178_c0_g1.p1	1.32E+06
VSHVVHDTVVPA	26	1258.667	12	-2	630.3395	18.03	1	8645	HFX_Peptide_LFQ_DBPSN024_PA_11.raw	TRINITY_DN906_c0_g1.p1|TRINITY_DN906_c0_g1.p1|TRINITY_DN906_c0_g1.p1	5.92E+05
AAPETPK	25.99	712.3755	7	-1.7	357.1944	10.1	1	2253	HFX_Peptide_LFQ_DBPSN024_PA_11.raw	TRINITY_DN2074_c0_g1.p1|TRINITY_DN2074_c0_g1.p1|TRINITY_DN2074_c0_g1.p1	4.68E+05
AAPVVH	25.98	592.3333	6	-0.2	297.1738	11.55	1	3094	HFX_Peptide_LFQ_DBPSN024_PA_11.raw	TRINITY_DN20176_c0_g1.p1|TRINITY_DN20176_c0_g1.p1|TRINITY_DN20176_c0_g1.p1	3.61E+05
PTPETPR	25.97	796.4079	7	-1.7	399.2105	11.21	1	2867	HFX_Peptide_LFQ_DBPSN024_PA_11.raw	TRINITY_DN2306_c0_g1.p1|TRINITY_DN2306_c0_g1.p1|TRINITY_DN2306_c0_g1.p1	6.28E+05
GQIHPGQVPQGQ	25.97	1244.6262	12	-8.2	623.3153	15.71	1	6254	HFX_Peptide_LFQ_DBPSN024_PA_11.raw	TRINITY_DN1059_c0_g1.p1|TRINITY_DN1059_c0_g1.p1|TRINITY_DN1059_c0_g1.p1
LLDQIGEGGR	25.89	1056.5564	10	1.9	529.2865	24.66	1	16671	HFX_Peptide_LFQ_DBPSN024_PA_11.raw	TRINITY_DN62_c0_g1.p1|TRINITY_DN62_c0_g1.p1|TRINITY_DN62_c0_g1.p1	7.33E+05
MNPPPPPGPH	25.89	1039.491	10	2.3	520.754	17.69	1	8256	HFX_Peptide_LFQ_DBPSN024_PA_11.raw	TRINITY_DN366_c0_g1.p1|TRINITY_DN366_c0_g1.p1|TRINITY_DN366_c0_g1.p1	1.48E+06
AEILKPWTPIR	25.86	1322.771	11	0.2	662.3929	42.66	1	30049	HFX_Peptide_LFQ_DBPSN024_PA_11.raw	TRINITY_DN383_c0_g1.p1|TRINITY_DN383_c0_g1.p1|TRINITY_DN383_c0_g1.p1	1.08E+06
HLPVPPPIPEAIQ	25.84	1406.7921	13	-4.6	704.4001	59.13	1	38135	HFX_Peptide_LFQ_DBPSN024_PA_11.raw	TRINITY_DN71_c0_g2.p1|TRINITY_DN71_c0_g2.p1|TRINITY_DN71_c0_g2.p1
HPLLPSHPQ	25.84	1024.5454	9	0.3	513.2802	16.94	1	7450	HFX_Peptide_LFQ_DBPSN024_PA_11.raw	TRINITY_DN2491_c0_g1.p1|TRINITY_DN2491_c0_g1.p1|TRINITY_DN2491_c0_g1.p1	3.26E+05
GERDEVNFPRPV	25.82	1413.7001	12	-3	707.8552	28	1	20391	HFX_Peptide_LFQ_DBPSN024_PA_11.raw	TRINITY_DN2446_c1_g1.p1|TRINITY_DN2446_c1_g1.p1|TRINITY_DN2446_c1_g1.p1
LGDLGSGAGKGGGGGGSIR	25.82	1571.8015	19	-3.1	524.9395	16.34	1	6852	HFX_Peptide_LFQ_DBPSN024_PA_11.raw	TRINITY_DN9931_c0_g1.p1|TRINITY_DN9931_c0_g1.p1|TRINITY_DN9931_c0_g1.p1
NLPVAPKAAP	25.81	976.5705	10	-1	489.2921	24.62	1	16626	HFX_Peptide_LFQ_DBPSN024_PA_11.raw	TRINITY_DN1704_c0_g1.p1|TRINITY_DN1704_c0_g1.p1|TRINITY_DN1704_c0_g1.p1	4.16E+06
EGYALPH	25.8	785.3708	7	-2.3	393.6918	21.38	1	12734	HFX_Peptide_LFQ_DBPSN024_PA_11.raw	TRINITY_DN2642_c0_g2.p1|TRINITY_DN2642_c0_g2.p1|TRINITY_DN2642_c0_g2.p1	4.88E+06
RPGFNQPQPA	25.79	1110.557	10	-2.8	556.2842	16.29	1	6802	HFX_Peptide_LFQ_DBPSN024_PA_11.raw	TRINITY_DN622_c0_g1.p1|TRINITY_DN622_c0_g1.p1|TRINITY_DN622_c0_g1.p1	1.08E+06
GPPDPRP	25.78	734.3711	7	0	368.1928	22.24	1	13798	HFX_Peptide_LFQ_DBPSN024_PA_11.raw	TRINITY_DN5000_c2_g1.p1|TRINITY_DN5000_c2_g1.p1|TRINITY_DN5000_c2_g1.p1	1.28E+06
APTYPNKPV	25.72	985.5233	9	-0.4	493.7687	17.44	1	7981	HFX_Peptide_LFQ_DBPSN024_PA_11.raw	TRINITY_DN1263_c2_g1.p1|TRINITY_DN1263_c2_g1.p1|TRINITY_DN1263_c2_g1.p1	8.90E+05
PTPPAPAP	25.72	746.3962	8	-1.8	374.2047	20	1	11037	HFX_Peptide_LFQ_DBPSN024_PA_11.raw	TRINITY_DN4943_c0_g1.p1|TRINITY_DN4943_c0_g1.p1|TRINITY_DN4943_c0_g1.p1	4.10E+07
YGGGYGRGGY	25.69	1005.4304	10	-1.1	503.7219	17.33	1	7856	HFX_Peptide_LFQ_DBPSN024_PA_11.raw	TRINITY_DN4317_c0_g1.p2|TRINITY_DN4317_c0_g1.p2|TRINITY_DN4317_c0_g1.p2	2.18E+06
ALDNPERPF	25.68	1057.5192	9	-3	529.7653	28.11	1	20511	HFX_Peptide_LFQ_DBPSN024_PA_11.raw	TRINITY_DN709_c0_g1.p1|TRINITY_DN709_c0_g1.p1|TRINITY_DN709_c0_g1.p1	6.50E+05
VGDLVYR	25.66	820.4443	7	-2.3	411.2285	21.01	1	12291	HFX_Peptide_LFQ_DBPSN024_PA_11.raw	TRINITY_DN637_c0_g1.p1|TRINITY_DN637_c0_g1.p1|TRINITY_DN637_c0_g1.p1:TRINITY_DN1806_c0_g2.p1|TRINITY_DN1806_c0_g2.p1|TRINITY_DN1806_c0_g2.p1	1.30E+06
LSGLKPGGAPV	25.65	994.5811	11	-0.6	498.2975	25.57	1	17721	HFX_Peptide_LFQ_DBPSN024_PA_11.raw	TRINITY_DN649_c0_g1.p1|TRINITY_DN649_c0_g1.p1|TRINITY_DN649_c0_g1.p1	2.27E+06
FGPWEK	25.63	762.3701	6	-2.8	382.1913	26.55	1	18834	HFX_Peptide_LFQ_DBPSN024_PA_11.raw	TRINITY_DN446_c0_g1.p1|TRINITY_DN446_c0_g1.p1|TRINITY_DN446_c0_g1.p1
PTPRPPYD	25.59	941.4606	8	-1.3	471.737	17.74	1	8304	HFX_Peptide_LFQ_DBPSN024_PA_11.raw	TRINITY_DN408_c0_g1.p1|TRINITY_DN408_c0_g1.p1|TRINITY_DN408_c0_g1.p1	1.24E+07
LTWDRPR	25.57	942.5035	7	-2.7	472.2578	18.2	1	8842	HFX_Peptide_LFQ_DBPSN024_PA_11.raw	TRINITY_DN446_c0_g1.p1|TRINITY_DN446_c0_g1.p1|TRINITY_DN446_c0_g1.p1	1.31E+06
FAPAQAPAKPS	25.55	1083.5713	11	-0.1	542.7928	16.99	1	7508	HFX_Peptide_LFQ_DBPSN024_PA_11.raw	TRINITY_DN4_c0_g1.p1|TRINITY_DN4_c0_g1.p1|TRINITY_DN4_c0_g1.p1	7.68E+05
PDSDGGAPI	25.53	827.3661	9	-6.3	414.6877	28.54	1	20944	HFX_Peptide_LFQ_DBPSN024_PA_11.raw	TRINITY_DN446_c0_g1.p1|TRINITY_DN446_c0_g1.p1|TRINITY_DN446_c0_g1.p1
VDNPEFSAR	25.52	1033.4828	9	-3.3	517.7469	17.75	1	8322	HFX_Peptide_LFQ_DBPSN024_PA_11.raw	TRINITY_DN29282_c0_g1.p1|TRINITY_DN29282_c0_g1.p1|TRINITY_DN29282_c0_g1.p1	9.22E+05
FQPGERPDVR	25.5	1199.6046	10	1	600.8102	15.62	1	6161	HFX_Peptide_LFQ_DBPSN024_PA_11.raw	TRINITY_DN1649_c0_g1.p1|TRINITY_DN1649_c0_g1.p1|TRINITY_DN1649_c0_g1.p1	1.27E+06
KAPGIIPR	25.5	850.5388	8	-1.3	426.2761	16.7	1	7213	HFX_Peptide_LFQ_DBPSN024_PA_11.raw	TRINITY_DN1565_c0_g1.p1|TRINITY_DN1565_c0_g1.p1|TRINITY_DN1565_c0_g1.p1	1.78E+05
PPEGDLIRPH	25.47	1129.588	10	-0.1	377.5366	18.86	1	9642	HFX_Peptide_LFQ_DBPSN024_PA_11.raw	TRINITY_DN247_c0_g1.p1|TRINITY_DN247_c0_g1.p1|TRINITY_DN247_c0_g1.p1	1.17E+06
AQPAPPTPPAA	25.47	1016.5291	11	-3.9	509.2698	23.73	1	15598	HFX_Peptide_LFQ_DBPSN024_PA_11.raw	TRINITY_DN1938_c0_g1.p1|TRINITY_DN1938_c0_g1.p1|TRINITY_DN1938_c0_g1.p1	2.45E+06
LYNNLGQV	25.47	919.4763	8	-2.2	460.7444	36.16	1	26472	HFX_Peptide_LFQ_DBPSN024_PA_11.raw	TRINITY_DN955_c0_g1.p2|TRINITY_DN955_c0_g1.p2|TRINITY_DN955_c0_g1.p2	2.66E+07
IMSLLFPFF	25.46	1113.5933	9	-9.3	557.7987	69.63	1	43534	HFX_Peptide_LFQ_DBPSN024_PA_11.raw	TRINITY_DN1021_c0_g2.p1|TRINITY_DN1021_c0_g2.p1|TRINITY_DN1021_c0_g2.p1
PAGTGINVAPP	25.46	992.5291	11	-2.4	497.2706	29.19	1	21538	HFX_Peptide_LFQ_DBPSN024_PA_11.raw	TRINITY_DN39801_c0_g1.p1|TRINITY_DN39801_c0_g1.p1|TRINITY_DN39801_c0_g1.p1
PYAYPH	25.45	746.3387	6	-1.9	374.1759	18.54	1	9254	HFX_Peptide_LFQ_DBPSN024_PA_11.raw	TRINITY_DN5165_c0_g3.p1|TRINITY_DN5165_c0_g3.p1|TRINITY_DN5165_c0_g3.p1	3.47E+05
VQPAPPTPPA	25.43	973.5233	10	-0.8	487.7685	25.12	1	17202	HFX_Peptide_LFQ_DBPSN024_PA_11.raw	TRINITY_DN1938_c0_g1.p1|TRINITY_DN1938_c0_g1.p1|TRINITY_DN1938_c0_g1.p1:TRINITY_DN75_c1_g2.p1|TRINITY_DN75_c1_g2.p1|TRINITY_DN75_c1_g2.p1	3.78E+06
EGGGLKLH	25.42	809.4395	8	-3.1	405.7258	14.22	1	4988	HFX_Peptide_LFQ_DBPSN024_PA_11.raw	TRINITY_DN223_c0_g1.p1|TRINITY_DN223_c0_g1.p1|TRINITY_DN223_c0_g1.p1	7.63E+04
NLEAYDPSLK	25.41	1148.5713	10	-6.8	575.289	28.81	1	21194	HFX_Peptide_LFQ_DBPSN024_PA_11.raw	TRINITY_DN1259_c0_g1.p1|TRINITY_DN1259_c0_g1.p1|TRINITY_DN1259_c0_g1.p1	1.51E+06
HVREYPAGV	25.41	1026.5247	9	0.5	514.2698	15.5	1	6056	HFX_Peptide_LFQ_DBPSN024_PA_11.raw	TRINITY_DN955_c0_g1.p2|TRINITY_DN955_c0_g1.p2|TRINITY_DN955_c0_g1.p2
AGPAVRPGILT	25.37	1050.6185	11	11.4	526.3225	30.19	1	22405	HFX_Peptide_LFQ_DBPSN024_PA_11.raw	TRINITY_DN3637_c0_g1.p1|TRINITY_DN3637_c0_g1.p1|TRINITY_DN3637_c0_g1.p1
IPGSPAPA	25.32	708.3806	8	-2.5	355.1967	23.42	1	15217	HFX_Peptide_LFQ_DBPSN024_PA_11.raw	TRINITY_DN1566_c1_g1.p1|TRINITY_DN1566_c1_g1.p1|TRINITY_DN1566_c1_g1.p1	4.66E+06
SPPFKPYPN	25.3	1045.5232	9	-2.8	523.7674	23.49	1	15303	HFX_Peptide_LFQ_DBPSN024_PA_11.raw	TRINITY_DN3758_c1_g2.p1|TRINITY_DN3758_c1_g2.p1|TRINITY_DN3758_c1_g2.p1	6.33E+05
DSYLSPVK	25.3	907.4651	8	-1.1	454.7393	27.38	1	19754	HFX_Peptide_LFQ_DBPSN024_PA_11.raw	TRINITY_DN1415_c0_g1.p1|TRINITY_DN1415_c0_g1.p1|TRINITY_DN1415_c0_g1.p1	2.60E+06
PNIIGGEHY	25.29	998.4821	9	0.3	500.2485	24.41	1	16383	HFX_Peptide_LFQ_DBPSN024_PA_11.raw	TRINITY_DN1156_c0_g1.p1|TRINITY_DN1156_c0_g1.p1|TRINITY_DN1156_c0_g1.p1	1.47E+06
NLYPAPYRPA	25.26	1160.5978	10	-2	581.305	29.27	1	21610	HFX_Peptide_LFQ_DBPSN024_PA_11.raw	TRINITY_DN1415_c0_g1.p1|TRINITY_DN1415_c0_g1.p1|TRINITY_DN1415_c0_g1.p1	1.68E+07
DIPSKPGTPD	25.25	1025.5029	10	-0.4	513.7585	17.09	1	7607	HFX_Peptide_LFQ_DBPSN024_PA_11.raw	TRINITY_DN446_c0_g1.p1|TRINITY_DN446_c0_g1.p1|TRINITY_DN446_c0_g1.p1	4.28E+06
SSDEPYPLPPIPD	25.22	1425.6663	13	-1	713.8397	63.79	1	40336	HFX_Peptide_LFQ_DBPSN024_PA_11.raw	TRINITY_DN4_c0_g1.p1|TRINITY_DN4_c0_g1.p1|TRINITY_DN4_c0_g1.p1	1.50E+05
GYPFDR	25.15	753.3445	6	0	377.6795	21.09	1	12394	HFX_Peptide_LFQ_DBPSN024_PA_11.raw	TRINITY_DN296_c0_g2.p1|TRINITY_DN296_c0_g2.p1|TRINITY_DN296_c0_g2.p1:TRINITY_DN296_c0_g3.p1|TRINITY_DN296_c0_g3.p1|TRINITY_DN296_c0_g3.p1:TRINITY_DN2151_c0_g1.p1|TRINITY_DN2151_c0_g1.p1|TRINITY_DN2151_c0_g1.p1:TRINITY_DN16_c1_g1.p1|TRINITY_DN16_c1_g1.p1|TRINITY_DN16_c1_g1.p1	2.04E+07
YVHGFY	25.14	784.3544	6	-2.8	393.1834	23.7	1	15563	HFX_Peptide_LFQ_DBPSN024_PA_11.raw	TRINITY_DN637_c0_g1.p1|TRINITY_DN637_c0_g1.p1|TRINITY_DN637_c0_g1.p1	2.48E+06
GQPGHPGQPGYPG	25.11	1247.5682	13	0.9	624.7919	14.91	1	5542	HFX_Peptide_LFQ_DBPSN024_PA_11.raw	TRINITY_DN4896_c2_g1.p1|TRINITY_DN4896_c2_g1.p1|TRINITY_DN4896_c2_g1.p1	2.00E+05
IPTPPPVP	25.1	816.4745	8	-3.2	409.2432	31.27	1	23320	HFX_Peptide_LFQ_DBPSN024_PA_11.raw	TRINITY_DN16949_c0_g2.p1|TRINITY_DN16949_c0_g2.p1|TRINITY_DN16949_c0_g2.p1	5.73E+06
VGNIAYSPPVVY	25.06	1277.6655	12	-1.2	639.8393	56.47	1	36824	HFX_Peptide_LFQ_DBPSN024_PA_11.raw	TRINITY_DN32933_c0_g1.p1|TRINITY_DN32933_c0_g1.p1|TRINITY_DN32933_c0_g1.p1	1.28E+06
DQHIPDSPY	25.05	1070.4668	9	-3.3	536.2389	25.69	1	17863	HFX_Peptide_LFQ_DBPSN024_PA_11.raw	TRINITY_DN159_c0_g1.p1|TRINITY_DN159_c0_g1.p1|TRINITY_DN159_c0_g1.p1	1.45E+06
QAPPPQP	25.04	733.3759	7	-1.3	367.6947	21.95	1	13444	HFX_Peptide_LFQ_DBPSN024_PA_11.raw	TRINITY_DN428_c0_g1.p1|TRINITY_DN428_c0_g1.p1|TRINITY_DN428_c0_g1.p1	3.48E+05
YDNRYTQPEE	25.04	1313.5524	10	4.3	657.7863	15.59	1	6146	HFX_Peptide_LFQ_DBPSN024_PA_11.raw	TRINITY_DN637_c0_g1.p1|TRINITY_DN637_c0_g1.p1|TRINITY_DN637_c0_g1.p1	9.90E+04
SLVEPDGTVR	25.04	1071.556	10	-1.4	536.7845	20.98	1	12245	HFX_Peptide_LFQ_DBPSN024_PA_11.raw	TRINITY_DN14092_c0_g1.p1|TRINITY_DN14092_c0_g1.p1|TRINITY_DN14092_c0_g1.p1	4.32E+06
PFPFPHPA	25.02	908.4544	8	-1.5	455.2338	50.92	1	34060	HFX_Peptide_LFQ_DBPSN024_PA_11.raw	TRINITY_DN10565_c0_g2.p1|TRINITY_DN10565_c0_g2.p1|TRINITY_DN10565_c0_g2.p1	2.38E+08
HGIFDRPV	25	939.4926	8	-3.7	470.7519	24.41	1	16384	HFX_Peptide_LFQ_DBPSN024_PA_11.raw	TRINITY_DN9566_c0_g1.p1|TRINITY_DN9566_c0_g1.p1|TRINITY_DN9566_c0_g1.p1	7.07E+05
NLEPGPK	24.99	753.4021	7	-2.5	377.7074	12.58	1	3804	HFX_Peptide_LFQ_DBPSN024_PA_11.raw	TRINITY_DN981_c0_g1.p1|TRINITY_DN981_c0_g1.p1|TRINITY_DN981_c0_g1.p1	1.67E+05
IPPPPPGAP	24.98	841.4697	9	-0.8	421.7418	22.01	1	13513	HFX_Peptide_LFQ_DBPSN024_PA_11.raw	TRINITY_DN30089_c2_g2.p1|TRINITY_DN30089_c2_g2.p1|TRINITY_DN30089_c2_g2.p1	4.57E+06
FQPQPQPQPQ	24.98	1193.5829	10	-2.1	597.7975	19.37	1	10264	HFX_Peptide_LFQ_DBPSN024_PA_11.raw	TRINITY_DN8744_c0_g1.p1|TRINITY_DN8744_c0_g1.p1|TRINITY_DN8744_c0_g1.p1	2.32E+06
GVPGVGVPGVGVPG	24.96	1146.6396	14	-2.6	574.3256	51.77	1	34499	HFX_Peptide_LFQ_DBPSN024_PA_11.raw	TRINITY_DN2723_c0_g1.p1|TRINITY_DN2723_c0_g1.p1|TRINITY_DN2723_c0_g1.p1:TRINITY_DN723_c0_g1.p1|TRINITY_DN723_c0_g1.p1|TRINITY_DN723_c0_g1.p1	4.03E+06
TWERPSP	24.95	871.4188	7	-3	436.7154	18.18	1	8829	HFX_Peptide_LFQ_DBPSN024_PA_11.raw	TRINITY_DN222_c1_g1.p1|TRINITY_DN222_c1_g1.p1|TRINITY_DN222_c1_g1.p1	1.37E+06
ASYVSDPVNGFR	24.94	1310.6255	12	0.1	656.3201	32.79	1	24428	HFX_Peptide_LFQ_DBPSN024_PA_11.raw	TRINITY_DN7093_c0_g1.p1|TRINITY_DN7093_c0_g1.p1|TRINITY_DN7093_c0_g1.p1	1.22E+06
HAYHGV	24.94	682.3187	6	-0.8	342.1664	9.94	1	2151	HFX_Peptide_LFQ_DBPSN024_PA_11.raw	TRINITY_DN7093_c0_g1.p1|TRINITY_DN7093_c0_g1.p1|TRINITY_DN7093_c0_g1.p1	3.51E+05
DVIIFHK	24.89	870.4963	7	-0.6	436.2552	26.78	1	19100	HFX_Peptide_LFQ_DBPSN024_PA_11.raw	TRINITY_DN296_c0_g3.p1|TRINITY_DN296_c0_g3.p1|TRINITY_DN296_c0_g3.p1	2.06E+06
SAPAPAPAPRPSPPRPS	24.88	1651.8794	17	-0.6	551.6334	17.03	1	7549	HFX_Peptide_LFQ_DBPSN024_PA_11.raw	TRINITY_DN6461_c0_g1.p1|TRINITY_DN6461_c0_g1.p1|TRINITY_DN6461_c0_g1.p1	5.51E+05
AHVAPV	24.88	592.3333	6	-0.8	297.1737	15.47	1	6034	HFX_Peptide_LFQ_DBPSN024_PA_11.raw		8.08E+05
GPRGPPGP	24.86	733.3871	8	6.2	367.7031	28.74	1	21126	HFX_Peptide_LFQ_DBPSN024_PA_11.raw	TRINITY_DN933_c0_g1.p1|TRINITY_DN933_c0_g1.p1|TRINITY_DN933_c0_g1.p1:TRINITY_DN453_c7_g1.p1|TRINITY_DN453_c7_g1.p1|TRINITY_DN453_c7_g1.p1	1.47E+06
RSPEFQSIVQTL	24.85	1403.7408	12	-4	702.8749	56.54	1	36855	HFX_Peptide_LFQ_DBPSN024_PA_11.raw	TRINITY_DN730_c0_g1.p1|TRINITY_DN730_c0_g1.p1|TRINITY_DN730_c0_g1.p1	1.58E+05
AAAPPSPPTPTPV	24.84	1201.6343	13	-2.3	601.8231	35.87	1	26314	HFX_Peptide_LFQ_DBPSN024_PA_11.raw	TRINITY_DN406_c0_g1.p1|TRINITY_DN406_c0_g1.p1|TRINITY_DN406_c0_g1.p1	3.42E+06
ATAPLAHPI	24.82	889.5021	9	-3.5	445.7568	23.76	1	15625	HFX_Peptide_LFQ_DBPSN024_PA_11.raw	TRINITY_DN3637_c0_g1.p1|TRINITY_DN3637_c0_g1.p1|TRINITY_DN3637_c0_g1.p1	7.77E+05
IGINGFGR	24.8	832.4555	8	-1.9	417.2342	29.52	1	21824	HFX_Peptide_LFQ_DBPSN024_PA_11.raw	TRINITY_DN1259_c0_g1.p1|TRINITY_DN1259_c0_g1.p1|TRINITY_DN1259_c0_g1.p1	5.65E+06
IPPGCK	24.78	613.3257	6	-8.4	307.6676	25.69	1	17865	HFX_Peptide_LFQ_DBPSN024_PA_11.raw	TRINITY_DN2888_c0_g1.p1|TRINITY_DN2888_c0_g1.p1|TRINITY_DN2888_c0_g1.p1	5.50E+05
MGDFPGQRPR	24.78	1159.5557	10	0.6	580.7855	16.34	1	6856	HFX_Peptide_LFQ_DBPSN024_PA_11.raw	TRINITY_DN4_c0_g1.p1|TRINITY_DN4_c0_g1.p1|TRINITY_DN4_c0_g1.p1	1.57E+06
KDPFNKPDKPGTPEPV	24.76	1764.9045	16	-1.7	589.3078	19.27	1	10141	HFX_Peptide_LFQ_DBPSN024_PA_11.raw	TRINITY_DN446_c0_g1.p1|TRINITY_DN446_c0_g1.p1|TRINITY_DN446_c0_g1.p1	5.83E+05
GPGQPGQPGHPGQPGQPG	24.72	1648.7705	18	-1.1	825.3917	13	1	4089	HFX_Peptide_LFQ_DBPSN024_PA_11.raw	TRINITY_DN4896_c2_g1.p1|TRINITY_DN4896_c2_g1.p1|TRINITY_DN4896_c2_g1.p1	6.19E+04
IQEKEEEFENT	24.69	1394.6201	11	-0.5	698.317	17.34	1	7875	HFX_Peptide_LFQ_DBPSN024_PA_11.raw	TRINITY_DN62_c0_g1.p1|TRINITY_DN62_c0_g1.p1|TRINITY_DN62_c0_g1.p1	1.41E+05
PIYLPSPHP	24.68	1019.5439	9	-1.6	510.7784	33.78	1	25105	HFX_Peptide_LFQ_DBPSN024_PA_11.raw	TRINITY_DN9385_c0_g1.p1|TRINITY_DN9385_c0_g1.p1|TRINITY_DN9385_c0_g1.p1	5.58E+06
PTPPAAEPAP	24.66	946.476	10	-2.7	474.244	24.26	1	16215	HFX_Peptide_LFQ_DBPSN024_PA_11.raw	TRINITY_DN1938_c0_g1.p1|TRINITY_DN1938_c0_g1.p1|TRINITY_DN1938_c0_g1.p1	2.39E+07
RLADELR	24.59	871.4875	7	-0.4	436.7509	15.79	1	6327	HFX_Peptide_LFQ_DBPSN024_PA_11.raw	TRINITY_DN62_c0_g1.p1|TRINITY_DN62_c0_g1.p1|TRINITY_DN62_c0_g1.p1	5.92E+05
SKPGTQTPPAN	24.58	1096.5513	11	-11	549.2769	21.69	1	13115	HFX_Peptide_LFQ_DBPSN024_PA_11.raw	TRINITY_DN2933_c0_g3.p1|TRINITY_DN2933_c0_g3.p1|TRINITY_DN2933_c0_g3.p1	3.72E+07
ALDTKGPEIR	24.56	1098.6033	10	-2.2	550.3077	16.5	1	7001	HFX_Peptide_LFQ_DBPSN024_PA_11.raw	TRINITY_DN218_c0_g1.p1|TRINITY_DN218_c0_g1.p1|TRINITY_DN218_c0_g1.p1	3.81E+05
KYEVPDYK	24.55	1040.5178	8	1.3	521.2668	17.28	1	7810	HFX_Peptide_LFQ_DBPSN024_PA_11.raw	TRINITY_DN1350_c0_g1.p1|TRINITY_DN1350_c0_g1.p1|TRINITY_DN1350_c0_g1.p1	1.16E+06
VFPPPLPT	24.55	866.4902	8	-1.5	434.2517	58.36	1	37782	HFX_Peptide_LFQ_DBPSN024_PA_11.raw	TRINITY_DN49_c0_g1.p1|TRINITY_DN49_c0_g1.p1|TRINITY_DN49_c0_g1.p1	2.10E+07
SLEPKIPEPK	24.51	1136.644	10	-1.7	569.3283	22.78	1	14447	HFX_Peptide_LFQ_DBPSN024_PA_11.raw	TRINITY_DN1938_c0_g1.p1|TRINITY_DN1938_c0_g1.p1|TRINITY_DN1938_c0_g1.p1
GFPFDR	24.49	737.3496	6	-2.3	369.6812	32.16	1	23975	HFX_Peptide_LFQ_DBPSN024_PA_11.raw	TRINITY_DN296_c0_g1.p1|TRINITY_DN296_c0_g1.p1|TRINITY_DN296_c0_g1.p1	2.37E+07
PLNKPT	24.47	668.3857	6	-2.1	335.1994	19.72	1	10687	HFX_Peptide_LFQ_DBPSN024_PA_11.raw	TRINITY_DN4541_c0_g1.p1|TRINITY_DN4541_c0_g1.p1|TRINITY_DN4541_c0_g1.p1	8.87E+05
SFPSFK	24.46	711.3591	6	-1.7	356.6862	26.82	1	19144	HFX_Peptide_LFQ_DBPSN024_PA_11.raw	TRINITY_DN35330_c0_g1.p1|TRINITY_DN35330_c0_g1.p1|TRINITY_DN35330_c0_g1.p1	3.08E+07
TVYPDYALLP	24.45	1150.5909	10	0	576.3027	41.71	1	29594	HFX_Peptide_LFQ_DBPSN024_PA_11.raw	TRINITY_DN4388_c1_g1.p1|TRINITY_DN4388_c1_g1.p1|TRINITY_DN4388_c1_g1.p1
EPQPGFNQPQPGFNRPGFNQPQPA	24.44	2648.252	24	-1.7	883.7564	40.25	1	28822	HFX_Peptide_LFQ_DBPSN024_PA_11.raw	TRINITY_DN622_c0_g1.p1|TRINITY_DN622_c0_g1.p1|TRINITY_DN622_c0_g1.p1	1.57E+06
TAPAIPQLP	24.43	906.5175	9	-2.5	454.2649	37.08	1	27035	HFX_Peptide_LFQ_DBPSN024_PA_11.raw	TRINITY_DN25455_c1_g1.p1|TRINITY_DN25455_c1_g1.p1|TRINITY_DN25455_c1_g1.p1	5.59E+06
EPVPTPPR	24.41	891.4814	8	-1.3	446.7474	17.88	1	8471	HFX_Peptide_LFQ_DBPSN024_PA_11.raw	TRINITY_DN309_c0_g1.p1|TRINITY_DN309_c0_g1.p1|TRINITY_DN309_c0_g1.p1	2.31E+06
DELEDSLER	24.39	1104.4934	9	-3.3	553.2521	25.83	1	18023	HFX_Peptide_LFQ_DBPSN024_PA_11.raw	TRINITY_DN62_c0_g1.p1|TRINITY_DN62_c0_g1.p1|TRINITY_DN62_c0_g1.p1	9.54E+05
DFELQ	24.38	650.2911	5	-0.5	651.2981	34.07	1	25294	HFX_Peptide_LFQ_DBPSN024_PA_11.raw		2.79E+06
DFEIQ	24.38	650.2911	5	-0.5	651.2981	34.07	1	25294	HFX_Peptide_LFQ_DBPSN024_PA_11.raw	TRINITY_DN41675_c0_g1.p1|TRINITY_DN41675_c0_g1.p1|TRINITY_DN41675_c0_g1.p1	2.79E+06
DIVLPPPYEIYP	24.36	1414.7384	12	1.4	708.3775	73.44	1	45438	HFX_Peptide_LFQ_DBPSN024_PA_11.raw	TRINITY_DN296_c0_g2.p1|TRINITY_DN296_c0_g2.p1|TRINITY_DN296_c0_g2.p1	1.00E+05
APPTEAPPAV	24.36	948.4916	10	-14.2	475.2463	26.69	1	18995	HFX_Peptide_LFQ_DBPSN024_PA_11.raw	TRINITY_DN14707_c0_g1.p1|TRINITY_DN14707_c0_g1.p1|TRINITY_DN14707_c0_g1.p1	2.92E+05
IPPPRPP	24.36	772.4595	7	-1.5	387.2365	18.91	1	9698	HFX_Peptide_LFQ_DBPSN024_PA_11.raw	TRINITY_DN637_c0_g1.p1|TRINITY_DN637_c0_g1.p1|TRINITY_DN637_c0_g1.p1:TRINITY_DN15906_c0_g1.p1|TRINITY_DN15906_c0_g1.p1|TRINITY_DN15906_c0_g1.p1	1.98E+07
SDDPAEIVK	24.34	972.4763	9	-1.2	487.2449	20.42	1	11547	HFX_Peptide_LFQ_DBPSN024_PA_11.raw	TRINITY_DN1806_c0_g1.p1|TRINITY_DN1806_c0_g1.p1|TRINITY_DN1806_c0_g1.p1	2.88E+06
GYGHGLGY	24.34	822.366	8	0.9	412.1906	19.65	1	10603	HFX_Peptide_LFQ_DBPSN024_PA_11.raw	TRINITY_DN30074_c1_g1.p1|TRINITY_DN30074_c1_g1.p1|TRINITY_DN30074_c1_g1.p1	3.31E+06
DRISVPGYR	24.33	1061.5618	9	0	531.7881	21.3	1	12646	HFX_Peptide_LFQ_DBPSN024_PA_11.raw	TRINITY_DN1415_c0_g1.p1|TRINITY_DN1415_c0_g1.p1|TRINITY_DN1415_c0_g1.p1	4.57E+06
TFYNELR	24.33	941.4606	7	-2.4	471.7365	25.09	1	17161	HFX_Peptide_LFQ_DBPSN024_PA_11.raw	TRINITY_DN2642_c0_g2.p1|TRINITY_DN2642_c0_g2.p1|TRINITY_DN2642_c0_g2.p1	5.33E+06
FSLNRP	24.33	732.3918	6	-2.1	367.2024	22.24	1	13796	HFX_Peptide_LFQ_DBPSN024_PA_11.raw	TRINITY_DN8657_c0_g1.p1|TRINITY_DN8657_c0_g1.p1|TRINITY_DN8657_c0_g1.p1:TRINITY_DN6851_c0_g1.p1|TRINITY_DN6851_c0_g1.p1|TRINITY_DN6851_c0_g1.p1	5.26E+06
SLPGGEEK	24.33	815.4025	8	0.7	408.7088	11.92	1	3336	HFX_Peptide_LFQ_DBPSN024_PA_11.raw	TRINITY_DN62_c0_g1.p1|TRINITY_DN62_c0_g1.p1|TRINITY_DN62_c0_g1.p1	3.85E+05
DEPYPLPPIPD	24.33	1251.6023	11	-0.2	626.8083	66.49	1	41779	HFX_Peptide_LFQ_DBPSN024_PA_11.raw	TRINITY_DN4_c0_g1.p1|TRINITY_DN4_c0_g1.p1|TRINITY_DN4_c0_g1.p1	2.92E+06
PQMGLGGAP	24.32	826.4007	9	-9.1	414.2039	18.31	1	8977	HFX_Peptide_LFQ_DBPSN024_PA_11.raw	TRINITY_DN36571_c0_g1.p1|TRINITY_DN36571_c0_g1.p1|TRINITY_DN36571_c0_g1.p1	1.37E+05
FPQPHPT	24.32	822.4024	7	-3.6	412.207	17.34	1	7876	HFX_Peptide_LFQ_DBPSN024_PA_11.raw	TRINITY_DN649_c0_g1.p1|TRINITY_DN649_c0_g1.p1|TRINITY_DN649_c0_g1.p1	1.13E+06
APPSPPTPTPV	24.31	1059.5601	11	-0.9	530.7868	33.14	1	24677	HFX_Peptide_LFQ_DBPSN024_PA_11.raw	TRINITY_DN406_c0_g1.p1|TRINITY_DN406_c0_g1.p1|TRINITY_DN406_c0_g1.p1	3.72E+06
SPPDPALP	24.28	792.4017	8	-2.1	397.2073	32.7	1	24362	HFX_Peptide_LFQ_DBPSN024_PA_11.raw	TRINITY_DN26773_c0_g2.p1|TRINITY_DN26773_c0_g2.p1|TRINITY_DN26773_c0_g2.p1	2.59E+06
MVYPDFK	24.26	898.4258	7	-1.7	450.2194	31.77	1	23698	HFX_Peptide_LFQ_DBPSN024_PA_11.raw	TRINITY_DN62_c0_g1.p1|TRINITY_DN62_c0_g1.p1|TRINITY_DN62_c0_g1.p1	4.50E+07
MVPFPR	24.26	745.3945	6	-1.9	373.7038	27.89	1	20279	HFX_Peptide_LFQ_DBPSN024_PA_11.raw	TRINITY_DN1931_c0_g2.p1|TRINITY_DN1931_c0_g2.p1|TRINITY_DN1931_c0_g2.p1	2.43E+06
GILDDV	24.25	630.3224	6	-1.1	631.329	44.42	1	30864	HFX_Peptide_LFQ_DBPSN024_PA_11.raw	TRINITY_DN9612_c0_g1.p1|TRINITY_DN9612_c0_g1.p1|TRINITY_DN9612_c0_g1.p1	4.30E+07
QPGFNQPQPG	24.23	1068.4988	10	-2.4	535.2554	16.93	1	7443	HFX_Peptide_LFQ_DBPSN024_PA_11.raw	TRINITY_DN622_c0_g1.p1|TRINITY_DN622_c0_g1.p1|TRINITY_DN622_c0_g1.p1	1.22E+06
SVYNELNNVR	24.22	1206.5992	10	-0.9	604.3063	26.12	1	18375	HFX_Peptide_LFQ_DBPSN024_PA_11.raw	TRINITY_DN62_c0_g1.p1|TRINITY_DN62_c0_g1.p1|TRINITY_DN62_c0_g1.p1	2.24E+05
ASHGYTAPGIV	24.21	1071.5349	11	0.2	536.7748	25.13	1	17208	HFX_Peptide_LFQ_DBPSN024_PA_11.raw	TRINITY_DN7093_c0_g1.p1|TRINITY_DN7093_c0_g1.p1|TRINITY_DN7093_c0_g1.p1	3.75E+06
LGHVP	24.18	521.2961	5	-2	261.6548	14.73	1	5389	HFX_Peptide_LFQ_DBPSN024_PA_11.raw	TRINITY_DN1863_c0_g1.p1|TRINITY_DN1863_c0_g1.p1|TRINITY_DN1863_c0_g1.p1:TRINITY_DN1888_c0_g1.p1|TRINITY_DN1888_c0_g1.p1|TRINITY_DN1888_c0_g1.p1:TRINITY_DN8219_c0_g1.p1|TRINITY_DN8219_c0_g1.p1|TRINITY_DN8219_c0_g1.p1	4.33E+04
IGHVP	24.18	521.2961	5	-2	261.6548	14.73	1	5389	HFX_Peptide_LFQ_DBPSN024_PA_11.raw		4.33E+04
PGFPQPQ	24.18	769.3759	7	-2	385.6944	24.94	1	16994	HFX_Peptide_LFQ_DBPSN024_PA_11.raw	TRINITY_DN649_c0_g1.p1|TRINITY_DN649_c0_g1.p1|TRINITY_DN649_c0_g1.p1	3.90E+07
LNEVQGKLDESNR	24.16	1500.7532	13	-4.6	501.256	15.42	1	5991	HFX_Peptide_LFQ_DBPSN024_PA_11.raw	TRINITY_DN62_c0_g1.p1|TRINITY_DN62_c0_g1.p1|TRINITY_DN62_c0_g1.p1	1.66E+05
FNLPERPK	24.13	999.5501	8	-0.8	500.782	20.88	1	12121	HFX_Peptide_LFQ_DBPSN024_PA_11.raw	TRINITY_DN409_c0_g1.p1|TRINITY_DN409_c0_g1.p1|TRINITY_DN409_c0_g1.p1	3.08E+06
AHTDIPVP	24.12	848.4392	8	-0.9	425.2265	29.54	1	21842	HFX_Peptide_LFQ_DBPSN024_PA_11.raw	TRINITY_DN745_c0_g1.p1|TRINITY_DN745_c0_g1.p1|TRINITY_DN745_c0_g1.p1	2.65E+06
GIVLDSGDGVSHTVPI	24.1	1564.8097	16	0.8	783.4128	53.15	1	35187	HFX_Peptide_LFQ_DBPSN024_PA_11.raw	TRINITY_DN2642_c0_g2.p1|TRINITY_DN2642_c0_g2.p1|TRINITY_DN2642_c0_g2.p1	3.93E+05
VPQPPLPP	24.09	843.4854	8	-4.3	422.7482	29.83	1	22095	HFX_Peptide_LFQ_DBPSN024_PA_11.raw	TRINITY_DN5920_c0_g1.p1|TRINITY_DN5920_c0_g1.p1|TRINITY_DN5920_c0_g1.p1
TLPNTEPKTY	24.05	1162.587	10	-1.6	582.2999	19.32	1	10193	HFX_Peptide_LFQ_DBPSN024_PA_11.raw	TRINITY_DN1356_c0_g1.p1|TRINITY_DN1356_c0_g1.p1|TRINITY_DN1356_c0_g1.p1	5.82E+05
DGVSLPLLPEP	24.03	1135.6124	11	9.8	568.819	73.34	1	45389	HFX_Peptide_LFQ_DBPSN024_PA_11.raw	TRINITY_DN40240_c0_g1.p1|TRINITY_DN40240_c0_g1.p1|TRINITY_DN40240_c0_g1.p1	1.29E+05
NIPVGPDAPVVH	24.03	1213.6455	12	-4.2	607.8275	34.57	1	25595	HFX_Peptide_LFQ_DBPSN024_PA_11.raw	TRINITY_DN906_c0_g1.p1|TRINITY_DN906_c0_g1.p1|TRINITY_DN906_c0_g1.p1	8.55E+06
GVYPERPPS	24.02	1000.4977	9	-0.7	501.2558	17.92	1	8509	HFX_Peptide_LFQ_DBPSN024_PA_11.raw	TRINITY_DN174_c0_g1.p1|TRINITY_DN174_c0_g1.p1|TRINITY_DN174_c0_g1.p1	4.52E+06
PLVVTH	24.01	664.3908	6	-1.3	333.2022	20.71	1	11920	HFX_Peptide_LFQ_DBPSN024_PA_11.raw	TRINITY_DN23119_c0_g1.p1|TRINITY_DN23119_c0_g1.p1|TRINITY_DN23119_c0_g1.p1:TRINITY_DN4895_c0_g2.p1|TRINITY_DN4895_c0_g2.p1|TRINITY_DN4895_c0_g2.p1	4.96E+05
PAPAPAPAP	23.99	787.4228	9	-3.1	394.7175	20.09	1	11146	HFX_Peptide_LFQ_DBPSN024_PA_11.raw	TRINITY_DN4_c0_g1.p1|TRINITY_DN4_c0_g1.p1|TRINITY_DN4_c0_g1.p1:TRINITY_DN6461_c0_g1.p1|TRINITY_DN6461_c0_g1.p1|TRINITY_DN6461_c0_g1.p1:TRINITY_DN428_c0_g1.p1|TRINITY_DN428_c0_g1.p1|TRINITY_DN428_c0_g1.p1:TRINITY_DN4815_c0_g1.p1|TRINITY_DN4815_c0_g1.p1|TRINITY_DN4815_c0_g1.p1:TRINITY_DN41695_c0_g1.p1|TRINITY_DN41695_c0_g1.p1|TRINITY_DN41695_c0_g1.p1	9.84E+05
AHGAPLPV	23.97	760.4232	8	-2.1	381.218	24.3	1	16256	HFX_Peptide_LFQ_DBPSN024_PA_11.raw	TRINITY_DN1412_c0_g1.p1|TRINITY_DN1412_c0_g1.p1|TRINITY_DN1412_c0_g1.p1	1.65E+07
GLPIERPK	23.95	908.5443	8	-1.4	455.2788	17.48	1	8020	HFX_Peptide_LFQ_DBPSN024_PA_11.raw	TRINITY_DN442_c0_g1.p1|TRINITY_DN442_c0_g1.p1|TRINITY_DN442_c0_g1.p1	4.28E+06
DWFVNGRPVPT	23.95	1286.6407	11	1.2	644.3284	47.77	1	32463	HFX_Peptide_LFQ_DBPSN024_PA_11.raw	TRINITY_DN309_c0_g1.p1|TRINITY_DN309_c0_g1.p1|TRINITY_DN309_c0_g1.p1
KYPVYPK	23.93	893.501	7	-2.6	447.7567	14.7	1	5370	HFX_Peptide_LFQ_DBPSN024_PA_11.raw	TRINITY_DN2836_c0_g1.p1|TRINITY_DN2836_c0_g1.p1|TRINITY_DN2836_c0_g1.p1	7.25E+05
APAASAST	23.93	674.3235	8	4	338.1704	22.32	1	13902	HFX_Peptide_LFQ_DBPSN024_PA_11.raw	TRINITY_DN36212_c0_g1.p1|TRINITY_DN36212_c0_g1.p1|TRINITY_DN36212_c0_g1.p1	9.85E+05
PGFPRP	23.93	669.3598	6	-2.2	335.6864	20.98	1	12244	HFX_Peptide_LFQ_DBPSN024_PA_11.raw	TRINITY_DN649_c0_g1.p1|TRINITY_DN649_c0_g1.p1|TRINITY_DN649_c0_g1.p1	3.34E+06
PVPKF	23.92	586.3478	5	-3	294.1803	33.49	1	24906	HFX_Peptide_LFQ_DBPSN024_PA_11.raw	TRINITY_DN985_c0_g1.p1|TRINITY_DN985_c0_g1.p1|TRINITY_DN985_c0_g1.p1	3.28E+06
DELINK	23.92	730.3861	6	-5	366.1985	15.53	1	6087	HFX_Peptide_LFQ_DBPSN024_PA_11.raw	TRINITY_DN62_c0_g1.p1|TRINITY_DN62_c0_g1.p1|TRINITY_DN62_c0_g1.p1	1.39E+06
DELLNK	23.92	730.3861	6	-5	366.1985	15.53	1	6087	HFX_Peptide_LFQ_DBPSN024_PA_11.raw		1.39E+06
DFLNEIH	23.91	886.4185	7	-1	444.2161	40.98	1	29210	HFX_Peptide_LFQ_DBPSN024_PA_11.raw	TRINITY_DN730_c0_g1.p1|TRINITY_DN730_c0_g1.p1|TRINITY_DN730_c0_g1.p1:TRINITY_DN8723_c0_g2.p1|TRINITY_DN8723_c0_g2.p1|TRINITY_DN8723_c0_g2.p1	1.05E+07
DYDLKELK	23.9	1022.5284	8	-3.4	512.2697	23.13	1	14871	HFX_Peptide_LFQ_DBPSN024_PA_11.raw	TRINITY_DN4183_c0_g1.p1|TRINITY_DN4183_c0_g1.p1|TRINITY_DN4183_c0_g1.p1	4.59E+05
ELIIGDRQ	23.89	942.5134	8	-1.8	472.2631	24.27	1	16225	HFX_Peptide_LFQ_DBPSN024_PA_11.raw	TRINITY_DN1565_c0_g1.p1|TRINITY_DN1565_c0_g1.p1|TRINITY_DN1565_c0_g1.p1	4.70E+05
NEVPPHI	23.87	804.413	7	-1.3	403.2132	21.31	1	12655	HFX_Peptide_LFQ_DBPSN024_PA_11.raw	TRINITY_DN62_c0_g1.p1|TRINITY_DN62_c0_g1.p1|TRINITY_DN62_c0_g1.p1	1.46E+07
VPWNLH	23.87	764.397	6	-3.1	383.2046	11.73	1	3208	HFX_Peptide_LFQ_DBPSN024_PA_11.raw	TRINITY_DN537_c0_g1.p1|TRINITY_DN537_c0_g1.p1|TRINITY_DN537_c0_g1.p1:TRINITY_DN537_c0_g2.p1|TRINITY_DN537_c0_g2.p1|TRINITY_DN537_c0_g2.p1
APEGAPPAPA	23.87	876.4341	10	-0.4	439.2241	19.18	1	10026	HFX_Peptide_LFQ_DBPSN024_PA_11.raw	TRINITY_DN14707_c0_g1.p1|TRINITY_DN14707_c0_g1.p1|TRINITY_DN14707_c0_g1.p1	1.13E+07
DGVPIVPGPDVH	23.86	1200.6139	12	2.8	601.3159	44.74	1	31020	HFX_Peptide_LFQ_DBPSN024_PA_11.raw	TRINITY_DN309_c0_g1.p1|TRINITY_DN309_c0_g1.p1|TRINITY_DN309_c0_g1.p1	2.45E+06
AEAPPTEAPPAVEA	23.86	1348.651	14	8.4	675.3384	31.11	1	23203	HFX_Peptide_LFQ_DBPSN024_PA_11.raw	TRINITY_DN14707_c0_g1.p1|TRINITY_DN14707_c0_g1.p1|TRINITY_DN14707_c0_g1.p1	1.53E+05
VALYNNLGQVAVPY	23.84	1519.8035	14	-5.2	760.905	66.26	1	41645	HFX_Peptide_LFQ_DBPSN024_PA_11.raw	TRINITY_DN955_c0_g1.p2|TRINITY_DN955_c0_g1.p2|TRINITY_DN955_c0_g1.p2	1.59E+06
PAPEGAPPAP	23.83	902.4497	10	-2.6	452.231	24.87	1	16913	HFX_Peptide_LFQ_DBPSN024_PA_11.raw	TRINITY_DN14707_c0_g1.p1|TRINITY_DN14707_c0_g1.p1|TRINITY_DN14707_c0_g1.p1	5.16E+06
EAAAP	23.82	457.2172	5	-0.2	458.2244	10.35	1	2384	HFX_Peptide_LFQ_DBPSN024_PA_11.raw	TRINITY_DN4813_c0_g1.p1|TRINITY_DN4813_c0_g1.p1|TRINITY_DN4813_c0_g1.p1:TRINITY_DN34202_c0_g1.p1|TRINITY_DN34202_c0_g1.p1|TRINITY_DN34202_c0_g1.p1:TRINITY_DN10845_c0_g1.p1|TRINITY_DN10845_c0_g1.p1|TRINITY_DN10845_c0_g1.p1:TRINITY_DN1689_c0_g1.p1|TRINITY_DN1689_c0_g1.p1|TRINITY_DN1689_c0_g1.p1:TRINITY_DN1280_c0_g1.p1|TRINITY_DN1280_c0_g1.p1|TRINITY_DN1280_c0_g1.p1:TRINITY_DN17048_c0_g1.p1|TRINITY_…
IEELPNGVLR	23.82	1138.6345	10	-3.5	570.3226	36.96	1	26956	HFX_Peptide_LFQ_DBPSN024_PA_11.raw	TRINITY_DN174_c0_g1.p1|TRINITY_DN174_c0_g1.p1|TRINITY_DN174_c0_g1.p1	8.87E+06
LSIENSDLLR	23.82	1158.6244	10	-2.1	580.3182	41.66	1	29567	HFX_Peptide_LFQ_DBPSN024_PA_11.raw	TRINITY_DN62_c0_g1.p1|TRINITY_DN62_c0_g1.p1|TRINITY_DN62_c0_g1.p1	1.70E+06
KPPVGAVP	23.81	763.4592	8	-1.9	382.7361	22.73	1	14389	HFX_Peptide_LFQ_DBPSN024_PA_11.raw	TRINITY_DN5292_c0_g1.p1|TRINITY_DN5292_c0_g1.p1|TRINITY_DN5292_c0_g1.p1
KLDPNEVVK	23.81	1040.5865	9	2.2	521.3017	17.29	1	7819	HFX_Peptide_LFQ_DBPSN024_PA_11.raw	TRINITY_DN446_c0_g1.p1|TRINITY_DN446_c0_g1.p1|TRINITY_DN446_c0_g1.p1	3.40E+05
FDRLP	23.78	646.3438	5	-2.6	324.1783	19.59	1	10531	HFX_Peptide_LFQ_DBPSN024_PA_11.raw	TRINITY_DN2894_c2_g1.p1|TRINITY_DN2894_c2_g1.p1|TRINITY_DN2894_c2_g1.p1	1.70E+06
FDRIP	23.78	646.3438	5	-2.6	324.1783	19.59	1	10531	HFX_Peptide_LFQ_DBPSN024_PA_11.raw		1.70E+06
EYNLKPI	23.78	875.4752	7	0.2	438.745	28.67	1	21067	HFX_Peptide_LFQ_DBPSN024_PA_11.raw	TRINITY_DN2088_c0_g1.p1|TRINITY_DN2088_c0_g1.p1|TRINITY_DN2088_c0_g1.p1	1.21E+06
PPESPH	23.77	662.3024	6	-1.8	332.1579	18.09	1	8714	HFX_Peptide_LFQ_DBPSN024_PA_11.raw	TRINITY_DN749_c0_g1.p1|TRINITY_DN749_c0_g1.p1|TRINITY_DN749_c0_g1.p1:TRINITY_DN2902_c0_g1.p1|TRINITY_DN2902_c0_g1.p1|TRINITY_DN2902_c0_g1.p1:TRINITY_DN20422_c0_g2.p1|TRINITY_DN20422_c0_g2.p1|TRINITY_DN20422_c0_g2.p1	4.60E+06
LPPPPRP	23.74	772.4595	7	-2.2	387.2362	18.34	1	9010	HFX_Peptide_LFQ_DBPSN024_PA_11.raw	TRINITY_DN5920_c0_g1.p1|TRINITY_DN5920_c0_g1.p1|TRINITY_DN5920_c0_g1.p1:TRINITY_DN409_c0_g1.p1|TRINITY_DN409_c0_g1.p1|TRINITY_DN409_c0_g1.p1	1.98E+07
IPPPPRP	23.74	772.4595	7	-2.2	387.2362	18.34	1	9010	HFX_Peptide_LFQ_DBPSN024_PA_11.raw	TRINITY_DN18290_c0_g1.p1|TRINITY_DN18290_c0_g1.p1|TRINITY_DN18290_c0_g1.p1	1.98E+07
DELINKL	23.73	843.4702	7	-2.4	422.7413	35.81	1	26277	HFX_Peptide_LFQ_DBPSN024_PA_11.raw	TRINITY_DN62_c0_g1.p1|TRINITY_DN62_c0_g1.p1|TRINITY_DN62_c0_g1.p1	2.62E+07
DELLNKL	23.73	843.4702	7	-2.4	422.7413	35.81	1	26277	HFX_Peptide_LFQ_DBPSN024_PA_11.raw		2.62E+07
YAPLGYHVR	23.73	1074.561	9	8	538.2921	20.59	1	11766	HFX_Peptide_LFQ_DBPSN024_PA_11.raw	TRINITY_DN955_c0_g1.p2|TRINITY_DN955_c0_g1.p2|TRINITY_DN955_c0_g1.p2	6.19E+05
QQAPQQPPT	23.71	993.4879	9	2.5	497.7525	31.06	1	23150	HFX_Peptide_LFQ_DBPSN024_PA_11.raw	TRINITY_DN1000_c0_g1.p1|TRINITY_DN1000_c0_g1.p1|TRINITY_DN1000_c0_g1.p1	2.29E+07
EQPIVETPK	23.71	1039.5549	9	-3.1	520.7831	18.9	1	9687	HFX_Peptide_LFQ_DBPSN024_PA_11.raw	TRINITY_DN978_c0_g1.p1|TRINITY_DN978_c0_g1.p1|TRINITY_DN978_c0_g1.p1	1.90E+06
IGGLDYR	23.71	792.413	7	-3.7	397.2123	21.35	1	12693	HFX_Peptide_LFQ_DBPSN024_PA_11.raw	TRINITY_DN1001_c0_g1.p1|TRINITY_DN1001_c0_g1.p1|TRINITY_DN1001_c0_g1.p1	3.76E+06
AYDPSLK	23.71	792.4017	7	-2.3	397.2072	16.25	1	6756	HFX_Peptide_LFQ_DBPSN024_PA_11.raw	TRINITY_DN1259_c0_g1.p1|TRINITY_DN1259_c0_g1.p1|TRINITY_DN1259_c0_g1.p1
GGPEDVPH	23.69	806.3558	8	-2.5	404.1842	13.82	1	4672	HFX_Peptide_LFQ_DBPSN024_PA_11.raw	TRINITY_DN359_c1_g4.p1|TRINITY_DN359_c1_g4.p1|TRINITY_DN359_c1_g4.p1	2.18E+05
GGHGGFGDGNSGFGR	23.68	1377.5809	15	-3.5	460.1993	17.39	1	7928	HFX_Peptide_LFQ_DBPSN024_PA_11.raw	TRINITY_DN2245_c0_g1.p1|TRINITY_DN2245_c0_g1.p1|TRINITY_DN2245_c0_g1.p1	8.26E+04
IVNNPGHAV	23.68	919.4875	9	-1.6	460.7503	14.75	1	5406	HFX_Peptide_LFQ_DBPSN024_PA_11.raw	TRINITY_DN3637_c0_g1.p1|TRINITY_DN3637_c0_g1.p1|TRINITY_DN3637_c0_g1.p1	1.28E+06
PVSTPAAPIPVPVPPA	23.68	1508.8602	16	4.2	755.4406	71.17	1	44324	HFX_Peptide_LFQ_DBPSN024_PA_11.raw	TRINITY_DN406_c0_g1.p1|TRINITY_DN406_c0_g1.p1|TRINITY_DN406_c0_g1.p1	4.18E+04
IGLPPFVPPS	23.64	1022.58	10	-1.6	512.2964	70.11	1	43788	HFX_Peptide_LFQ_DBPSN024_PA_11.raw	TRINITY_DN730_c0_g1.p1|TRINITY_DN730_c0_g1.p1|TRINITY_DN730_c0_g1.p1	1.54E+07
PVASAAAPPA	23.6	850.4548	10	-2.4	426.2337	28.43	1	20827	HFX_Peptide_LFQ_DBPSN024_PA_11.raw	TRINITY_DN2748_c0_g1.p1|TRINITY_DN2748_c0_g1.p1|TRINITY_DN2748_c0_g1.p1
DAHEQLNEL	23.6	1067.4883	9	-2.9	534.7499	25.61	1	17767	HFX_Peptide_LFQ_DBPSN024_PA_11.raw	TRINITY_DN62_c0_g1.p1|TRINITY_DN62_c0_g1.p1|TRINITY_DN62_c0_g1.p1	6.86E+05
PSIVGRPR	23.55	880.5242	8	-2.5	441.2683	12.64	1	3848	HFX_Peptide_LFQ_DBPSN024_PA_11.raw	TRINITY_DN2642_c0_g2.p1|TRINITY_DN2642_c0_g2.p1|TRINITY_DN2642_c0_g2.p1	8.96E+06
LAEPTP	23.53	626.3275	6	-1.9	314.1704	18.03	1	8644	HFX_Peptide_LFQ_DBPSN024_PA_11.raw	TRINITY_DN3649_c0_g2.p1|TRINITY_DN3649_c0_g2.p1|TRINITY_DN3649_c0_g2.p1	1.72E+07
IAEPTP	23.53	626.3275	6	-1.9	314.1704	18.03	1	8644	HFX_Peptide_LFQ_DBPSN024_PA_11.raw		1.72E+07
APLNPK	23.52	638.3751	6	-1.9	320.1942	11.4	1	2991	HFX_Peptide_LFQ_DBPSN024_PA_11.raw	TRINITY_DN2642_c0_g2.p1|TRINITY_DN2642_c0_g2.p1|TRINITY_DN2642_c0_g2.p1:TRINITY_DN6070_c0_g1.p1|TRINITY_DN6070_c0_g1.p1|TRINITY_DN6070_c0_g1.p1	1.03E+06
PPPRPPK	23.47	787.4704	7	-2.8	394.7414	17.2	1	7726	HFX_Peptide_LFQ_DBPSN024_PA_11.raw	TRINITY_DN637_c0_g1.p1|TRINITY_DN637_c0_g1.p1|TRINITY_DN637_c0_g1.p1	1.78E+06
IWHHTF	23.45	839.4078	6	-3.3	420.7098	18.64	1	9376	HFX_Peptide_LFQ_DBPSN024_PA_11.raw	TRINITY_DN2642_c0_g2.p1|TRINITY_DN2642_c0_g2.p1|TRINITY_DN2642_c0_g2.p1	1.06E+06
PVGPSGSPGP	23.42	850.4185	10	-2.6	426.2154	25.2	1	17293	HFX_Peptide_LFQ_DBPSN024_PA_11.raw	TRINITY_DN453_c7_g1.p1|TRINITY_DN453_c7_g1.p1|TRINITY_DN453_c7_g1.p1	2.42E+05
AGQYVGH	23.4	730.3398	7	-2.5	366.1763	10.68	1	2544	HFX_Peptide_LFQ_DBPSN024_PA_11.raw	TRINITY_DN1412_c0_g1.p1|TRINITY_DN1412_c0_g1.p1|TRINITY_DN1412_c0_g1.p1	4.86E+05
PAPPTPPAA	23.39	817.4333	9	-1.2	409.7234	21.94	1	13427	HFX_Peptide_LFQ_DBPSN024_PA_11.raw	TRINITY_DN1938_c0_g1.p1|TRINITY_DN1938_c0_g1.p1|TRINITY_DN1938_c0_g1.p1:TRINITY_DN75_c1_g2.p1|TRINITY_DN75_c1_g2.p1|TRINITY_DN75_c1_g2.p1	7.58E+06
QPPAPH	23.38	645.3234	6	5	323.6706	29.09	1	21444	HFX_Peptide_LFQ_DBPSN024_PA_11.raw	TRINITY_DN6673_c0_g1.p1|TRINITY_DN6673_c0_g1.p1|TRINITY_DN6673_c0_g1.p1	6.26E+05
KFHPSLP	23.36	824.4545	7	-14.5	413.2285	25.41	1	17531	HFX_Peptide_LFQ_DBPSN024_PA_11.raw	TRINITY_DN39639_c0_g1.p1|TRINITY_DN39639_c0_g1.p1|TRINITY_DN39639_c0_g1.p1	3.67E+05
PDPPGQPR	23.36	862.4297	8	-2.6	432.221	15.96	1	6479	HFX_Peptide_LFQ_DBPSN024_PA_11.raw	TRINITY_DN446_c0_g1.p1|TRINITY_DN446_c0_g1.p1|TRINITY_DN446_c0_g1.p1	1.77E+06
ASQIKPLSPA	23.33	1010.576	10	-3.2	506.2936	20.52	1	11671	HFX_Peptide_LFQ_DBPSN024_PA_11.raw	TRINITY_DN745_c0_g1.p1|TRINITY_DN745_c0_g1.p1|TRINITY_DN745_c0_g1.p1	3.07E+06
VPSPPAVP	23.33	762.4276	8	0.4	382.2212	29.29	1	21629	HFX_Peptide_LFQ_DBPSN024_PA_11.raw	TRINITY_DN36444_c0_g1.p1|TRINITY_DN36444_c0_g1.p1|TRINITY_DN36444_c0_g1.p1	2.73E+06
FNQPGFN	23.29	822.366	7	-1.4	412.1897	26.25	1	18513	HFX_Peptide_LFQ_DBPSN024_PA_11.raw	TRINITY_DN622_c0_g1.p1|TRINITY_DN622_c0_g1.p1|TRINITY_DN622_c0_g1.p1	2.76E+06
YAAHVP	23.23	656.3282	6	-3.5	329.1702	13.91	1	4738	HFX_Peptide_LFQ_DBPSN024_PA_11.raw	TRINITY_DN4390_c0_g1.p2|TRINITY_DN4390_c0_g1.p2|TRINITY_DN4390_c0_g1.p2	8.57E+05
ERLPSVP	23.23	796.4443	7	13.6	399.2348	13.84	1	4683	HFX_Peptide_LFQ_DBPSN024_PA_11.raw	TRINITY_DN651_c0_g1.p1|TRINITY_DN651_c0_g1.p1|TRINITY_DN651_c0_g1.p1	2.74E+06
AVVDPNLR	23.23	882.4923	8	-1.2	442.2529	20.08	1	11134	HFX_Peptide_LFQ_DBPSN024_PA_11.raw	TRINITY_DN10894_c0_g1.p1|TRINITY_DN10894_c0_g1.p1|TRINITY_DN10894_c0_g1.p1	5.32E+06
VPGGL	23.19	441.2587	5	-1.3	442.2654	33.24	1	24740	HFX_Peptide_LFQ_DBPSN024_PA_11.raw	TRINITY_DN231_c0_g1.p1|TRINITY_DN231_c0_g1.p1|TRINITY_DN231_c0_g1.p1:TRINITY_DN9233_c0_g2.p1|TRINITY_DN9233_c0_g2.p1|TRINITY_DN9233_c0_g2.p1:TRINITY_DN14110_c0_g1.p1|TRINITY_DN14110_c0_g1.p1|TRINITY_DN14110_c0_g1.p1:TRINITY_DN39873_c0_g1.p1|TRINITY_DN39873_c0_g1.p1|TRINITY_DN39873_c0_g1.p1	1.39E+07
VPGGI	23.19	441.2587	5	-1.3	442.2654	33.24	1	24740	HFX_Peptide_LFQ_DBPSN024_PA_11.raw		1.39E+07
SRHPPAP	23.17	760.398	7	-14.2	381.2009	28.08	1	20485	HFX_Peptide_LFQ_DBPSN024_PA_11.raw	TRINITY_DN36226_c0_g1.p1|TRINITY_DN36226_c0_g1.p1|TRINITY_DN36226_c0_g1.p1	7.99E+06
VLPGHDTPEV	23.16	1062.5345	10	-2.2	532.2734	22.67	1	14323	HFX_Peptide_LFQ_DBPSN024_PA_11.raw	TRINITY_DN22817_c0_g1.p1|TRINITY_DN22817_c0_g1.p1|TRINITY_DN22817_c0_g1.p1	1.03E+06
PAVAALH	23.15	677.386	7	-2.3	339.6995	24.82	1	16857	HFX_Peptide_LFQ_DBPSN024_PA_11.raw	TRINITY_DN1077_c0_g1.p1|TRINITY_DN1077_c0_g1.p1|TRINITY_DN1077_c0_g1.p1	6.31E+05
DELFPGSK	23.11	891.4338	8	-2.7	446.723	26.18	1	18438	HFX_Peptide_LFQ_DBPSN024_PA_11.raw	TRINITY_DN446_c0_g1.p1|TRINITY_DN446_c0_g1.p1|TRINITY_DN446_c0_g1.p1	1.04E+06
TYIYVP	23.08	754.3901	6	0.7	378.2026	17.1	1	7616	HFX_Peptide_LFQ_DBPSN024_PA_11.raw		3.36E+07
PTPAPGPP	23.08	732.3806	8	-4.1	367.1961	20.14	1	11208	HFX_Peptide_LFQ_DBPSN024_PA_11.raw	TRINITY_DN31293_c0_g1.p1|TRINITY_DN31293_c0_g1.p1|TRINITY_DN31293_c0_g1.p1	8.01E+05
LSEYPKVPL	23.07	1044.5854	9	-0.4	523.2998	42.14	1	29786	HFX_Peptide_LFQ_DBPSN024_PA_11.raw	TRINITY_DN33863_c0_g1.p1|TRINITY_DN33863_c0_g1.p1|TRINITY_DN33863_c0_g1.p1	1.17E+06
PPVGDLR	23.06	752.418	7	-0.9	377.2159	20.65	1	11837	HFX_Peptide_LFQ_DBPSN024_PA_11.raw	TRINITY_DN1701_c0_g1.p1|TRINITY_DN1701_c0_g1.p1|TRINITY_DN1701_c0_g1.p1:TRINITY_DN10973_c0_g2.p1|TRINITY_DN10973_c0_g2.p1|TRINITY_DN10973_c0_g2.p1	8.46E+05
LPPPPP	23.03	616.3584	6	-3.2	309.1855	33.25	1	24746	HFX_Peptide_LFQ_DBPSN024_PA_11.raw	TRINITY_DN5920_c0_g1.p1|TRINITY_DN5920_c0_g1.p1|TRINITY_DN5920_c0_g1.p1:TRINITY_DN1815_c0_g1.p1|TRINITY_DN1815_c0_g1.p1|TRINITY_DN1815_c0_g1.p1:TRINITY_DN3412_c0_g1.p1|TRINITY_DN3412_c0_g1.p1|TRINITY_DN3412_c0_g1.p1:TRINITY_DN2509_c0_g1.p1|TRINITY_DN2509_c0_g1.p1|TRINITY_DN2509_c0_g1.p1:TRINITY_DN6673_c0_g1.p1|TRINITY_DN6673_c0_g1.p1|TRINITY_DN6673_c0_g1.p1:TRINITY_DN9134_c0_g2.p1|TRINITY_DN9134_…	1.43E+06
IPPPPP	23.03	616.3584	6	-3.2	309.1855	33.25	1	24746	HFX_Peptide_LFQ_DBPSN024_PA_11.raw	TRINITY_DN203_c0_g1.p1|TRINITY_DN203_c0_g1.p1|TRINITY_DN203_c0_g1.p1:TRINITY_DN9950_c0_g1.p1|TRINITY_DN9950_c0_g1.p1|TRINITY_DN9950_c0_g1.p1:TRINITY_DN30089_c2_g2.p1|TRINITY_DN30089_c2_g2.p1|TRINITY_DN30089_c2_g2.p1:TRINITY_DN8841_c0_g1.p1|TRINITY_DN8841_c0_g1.p1|TRINITY_DN8841_c0_g1.p1:TRINITY_DN1253_c0_g1.p1|TRINITY_DN1253_c0_g1.p1|TRINITY_DN1253_c0_g1.p1:TRINITY_DN10723_c0_g1.p1|TRINITY_DN1072…	1.43E+06
GPLSPAPAPP	23.02	902.4861	10	-2.7	452.2491	30.35	1	22553	HFX_Peptide_LFQ_DBPSN024_PA_11.raw	TRINITY_DN1815_c0_g1.p1|TRINITY_DN1815_c0_g1.p1|TRINITY_DN1815_c0_g1.p1	2.78E+06
PVGGF	23	475.243	5	-1.6	476.2496	37.23	1	27126	HFX_Peptide_LFQ_DBPSN024_PA_11.raw	TRINITY_DN5319_c0_g1.p1|TRINITY_DN5319_c0_g1.p1|TRINITY_DN5319_c0_g1.p1	1.29E+07
AQNYPAGVSPA	22.99	1073.5142	11	-0.4	537.7642	23.15	1	14903	HFX_Peptide_LFQ_DBPSN024_PA_11.raw	TRINITY_DN955_c0_g1.p2|TRINITY_DN955_c0_g1.p2|TRINITY_DN955_c0_g1.p2	1.40E+07
YEDNFKV	22.96	913.4181	7	-1.7	457.7155	24.8	1	16833	HFX_Peptide_LFQ_DBPSN024_PA_11.raw	TRINITY_DN637_c0_g1.p1|TRINITY_DN637_c0_g1.p1|TRINITY_DN637_c0_g1.p1	2.81E+06
VLPGHDTPEVA	22.95	1133.5717	11	-1.7	567.7921	21.45	1	12818	HFX_Peptide_LFQ_DBPSN024_PA_11.raw	TRINITY_DN22817_c0_g1.p1|TRINITY_DN22817_c0_g1.p1|TRINITY_DN22817_c0_g1.p1	6.75E+06
DYPKAPP	22.95	786.3912	7	-1.3	394.2024	18.28	1	8941	HFX_Peptide_LFQ_DBPSN024_PA_11.raw	TRINITY_DN2383_c0_g2.p1|TRINITY_DN2383_c0_g2.p1|TRINITY_DN2383_c0_g2.p1	4.77E+05
TPALCMK	22.95	762.3768	7	2.7	382.1967	18.95	1	9754	HFX_Peptide_LFQ_DBPSN024_PA_11.raw	TRINITY_DN1610_c0_g1.p1|TRINITY_DN1610_c0_g1.p1|TRINITY_DN1610_c0_g1.p1	9.27E+05
PLPIVPSPG	22.93	875.5116	9	-1.9	438.7622	51.93	1	34577	HFX_Peptide_LFQ_DBPSN024_PA_11.raw	TRINITY_DN4896_c3_g2.p1|TRINITY_DN4896_c3_g2.p1|TRINITY_DN4896_c3_g2.p1	2.17E+06
TWSTDEIKR	22.91	1134.5669	9	0	568.2907	18.08	1	8704	HFX_Peptide_LFQ_DBPSN024_PA_11.raw	TRINITY_DN1356_c0_g1.p1|TRINITY_DN1356_c0_g1.p1|TRINITY_DN1356_c0_g1.p1	5.92E+05
TGILLVK	22.9	742.4952	7	-1.8	372.2542	32.65	1	24331	HFX_Peptide_LFQ_DBPSN024_PA_11.raw	TRINITY_DN933_c0_g1.p1|TRINITY_DN933_c0_g1.p1|TRINITY_DN933_c0_g1.p1	1.91E+05
KHVVPISPV	22.88	974.5912	9	-0.5	488.3027	23.31	1	15092	HFX_Peptide_LFQ_DBPSN024_PA_11.raw	TRINITY_DN434_c0_g1.p1|TRINITY_DN434_c0_g1.p1|TRINITY_DN434_c0_g1.p1	8.52E+05
AVEHPPVY	22.87	910.4548	8	-1.2	456.2341	20.05	1	11097	HFX_Peptide_LFQ_DBPSN024_PA_11.raw	TRINITY_DN948_c0_g1.p1|TRINITY_DN948_c0_g1.p1|TRINITY_DN948_c0_g1.p1	1.93E+06
LNGKLT	22.84	644.3857	6	-1.1	323.1998	13.06	1	4126	HFX_Peptide_LFQ_DBPSN024_PA_11.raw	TRINITY_DN1259_c0_g1.p1|TRINITY_DN1259_c0_g1.p1|TRINITY_DN1259_c0_g1.p1	1.34E+05
DLVLPPPYEVNPY	22.84	1514.7656	13	3.7	758.3929	69.54	1	43488	HFX_Peptide_LFQ_DBPSN024_PA_11.raw	TRINITY_DN296_c0_g1.p1|TRINITY_DN296_c0_g1.p1|TRINITY_DN296_c0_g1.p1	3.13E+05
NNAHDIEPLQ	22.83	1149.5414	10	-0.4	575.7777	20.56	1	11735	HFX_Peptide_LFQ_DBPSN024_PA_11.raw	TRINITY_DN1806_c0_g1.p1|TRINITY_DN1806_c0_g1.p1|TRINITY_DN1806_c0_g1.p1	2.62E+05
LIEEQPNKP	22.83	1066.5658	9	-1.3	534.2895	16.29	1	6798	HFX_Peptide_LFQ_DBPSN024_PA_11.raw	TRINITY_DN446_c0_g1.p1|TRINITY_DN446_c0_g1.p1|TRINITY_DN446_c0_g1.p1	2.59E+05
APAPGPY	22.8	671.3278	7	-1.3	336.6707	24.52	1	16504	HFX_Peptide_LFQ_DBPSN024_PA_11.raw	TRINITY_DN1331_c1_g1.p1|TRINITY_DN1331_c1_g1.p1|TRINITY_DN1331_c1_g1.p1	4.99E+05
GAPLPVHDTPEVA	22.79	1301.6615	13	-0.7	651.8376	31.66	1	23619	HFX_Peptide_LFQ_DBPSN024_PA_11.raw	TRINITY_DN1412_c0_g1.p1|TRINITY_DN1412_c0_g1.p1|TRINITY_DN1412_c0_g1.p1	4.89E+06
APKAPGPP	22.78	733.4122	8	-1.9	367.7127	22.62	1	14260	HFX_Peptide_LFQ_DBPSN024_PA_11.raw	TRINITY_DN12813_c0_g1.p1|TRINITY_DN12813_c0_g1.p1|TRINITY_DN12813_c0_g1.p1	1.46E+06
GNPIDGKGPFK	22.78	1128.5927	11	3.1	565.3054	18.55	1	9262	HFX_Peptide_LFQ_DBPSN024_PA_11.raw	TRINITY_DN1565_c0_g1.p1|TRINITY_DN1565_c0_g1.p1|TRINITY_DN1565_c0_g1.p1	4.66E+05
SELTPPPTPSPK	22.76	1249.6554	12	-1.2	625.8342	22.5	1	14120	HFX_Peptide_LFQ_DBPSN024_PA_11.raw	TRINITY_DN75_c1_g2.p1|TRINITY_DN75_c1_g2.p1|TRINITY_DN75_c1_g2.p1	8.77E+05
RPSGVYPPESQ	22.75	1215.5884	11	-0.1	608.8014	16.88	1	7395	HFX_Peptide_LFQ_DBPSN024_PA_11.raw	TRINITY_DN2723_c0_g1.p1|TRINITY_DN2723_c0_g1.p1|TRINITY_DN2723_c0_g1.p1	2.71E+05
PPLPPP	22.73	616.3584	6	-1.3	309.1861	21.99	1	13494	HFX_Peptide_LFQ_DBPSN024_PA_11.raw	TRINITY_DN5920_c0_g1.p1|TRINITY_DN5920_c0_g1.p1|TRINITY_DN5920_c0_g1.p1:TRINITY_DN3412_c0_g1.p1|TRINITY_DN3412_c0_g1.p1|TRINITY_DN3412_c0_g1.p1:TRINITY_DN9950_c0_g1.p1|TRINITY_DN9950_c0_g1.p1|TRINITY_DN9950_c0_g1.p1:TRINITY_DN2509_c0_g1.p1|TRINITY_DN2509_c0_g1.p1|TRINITY_DN2509_c0_g1.p1:TRINITY_DN3758_c1_g2.p1|TRINITY_DN3758_c1_g2.p1|TRINITY_DN3758_c1_g2.p1:TRINITY_DN31256_c0_g1.p1|TRINITY_DN3125…
PPIPPP	22.73	616.3584	6	-1.3	309.1861	21.99	1	13494	HFX_Peptide_LFQ_DBPSN024_PA_11.raw	TRINITY_DN15906_c0_g1.p1|TRINITY_DN15906_c0_g1.p1|TRINITY_DN15906_c0_g1.p1:TRINITY_DN5244_c0_g1.p1|TRINITY_DN5244_c0_g1.p1|TRINITY_DN5244_c0_g1.p1
SLYDIVHTPGVAA	22.67	1341.6929	13	-4.3	671.8508	53.55	1	35363	HFX_Peptide_LFQ_DBPSN024_PA_11.raw	TRINITY_DN1111_c0_g1.p1|TRINITY_DN1111_c0_g1.p1|TRINITY_DN1111_c0_g1.p1	5.59E+05
GRPYEPPYTPG	22.65	1232.5825	11	0.1	617.2986	23.47	1	15281	HFX_Peptide_LFQ_DBPSN024_PA_11.raw	TRINITY_DN174_c0_g1.p1|TRINITY_DN174_c0_g1.p1|TRINITY_DN174_c0_g1.p1	1.39E+06
LVVIAPPR	22.63	863.5592	8	-1.3	432.7863	32.91	1	24524	HFX_Peptide_LFQ_DBPSN024_PA_11.raw	TRINITY_DN174_c0_g1.p1|TRINITY_DN174_c0_g1.p1|TRINITY_DN174_c0_g1.p1	1.93E+06
PEEYR	22.58	692.3129	5	-0.9	347.1634	20.1	1	11156	HFX_Peptide_LFQ_DBPSN024_PA_11.raw		3.98E+05
APLAGFM	22.53	705.3519	7	-7.1	353.6807	25.1	1	17174	HFX_Peptide_LFQ_DBPSN024_PA_11.raw	TRINITY_DN37290_c0_g1.p1|TRINITY_DN37290_c0_g1.p1|TRINITY_DN37290_c0_g1.p1	3.04E+05
FVDNP	22.52	590.27	5	0.3	591.2775	36.3	1	26551	HFX_Peptide_LFQ_DBPSN024_PA_11.raw	TRINITY_DN13814_c0_g2.p1|TRINITY_DN13814_c0_g2.p1|TRINITY_DN13814_c0_g2.p1:TRINITY_DN4206_c0_g1.p1|TRINITY_DN4206_c0_g1.p1|TRINITY_DN4206_c0_g1.p1	4.26E+06
RVDHLFQ	22.51	913.477	7	-2.7	457.7445	19.92	1	10935	HFX_Peptide_LFQ_DBPSN024_PA_11.raw	TRINITY_DN296_c0_g3.p1|TRINITY_DN296_c0_g3.p1|TRINITY_DN296_c0_g3.p1	2.37E+06
RVPVPNVSVV	22.51	1064.6342	10	0.9	533.3248	42.57	1	29998	HFX_Peptide_LFQ_DBPSN024_PA_11.raw	TRINITY_DN1259_c0_g1.p1|TRINITY_DN1259_c0_g1.p1|TRINITY_DN1259_c0_g1.p1	1.35E+05
LLPRP	22.49	594.3853	5	-1.6	298.1995	19.95	1	10969	HFX_Peptide_LFQ_DBPSN024_PA_11.raw	TRINITY_DN637_c0_g1.p1|TRINITY_DN637_c0_g1.p1|TRINITY_DN637_c0_g1.p1:TRINITY_DN4117_c0_g1.p1|TRINITY_DN4117_c0_g1.p1|TRINITY_DN4117_c0_g1.p1:TRINITY_DN3341_c0_g1.p1|TRINITY_DN3341_c0_g1.p1|TRINITY_DN3341_c0_g1.p1	9.08E+06
ILPRP	22.49	594.3853	5	-1.6	298.1995	19.95	1	10969	HFX_Peptide_LFQ_DBPSN024_PA_11.raw	TRINITY_DN6825_c0_g2.p1|TRINITY_DN6825_c0_g2.p1|TRINITY_DN6825_c0_g2.p1	9.08E+06
IIPRP	22.49	594.3853	5	-1.6	298.1995	19.95	1	10969	HFX_Peptide_LFQ_DBPSN024_PA_11.raw	TRINITY_DN12178_c0_g1.p1|TRINITY_DN12178_c0_g1.p1|TRINITY_DN12178_c0_g1.p1	9.08E+06
LIPRP	22.49	594.3853	5	-1.6	298.1995	19.95	1	10969	HFX_Peptide_LFQ_DBPSN024_PA_11.raw	TRINITY_DN12104_c3_g1.p1|TRINITY_DN12104_c3_g1.p1|TRINITY_DN12104_c3_g1.p1	9.08E+06
PSGAP	22.48	427.2067	5	-1.7	428.2132	13.4	1	4372	HFX_Peptide_LFQ_DBPSN024_PA_11.raw	TRINITY_DN95_c0_g1.p1|TRINITY_DN95_c0_g1.p1|TRINITY_DN95_c0_g1.p1:TRINITY_DN453_c7_g1.p1|TRINITY_DN453_c7_g1.p1|TRINITY_DN453_c7_g1.p1:TRINITY_DN38_c0_g1.p1|TRINITY_DN38_c0_g1.p1|TRINITY_DN38_c0_g1.p1:TRINITY_DN7349_c0_g1.p1|TRINITY_DN7349_c0_g1.p1|TRINITY_DN7349_c0_g1.p1:TRINITY_DN10973_c0_g2.p1|TRINITY_DN10973_c0_g2.p1|TRINITY_DN10973_c0_g2.p1
LPPEGVP	22.47	707.3854	7	-2.7	354.699	23.18	1	14928	HFX_Peptide_LFQ_DBPSN024_PA_11.raw	TRINITY_DN1174_c0_g1.p1|TRINITY_DN1174_c0_g1.p1|TRINITY_DN1174_c0_g1.p1	1.41E+06
APAFDPR	22.45	772.3867	7	3	387.2018	30.37	1	22572	HFX_Peptide_LFQ_DBPSN024_PA_11.raw	TRINITY_DN1815_c0_g1.p1|TRINITY_DN1815_c0_g1.p1|TRINITY_DN1815_c0_g1.p1	7.69E+05
PGYQHY	22.45	763.3289	6	-3.6	382.6704	21.91	1	13393	HFX_Peptide_LFQ_DBPSN024_PA_11.raw	TRINITY_DN19868_c0_g1.p1|TRINITY_DN19868_c0_g1.p1|TRINITY_DN19868_c0_g1.p1	9.53E+05
LPPFVPPS	22.43	852.4745	8	-2.5	427.2435	55.56	1	36365	HFX_Peptide_LFQ_DBPSN024_PA_11.raw	TRINITY_DN730_c0_g1.p1|TRINITY_DN730_c0_g1.p1|TRINITY_DN730_c0_g1.p1	2.08E+07
PSKPGTPD	22.43	797.3919	8	-0.4	399.7031	17.02	1	7533	HFX_Peptide_LFQ_DBPSN024_PA_11.raw	TRINITY_DN446_c0_g1.p1|TRINITY_DN446_c0_g1.p1|TRINITY_DN446_c0_g1.p1	6.82E+05
GEFERPQPE	22.42	1087.4934	9	-1.5	544.7532	16.7	1	7204	HFX_Peptide_LFQ_DBPSN024_PA_11.raw	TRINITY_DN1649_c0_g1.p1|TRINITY_DN1649_c0_g1.p1|TRINITY_DN1649_c0_g1.p1	1.79E+06
KIIAPPE	22.41	766.4589	7	-1.5	384.2361	19.25	1	10113	HFX_Peptide_LFQ_DBPSN024_PA_11.raw	TRINITY_DN2642_c0_g2.p1|TRINITY_DN2642_c0_g2.p1|TRINITY_DN2642_c0_g2.p1	1.24E+06
VPPHIF	22.37	708.3959	6	-1.7	355.2046	31.81	1	23731	HFX_Peptide_LFQ_DBPSN024_PA_11.raw	TRINITY_DN62_c0_g1.p1|TRINITY_DN62_c0_g1.p1|TRINITY_DN62_c0_g1.p1	2.29E+07
YPFDRP	22.35	793.3759	6	-2.3	397.6943	22.83	1	14502	HFX_Peptide_LFQ_DBPSN024_PA_11.raw	TRINITY_DN296_c0_g2.p1|TRINITY_DN296_c0_g2.p1|TRINITY_DN296_c0_g2.p1	9.58E+05
KASSPTR	22.35	745.4082	7	2.6	373.7123	23.71	1	15571	HFX_Peptide_LFQ_DBPSN024_PA_11.raw	TRINITY_DN7078_c2_g1.p1|TRINITY_DN7078_c2_g1.p1|TRINITY_DN7078_c2_g1.p1	4.82E+05
ASYDNRYTQPEE	22.34	1471.6215	12	-1.1	736.8172	16.92	1	7436	HFX_Peptide_LFQ_DBPSN024_PA_11.raw	TRINITY_DN637_c0_g1.p1|TRINITY_DN637_c0_g1.p1|TRINITY_DN637_c0_g1.p1
DFISDTH	22.33	833.3555	7	-2.2	417.6841	22.38	1	13964	HFX_Peptide_LFQ_DBPSN024_PA_11.raw	TRINITY_DN1259_c0_g1.p1|TRINITY_DN1259_c0_g1.p1|TRINITY_DN1259_c0_g1.p1	9.86E+05
AIGPF	22.29	503.2744	5	-3.9	504.2797	40.92	1	29172	HFX_Peptide_LFQ_DBPSN024_PA_11.raw		9.05E+06
ALGPF	22.29	503.2744	5	-3.9	504.2797	40.92	1	29172	HFX_Peptide_LFQ_DBPSN024_PA_11.raw		9.05E+06
INLDPNVK	22.27	911.5076	8	-4.4	456.7591	23.72	1	15580	HFX_Peptide_LFQ_DBPSN024_PA_11.raw	TRINITY_DN1820_c0_g1.p1|TRINITY_DN1820_c0_g1.p1|TRINITY_DN1820_c0_g1.p1	1.27E+06
RTFDEAGFP	22.27	1038.4771	9	-11.9	520.2396	33.96	1	25225	HFX_Peptide_LFQ_DBPSN024_PA_11.raw	TRINITY_DN1473_c1_g1.p1|TRINITY_DN1473_c1_g1.p1|TRINITY_DN1473_c1_g1.p1
DHLFQKY	22.24	949.4658	7	-1.8	475.7393	20.12	1	11177	HFX_Peptide_LFQ_DBPSN024_PA_11.raw	TRINITY_DN296_c0_g3.p1|TRINITY_DN296_c0_g3.p1|TRINITY_DN296_c0_g3.p1	1.97E+06
LGELLR	22.23	699.4279	6	-1.3	350.7208	23.26	1	15031	HFX_Peptide_LFQ_DBPSN024_PA_11.raw	TRINITY_DN11486_c0_g2.p1|TRINITY_DN11486_c0_g2.p1|TRINITY_DN11486_c0_g2.p1	2.12E+06
LGELIR	22.23	699.4279	6	-1.3	350.7208	23.26	1	15031	HFX_Peptide_LFQ_DBPSN024_PA_11.raw		2.12E+06
IGELIR	22.23	699.4279	6	-1.3	350.7208	23.26	1	15031	HFX_Peptide_LFQ_DBPSN024_PA_11.raw	TRINITY_DN3422_c0_g2.p1|TRINITY_DN3422_c0_g2.p1|TRINITY_DN3422_c0_g2.p1	2.12E+06
LGEILR	22.23	699.4279	6	-1.3	350.7208	23.26	1	15031	HFX_Peptide_LFQ_DBPSN024_PA_11.raw	TRINITY_DN4899_c0_g1.p1|TRINITY_DN4899_c0_g1.p1|TRINITY_DN4899_c0_g1.p1	2.12E+06
AVEPPPVIHPV	22.23	1153.6495	11	-1.6	577.8311	39.72	1	28543	HFX_Peptide_LFQ_DBPSN024_PA_11.raw	TRINITY_DN3412_c0_g1.p1|TRINITY_DN3412_c0_g1.p1|TRINITY_DN3412_c0_g1.p1	7.63E+06
PPQGPPAP	22.23	759.3915	8	-1.6	380.7024	24.96	1	17022	HFX_Peptide_LFQ_DBPSN024_PA_11.raw	TRINITY_DN3080_c0_g1.p1|TRINITY_DN3080_c0_g1.p1|TRINITY_DN3080_c0_g1.p1	6.93E+05
SIVGL	22.22	487.3006	5	0.9	488.3083	40.14	1	28762	HFX_Peptide_LFQ_DBPSN024_PA_11.raw	TRINITY_DN231_c0_g1.p1|TRINITY_DN231_c0_g1.p1|TRINITY_DN231_c0_g1.p1:TRINITY_DN2326_c0_g1.p1|TRINITY_DN2326_c0_g1.p1|TRINITY_DN2326_c0_g1.p1:TRINITY_DN861_c1_g1.p1|TRINITY_DN861_c1_g1.p1|TRINITY_DN861_c1_g1.p1
SLVGI	22.22	487.3006	5	0.9	488.3083	40.14	1	28762	HFX_Peptide_LFQ_DBPSN024_PA_11.raw	TRINITY_DN1081_c0_g1.p1|TRINITY_DN1081_c0_g1.p1|TRINITY_DN1081_c0_g1.p1:TRINITY_DN14134_c1_g1.p1|TRINITY_DN14134_c1_g1.p1|TRINITY_DN14134_c1_g1.p1
SLVGL	22.22	487.3006	5	0.9	488.3083	40.14	1	28762	HFX_Peptide_LFQ_DBPSN024_PA_11.raw	TRINITY_DN3649_c0_g2.p1|TRINITY_DN3649_c0_g2.p1|TRINITY_DN3649_c0_g2.p1:TRINITY_DN5775_c0_g2.p1|TRINITY_DN5775_c0_g2.p1|TRINITY_DN5775_c0_g2.p1:TRINITY_DN8279_c2_g1.p1|TRINITY_DN8279_c2_g1.p1|TRINITY_DN8279_c2_g1.p1:TRINITY_DN1610_c0_g1.p1|TRINITY_DN1610_c0_g1.p1|TRINITY_DN1610_c0_g1.p1:TRINITY_DN35774_c0_g1.p1|TRINITY_DN35774_c0_g1.p1|TRINITY_DN35774_c0_g1.p1:TRINITY_DN518_c0_g1.p1|TRINITY_DN518…
SIVGI	22.22	487.3006	5	0.9	488.3083	40.14	1	28762	HFX_Peptide_LFQ_DBPSN024_PA_11.raw
LELIK	22.22	614.4003	5	-1.5	308.2069	23.33	1	15109	HFX_Peptide_LFQ_DBPSN024_PA_11.raw	TRINITY_DN9385_c0_g1.p1|TRINITY_DN9385_c0_g1.p1|TRINITY_DN9385_c0_g1.p1:TRINITY_DN5723_c0_g1.p1|TRINITY_DN5723_c0_g1.p1|TRINITY_DN5723_c0_g1.p1:TRINITY_DN2733_c0_g1.p1|TRINITY_DN2733_c0_g1.p1|TRINITY_DN2733_c0_g1.p1:TRINITY_DN3589_c0_g1.p1|TRINITY_DN3589_c0_g1.p1|TRINITY_DN3589_c0_g1.p1	1.78E+06
LELLK	22.22	614.4003	5	-1.5	308.2069	23.33	1	15109	HFX_Peptide_LFQ_DBPSN024_PA_11.raw	TRINITY_DN6824_c0_g1.p1|TRINITY_DN6824_c0_g1.p1|TRINITY_DN6824_c0_g1.p1:TRINITY_DN651_c0_g1.p1|TRINITY_DN651_c0_g1.p1|TRINITY_DN651_c0_g1.p1	1.78E+06
LEILK	22.22	614.4003	5	-1.5	308.2069	23.33	1	15109	HFX_Peptide_LFQ_DBPSN024_PA_11.raw	TRINITY_DN9233_c0_g2.p1|TRINITY_DN9233_c0_g2.p1|TRINITY_DN9233_c0_g2.p1	1.78E+06
IELIK	22.22	614.4003	5	-1.5	308.2069	23.33	1	15109	HFX_Peptide_LFQ_DBPSN024_PA_11.raw	TRINITY_DN997_c0_g1.p1|TRINITY_DN997_c0_g1.p1|TRINITY_DN997_c0_g1.p1:TRINITY_DN18691_c0_g2.p1|TRINITY_DN18691_c0_g2.p1|TRINITY_DN18691_c0_g2.p1	1.78E+06
IEIIK	22.22	614.4003	5	-1.5	308.2069	23.33	1	15109	HFX_Peptide_LFQ_DBPSN024_PA_11.raw	TRINITY_DN7260_c0_g1.p1|TRINITY_DN7260_c0_g1.p1|TRINITY_DN7260_c0_g1.p1:TRINITY_DN3540_c0_g1.p1|TRINITY_DN3540_c0_g1.p1|TRINITY_DN3540_c0_g1.p1	1.78E+06
LEIIK	22.22	614.4003	5	-1.5	308.2069	23.33	1	15109	HFX_Peptide_LFQ_DBPSN024_PA_11.raw	TRINITY_DN2223_c0_g1.p1|TRINITY_DN2223_c0_g1.p1|TRINITY_DN2223_c0_g1.p1	1.78E+06
IELLK	22.22	614.4003	5	-1.5	308.2069	23.33	1	15109	HFX_Peptide_LFQ_DBPSN024_PA_11.raw	TRINITY_DN2647_c1_g1.p1|TRINITY_DN2647_c1_g1.p1|TRINITY_DN2647_c1_g1.p1:TRINITY_DN3960_c0_g1.p1|TRINITY_DN3960_c0_g1.p1|TRINITY_DN3960_c0_g1.p1:TRINITY_DN785_c0_g1.p1|TRINITY_DN785_c0_g1.p1|TRINITY_DN785_c0_g1.p1	1.78E+06
IEILK	22.22	614.4003	5	-1.5	308.2069	23.33	1	15109	HFX_Peptide_LFQ_DBPSN024_PA_11.raw		1.78E+06
KYPDDKPL	22.22	974.5073	8	-3.7	488.2591	15.37	1	5943	HFX_Peptide_LFQ_DBPSN024_PA_11.raw	TRINITY_DN296_c0_g2.p1|TRINITY_DN296_c0_g2.p1|TRINITY_DN296_c0_g2.p1:TRINITY_DN296_c0_g1.p1|TRINITY_DN296_c0_g1.p1|TRINITY_DN296_c0_g1.p1:TRINITY_DN2151_c0_g1.p1|TRINITY_DN2151_c0_g1.p1|TRINITY_DN2151_c0_g1.p1
SVPATRPSP	22.21	910.4872	9	9.6	456.2552	20.69	1	11895	HFX_Peptide_LFQ_DBPSN024_PA_11.raw	TRINITY_DN2196_c0_g1.p1|TRINITY_DN2196_c0_g1.p1|TRINITY_DN2196_c0_g1.p1	1.73E+06
YAPSIPR	22.21	802.4337	7	-1.4	402.2236	20.48	1	11625	HFX_Peptide_LFQ_DBPSN024_PA_11.raw	TRINITY_DN561_c0_g1.p1|TRINITY_DN561_c0_g1.p1|TRINITY_DN561_c0_g1.p1	7.03E+06
LDYQDKLNR	22.18	1163.5935	9	-1.8	582.803	17.03	1	7551	HFX_Peptide_LFQ_DBPSN024_PA_11.raw	TRINITY_DN11_c0_g1.p1|TRINITY_DN11_c0_g1.p1|TRINITY_DN11_c0_g1.p1	4.43E+05
PGVGVTPPP	22.18	819.449	9	-1.1	410.7313	19.36	1	10247	HFX_Peptide_LFQ_DBPSN024_PA_11.raw	TRINITY_DN1080_c0_g1.p1|TRINITY_DN1080_c0_g1.p1|TRINITY_DN1080_c0_g1.p1	3.98E+05
APEPFQT	22.16	788.3704	7	-1.1	395.192	13.29	1	4289	HFX_Peptide_LFQ_DBPSN024_PA_11.raw	TRINITY_DN5356_c1_g3.p1|TRINITY_DN5356_c1_g3.p1|TRINITY_DN5356_c1_g3.p1	1.72E+06
DIAGF	22.14	521.2485	5	-1.7	522.2549	52.69	1	34968	HFX_Peptide_LFQ_DBPSN024_PA_11.raw	TRINITY_DN62_c0_g1.p1|TRINITY_DN62_c0_g1.p1|TRINITY_DN62_c0_g1.p1:TRINITY_DN777_c0_g1.p1|TRINITY_DN777_c0_g1.p1|TRINITY_DN777_c0_g1.p1	1.29E+06
DLAGF	22.14	521.2485	5	-1.7	522.2549	52.69	1	34968	HFX_Peptide_LFQ_DBPSN024_PA_11.raw		1.29E+06
HVIPHP	22.13	698.3864	6	4.9	350.2022	59.27	1	38200	HFX_Peptide_LFQ_DBPSN024_PA_11.raw	TRINITY_DN34294_c0_g1.p1|TRINITY_DN34294_c0_g1.p1|TRINITY_DN34294_c0_g1.p1
LPPVDIPK	22.12	877.5273	8	-1.4	439.7703	33.88	1	25171	HFX_Peptide_LFQ_DBPSN024_PA_11.raw	TRINITY_DN7325_c0_g1.p1|TRINITY_DN7325_c0_g1.p1|TRINITY_DN7325_c0_g1.p1	6.99E+06
SPEFQSIISTL	22.07	1220.6288	11	-3.3	611.3196	71.48	1	44475	HFX_Peptide_LFQ_DBPSN024_PA_11.raw	TRINITY_DN730_c0_g1.p1|TRINITY_DN730_c0_g1.p1|TRINITY_DN730_c0_g1.p1	1.15E+06
KKGDEAPTP	22.07	941.4818	9	3.6	314.8357	26.69	1	18996	HFX_Peptide_LFQ_DBPSN024_PA_11.raw	TRINITY_DN4676_c0_g1.p1|TRINITY_DN4676_c0_g1.p1|TRINITY_DN4676_c0_g1.p1	1.62E+05
DSPIPGYGNNVVNTLR	22.05	1714.8638	16	-0.5	858.4387	49.33	1	33239	HFX_Peptide_LFQ_DBPSN024_PA_11.raw	TRINITY_DN1031_c0_g1.p1|TRINITY_DN1031_c0_g1.p1|TRINITY_DN1031_c0_g1.p1	5.18E+05
EDLLNIK	22.04	843.4702	7	-1.4	422.7418	36.35	1	26584	HFX_Peptide_LFQ_DBPSN024_PA_11.raw	TRINITY_DN689_c0_g1.p1|TRINITY_DN689_c0_g1.p1|TRINITY_DN689_c0_g1.p1	2.62E+07
SPPPYNDLGKNAR	22.01	1427.7157	13	-2.8	476.9112	16.73	1	7246	HFX_Peptide_LFQ_DBPSN024_PA_11.raw	TRINITY_DN403_c2_g1.p1|TRINITY_DN403_c2_g1.p1|TRINITY_DN403_c2_g1.p1	6.23E+05
AVGPAPIAVGPTPI	22.01	1258.7285	14	0.7	630.3719	63.13	1	40022	HFX_Peptide_LFQ_DBPSN024_PA_11.raw	TRINITY_DN29282_c0_g1.p1|TRINITY_DN29282_c0_g1.p1|TRINITY_DN29282_c0_g1.p1	4.09E+05
PLVTST	22	616.3432	6	4.4	309.1802	27.75	1	20121	HFX_Peptide_LFQ_DBPSN024_PA_11.raw
HIPPPRPP	21.99	909.5184	8	-1.9	455.7656	15.74	1	6275	HFX_Peptide_LFQ_DBPSN024_PA_11.raw	TRINITY_DN637_c0_g1.p1|TRINITY_DN637_c0_g1.p1|TRINITY_DN637_c0_g1.p1	1.90E+06
VEPLHDPNLR	21.97	1188.6251	10	-1.5	595.319	19.13	1	9970	HFX_Peptide_LFQ_DBPSN024_PA_11.raw	TRINITY_DN309_c0_g1.p1|TRINITY_DN309_c0_g1.p1|TRINITY_DN309_c0_g1.p1	6.98E+05
SPSQPGFPRPN	21.96	1182.5781	11	1	592.2969	20.52	1	11680	HFX_Peptide_LFQ_DBPSN024_PA_11.raw	TRINITY_DN649_c0_g1.p1|TRINITY_DN649_c0_g1.p1|TRINITY_DN649_c0_g1.p1	6.07E+05
FPRVP	21.96	614.354	5	-2.2	308.1836	20.58	1	11752	HFX_Peptide_LFQ_DBPSN024_PA_11.raw		2.28E+06
LLDLHCPV	21.95	908.4789	8	4.6	455.2488	45.91	1	31553	HFX_Peptide_LFQ_DBPSN024_PA_11.raw	TRINITY_DN16123_c0_g2.p1|TRINITY_DN16123_c0_g2.p1|TRINITY_DN16123_c0_g2.p1
LAIPTPH	21.94	747.4279	7	-1.7	374.7206	29.69	1	21976	HFX_Peptide_LFQ_DBPSN024_PA_11.raw	TRINITY_DN2088_c0_g1.p1|TRINITY_DN2088_c0_g1.p1|TRINITY_DN2088_c0_g1.p1	4.51E+06
QPIAPPVP	21.92	817.4697	8	-5.9	409.7397	26.63	1	18930	HFX_Peptide_LFQ_DBPSN024_PA_11.raw	TRINITY_DN741_c0_g1.p1|TRINITY_DN741_c0_g1.p1|TRINITY_DN741_c0_g1.p1	1.26E+06
PVEDIIPV	21.9	880.4905	8	11	441.2574	60.09	1	38585	HFX_Peptide_LFQ_DBPSN024_PA_11.raw	TRINITY_DN4240_c0_g1.p1|TRINITY_DN4240_c0_g1.p1|TRINITY_DN4240_c0_g1.p1	9.48E+05
THAPPP	21.89	618.3126	6	-1.4	310.1631	27.34	1	19722	HFX_Peptide_LFQ_DBPSN024_PA_11.raw	TRINITY_DN3833_c0_g1.p1|TRINITY_DN3833_c0_g1.p1|TRINITY_DN3833_c0_g1.p1
TLEIINVGSPP	21.89	1138.6234	11	-11.8	570.3123	70.88	1	44174	HFX_Peptide_LFQ_DBPSN024_PA_11.raw	TRINITY_DN2583_c0_g3.p1|TRINITY_DN2583_c0_g3.p1|TRINITY_DN2583_c0_g3.p1	1.96E+05
GPFLLSVP	21.89	828.4745	8	-4.5	415.2426	50.62	1	33899	HFX_Peptide_LFQ_DBPSN024_PA_11.raw	TRINITY_DN1147_c0_g1.p1|TRINITY_DN1147_c0_g1.p1|TRINITY_DN1147_c0_g1.p1	5.62E+05
FWQSYVR	21.88	984.4818	7	0.8	493.2485	31.55	1	23529	HFX_Peptide_LFQ_DBPSN024_PA_11.raw	TRINITY_DN1415_c0_g1.p1|TRINITY_DN1415_c0_g1.p1|TRINITY_DN1415_c0_g1.p1	4.24E+06
AGGTHPPQGPTPGSPQ	21.88	1484.7008	16	2.9	743.3598	14.3	1	5049	HFX_Peptide_LFQ_DBPSN024_PA_11.raw	TRINITY_DN1464_c0_g4.p1|TRINITY_DN1464_c0_g4.p1|TRINITY_DN1464_c0_g4.p1
VSVVDLTVR	21.87	986.576	9	0.3	494.2954	40.1	1	28741	HFX_Peptide_LFQ_DBPSN024_PA_11.raw	TRINITY_DN1259_c0_g1.p1|TRINITY_DN1259_c0_g1.p1|TRINITY_DN1259_c0_g1.p1	7.02E+05
RIQEKEEEFENTR	21.87	1706.8223	13	-0.9	569.9475	13.41	1	4378	HFX_Peptide_LFQ_DBPSN024_PA_11.raw	TRINITY_DN62_c0_g1.p1|TRINITY_DN62_c0_g1.p1|TRINITY_DN62_c0_g1.p1	4.75E+04
VNPPK	21.86	553.3224	5	-3.1	277.6676	9.94	1	2149	HFX_Peptide_LFQ_DBPSN024_PA_11.raw	TRINITY_DN62_c0_g1.p1|TRINITY_DN62_c0_g1.p1|TRINITY_DN62_c0_g1.p1	1.09E+05
LPGVPGPP	21.85	732.417	8	-2.2	367.215	28.61	1	21005	HFX_Peptide_LFQ_DBPSN024_PA_11.raw	TRINITY_DN1483_c1_g1.p1|TRINITY_DN1483_c1_g1.p1|TRINITY_DN1483_c1_g1.p1	3.88E+04
RNPHPH	21.8	756.3779	6	1.7	379.1969	19.35	1	10234	HFX_Peptide_LFQ_DBPSN024_PA_11.raw	TRINITY_DN3080_c0_g1.p1|TRINITY_DN3080_c0_g1.p1|TRINITY_DN3080_c0_g1.p1	3.79E+06
SVSTDDSWAGR	21.77	1179.5156	11	-1	590.7645	18.51	1	9215	HFX_Peptide_LFQ_DBPSN024_PA_11.raw	TRINITY_DN168_c0_g1.p1|TRINITY_DN168_c0_g1.p1|TRINITY_DN168_c0_g1.p1	3.39E+05
PPPDPPPP	21.75	812.4068	8	13.7	407.2162	26.19	1	18447	HFX_Peptide_LFQ_DBPSN024_PA_11.raw	TRINITY_DN41842_c0_g1.p1|TRINITY_DN41842_c0_g1.p1|TRINITY_DN41842_c0_g1.p1
KAHAPPPV	21.72	815.4653	8	11.9	408.7448	27.15	1	19505	HFX_Peptide_LFQ_DBPSN024_PA_11.raw	TRINITY_DN30548_c0_g1.p1|TRINITY_DN30548_c0_g1.p1|TRINITY_DN30548_c0_g1.p1	1.56E+06
NFLKEH	21.72	786.4024	6	-0.7	394.2082	14.28	1	5027	HFX_Peptide_LFQ_DBPSN024_PA_11.raw	TRINITY_DN730_c0_g1.p1|TRINITY_DN730_c0_g1.p1|TRINITY_DN730_c0_g1.p1	1.95E+05
VPPSDAPPAPA	21.72	1017.5131	11	-0.2	509.7637	21.88	1	13350	HFX_Peptide_LFQ_DBPSN024_PA_11.raw	TRINITY_DN14707_c0_g1.p1|TRINITY_DN14707_c0_g1.p1|TRINITY_DN14707_c0_g1.p1	6.14E+06
LIDEEPPAPR	21.71	1135.5873	10	-6.9	568.797	21.77	1	13219	HFX_Peptide_LFQ_DBPSN024_PA_11.raw	TRINITY_DN41978_c0_g1.p1|TRINITY_DN41978_c0_g1.p1|TRINITY_DN41978_c0_g1.p1	1.53E+05
KDLLDQIGE	21.7	1029.5342	9	-1	515.7739	41.08	1	29262	HFX_Peptide_LFQ_DBPSN024_PA_11.raw	TRINITY_DN62_c0_g1.p1|TRINITY_DN62_c0_g1.p1|TRINITY_DN62_c0_g1.p1	4.79E+05
TNLVPYPR	21.68	958.5236	8	-3	480.2676	28.18	1	20587	HFX_Peptide_LFQ_DBPSN024_PA_11.raw	TRINITY_DN14522_c0_g1.p1|TRINITY_DN14522_c0_g1.p1|TRINITY_DN14522_c0_g1.p1	6.12E+05
DEPDAPGKPL	21.67	1037.5029	10	-1.1	519.7582	20	1	11035	HFX_Peptide_LFQ_DBPSN024_PA_11.raw	TRINITY_DN446_c0_g1.p1|TRINITY_DN446_c0_g1.p1|TRINITY_DN446_c0_g1.p1	1.87E+06
GPNGLPGPR	21.66	863.4613	9	-10.8	432.7332	27.76	1	20143	HFX_Peptide_LFQ_DBPSN024_PA_11.raw	TRINITY_DN933_c0_g1.p1|TRINITY_DN933_c0_g1.p1|TRINITY_DN933_c0_g1.p1
GPFWP	21.66	602.2853	5	-2.1	302.1493	28.5	1	20897	HFX_Peptide_LFQ_DBPSN024_PA_11.raw	TRINITY_DN1496_c0_g1.p1|TRINITY_DN1496_c0_g1.p1|TRINITY_DN1496_c0_g1.p1
YSEPDRPGKPDVK	21.64	1486.7416	13	-4.1	496.5858	12.17	1	3508	HFX_Peptide_LFQ_DBPSN024_PA_11.raw	TRINITY_DN446_c0_g1.p1|TRINITY_DN446_c0_g1.p1|TRINITY_DN446_c0_g1.p1	5.36E+04
YPAPSPLDR	21.64	1014.5134	9	-0.5	508.2637	23.57	1	15399	HFX_Peptide_LFQ_DBPSN024_PA_11.raw	TRINITY_DN1658_c0_g1.p1|TRINITY_DN1658_c0_g1.p1|TRINITY_DN1658_c0_g1.p1	8.53E+05
YAYPH	21.63	649.286	5	-1.1	325.6499	14.94	1	5569	HFX_Peptide_LFQ_DBPSN024_PA_11.raw	TRINITY_DN5165_c0_g3.p1|TRINITY_DN5165_c0_g3.p1|TRINITY_DN5165_c0_g3.p1	4.32E+06
TARLTP	21.63	657.381	6	0.7	329.698	24.4	1	16372	HFX_Peptide_LFQ_DBPSN024_PA_11.raw	TRINITY_DN2944_c0_g1.p1|TRINITY_DN2944_c0_g1.p1|TRINITY_DN2944_c0_g1.p1
VPDIIRPPV	21.62	1004.6018	9	-3.4	503.3065	47.95	1	32556	HFX_Peptide_LFQ_DBPSN024_PA_11.raw	TRINITY_DN1806_c0_g1.p1|TRINITY_DN1806_c0_g1.p1|TRINITY_DN1806_c0_g1.p1
FSPWDK	21.58	778.365	6	0.3	390.1899	25.02	1	17083	HFX_Peptide_LFQ_DBPSN024_PA_11.raw	TRINITY_DN6_c0_g1.p1|TRINITY_DN6_c0_g1.p1|TRINITY_DN6_c0_g1.p1	9.15E+05
EEPLHAVDRISVPGYR	21.58	1836.9482	16	-0.8	613.3229	36.35	1	26585	HFX_Peptide_LFQ_DBPSN024_PA_11.raw	TRINITY_DN1415_c0_g1.p1|TRINITY_DN1415_c0_g1.p1|TRINITY_DN1415_c0_g1.p1	4.37E+05
EQPIVP	21.56	681.3697	6	-1.1	682.3762	48.1	1	32637	HFX_Peptide_LFQ_DBPSN024_PA_11.raw	TRINITY_DN8841_c0_g1.p1|TRINITY_DN8841_c0_g1.p1|TRINITY_DN8841_c0_g1.p1	1.69E+05
KYPVYP	21.56	765.4061	6	-1.1	383.7099	22.07	1	13591	HFX_Peptide_LFQ_DBPSN024_PA_11.raw	TRINITY_DN2836_c0_g1.p1|TRINITY_DN2836_c0_g1.p1|TRINITY_DN2836_c0_g1.p1	5.74E+06
TSPYFPK	21.55	838.4225	7	-4.8	420.2165	20.85	1	12087	HFX_Peptide_LFQ_DBPSN024_PA_11.raw	TRINITY_DN212_c0_g1.p1|TRINITY_DN212_c0_g1.p1|TRINITY_DN212_c0_g1.p1	1.41E+06
APPAYGP	21.55	671.3278	7	0.5	336.6714	23.11	1	14849	HFX_Peptide_LFQ_DBPSN024_PA_11.raw
GNPIDGKGPF	21.54	1000.4977	10	0.6	501.2565	26.95	1	19285	HFX_Peptide_LFQ_DBPSN024_PA_11.raw	TRINITY_DN1565_c0_g1.p1|TRINITY_DN1565_c0_g1.p1|TRINITY_DN1565_c0_g1.p1	2.40E+06
PLQAPPTP	21.52	819.449	8	-1.1	410.7314	30.63	1	22791	HFX_Peptide_LFQ_DBPSN024_PA_11.raw	TRINITY_DN1938_c0_g1.p1|TRINITY_DN1938_c0_g1.p1|TRINITY_DN1938_c0_g1.p1	5.34E+05
LQAPPTPP	21.5	819.449	8	13.3	410.7372	20.53	1	11695	HFX_Peptide_LFQ_DBPSN024_PA_11.raw	TRINITY_DN1938_c0_g1.p1|TRINITY_DN1938_c0_g1.p1|TRINITY_DN1938_c0_g1.p1	5.27E+05
YGGGLPGYR	21.49	938.461	9	-0.4	470.2376	21.97	1	13469	HFX_Peptide_LFQ_DBPSN024_PA_11.raw	TRINITY_DN237_c0_g1.p1|TRINITY_DN237_c0_g1.p1|TRINITY_DN237_c0_g1.p1	3.11E+06
PTNNPTLP	21.47	852.4341	8	2.2	427.2253	41.06	1	29250	HFX_Peptide_LFQ_DBPSN024_PA_11.raw	TRINITY_DN1562_c0_g1.p1|TRINITY_DN1562_c0_g1.p1|TRINITY_DN1562_c0_g1.p1	3.21E+05
LTHHQQTL	21.46	976.509	8	-13.5	489.2552	23.54	1	15362	HFX_Peptide_LFQ_DBPSN024_PA_11.raw	TRINITY_DN1544_c0_g1.p1|TRINITY_DN1544_c0_g1.p1|TRINITY_DN1544_c0_g1.p1	1.63E+06
APPIPE	21.45	622.3326	6	-1.9	312.173	24.84	1	16871	HFX_Peptide_LFQ_DBPSN024_PA_11.raw	TRINITY_DN71_c0_g1.p1|TRINITY_DN71_c0_g1.p1|TRINITY_DN71_c0_g1.p1	1.90E+07
APPLPE	21.45	622.3326	6	-1.9	312.173	24.84	1	16871	HFX_Peptide_LFQ_DBPSN024_PA_11.raw		1.90E+07
PLEPR	21.44	610.3438	5	-0.5	306.179	22.52	1	14135	HFX_Peptide_LFQ_DBPSN024_PA_11.raw
PIEPR	21.44	610.3438	5	-0.5	306.179	22.52	1	14135	HFX_Peptide_LFQ_DBPSN024_PA_11.raw	TRINITY_DN2381_c4_g1.p1|TRINITY_DN2381_c4_g1.p1|TRINITY_DN2381_c4_g1.p1
PPTITWT	21.42	814.4225	7	-13.6	408.213	28.48	1	20875	HFX_Peptide_LFQ_DBPSN024_PA_11.raw	TRINITY_DN446_c0_g1.p1|TRINITY_DN446_c0_g1.p1|TRINITY_DN446_c0_g1.p1	1.17E+07
GGLIK	21.41	486.3166	5	-1.2	244.1653	10.92	1	2669	HFX_Peptide_LFQ_DBPSN024_PA_11.raw	TRINITY_DN3278_c0_g1.p1|TRINITY_DN3278_c0_g1.p1|TRINITY_DN3278_c0_g1.p1:TRINITY_DN1759_c0_g5.p1|TRINITY_DN1759_c0_g5.p1|TRINITY_DN1759_c0_g5.p1:TRINITY_DN772_c0_g3.p1|TRINITY_DN772_c0_g3.p1|TRINITY_DN772_c0_g3.p1	1.12E+07
GGLLK	21.41	486.3166	5	-1.2	244.1653	10.92	1	2669	HFX_Peptide_LFQ_DBPSN024_PA_11.raw	TRINITY_DN12104_c3_g1.p1|TRINITY_DN12104_c3_g1.p1|TRINITY_DN12104_c3_g1.p1	1.12E+07
GGILK	21.41	486.3166	5	-1.2	244.1653	10.92	1	2669	HFX_Peptide_LFQ_DBPSN024_PA_11.raw	TRINITY_DN7797_c0_g1.p1|TRINITY_DN7797_c0_g1.p1|TRINITY_DN7797_c0_g1.p1	1.12E+07
TLYVPAP	21.39	759.4167	7	12.7	380.7205	25.66	1	17823	HFX_Peptide_LFQ_DBPSN024_PA_11.raw	TRINITY_DN537_c0_g1.p1|TRINITY_DN537_c0_g1.p1|TRINITY_DN537_c0_g1.p1:TRINITY_DN537_c0_g2.p1|TRINITY_DN537_c0_g2.p1|TRINITY_DN537_c0_g2.p1	2.08E+05
LPIYNR	21.36	774.4388	6	-1.3	388.2262	20.38	1	11505	HFX_Peptide_LFQ_DBPSN024_PA_11.raw	TRINITY_DN1415_c0_g1.p1|TRINITY_DN1415_c0_g1.p1|TRINITY_DN1415_c0_g1.p1	6.36E+06
PYAHF	21.35	633.2911	5	-1.6	317.6523	22.93	1	14627	HFX_Peptide_LFQ_DBPSN024_PA_11.raw	TRINITY_DN3637_c0_g1.p1|TRINITY_DN3637_c0_g1.p1|TRINITY_DN3637_c0_g1.p1	1.60E+06
PAPYRPA	21.34	770.4075	7	-1.1	386.2106	13.42	1	4381	HFX_Peptide_LFQ_DBPSN024_PA_11.raw	TRINITY_DN1415_c0_g1.p1|TRINITY_DN1415_c0_g1.p1|TRINITY_DN1415_c0_g1.p1	4.95E+05
PNVIDIE	21.34	798.4123	7	-0.2	799.4194	66.8	1	41944	HFX_Peptide_LFQ_DBPSN024_PA_11.raw	TRINITY_DN39678_c0_g1.p1|TRINITY_DN39678_c0_g1.p1|TRINITY_DN39678_c0_g1.p1	1.72E+06
NFYNFLKEH	21.33	1210.577	9	-0.2	606.2957	41.56	1	29521	HFX_Peptide_LFQ_DBPSN024_PA_11.raw	TRINITY_DN730_c0_g1.p1|TRINITY_DN730_c0_g1.p1|TRINITY_DN730_c0_g1.p1	1.01E+06
PAPPGPTPK	21.32	860.4756	9	-1.5	431.2444	12.83	1	3965	HFX_Peptide_LFQ_DBPSN024_PA_11.raw	TRINITY_DN948_c0_g1.p1|TRINITY_DN948_c0_g1.p1|TRINITY_DN948_c0_g1.p1	3.56E+05
ELEDSLER	21.32	989.4665	8	-2.1	495.7395	19.79	1	10781	HFX_Peptide_LFQ_DBPSN024_PA_11.raw	TRINITY_DN62_c0_g1.p1|TRINITY_DN62_c0_g1.p1|TRINITY_DN62_c0_g1.p1	7.63E+05
NFGVP	21.3	532.2645	5	-0.6	533.2715	30.14	1	22363	HFX_Peptide_LFQ_DBPSN024_PA_11.raw	TRINITY_DN9950_c0_g1.p1|TRINITY_DN9950_c0_g1.p1|TRINITY_DN9950_c0_g1.p1	7.26E+06
TSPDFK	21.28	693.3333	6	-0.8	347.6736	12.82	1	3959	HFX_Peptide_LFQ_DBPSN024_PA_11.raw	TRINITY_DN730_c0_g1.p1|TRINITY_DN730_c0_g1.p1|TRINITY_DN730_c0_g1.p1	7.61E+06
GFPQPHPT	21.27	879.4239	8	-0.4	440.719	18.57	1	9294	HFX_Peptide_LFQ_DBPSN024_PA_11.raw	TRINITY_DN649_c0_g1.p1|TRINITY_DN649_c0_g1.p1|TRINITY_DN649_c0_g1.p1	4.30E+06
AVTKIAP	21.25	698.4326	7	-1.8	350.223	20.33	1	11436	HFX_Peptide_LFQ_DBPSN024_PA_11.raw	TRINITY_DN1973_c0_g1.p1|TRINITY_DN1973_c0_g1.p1|TRINITY_DN1973_c0_g1.p1	1.76E+05
QPPVVAPV	21.23	805.4697	8	-1.4	403.7416	37.28	1	27154	HFX_Peptide_LFQ_DBPSN024_PA_11.raw	TRINITY_DN7439_c0_g1.p1|TRINITY_DN7439_c0_g1.p1|TRINITY_DN7439_c0_g1.p1	3.76E+06
LNEIH	21.21	624.3231	5	-1.4	313.1684	12.31	1	3605	HFX_Peptide_LFQ_DBPSN024_PA_11.raw	TRINITY_DN730_c0_g1.p1|TRINITY_DN730_c0_g1.p1|TRINITY_DN730_c0_g1.p1:TRINITY_DN8723_c0_g2.p1|TRINITY_DN8723_c0_g2.p1|TRINITY_DN8723_c0_g2.p1	6.75E+05
LNELH	21.21	624.3231	5	-1.4	313.1684	12.31	1	3605	HFX_Peptide_LFQ_DBPSN024_PA_11.raw	TRINITY_DN130_c0_g1.p1|TRINITY_DN130_c0_g1.p1|TRINITY_DN130_c0_g1.p1	6.75E+05
KPGPPFGPG	21.19	852.4493	9	-0.9	427.2316	21.2	1	12518	HFX_Peptide_LFQ_DBPSN024_PA_11.raw	TRINITY_DN223_c0_g1.p1|TRINITY_DN223_c0_g1.p1|TRINITY_DN223_c0_g1.p1	2.83E+06
IELIR	21.18	642.4064	5	-1.6	322.21	24.16	1	16092	HFX_Peptide_LFQ_DBPSN024_PA_11.raw	TRINITY_DN730_c0_g1.p1|TRINITY_DN730_c0_g1.p1|TRINITY_DN730_c0_g1.p1	2.40E+08
IEIIR	21.18	642.4064	5	-1.6	322.21	24.16	1	16092	HFX_Peptide_LFQ_DBPSN024_PA_11.raw	TRINITY_DN1820_c0_g1.p1|TRINITY_DN1820_c0_g1.p1|TRINITY_DN1820_c0_g1.p1	2.40E+08
LELLR	21.18	642.4064	5	-1.6	322.21	24.16	1	16092	HFX_Peptide_LFQ_DBPSN024_PA_11.raw	TRINITY_DN1253_c0_g1.p1|TRINITY_DN1253_c0_g1.p1|TRINITY_DN1253_c0_g1.p1:TRINITY_DN8833_c0_g1.p1|TRINITY_DN8833_c0_g1.p1|TRINITY_DN8833_c0_g1.p1:TRINITY_DN1556_c0_g2.p1|TRINITY_DN1556_c0_g2.p1|TRINITY_DN1556_c0_g2.p1:TRINITY_DN1693_c0_g1.p1|TRINITY_DN1693_c0_g1.p1|TRINITY_DN1693_c0_g1.p1	2.40E+08
LEIIR	21.18	642.4064	5	-1.6	322.21	24.16	1	16092	HFX_Peptide_LFQ_DBPSN024_PA_11.raw	TRINITY_DN5356_c1_g3.p1|TRINITY_DN5356_c1_g3.p1|TRINITY_DN5356_c1_g3.p1:TRINITY_DN2994_c0_g1.p1|TRINITY_DN2994_c0_g1.p1|TRINITY_DN2994_c0_g1.p1	2.40E+08
IELLR	21.18	642.4064	5	-1.6	322.21	24.16	1	16092	HFX_Peptide_LFQ_DBPSN024_PA_11.raw	TRINITY_DN18175_c0_g3.p1|TRINITY_DN18175_c0_g3.p1|TRINITY_DN18175_c0_g3.p1:TRINITY_DN41657_c0_g1.p1|TRINITY_DN41657_c0_g1.p1|TRINITY_DN41657_c0_g1.p1:TRINITY_DN7824_c0_g1.p1|TRINITY_DN7824_c0_g1.p1|TRINITY_DN7824_c0_g1.p1	2.40E+08
LEILR	21.18	642.4064	5	-1.6	322.21	24.16	1	16092	HFX_Peptide_LFQ_DBPSN024_PA_11.raw	TRINITY_DN5775_c0_g2.p1|TRINITY_DN5775_c0_g2.p1|TRINITY_DN5775_c0_g2.p1	2.40E+08
LELIR	21.18	642.4064	5	-1.6	322.21	24.16	1	16092	HFX_Peptide_LFQ_DBPSN024_PA_11.raw	TRINITY_DN2647_c1_g1.p1|TRINITY_DN2647_c1_g1.p1|TRINITY_DN2647_c1_g1.p1:TRINITY_DN11520_c0_g1.p1|TRINITY_DN11520_c0_g1.p1|TRINITY_DN11520_c0_g1.p1	2.40E+08
LPTPASCK	21.18	815.4211	8	-7.6	408.7147	21.25	1	12576	HFX_Peptide_LFQ_DBPSN024_PA_11.raw	TRINITY_DN31839_c0_g1.p1|TRINITY_DN31839_c0_g1.p1|TRINITY_DN31839_c0_g1.p1	2.07E+06
IRPEPPET	21.17	937.4869	8	-1.7	469.7499	16.89	1	7402	HFX_Peptide_LFQ_DBPSN024_PA_11.raw	TRINITY_DN1689_c0_g1.p1|TRINITY_DN1689_c0_g1.p1|TRINITY_DN1689_c0_g1.p1	3.71E+05
PLPAVYP	21.17	755.4218	7	-5.3	378.7162	30.22	1	22435	HFX_Peptide_LFQ_DBPSN024_PA_11.raw	TRINITY_DN1837_c0_g1.p1|TRINITY_DN1837_c0_g1.p1|TRINITY_DN1837_c0_g1.p1
PVRYP	21.15	630.3489	5	-2.7	316.1809	21.01	1	12285	HFX_Peptide_LFQ_DBPSN024_PA_11.raw	TRINITY_DN2836_c0_g1.p1|TRINITY_DN2836_c0_g1.p1|TRINITY_DN2836_c0_g1.p1:TRINITY_DN14595_c0_g2.p1|TRINITY_DN14595_c0_g2.p1|TRINITY_DN14595_c0_g2.p1	1.03E+06
YGHGLGY	21.13	765.3445	7	-2	383.6788	18.47	1	9173	HFX_Peptide_LFQ_DBPSN024_PA_11.raw	TRINITY_DN30074_c1_g1.p1|TRINITY_DN30074_c1_g1.p1|TRINITY_DN30074_c1_g1.p1	9.33E+05
DAGIPVPK	21.13	795.449	8	-2.4	398.7308	25.18	1	17271	HFX_Peptide_LFQ_DBPSN024_PA_11.raw	TRINITY_DN985_c0_g1.p1|TRINITY_DN985_c0_g1.p1|TRINITY_DN985_c0_g1.p1	8.48E+05
YPFDRPI	21.13	906.4599	7	-8.4	454.2334	35.37	1	26046	HFX_Peptide_LFQ_DBPSN024_PA_11.raw	TRINITY_DN296_c0_g2.p1|TRINITY_DN296_c0_g2.p1|TRINITY_DN296_c0_g2.p1	2.87E+06
VPQSPTPP	21.13	821.4283	8	-2	411.7206	19.49	1	10410	HFX_Peptide_LFQ_DBPSN024_PA_11.raw	TRINITY_DN37940_c0_g1.p1|TRINITY_DN37940_c0_g1.p1|TRINITY_DN37940_c0_g1.p1	6.33E+06
GNVLVAGH	21.1	765.4133	8	-8.9	383.7105	22.43	1	14036	HFX_Peptide_LFQ_DBPSN024_PA_11.raw	TRINITY_DN12866_c0_g2.p1|TRINITY_DN12866_c0_g2.p1|TRINITY_DN12866_c0_g2.p1	1.29E+06
PLPPPPRPPR	21.1	1122.6661	10	-2.6	375.2283	19.45	1	10354	HFX_Peptide_LFQ_DBPSN024_PA_11.raw	TRINITY_DN409_c0_g1.p1|TRINITY_DN409_c0_g1.p1|TRINITY_DN409_c0_g1.p1	2.77E+06
APAVAAVAAAP	21.08	907.5127	11	11.6	454.7689	18.4	1	9084	HFX_Peptide_LFQ_DBPSN024_PA_11.raw	TRINITY_DN30074_c1_g1.p1|TRINITY_DN30074_c1_g1.p1|TRINITY_DN30074_c1_g1.p1	2.66E+06
YATLPQTAGLP	21.08	1130.5972	11	-1.5	566.305	34.39	1	25493	HFX_Peptide_LFQ_DBPSN024_PA_11.raw	TRINITY_DN4805_c0_g1.p1|TRINITY_DN4805_c0_g1.p1|TRINITY_DN4805_c0_g1.p1	3.18E+06
PHVTLT	21.07	666.3701	6	0.3	334.1924	23.08	1	14819	HFX_Peptide_LFQ_DBPSN024_PA_11.raw	TRINITY_DN27740_c0_g2.p1|TRINITY_DN27740_c0_g2.p1|TRINITY_DN27740_c0_g2.p1	1.34E+06
RLRPDAPEPPK	21.07	1274.7095	11	-1.4	425.9098	13.47	1	4415	HFX_Peptide_LFQ_DBPSN024_PA_11.raw	TRINITY_DN446_c0_g1.p1|TRINITY_DN446_c0_g1.p1|TRINITY_DN446_c0_g1.p1	1.18E+05
EPEPEPEPE	21.06	1051.4346	9	-2.3	526.7233	17.61	1	8170	HFX_Peptide_LFQ_DBPSN024_PA_11.raw	TRINITY_DN1659_c0_g1.p1|TRINITY_DN1659_c0_g1.p1|TRINITY_DN1659_c0_g1.p1:TRINITY_DN29485_c0_g1.p1|TRINITY_DN29485_c0_g1.p1|TRINITY_DN29485_c0_g1.p1:TRINITY_DN3084_c1_g1.p1|TRINITY_DN3084_c1_g1.p1|TRINITY_DN3084_c1_g1.p1	3.62E+05
TLGDLVR	21.06	772.4443	7	3	387.2306	24.42	1	16399	HFX_Peptide_LFQ_DBPSN024_PA_11.raw	TRINITY_DN2421_c0_g2.p1|TRINITY_DN2421_c0_g2.p1|TRINITY_DN2421_c0_g2.p1	3.83E+05
LDLAGR	21.04	643.3653	6	-0.6	322.6897	18.23	1	8883	HFX_Peptide_LFQ_DBPSN024_PA_11.raw	TRINITY_DN2642_c0_g2.p1|TRINITY_DN2642_c0_g2.p1|TRINITY_DN2642_c0_g2.p1	1.90E+06
LDIAGR	21.04	643.3653	6	-0.6	322.6897	18.23	1	8883	HFX_Peptide_LFQ_DBPSN024_PA_11.raw	TRINITY_DN2691_c0_g1.p1|TRINITY_DN2691_c0_g1.p1|TRINITY_DN2691_c0_g1.p1	1.90E+06
IDIAGR	21.04	643.3653	6	-0.6	322.6897	18.23	1	8883	HFX_Peptide_LFQ_DBPSN024_PA_11.raw		1.90E+06
YDYLGR	21.03	785.3708	6	-1.7	393.692	20.42	1	11552	HFX_Peptide_LFQ_DBPSN024_PA_11.raw	TRINITY_DN296_c0_g2.p1|TRINITY_DN296_c0_g2.p1|TRINITY_DN296_c0_g2.p1:TRINITY_DN296_c0_g3.p1|TRINITY_DN296_c0_g3.p1|TRINITY_DN296_c0_g3.p1:TRINITY_DN2151_c0_g1.p1|TRINITY_DN2151_c0_g1.p1|TRINITY_DN2151_c0_g1.p1	7.30E+05
PEGDLIRP	21.01	895.4763	8	-1.2	448.7449	23.35	1	15135	HFX_Peptide_LFQ_DBPSN024_PA_11.raw	TRINITY_DN247_c0_g1.p1|TRINITY_DN247_c0_g1.p1|TRINITY_DN247_c0_g1.p1	7.51E+05
PPNPDLH	20.99	788.3817	7	3.3	395.1994	21.91	1	13392	HFX_Peptide_LFQ_DBPSN024_PA_11.raw	TRINITY_DN745_c0_g1.p1|TRINITY_DN745_c0_g1.p1|TRINITY_DN745_c0_g1.p1	2.45E+06
GQPPNIPLLP	20.95	1044.5967	10	-4.3	523.3033	67.54	1	42405	HFX_Peptide_LFQ_DBPSN024_PA_11.raw	TRINITY_DN1806_c0_g1.p1|TRINITY_DN1806_c0_g1.p1|TRINITY_DN1806_c0_g1.p1	1.50E+06
PASPAPAP	20.94	706.3649	8	-3.3	354.1886	27.26	1	19636	HFX_Peptide_LFQ_DBPSN024_PA_11.raw	TRINITY_DN3649_c0_g2.p1|TRINITY_DN3649_c0_g2.p1|TRINITY_DN3649_c0_g2.p1	8.85E+05
VPDPPP	20.93	620.317	6	-3.3	311.1647	23.07	1	14807	HFX_Peptide_LFQ_DBPSN024_PA_11.raw	TRINITY_DN3747_c0_g1.p1|TRINITY_DN3747_c0_g1.p1|TRINITY_DN3747_c0_g1.p1
HVVHDTVVPA	20.93	1072.5665	10	-1.2	537.2899	16.37	1	6875	HFX_Peptide_LFQ_DBPSN024_PA_11.raw	TRINITY_DN906_c0_g1.p1|TRINITY_DN906_c0_g1.p1|TRINITY_DN906_c0_g1.p1	3.78E+05
FGLTA	20.92	507.2693	5	-1.4	508.2758	33.63	1	25006	HFX_Peptide_LFQ_DBPSN024_PA_11.raw	TRINITY_DN8846_c0_g1.p1|TRINITY_DN8846_c0_g1.p1|TRINITY_DN8846_c0_g1.p1	2.10E+07
FGITA	20.92	507.2693	5	-1.4	508.2758	33.63	1	25006	HFX_Peptide_LFQ_DBPSN024_PA_11.raw	TRINITY_DN12552_c0_g1.p1|TRINITY_DN12552_c0_g1.p1|TRINITY_DN12552_c0_g1.p1	2.10E+07
WQQAP	20.91	628.2969	5	-3.4	315.1546	21.08	1	12375	HFX_Peptide_LFQ_DBPSN024_PA_11.raw		7.66E+05
THLVPH	20.9	702.3813	6	-3.5	352.1967	14.41	1	5139	HFX_Peptide_LFQ_DBPSN024_PA_11.raw	TRINITY_DN2607_c0_g1.p1|TRINITY_DN2607_c0_g1.p1|TRINITY_DN2607_c0_g1.p1
VGPVGPR	20.85	680.3969	7	-1.6	341.2052	14.13	1	4913	HFX_Peptide_LFQ_DBPSN024_PA_11.raw	TRINITY_DN453_c7_g1.p1|TRINITY_DN453_c7_g1.p1|TRINITY_DN453_c7_g1.p1	3.94E+05
IIRPPVA	20.85	764.4908	7	-2.3	383.2518	24.52	1	16503	HFX_Peptide_LFQ_DBPSN024_PA_11.raw	TRINITY_DN1806_c0_g1.p1|TRINITY_DN1806_c0_g1.p1|TRINITY_DN1806_c0_g1.p1	5.12E+06
PSSFYVH	20.85	835.3864	7	0.9	418.7009	26.02	1	18255	HFX_Peptide_LFQ_DBPSN024_PA_11.raw	TRINITY_DN2258_c0_g1.p1|TRINITY_DN2258_c0_g1.p1|TRINITY_DN2258_c0_g1.p1	6.68E+05
SNEVGYEYPAGR	20.85	1340.5996	12	2.8	671.309	20.17	1	11242	HFX_Peptide_LFQ_DBPSN024_PA_11.raw	TRINITY_DN174_c0_g1.p1|TRINITY_DN174_c0_g1.p1|TRINITY_DN174_c0_g1.p1	3.61E+06
LENANVLAR	20.82	998.5508	9	0.6	500.283	20.58	1	11758	HFX_Peptide_LFQ_DBPSN024_PA_11.raw	TRINITY_DN3475_c0_g2.p1|TRINITY_DN3475_c0_g2.p1|TRINITY_DN3475_c0_g2.p1	1.12E+06
HSIIGLPPFVPPS	20.81	1359.755	13	-1.5	680.8837	69.12	1	43274	HFX_Peptide_LFQ_DBPSN024_PA_11.raw	TRINITY_DN730_c0_g1.p1|TRINITY_DN730_c0_g1.p1|TRINITY_DN730_c0_g1.p1	4.56E+04
APVVF	20.81	531.3057	5	0.3	266.6602	21.93	1	13418	HFX_Peptide_LFQ_DBPSN024_PA_11.raw	TRINITY_DN6825_c0_g2.p1|TRINITY_DN6825_c0_g2.p1|TRINITY_DN6825_c0_g2.p1
PPTAPPPG	20.8	732.3806	8	-0.6	367.1974	26.49	1	18781	HFX_Peptide_LFQ_DBPSN024_PA_11.raw	TRINITY_DN15694_c0_g2.p1|TRINITY_DN15694_c0_g2.p1|TRINITY_DN15694_c0_g2.p1	5.56E+06
TVPPKTF	20.78	788.4432	7	-2.4	395.228	28.99	1	21350	HFX_Peptide_LFQ_DBPSN024_PA_11.raw	TRINITY_DN5628_c0_g1.p1|TRINITY_DN5628_c0_g1.p1|TRINITY_DN5628_c0_g1.p1	1.47E+06
LKSLEQNAAEE	20.76	1230.6091	11	-2.6	616.3102	16.54	1	7041	HFX_Peptide_LFQ_DBPSN024_PA_11.raw	TRINITY_DN23649_c0_g2.p1|TRINITY_DN23649_c0_g2.p1|TRINITY_DN23649_c0_g2.p1	3.52E+05
VYAPH	20.75	585.2911	5	-1.9	293.6523	11.69	1	3183	HFX_Peptide_LFQ_DBPSN024_PA_11.raw	TRINITY_DN6776_c1_g1.p1|TRINITY_DN6776_c1_g1.p1|TRINITY_DN6776_c1_g1.p1:TRINITY_DN1312_c0_g5.p1|TRINITY_DN1312_c0_g5.p1|TRINITY_DN1312_c0_g5.p1	5.59E+05
LSVAQGPAVGV	20.74	996.5604	11	10.6	499.2928	25.9	1	18106	HFX_Peptide_LFQ_DBPSN024_PA_11.raw	TRINITY_DN4730_c0_g1.p1|TRINITY_DN4730_c0_g1.p1|TRINITY_DN4730_c0_g1.p1	1.83E+06
DAPLHMRTQ	20.73	1067.5182	9	5.4	534.7692	19.95	1	10978	HFX_Peptide_LFQ_DBPSN024_PA_11.raw	TRINITY_DN30159_c3_g2.p1|TRINITY_DN30159_c3_g2.p1|TRINITY_DN30159_c3_g2.p1	9.17E+05
PPADPHK	20.72	760.3867	7	0.7	381.2009	24.64	1	16651	HFX_Peptide_LFQ_DBPSN024_PA_11.raw	TRINITY_DN1890_c1_g2.p1|TRINITY_DN1890_c1_g2.p1|TRINITY_DN1890_c1_g2.p1	2.84E+05
RLPGP	20.69	538.3227	5	-2	270.1681	26.42	1	18698	HFX_Peptide_LFQ_DBPSN024_PA_11.raw	TRINITY_DN29991_c0_g1.p1|TRINITY_DN29991_c0_g1.p1|TRINITY_DN29991_c0_g1.p1:TRINITY_DN228_c0_g1.p1|TRINITY_DN228_c0_g1.p1|TRINITY_DN228_c0_g1.p1:TRINITY_DN517_c0_g1.p1|TRINITY_DN517_c0_g1.p1|TRINITY_DN517_c0_g1.p1
RIPGP	20.69	538.3227	5	-2	270.1681	26.42	1	18698	HFX_Peptide_LFQ_DBPSN024_PA_11.raw	TRINITY_DN15925_c0_g1.p1|TRINITY_DN15925_c0_g1.p1|TRINITY_DN15925_c0_g1.p1:TRINITY_DN8733_c0_g1.p1|TRINITY_DN8733_c0_g1.p1|TRINITY_DN8733_c0_g1.p1
VGVPGRVPG	20.68	836.4868	9	-2	419.2498	19.65	1	10606	HFX_Peptide_LFQ_DBPSN024_PA_11.raw	TRINITY_DN723_c0_g1.p1|TRINITY_DN723_c0_g1.p1|TRINITY_DN723_c0_g1.p1	3.18E+06
TLSDYNIQK	20.67	1080.5452	9	0.4	541.2801	20.07	1	11126	HFX_Peptide_LFQ_DBPSN024_PA_11.raw	TRINITY_DN16102_c0_g1.p1|TRINITY_DN16102_c0_g1.p1|TRINITY_DN16102_c0_g1.p1:TRINITY_DN299_c0_g2.p1|TRINITY_DN299_c0_g2.p1|TRINITY_DN299_c0_g2.p1:TRINITY_DN299_c0_g3.p1|TRINITY_DN299_c0_g3.p1|TRINITY_DN299_c0_g3.p1:TRINITY_DN509_c0_g1.p1|TRINITY_DN509_c0_g1.p1|TRINITY_DN509_c0_g1.p1:TRINITY_DN299_c0_g1.p1|TRINITY_DN299_c0_g1.p1|TRINITY_DN299_c0_g1.p1:TRINITY_DN544_c0_g1.p1|TRINITY_DN544_c0_g1.p1|TR…	2.53E+05
PYALP	20.67	559.3005	5	-0.7	560.3074	52.4	1	34820	HFX_Peptide_LFQ_DBPSN024_PA_11.raw		4.51E+06
PVAASPH	20.67	677.3497	7	4.5	339.6836	26.11	1	18353	HFX_Peptide_LFQ_DBPSN024_PA_11.raw	TRINITY_DN1863_c1_g2.p1|TRINITY_DN1863_c1_g2.p1|TRINITY_DN1863_c1_g2.p1	2.45E+06
SVPGYR	20.66	677.3497	6	-2.1	339.6814	13.31	1	4302	HFX_Peptide_LFQ_DBPSN024_PA_11.raw	TRINITY_DN1415_c0_g1.p1|TRINITY_DN1415_c0_g1.p1|TRINITY_DN1415_c0_g1.p1	1.43E+06
TINIVPGGL	20.65	882.5175	9	-2.3	442.265	31.47	1	23475	HFX_Peptide_LFQ_DBPSN024_PA_11.raw	TRINITY_DN9233_c0_g2.p1|TRINITY_DN9233_c0_g2.p1|TRINITY_DN9233_c0_g2.p1
GPAAF	20.63	461.2274	5	-1.5	462.234	37.14	1	27066	HFX_Peptide_LFQ_DBPSN024_PA_11.raw		1.40E+07
KAVGP	20.62	470.2852	5	1	236.1501	11.03	1	2737	HFX_Peptide_LFQ_DBPSN024_PA_11.raw	TRINITY_DN3954_c0_g1.p1|TRINITY_DN3954_c0_g1.p1|TRINITY_DN3954_c0_g1.p1
APIPVPVPPA	20.62	956.5695	10	-10.2	479.2871	59.21	1	38172	HFX_Peptide_LFQ_DBPSN024_PA_11.raw	TRINITY_DN406_c0_g1.p1|TRINITY_DN406_c0_g1.p1|TRINITY_DN406_c0_g1.p1	2.24E+05
VGGFL	20.61	491.2744	5	-1.4	492.2809	41.32	1	29397	HFX_Peptide_LFQ_DBPSN024_PA_11.raw	TRINITY_DN1280_c0_g1.p1|TRINITY_DN1280_c0_g1.p1|TRINITY_DN1280_c0_g1.p1:TRINITY_DN22536_c0_g2.p1|TRINITY_DN22536_c0_g2.p1|TRINITY_DN22536_c0_g2.p1:TRINITY_DN2796_c0_g2.p1|TRINITY_DN2796_c0_g2.p1|TRINITY_DN2796_c0_g2.p1:TRINITY_DN37867_c0_g1.p1|TRINITY_DN37867_c0_g1.p1|TRINITY_DN37867_c0_g1.p1
VGGFI	20.61	491.2744	5	-1.4	492.2809	41.32	1	29397	HFX_Peptide_LFQ_DBPSN024_PA_11.raw	TRINITY_DN777_c0_g1.p1|TRINITY_DN777_c0_g1.p1|TRINITY_DN777_c0_g1.p1
APVQAPAPAPAP	20.6	1085.5869	12	9.4	543.8058	16.75	1	7262	HFX_Peptide_LFQ_DBPSN024_PA_11.raw	TRINITY_DN428_c0_g1.p1|TRINITY_DN428_c0_g1.p1|TRINITY_DN428_c0_g1.p1	1.04E+06
EELPIQK	20.58	855.4702	7	-1.2	428.7419	20.22	1	11297	HFX_Peptide_LFQ_DBPSN024_PA_11.raw	TRINITY_DN239_c0_g1.p1|TRINITY_DN239_c0_g1.p1|TRINITY_DN239_c0_g1.p1	5.62E+05
LAAGDLYSR	20.57	964.4977	9	0.2	483.2562	22.7	1	14360	HFX_Peptide_LFQ_DBPSN024_PA_11.raw	TRINITY_DN2088_c0_g1.p1|TRINITY_DN2088_c0_g1.p1|TRINITY_DN2088_c0_g1.p1	4.51E+06
APVAVGPAPI	20.56	890.5225	10	-0.6	446.2683	46.29	1	31749	HFX_Peptide_LFQ_DBPSN024_PA_11.raw	TRINITY_DN29282_c0_g1.p1|TRINITY_DN29282_c0_g1.p1|TRINITY_DN29282_c0_g1.p1	2.40E+06
IGAPE	20.55	485.2485	5	-2	486.2549	12.45	1	3708	HFX_Peptide_LFQ_DBPSN024_PA_11.raw	TRINITY_DN385_c0_g1.p1|TRINITY_DN385_c0_g1.p1|TRINITY_DN385_c0_g1.p1:TRINITY_DN385_c0_g2.p1|TRINITY_DN385_c0_g2.p1|TRINITY_DN385_c0_g2.p1:TRINITY_DN3673_c0_g1.p1|TRINITY_DN3673_c0_g1.p1|TRINITY_DN3673_c0_g1.p1
LGAPE	20.55	485.2485	5	-2	486.2549	12.45	1	3708	HFX_Peptide_LFQ_DBPSN024_PA_11.raw	TRINITY_DN8391_c0_g1.p1|TRINITY_DN8391_c0_g1.p1|TRINITY_DN8391_c0_g1.p1
RVAAP	20.54	512.3071	5	-1.7	257.1604	10.52	1	2464	HFX_Peptide_LFQ_DBPSN024_PA_11.raw	TRINITY_DN169_c0_g1.p1|TRINITY_DN169_c0_g1.p1|TRINITY_DN169_c0_g1.p1:TRINITY_DN9385_c0_g1.p1|TRINITY_DN9385_c0_g1.p1|TRINITY_DN9385_c0_g1.p1:TRINITY_DN8524_c0_g1.p1|TRINITY_DN8524_c0_g1.p1|TRINITY_DN8524_c0_g1.p1:TRINITY_DN8677_c0_g1.p1|TRINITY_DN8677_c0_g1.p1|TRINITY_DN8677_c0_g1.p1:TRINITY_DN888_c0_g1.p1|TRINITY_DN888_c0_g1.p1|TRINITY_DN888_c0_g1.p1
VLPPPYEVNPY	20.54	1286.6547	11	-0.1	644.3345	52.96	1	35096	HFX_Peptide_LFQ_DBPSN024_PA_11.raw	TRINITY_DN296_c0_g1.p1|TRINITY_DN296_c0_g1.p1|TRINITY_DN296_c0_g1.p1	2.71E+06
VQDLNSLR	20.52	943.5087	8	-2.2	472.7606	19.83	1	10830	HFX_Peptide_LFQ_DBPSN024_PA_11.raw	TRINITY_DN428_c0_g1.p1|TRINITY_DN428_c0_g1.p1|TRINITY_DN428_c0_g1.p1	3.48E+05
LGWDPYVPP	20.5	1042.5123	9	-0.6	522.2631	64.01	1	40447	HFX_Peptide_LFQ_DBPSN024_PA_11.raw	TRINITY_DN730_c0_g1.p1|TRINITY_DN730_c0_g1.p1|TRINITY_DN730_c0_g1.p1	7.28E+06
RAAPSP	20.5	597.3234	6	5.7	299.6707	24.06	1	15978	HFX_Peptide_LFQ_DBPSN024_PA_11.raw	TRINITY_DN29887_c0_g1.p1|TRINITY_DN29887_c0_g1.p1|TRINITY_DN29887_c0_g1.p1	4.71E+05
VAGGQGHVT	20.46	824.4141	9	-13.5	413.2087	21.48	1	12862	HFX_Peptide_LFQ_DBPSN024_PA_11.raw	TRINITY_DN1596_c0_g1.p1|TRINITY_DN1596_c0_g1.p1|TRINITY_DN1596_c0_g1.p1	1.77E+06
NEPIQR	20.46	755.3926	6	-2.1	378.7028	10.79	1	2606	HFX_Peptide_LFQ_DBPSN024_PA_11.raw	TRINITY_DN1415_c0_g1.p1|TRINITY_DN1415_c0_g1.p1|TRINITY_DN1415_c0_g1.p1	1.11E+06
GLDPDSYR	20.45	921.4192	8	-1.6	461.7161	18.88	1	9667	HFX_Peptide_LFQ_DBPSN024_PA_11.raw	TRINITY_DN62_c0_g1.p1|TRINITY_DN62_c0_g1.p1|TRINITY_DN62_c0_g1.p1	1.57E+06
AGFAGDDAPR	20.44	975.441	10	0	488.7278	16.11	1	6628	HFX_Peptide_LFQ_DBPSN024_PA_11.raw	TRINITY_DN2642_c0_g2.p1|TRINITY_DN2642_c0_g2.p1|TRINITY_DN2642_c0_g2.p1	4.20E+05
EAGVPGSP	20.43	712.3391	8	-1.1	357.1765	18.85	1	9629	HFX_Peptide_LFQ_DBPSN024_PA_11.raw	TRINITY_DN453_c7_g1.p1|TRINITY_DN453_c7_g1.p1|TRINITY_DN453_c7_g1.p1	1.97E+05
FSDVP	20.42	563.2591	5	-0.3	564.2662	33.2	1	24714	HFX_Peptide_LFQ_DBPSN024_PA_11.raw	TRINITY_DN4895_c0_g2.p1|TRINITY_DN4895_c0_g2.p1|TRINITY_DN4895_c0_g2.p1:TRINITY_DN467_c1_g1.p1|TRINITY_DN467_c1_g1.p1|TRINITY_DN467_c1_g1.p1:TRINITY_DN2866_c0_g1.p1|TRINITY_DN2866_c0_g1.p1|TRINITY_DN2866_c0_g1.p1	1.25E+06
PPRPP	20.4	562.3227	5	4.7	282.17	67.28	1	42240	HFX_Peptide_LFQ_DBPSN024_PA_11.raw	TRINITY_DN637_c0_g1.p1|TRINITY_DN637_c0_g1.p1|TRINITY_DN637_c0_g1.p1:TRINITY_DN716_c0_g1.p1|TRINITY_DN716_c0_g1.p1|TRINITY_DN716_c0_g1.p1:TRINITY_DN453_c7_g1.p1|TRINITY_DN453_c7_g1.p1|TRINITY_DN453_c7_g1.p1:TRINITY_DN1000_c0_g1.p1|TRINITY_DN1000_c0_g1.p1|TRINITY_DN1000_c0_g1.p1:TRINITY_DN409_c0_g1.p1|TRINITY_DN409_c0_g1.p1|TRINITY_DN409_c0_g1.p1:TRINITY_DN212_c0_g1.p1|TRINITY_DN212_c0_g1.p1|TRINI…
NPPPPPPP	20.4	811.4228	8	-0.9	406.7183	26.75	1	19068	HFX_Peptide_LFQ_DBPSN024_PA_11.raw	TRINITY_DN8422_c0_g1.p1|TRINITY_DN8422_c0_g1.p1|TRINITY_DN8422_c0_g1.p1:TRINITY_DN1265_c0_g1.p1|TRINITY_DN1265_c0_g1.p1|TRINITY_DN1265_c0_g1.p1	2.05E+06
AAPPVGDLR	20.38	894.4922	9	-2	448.2525	20.61	1	11790	HFX_Peptide_LFQ_DBPSN024_PA_11.raw	TRINITY_DN1701_c0_g1.p1|TRINITY_DN1701_c0_g1.p1|TRINITY_DN1701_c0_g1.p1	3.28E+06
YKQPGRPF	20.35	991.5239	8	-1.1	496.7687	16.73	1	7240	HFX_Peptide_LFQ_DBPSN024_PA_11.raw	TRINITY_DN35926_c0_g1.p1|TRINITY_DN35926_c0_g1.p1|TRINITY_DN35926_c0_g1.p1	7.11E+07
RELTPF	20.33	761.4072	6	-1.5	381.7103	28.88	1	21248	HFX_Peptide_LFQ_DBPSN024_PA_11.raw	TRINITY_DN1415_c0_g1.p1|TRINITY_DN1415_c0_g1.p1|TRINITY_DN1415_c0_g1.p1	1.17E+07
SGPGLNFR	20.28	846.4348	8	-0.5	424.2244	23.5	1	15317	HFX_Peptide_LFQ_DBPSN024_PA_11.raw	TRINITY_DN174_c0_g1.p1|TRINITY_DN174_c0_g1.p1|TRINITY_DN174_c0_g1.p1	1.37E+06
PTIGTT	20.27	588.3119	6	5.8	295.1649	20.3	1	11410	HFX_Peptide_LFQ_DBPSN024_PA_11.raw	TRINITY_DN10949_c0_g1.p1|TRINITY_DN10949_c0_g1.p1|TRINITY_DN10949_c0_g1.p1
LTLPNVR	20.25	811.4916	7	-3.6	406.7516	27.2	1	19557	HFX_Peptide_LFQ_DBPSN024_PA_11.raw	TRINITY_DN10970_c0_g1.p1|TRINITY_DN10970_c0_g1.p1|TRINITY_DN10970_c0_g1.p1	2.72E+05
DSYLSPVKR	20.24	1063.5662	9	0.2	532.7905	19.93	1	10950	HFX_Peptide_LFQ_DBPSN024_PA_11.raw	TRINITY_DN1415_c0_g1.p1|TRINITY_DN1415_c0_g1.p1|TRINITY_DN1415_c0_g1.p1	5.83E+05
FDAFDR	20.24	769.3395	6	-3	385.6759	22.53	1	14143	HFX_Peptide_LFQ_DBPSN024_PA_11.raw	TRINITY_DN18_c0_g1.p1|TRINITY_DN18_c0_g1.p1|TRINITY_DN18_c0_g1.p1	4.05E+06
APVAVAAPVAVGPA	20.23	1188.6866	14	7.9	595.3553	29.35	1	21683	HFX_Peptide_LFQ_DBPSN024_PA_11.raw	TRINITY_DN29282_c0_g1.p1|TRINITY_DN29282_c0_g1.p1|TRINITY_DN29282_c0_g1.p1	2.06E+07
PGESGKEGQPGP	20.21	1138.5254	12	-9	570.2648	15.41	1	5976	HFX_Peptide_LFQ_DBPSN024_PA_11.raw	TRINITY_DN23119_c0_g1.p1|TRINITY_DN23119_c0_g1.p1|TRINITY_DN23119_c0_g1.p1	1.06E+06
ALPDLSIPQLVK	20.18	1292.7704	12	-4.1	647.3898	66.52	1	41803	HFX_Peptide_LFQ_DBPSN024_PA_11.raw	TRINITY_DN16_c1_g1.p1|TRINITY_DN16_c1_g1.p1|TRINITY_DN16_c1_g1.p1	1.08E+05
IPPTPVPP	20.18	816.4745	8	-2.3	409.2436	29.58	1	21880	HFX_Peptide_LFQ_DBPSN024_PA_11.raw	TRINITY_DN12527_c0_g2.p1|TRINITY_DN12527_c0_g2.p1|TRINITY_DN12527_c0_g2.p1
SEDLSQAVNR	20.16	1117.5364	10	-4.7	559.7728	17.31	1	7838	HFX_Peptide_LFQ_DBPSN024_PA_11.raw	TRINITY_DN174_c1_g1.p1|TRINITY_DN174_c1_g1.p1|TRINITY_DN174_c1_g1.p1	3.25E+05
LLLPR	20.14	610.4166	5	-1	306.2153	24.84	1	16872	HFX_Peptide_LFQ_DBPSN024_PA_11.raw	TRINITY_DN296_c0_g2.p1|TRINITY_DN296_c0_g2.p1|TRINITY_DN296_c0_g2.p1:TRINITY_DN2151_c0_g1.p1|TRINITY_DN2151_c0_g1.p1|TRINITY_DN2151_c0_g1.p1:TRINITY_DN7420_c2_g1.p1|TRINITY_DN7420_c2_g1.p1|TRINITY_DN7420_c2_g1.p1:TRINITY_DN719_c0_g1.p1|TRINITY_DN719_c0_g1.p1|TRINITY_DN719_c0_g1.p1	6.43E+06
LIIPR	20.14	610.4166	5	-1	306.2153	24.84	1	16872	HFX_Peptide_LFQ_DBPSN024_PA_11.raw	TRINITY_DN95_c0_g1.p1|TRINITY_DN95_c0_g1.p1|TRINITY_DN95_c0_g1.p1:TRINITY_DN501_c0_g1.p1|TRINITY_DN501_c0_g1.p1|TRINITY_DN501_c0_g1.p1	6.43E+06
IILPR	20.14	610.4166	5	-1	306.2153	24.84	1	16872	HFX_Peptide_LFQ_DBPSN024_PA_11.raw		6.43E+06
IIIPR	20.14	610.4166	5	-1	306.2153	24.84	1	16872	HFX_Peptide_LFQ_DBPSN024_PA_11.raw	TRINITY_DN35870_c0_g1.p1|TRINITY_DN35870_c0_g1.p1|TRINITY_DN35870_c0_g1.p1	6.43E+06
LLIPR	20.14	610.4166	5	-1	306.2153	24.84	1	16872	HFX_Peptide_LFQ_DBPSN024_PA_11.raw		6.43E+06
ILLPR	20.14	610.4166	5	-1	306.2153	24.84	1	16872	HFX_Peptide_LFQ_DBPSN024_PA_11.raw		6.43E+06
PGMIPGQP	20.14	795.3949	8	-8.2	398.7015	27.8	1	20185	HFX_Peptide_LFQ_DBPSN024_PA_11.raw	TRINITY_DN30089_c2_g2.p1|TRINITY_DN30089_c2_g2.p1|TRINITY_DN30089_c2_g2.p1	1.07E+08
RLLDQLR	20.13	912.5505	7	-0.6	457.2822	25.35	1	17473	HFX_Peptide_LFQ_DBPSN024_PA_11.raw	TRINITY_DN26616_c0_g3.p1|TRINITY_DN26616_c0_g3.p1|TRINITY_DN26616_c0_g3.p1	1.02E+07
LYSVLTK	20.12	822.4851	7	-2.7	412.2487	25.28	1	17386	HFX_Peptide_LFQ_DBPSN024_PA_11.raw	TRINITY_DN12732_c0_g1.p1|TRINITY_DN12732_c0_g1.p1|TRINITY_DN12732_c0_g1.p1	8.01E+05
TSPPPVVPR	20.12	948.5392	9	-2.7	475.2756	19.66	1	10616	HFX_Peptide_LFQ_DBPSN024_PA_11.raw	TRINITY_DN270_c0_g3.p1|TRINITY_DN270_c0_g3.p1|TRINITY_DN270_c0_g3.p1	4.86E+05
DFGVP	20.12	533.2485	5	-2.7	534.2544	47.58	1	32378	HFX_Peptide_LFQ_DBPSN024_PA_11.raw	TRINITY_DN8721_c1_g1.p1|TRINITY_DN8721_c1_g1.p1|TRINITY_DN8721_c1_g1.p1:TRINITY_DN2082_c1_g1.p1|TRINITY_DN2082_c1_g1.p1|TRINITY_DN2082_c1_g1.p1:TRINITY_DN8430_c0_g1.p1|TRINITY_DN8430_c0_g1.p1|TRINITY_DN8430_c0_g1.p1
GYPFDRPI	20.1	963.4814	8	-1.5	482.7473	37.82	1	27474	HFX_Peptide_LFQ_DBPSN024_PA_11.raw	TRINITY_DN296_c0_g2.p1|TRINITY_DN296_c0_g2.p1|TRINITY_DN296_c0_g2.p1	5.16E+06
SGWPY	20.1	608.2595	5	-2	609.2655	34.7	1	25674	HFX_Peptide_LFQ_DBPSN024_PA_11.raw	TRINITY_DN1415_c0_g1.p1|TRINITY_DN1415_c0_g1.p1|TRINITY_DN1415_c0_g1.p1	2.95E+07
AAPIR	20.1	526.3227	5	-1.3	264.1683	10.8	1	2611	HFX_Peptide_LFQ_DBPSN024_PA_11.raw	TRINITY_DN2510_c0_g1.p1|TRINITY_DN2510_c0_g1.p1|TRINITY_DN2510_c0_g1.p1	2.95E+05
AAPLR	20.1	526.3227	5	-1.3	264.1683	10.8	1	2611	HFX_Peptide_LFQ_DBPSN024_PA_11.raw		2.95E+05
SLINPLPVPK	20.09	1076.6593	10	-1.2	539.3363	51	1	34107	HFX_Peptide_LFQ_DBPSN024_PA_11.raw	TRINITY_DN3351_c0_g2.p1|TRINITY_DN3351_c0_g2.p1|TRINITY_DN3351_c0_g2.p1	7.17E+05
SSSSR	20.08	522.2397	5	-5.4	175.0863	46.45	1	31814	HFX_Peptide_LFQ_DBPSN024_PA_11.raw	TRINITY_DN637_c0_g1.p1|TRINITY_DN637_c0_g1.p1|TRINITY_DN637_c0_g1.p1:TRINITY_DN9385_c0_g1.p1|TRINITY_DN9385_c0_g1.p1|TRINITY_DN9385_c0_g1.p1:TRINITY_DN3649_c0_g2.p1|TRINITY_DN3649_c0_g2.p1|TRINITY_DN3649_c0_g2.p1:TRINITY_DN2927_c0_g1.p1|TRINITY_DN2927_c0_g1.p1|TRINITY_DN2927_c0_g1.p1:TRINITY_DN1906_c0_g1.p1|TRINITY_DN1906_c0_g1.p1|TRINITY_DN1906_c0_g1.p1:TRINITY_DN18290_c0_g1.p1|TRINITY_DN18290_c…
NYPAGVSPA	20.07	874.4185	9	-0.9	438.2161	22.51	1	14124	HFX_Peptide_LFQ_DBPSN024_PA_11.raw	TRINITY_DN955_c0_g1.p2|TRINITY_DN955_c0_g1.p2|TRINITY_DN955_c0_g1.p2	3.85E+07
IPKVTPPTQP	20.06	1076.6229	10	0	539.3187	23.42	1	15227	HFX_Peptide_LFQ_DBPSN024_PA_11.raw	TRINITY_DN9134_c0_g2.p1|TRINITY_DN9134_c0_g2.p1|TRINITY_DN9134_c0_g2.p1
GVFRPL	20.05	687.4067	6	-1.9	344.71	29.15	1	21491	HFX_Peptide_LFQ_DBPSN024_PA_11.raw	TRINITY_DN1415_c0_g1.p1|TRINITY_DN1415_c0_g1.p1|TRINITY_DN1415_c0_g1.p1	6.73E+07
IKIIAPPER	20.05	1035.644	9	-2.3	518.8281	22.14	1	13681	HFX_Peptide_LFQ_DBPSN024_PA_11.raw	TRINITY_DN2642_c0_g2.p1|TRINITY_DN2642_c0_g2.p1|TRINITY_DN2642_c0_g2.p1	2.38E+05
AGQYVGHY	20.05	893.4031	8	0.2	447.709	16	1	6523	HFX_Peptide_LFQ_DBPSN024_PA_11.raw	TRINITY_DN1412_c0_g1.p1|TRINITY_DN1412_c0_g1.p1|TRINITY_DN1412_c0_g1.p1	5.52E+05
SIIGEPPP	20.04	808.433	8	-0.3	405.2237	23.35	1	15145	HFX_Peptide_LFQ_DBPSN024_PA_11.raw	TRINITY_DN446_c0_g1.p1|TRINITY_DN446_c0_g1.p1|TRINITY_DN446_c0_g1.p1	6.88E+05
PGELPPSP	20.02	792.4017	8	-1.7	397.2075	24.86	1	16910	HFX_Peptide_LFQ_DBPSN024_PA_11.raw	TRINITY_DN3190_c0_g1.p1|TRINITY_DN3190_c0_g1.p1|TRINITY_DN3190_c0_g1.p1	7.05E+05
GAPVGGPPQP	19.99	875.4501	10	-10.7	438.7276	23.1	1	14844	HFX_Peptide_LFQ_DBPSN024_PA_11.raw	TRINITY_DN2927_c0_g1.p1|TRINITY_DN2927_c0_g1.p1|TRINITY_DN2927_c0_g1.p1	4.81E+06
ATPVAPVQP	19.97	878.4861	9	-2.3	440.2494	30.81	1	22961	HFX_Peptide_LFQ_DBPSN024_PA_11.raw	TRINITY_DN1263_c2_g1.p1|TRINITY_DN1263_c2_g1.p1|TRINITY_DN1263_c2_g1.p1	6.34E+06
AADFKPY	19.96	810.3912	7	-2	406.2021	21.28	1	12613	HFX_Peptide_LFQ_DBPSN024_PA_11.raw	TRINITY_DN637_c0_g1.p1|TRINITY_DN637_c0_g1.p1|TRINITY_DN637_c0_g1.p1	3.05E+06
IPNVYDGDLENEDE	19.95	1620.6791	14	-8.9	541.2288	29.79	1	22067	HFX_Peptide_LFQ_DBPSN024_PA_11.raw	TRINITY_DN1895_c0_g1.p1|TRINITY_DN1895_c0_g1.p1|TRINITY_DN1895_c0_g1.p1
LIESPGP	19.95	711.3802	7	-4.4	356.6958	33.09	1	24646	HFX_Peptide_LFQ_DBPSN024_PA_11.raw	TRINITY_DN766_c1_g3.p1|TRINITY_DN766_c1_g3.p1|TRINITY_DN766_c1_g3.p1
QPLPMYYVP	19.95	1106.547	9	0.3	554.2809	36.53	1	26694	HFX_Peptide_LFQ_DBPSN024_PA_11.raw	TRINITY_DN1000_c0_g1.p1|TRINITY_DN1000_c0_g1.p1|TRINITY_DN1000_c0_g1.p1	1.43E+06
SLACSGGR	19.94	749.349	8	-1.3	375.6813	22.33	1	13916	HFX_Peptide_LFQ_DBPSN024_PA_11.raw	TRINITY_DN2933_c0_g5.p1|TRINITY_DN2933_c0_g5.p1|TRINITY_DN2933_c0_g5.p1	2.34E+05
IAAHPEEN	19.91	879.4086	8	-2.6	440.7104	10.62	1	2507	HFX_Peptide_LFQ_DBPSN024_PA_11.raw	TRINITY_DN35926_c0_g1.p1|TRINITY_DN35926_c0_g1.p1|TRINITY_DN35926_c0_g1.p1
LDIPR	19.91	612.3595	5	-0.1	307.187	21.61	1	13020	HFX_Peptide_LFQ_DBPSN024_PA_11.raw	TRINITY_DN309_c0_g1.p1|TRINITY_DN309_c0_g1.p1|TRINITY_DN309_c0_g1.p1:TRINITY_DN231_c0_g1.p1|TRINITY_DN231_c0_g1.p1|TRINITY_DN231_c0_g1.p1	1.84E+07
IDLPR	19.91	612.3595	5	-0.1	307.187	21.61	1	13020	HFX_Peptide_LFQ_DBPSN024_PA_11.raw	TRINITY_DN7556_c0_g4.p1|TRINITY_DN7556_c0_g4.p1|TRINITY_DN7556_c0_g4.p1	1.84E+07
LDLPR	19.91	612.3595	5	-0.1	307.187	21.61	1	13020	HFX_Peptide_LFQ_DBPSN024_PA_11.raw	TRINITY_DN7807_c0_g1.p1|TRINITY_DN7807_c0_g1.p1|TRINITY_DN7807_c0_g1.p1	1.84E+07
REVGAAPPPPV	19.9	1088.5978	11	-3.6	545.3042	21.56	1	12959	HFX_Peptide_LFQ_DBPSN024_PA_11.raw	TRINITY_DN169_c0_g1.p1|TRINITY_DN169_c0_g1.p1|TRINITY_DN169_c0_g1.p1	5.35E+05
VAGGVANKPP	19.87	908.5079	10	10.8	455.2661	24.56	1	16549	HFX_Peptide_LFQ_DBPSN024_PA_11.raw		8.74E+05
IGGLPDFDR	19.87	988.4977	9	-1.4	495.2555	40.5	1	28955	HFX_Peptide_LFQ_DBPSN024_PA_11.raw	TRINITY_DN174_c0_g1.p1|TRINITY_DN174_c0_g1.p1|TRINITY_DN174_c0_g1.p1	1.51E+06
KILVP	19.86	568.3948	5	-1.7	285.2042	25.55	1	17699	HFX_Peptide_LFQ_DBPSN024_PA_11.raw	TRINITY_DN406_c0_g1.p1|TRINITY_DN406_c0_g1.p1|TRINITY_DN406_c0_g1.p1	1.64E+06
KIIVP	19.86	568.3948	5	-1.7	285.2042	25.55	1	17699	HFX_Peptide_LFQ_DBPSN024_PA_11.raw	TRINITY_DN1806_c0_g2.p1|TRINITY_DN1806_c0_g2.p1|TRINITY_DN1806_c0_g2.p1:TRINITY_DN670_c0_g1.p1|TRINITY_DN670_c0_g1.p1|TRINITY_DN670_c0_g1.p1	1.64E+06
KLLVP	19.86	568.3948	5	-1.7	285.2042	25.55	1	17699	HFX_Peptide_LFQ_DBPSN024_PA_11.raw	TRINITY_DN1256_c0_g1.p1|TRINITY_DN1256_c0_g1.p1|TRINITY_DN1256_c0_g1.p1	1.64E+06
KLIVP	19.86	568.3948	5	-1.7	285.2042	25.55	1	17699	HFX_Peptide_LFQ_DBPSN024_PA_11.raw	TRINITY_DN2381_c4_g1.p1|TRINITY_DN2381_c4_g1.p1|TRINITY_DN2381_c4_g1.p1	1.64E+06
PPEFVPY	19.85	847.4116	7	-2.1	424.7122	51.01	1	34110	HFX_Peptide_LFQ_DBPSN024_PA_11.raw	TRINITY_DN34353_c0_g1.p2|TRINITY_DN34353_c0_g1.p2|TRINITY_DN34353_c0_g1.p2	4.39E+06
IVTPPVPV	19.84	820.5058	8	-1.8	411.2594	42.21	1	29818	HFX_Peptide_LFQ_DBPSN024_PA_11.raw	TRINITY_DN2357_c0_g1.p1|TRINITY_DN2357_c0_g1.p1|TRINITY_DN2357_c0_g1.p1
SYVSDPVNGFRVA	19.84	1409.6938	13	-1.1	705.8534	44.51	1	30910	HFX_Peptide_LFQ_DBPSN024_PA_11.raw	TRINITY_DN7093_c0_g1.p1|TRINITY_DN7093_c0_g1.p1|TRINITY_DN7093_c0_g1.p1	5.41E+05
TLPDPKPEPR	19.83	1148.6189	10	-0.1	575.3167	15.54	1	6096	HFX_Peptide_LFQ_DBPSN024_PA_11.raw		5.36E+05
ASKCLEE	19.82	778.3531	7	6.6	390.1864	11.42	1	3009	HFX_Peptide_LFQ_DBPSN024_PA_11.raw	TRINITY_DN62_c0_g1.p1|TRINITY_DN62_c0_g1.p1|TRINITY_DN62_c0_g1.p1
TIMFLLFV	19.81	982.5562	8	-10.4	492.2802	63.65	1	40268	HFX_Peptide_LFQ_DBPSN024_PA_11.raw
DIEKPPHDGYA	19.81	1240.5724	11	-1.8	621.2924	17.31	1	7836	HFX_Peptide_LFQ_DBPSN024_PA_11.raw	TRINITY_DN212_c0_g1.p1|TRINITY_DN212_c0_g1.p1|TRINITY_DN212_c0_g1.p1	1.24E+05
PPLPMSAP	19.81	808.4153	8	-6.7	405.2122	30.43	1	22619	HFX_Peptide_LFQ_DBPSN024_PA_11.raw	TRINITY_DN6673_c0_g1.p1|TRINITY_DN6673_c0_g1.p1|TRINITY_DN6673_c0_g1.p1
FPLFSNTAL	19.81	1008.528	9	-10	505.2662	44.54	1	30927	HFX_Peptide_LFQ_DBPSN024_PA_11.raw		3.38E+06
RDSYLSPV	19.81	935.4712	8	-1.9	468.742	26.31	1	18586	HFX_Peptide_LFQ_DBPSN024_PA_11.raw	TRINITY_DN1415_c0_g1.p1|TRINITY_DN1415_c0_g1.p1|TRINITY_DN1415_c0_g1.p1	1.38E+06
LPDVYPF	19.79	849.4272	7	-7.9	425.7175	30.83	1	22976	HFX_Peptide_LFQ_DBPSN024_PA_11.raw	TRINITY_DN296_c0_g3.p1|TRINITY_DN296_c0_g3.p1|TRINITY_DN296_c0_g3.p1	5.63E+05
AIPIGKKPV	19.78	921.6011	9	-0.8	461.8075	17.55	1	8102	HFX_Peptide_LFQ_DBPSN024_PA_11.raw	TRINITY_DN961_c0_g1.p1|TRINITY_DN961_c0_g1.p1|TRINITY_DN961_c0_g1.p1	1.81E+06
LEQEENKVL	19.77	1100.5713	9	-4.6	551.2904	19.66	1	10615	HFX_Peptide_LFQ_DBPSN024_PA_11.raw	TRINITY_DN62_c0_g1.p1|TRINITY_DN62_c0_g1.p1|TRINITY_DN62_c0_g1.p1	1.43E+06
SLFNAFQP	19.77	922.4548	8	-1.9	462.2338	31.39	1	23406	HFX_Peptide_LFQ_DBPSN024_PA_11.raw
IAHNAIFS	19.75	871.4552	8	0.2	436.735	25.37	1	17486	HFX_Peptide_LFQ_DBPSN024_PA_11.raw		2.36E+06
EYIAAHPEEN	19.75	1171.5145	10	-1	586.764	16.3	1	6812	HFX_Peptide_LFQ_DBPSN024_PA_11.raw	TRINITY_DN35926_c0_g1.p1|TRINITY_DN35926_c0_g1.p1|TRINITY_DN35926_c0_g1.p1	1.22E+05
GLPIYNR	19.74	831.4603	7	-1.1	416.737	24.09	1	16011	HFX_Peptide_LFQ_DBPSN024_PA_11.raw	TRINITY_DN1415_c0_g1.p1|TRINITY_DN1415_c0_g1.p1|TRINITY_DN1415_c0_g1.p1	7.03E+06
KSGKCEDLK	19.74	1006.5117	9	4.9	504.2656	10.65	1	2531	HFX_Peptide_LFQ_DBPSN024_PA_11.raw
TLVFGR	19.72	691.4017	6	-2.6	346.7072	22.37	1	13960	HFX_Peptide_LFQ_DBPSN024_PA_11.raw	TRINITY_DN13801_c0_g1.p1|TRINITY_DN13801_c0_g1.p1|TRINITY_DN13801_c0_g1.p1	2.53E+07
DLLQKLR	19.7	884.5443	7	-2.5	443.2783	26.88	1	19195	HFX_Peptide_LFQ_DBPSN024_PA_11.raw	TRINITY_DN730_c0_g1.p1|TRINITY_DN730_c0_g1.p1|TRINITY_DN730_c0_g1.p1	3.86E+06
DLLQKIR	19.7	884.5443	7	-2.5	443.2783	26.88	1	19195	HFX_Peptide_LFQ_DBPSN024_PA_11.raw		3.86E+06
AEPAPPTPPAA	19.7	1017.5131	11	-3.7	509.7619	25.69	1	17859	HFX_Peptide_LFQ_DBPSN024_PA_11.raw	TRINITY_DN1938_c0_g1.p1|TRINITY_DN1938_c0_g1.p1|TRINITY_DN1938_c0_g1.p1	1.06E+06
FQSVP	19.68	576.2908	5	-3.1	577.2963	39.23	1	28274	HFX_Peptide_LFQ_DBPSN024_PA_11.raw	TRINITY_DN624_c1_g1.p1|TRINITY_DN624_c1_g1.p1|TRINITY_DN624_c1_g1.p1	5.23E+06
YGDDGQYR	19.67	972.3937	8	-1.4	487.2034	11.99	1	3390	HFX_Peptide_LFQ_DBPSN024_PA_11.raw	TRINITY_DN1412_c0_g1.p1|TRINITY_DN1412_c0_g1.p1|TRINITY_DN1412_c0_g1.p1	5.36E+05
SLPNTPPP	19.66	821.4283	8	-0.4	411.7213	18.88	1	9660	HFX_Peptide_LFQ_DBPSN024_PA_11.raw	TRINITY_DN1906_c0_g1.p1|TRINITY_DN1906_c0_g1.p1|TRINITY_DN1906_c0_g1.p1	6.33E+06
SYNNAHDIEP	19.64	1158.4941	10	-4.4	580.2518	17.95	1	8552	HFX_Peptide_LFQ_DBPSN024_PA_11.raw	TRINITY_DN1806_c0_g1.p1|TRINITY_DN1806_c0_g1.p1|TRINITY_DN1806_c0_g1.p1	7.45E+05
MMKAA	19.63	550.2607	5	5.2	551.2709	54.92	1	36070	HFX_Peptide_LFQ_DBPSN024_PA_11.raw		5.47E+06
HWTCT	19.61	646.2534	5	-1.4	324.1335	36.77	1	26842	HFX_Peptide_LFQ_DBPSN024_PA_11.raw	TRINITY_DN2317_c0_g1.p1|TRINITY_DN2317_c0_g1.p1|TRINITY_DN2317_c0_g1.p1
PAPAGIF	19.61	671.3642	7	-1.8	336.6888	26.53	1	18820	HFX_Peptide_LFQ_DBPSN024_PA_11.raw
DSLVPIGR	19.59	855.4814	8	-1.5	428.7473	32.52	1	24232	HFX_Peptide_LFQ_DBPSN024_PA_11.raw	TRINITY_DN1565_c0_g1.p1|TRINITY_DN1565_c0_g1.p1|TRINITY_DN1565_c0_g1.p1	6.41E+06
FVHVSPT	19.58	785.4072	7	-2.4	393.7099	19.28	1	10149	HFX_Peptide_LFQ_DBPSN024_PA_11.raw	TRINITY_DN649_c0_g1.p1|TRINITY_DN649_c0_g1.p1|TRINITY_DN649_c0_g1.p1	3.04E+06
GTSSWK	19.55	664.3181	6	-2.8	333.1654	10.68	1	2547	HFX_Peptide_LFQ_DBPSN024_PA_11.raw	TRINITY_DN1918_c1_g1.p1|TRINITY_DN1918_c1_g1.p1|TRINITY_DN1918_c1_g1.p1	6.60E+04
RSPEFQ	19.53	762.366	6	-3.1	382.1891	13.24	1	4253	HFX_Peptide_LFQ_DBPSN024_PA_11.raw	TRINITY_DN730_c0_g1.p1|TRINITY_DN730_c0_g1.p1|TRINITY_DN730_c0_g1.p1	2.38E+06
QPSKLPSP	19.52	852.4705	8	2.6	427.2436	55.01	1	36108	HFX_Peptide_LFQ_DBPSN024_PA_11.raw	TRINITY_DN2336_c1_g1.p1|TRINITY_DN2336_c1_g1.p1|TRINITY_DN2336_c1_g1.p1	2.08E+07
IGGPF	19.51	489.2587	5	-2.8	490.2646	46.36	1	31782	HFX_Peptide_LFQ_DBPSN024_PA_11.raw	TRINITY_DN223_c0_g1.p1|TRINITY_DN223_c0_g1.p1|TRINITY_DN223_c0_g1.p1	2.10E+06
LGGPF	19.51	489.2587	5	-2.8	490.2646	46.36	1	31782	HFX_Peptide_LFQ_DBPSN024_PA_11.raw	TRINITY_DN8109_c0_g1.p1|TRINITY_DN8109_c0_g1.p1|TRINITY_DN8109_c0_g1.p1	2.10E+06
ELLQNLR	19.51	884.5079	7	-2.5	443.2601	27.89	1	20275	HFX_Peptide_LFQ_DBPSN024_PA_11.raw	TRINITY_DN2894_c2_g1.p1|TRINITY_DN2894_c2_g1.p1|TRINITY_DN2894_c2_g1.p1	2.09E+07
VSHTVPI	19.5	751.4229	7	-1.2	376.7183	20.52	1	11678	HFX_Peptide_LFQ_DBPSN024_PA_11.raw	TRINITY_DN2642_c0_g2.p1|TRINITY_DN2642_c0_g2.p1|TRINITY_DN2642_c0_g2.p1	1.56E+06
NYAGLPIYNR	19.48	1179.6036	10	-3.5	590.807	36.58	1	26723	HFX_Peptide_LFQ_DBPSN024_PA_11.raw	TRINITY_DN1415_c0_g1.p1|TRINITY_DN1415_c0_g1.p1|TRINITY_DN1415_c0_g1.p1	7.84E+05
GGFGL	19.48	449.2274	5	-2.2	450.2337	35.66	1	26196	HFX_Peptide_LFQ_DBPSN024_PA_11.raw	TRINITY_DN4854_c0_g3.p1|TRINITY_DN4854_c0_g3.p1|TRINITY_DN4854_c0_g3.p1:TRINITY_DN9134_c0_g2.p1|TRINITY_DN9134_c0_g2.p1|TRINITY_DN9134_c0_g2.p1:TRINITY_DN8220_c0_g1.p1|TRINITY_DN8220_c0_g1.p1|TRINITY_DN8220_c0_g1.p1:TRINITY_DN2558_c0_g2.p1|TRINITY_DN2558_c0_g2.p1|TRINITY_DN2558_c0_g2.p1:TRINITY_DN4854_c0_g1.p1|TRINITY_DN4854_c0_g1.p1|TRINITY_DN4854_c0_g1.p1:TRINITY_DN5896_c3_g1.p1|TRINITY_DN5896_…	1.15E+07
GGFGI	19.48	449.2274	5	-2.2	450.2337	35.66	1	26196	HFX_Peptide_LFQ_DBPSN024_PA_11.raw		1.15E+07
PGTPSQPGLV	19.47	951.5025	10	-1.8	476.7577	29.09	1	21435	HFX_Peptide_LFQ_DBPSN024_PA_11.raw	TRINITY_DN649_c0_g1.p1|TRINITY_DN649_c0_g1.p1|TRINITY_DN649_c0_g1.p1	7.63E+06
TSLVEGVP	19.46	800.428	8	14.1	401.2269	23.47	1	15278	HFX_Peptide_LFQ_DBPSN024_PA_11.raw		1.65E+06
LPGGEGPPGIP	19.46	989.5181	11	-5.5	495.7636	23.94	1	15836	HFX_Peptide_LFQ_DBPSN024_PA_11.raw	TRINITY_DN948_c0_g1.p1|TRINITY_DN948_c0_g1.p1|TRINITY_DN948_c0_g1.p1	4.94E+05
TLPNTEPK	19.43	898.476	8	-1.1	450.2448	13.67	1	4555	HFX_Peptide_LFQ_DBPSN024_PA_11.raw	TRINITY_DN1356_c0_g1.p1|TRINITY_DN1356_c0_g1.p1|TRINITY_DN1356_c0_g1.p1	2.20E+05
SLNLQQQPQRPGGNRFF	19.41	1986.0183	17	-1.7	663.0123	37.27	1	27152	HFX_Peptide_LFQ_DBPSN024_PA_11.raw	TRINITY_DN41701_c0_g1.p1|TRINITY_DN41701_c0_g1.p1|TRINITY_DN41701_c0_g1.p1	5.73E+04
PHMSYP	19.41	730.3109	6	8.5	366.1658	19.71	1	10675	HFX_Peptide_LFQ_DBPSN024_PA_11.raw	TRINITY_DN16834_c0_g1.p1|TRINITY_DN16834_c0_g1.p1|TRINITY_DN16834_c0_g1.p1
YWPHTPE	19.4	928.4079	7	-2.8	465.2099	23.06	1	14785	HFX_Peptide_LFQ_DBPSN024_PA_11.raw	TRINITY_DN4541_c0_g1.p1|TRINITY_DN4541_c0_g1.p1|TRINITY_DN4541_c0_g1.p1	9.87E+06
LGGPIP	19.39	552.3271	6	-1.7	553.3335	45.62	1	31415	HFX_Peptide_LFQ_DBPSN024_PA_11.raw	TRINITY_DN1938_c0_g1.p1|TRINITY_DN1938_c0_g1.p1|TRINITY_DN1938_c0_g1.p1	1.12E+07
SEDPNAPGNY	19.34	1062.4254	10	-1.6	532.2191	17.57	1	8125	HFX_Peptide_LFQ_DBPSN024_PA_11.raw	TRINITY_DN117_c0_g2.p1|TRINITY_DN117_c0_g2.p1|TRINITY_DN117_c0_g2.p1	9.34E+05
AAKPLHV	19.33	734.4438	7	-1.4	368.2287	31.93	1	23811	HFX_Peptide_LFQ_DBPSN024_PA_11.raw
YYQNPPSGTPQ	19.32	1250.5568	11	-1.8	626.2845	18.35	1	9029	HFX_Peptide_LFQ_DBPSN024_PA_11.raw		8.14E+05
YIELIR	19.31	805.4697	6	-2.8	403.741	33.63	1	25002	HFX_Peptide_LFQ_DBPSN024_PA_11.raw	TRINITY_DN730_c0_g1.p1|TRINITY_DN730_c0_g1.p1|TRINITY_DN730_c0_g1.p1	1.05E+06
YLELIR	19.31	805.4697	6	-2.8	403.741	33.63	1	25002	HFX_Peptide_LFQ_DBPSN024_PA_11.raw		1.05E+06
VLDPL	19.31	555.3268	5	1	556.3346	47.62	1	32392	HFX_Peptide_LFQ_DBPSN024_PA_11.raw	TRINITY_DN10949_c0_g1.p1|TRINITY_DN10949_c0_g1.p1|TRINITY_DN10949_c0_g1.p1:TRINITY_DN5165_c0_g1.p1|TRINITY_DN5165_c0_g1.p1|TRINITY_DN5165_c0_g1.p1	6.05E+06
VIDPL	19.31	555.3268	5	1	556.3346	47.62	1	32392	HFX_Peptide_LFQ_DBPSN024_PA_11.raw	TRINITY_DN15626_c0_g1.p1|TRINITY_DN15626_c0_g1.p1|TRINITY_DN15626_c0_g1.p1	6.05E+06
VLDPI	19.31	555.3268	5	1	556.3346	47.62	1	32392	HFX_Peptide_LFQ_DBPSN024_PA_11.raw		6.05E+06
VIDPI	19.31	555.3268	5	1	556.3346	47.62	1	32392	HFX_Peptide_LFQ_DBPSN024_PA_11.raw	TRINITY_DN2358_c0_g1.p1|TRINITY_DN2358_c0_g1.p1|TRINITY_DN2358_c0_g1.p1	6.05E+06
PGKVILH	19.3	762.4752	7	-1.5	382.2443	18.58	1	9295	HFX_Peptide_LFQ_DBPSN024_PA_11.raw
VPGLSCTG	19.28	732.3476	8	-14.5	367.1758	29.09	1	21442	HFX_Peptide_LFQ_DBPSN024_PA_11.raw	TRINITY_DN693_c2_g1.p1|TRINITY_DN693_c2_g1.p1|TRINITY_DN693_c2_g1.p1	4.57E+07
AAHVPAVP	19.28	760.4232	8	-1.3	381.2184	23.53	1	15354	HFX_Peptide_LFQ_DBPSN024_PA_11.raw	TRINITY_DN4390_c0_g1.p2|TRINITY_DN4390_c0_g1.p2|TRINITY_DN4390_c0_g1.p2	5.45E+07
GLDMVP	19.27	630.3047	6	-8.3	631.3068	41.14	1	29291	HFX_Peptide_LFQ_DBPSN024_PA_11.raw	TRINITY_DN15681_c1_g1.p1|TRINITY_DN15681_c1_g1.p1|TRINITY_DN15681_c1_g1.p1	3.96E+05
PIPKPQPPSAK	19.27	1158.676	11	-2	580.3441	17.07	1	7593	HFX_Peptide_LFQ_DBPSN024_PA_11.raw	TRINITY_DN4_c0_g1.p1|TRINITY_DN4_c0_g1.p1|TRINITY_DN4_c0_g1.p1	3.33E+05
VLPVPPLVG	19.26	889.5637	9	-1.3	445.7885	69.19	1	43317	HFX_Peptide_LFQ_DBPSN024_PA_11.raw	TRINITY_DN7302_c0_g1.p1|TRINITY_DN7302_c0_g1.p1|TRINITY_DN7302_c0_g1.p1	2.58E+07
LGEIK	19.26	558.3377	5	-1.4	280.1758	13.71	1	4590	HFX_Peptide_LFQ_DBPSN024_PA_11.raw	TRINITY_DN62_c0_g1.p1|TRINITY_DN62_c0_g1.p1|TRINITY_DN62_c0_g1.p1	2.99E+05
LGELK	19.26	558.3377	5	-1.4	280.1758	13.71	1	4590	HFX_Peptide_LFQ_DBPSN024_PA_11.raw	TRINITY_DN519_c0_g1.p1|TRINITY_DN519_c0_g1.p1|TRINITY_DN519_c0_g1.p1	2.99E+05
IGEIK	19.26	558.3377	5	-1.4	280.1758	13.71	1	4590	HFX_Peptide_LFQ_DBPSN024_PA_11.raw	TRINITY_DN10271_c0_g1.p1|TRINITY_DN10271_c0_g1.p1|TRINITY_DN10271_c0_g1.p1	2.99E+05
IGELK	19.26	558.3377	5	-1.4	280.1758	13.71	1	4590	HFX_Peptide_LFQ_DBPSN024_PA_11.raw	TRINITY_DN5365_c0_g1.p1|TRINITY_DN5365_c0_g1.p1|TRINITY_DN5365_c0_g1.p1	2.99E+05
LDGLY	19.26	579.2904	5	-1.2	580.297	46.01	1	31605	HFX_Peptide_LFQ_DBPSN024_PA_11.raw	TRINITY_DN458_c0_g1.p1|TRINITY_DN458_c0_g1.p1|TRINITY_DN458_c0_g1.p1	1.83E+06
LDGIY	19.26	579.2904	5	-1.2	580.297	46.01	1	31605	HFX_Peptide_LFQ_DBPSN024_PA_11.raw	TRINITY_DN14110_c0_g1.p1|TRINITY_DN14110_c0_g1.p1|TRINITY_DN14110_c0_g1.p1	1.83E+06
IDGIY	19.26	579.2904	5	-1.2	580.297	46.01	1	31605	HFX_Peptide_LFQ_DBPSN024_PA_11.raw		1.83E+06
TAAQNYPA	19.25	834.3871	8	-2.2	418.1999	15.19	1	5785	HFX_Peptide_LFQ_DBPSN024_PA_11.raw	TRINITY_DN955_c0_g1.p2|TRINITY_DN955_c0_g1.p2|TRINITY_DN955_c0_g1.p2	2.30E+05
FPSIVGR	19.25	774.4388	7	-3.1	388.2255	30.72	1	22880	HFX_Peptide_LFQ_DBPSN024_PA_11.raw	TRINITY_DN2642_c0_g2.p1|TRINITY_DN2642_c0_g2.p1|TRINITY_DN2642_c0_g2.p1	1.07E+06
PVEGAP	19.25	568.2856	6	-1.8	569.2919	36.86	1	26901	HFX_Peptide_LFQ_DBPSN024_PA_11.raw	TRINITY_DN14707_c0_g1.p1|TRINITY_DN14707_c0_g1.p1|TRINITY_DN14707_c0_g1.p1:TRINITY_DN12732_c0_g1.p1|TRINITY_DN12732_c0_g1.p1|TRINITY_DN12732_c0_g1.p1	3.35E+06
IIAPPE	19.24	638.3639	6	-2	320.1886	26.04	1	18270	HFX_Peptide_LFQ_DBPSN024_PA_11.raw	TRINITY_DN2642_c0_g2.p1|TRINITY_DN2642_c0_g2.p1|TRINITY_DN2642_c0_g2.p1	3.86E+06
ALEAP	19.22	499.2642	5	-0.6	500.2712	13.94	1	4758	HFX_Peptide_LFQ_DBPSN024_PA_11.raw	TRINITY_DN17110_c1_g1.p1|TRINITY_DN17110_c1_g1.p1|TRINITY_DN17110_c1_g1.p1	6.38E+05
AIEAP	19.22	499.2642	5	-0.6	500.2712	13.94	1	4758	HFX_Peptide_LFQ_DBPSN024_PA_11.raw		6.38E+05
EPPFR	19.22	644.3282	5	-3.4	323.1703	13.58	1	4495	HFX_Peptide_LFQ_DBPSN024_PA_11.raw	TRINITY_DN9950_c0_g1.p1|TRINITY_DN9950_c0_g1.p1|TRINITY_DN9950_c0_g1.p1
LAPAAHVP	19.22	774.4388	8	-1.6	388.226	20.89	1	12134	HFX_Peptide_LFQ_DBPSN024_PA_11.raw		2.95E+06
AAHVY	19.21	559.2755	5	-1.8	280.6445	12.76	1	3922	HFX_Peptide_LFQ_DBPSN024_PA_11.raw		2.48E+08
QPSVAPGNVP	19.2	964.4977	10	-0.5	483.2559	28.91	1	21279	HFX_Peptide_LFQ_DBPSN024_PA_11.raw	TRINITY_DN36159_c0_g1.p1|TRINITY_DN36159_c0_g1.p1|TRINITY_DN36159_c0_g1.p1	1.69E+06
TTPLPSLP	19.2	824.4644	8	-2.8	413.2383	30.82	1	22968	HFX_Peptide_LFQ_DBPSN024_PA_11.raw	TRINITY_DN27803_c0_g2.p1|TRINITY_DN27803_c0_g2.p1|TRINITY_DN27803_c0_g2.p1	2.38E+06
FQPQPQPRPQ	19.2	1221.6254	10	-6.2	611.8162	15.94	1	6460	HFX_Peptide_LFQ_DBPSN024_PA_11.raw	TRINITY_DN8744_c0_g1.p1|TRINITY_DN8744_c0_g1.p1|TRINITY_DN8744_c0_g1.p1	1.60E+05
LNVTR	19.2	601.3547	5	-2.5	301.6839	12.25	1	3562	HFX_Peptide_LFQ_DBPSN024_PA_11.raw	TRINITY_DN62_c0_g1.p1|TRINITY_DN62_c0_g1.p1|TRINITY_DN62_c0_g1.p1:TRINITY_DN7420_c2_g1.p1|TRINITY_DN7420_c2_g1.p1|TRINITY_DN7420_c2_g1.p1:TRINITY_DN13717_c0_g1.p1|TRINITY_DN13717_c0_g1.p1|TRINITY_DN13717_c0_g1.p1	5.22E+05
AAFFK	19.19	582.3165	5	-0.7	292.1653	9.88	1	2102	HFX_Peptide_LFQ_DBPSN024_PA_11.raw	TRINITY_DN1710_c2_g1.p1|TRINITY_DN1710_c2_g1.p1|TRINITY_DN1710_c2_g1.p1
GGYSYLDSNGIVQS	19.19	1458.6626	14	0.9	730.3392	44.97	1	31129	HFX_Peptide_LFQ_DBPSN024_PA_11.raw	TRINITY_DN7093_c0_g1.p1|TRINITY_DN7093_c0_g1.p1|TRINITY_DN7093_c0_g1.p1	1.83E+05
YGFPVGP	19.17	735.3591	7	-7.5	368.6841	23.01	1	14735	HFX_Peptide_LFQ_DBPSN024_PA_11.raw	TRINITY_DN33554_c0_g1.p1|TRINITY_DN33554_c0_g1.p1|TRINITY_DN33554_c0_g1.p1	6.68E+05
PSVTY	19.17	565.2748	5	-2.4	566.2807	29.96	1	22213	HFX_Peptide_LFQ_DBPSN024_PA_11.raw	TRINITY_DN8389_c0_g1.p1|TRINITY_DN8389_c0_g1.p1|TRINITY_DN8389_c0_g1.p1	1.31E+07
IPASSS	19.15	560.2806	6	4.7	281.1489	27.34	1	19716	HFX_Peptide_LFQ_DBPSN024_PA_11.raw	TRINITY_DN1755_c1_g1.p1|TRINITY_DN1755_c1_g1.p1|TRINITY_DN1755_c1_g1.p1
LAVVLSVP	19.15	796.5058	8	-2.1	399.2593	26.55	1	18836	HFX_Peptide_LFQ_DBPSN024_PA_11.raw
VSTDDSWAGR	19.14	1092.4836	10	0.8	547.2495	17.75	1	8317	HFX_Peptide_LFQ_DBPSN024_PA_11.raw	TRINITY_DN168_c0_g1.p1|TRINITY_DN168_c0_g1.p1|TRINITY_DN168_c0_g1.p1	9.43E+05
YTAVP	19.14	549.2798	5	0.9	550.2876	47.15	1	32182	HFX_Peptide_LFQ_DBPSN024_PA_11.raw		1.02E+07
PGLSGLPGR	19.13	852.4817	9	-1.7	427.2474	27.89	1	20276	HFX_Peptide_LFQ_DBPSN024_PA_11.raw	TRINITY_DN948_c0_g1.p1|TRINITY_DN948_c0_g1.p1|TRINITY_DN948_c0_g1.p1	5.48E+07
ELSLP	19.13	557.306	5	-1.9	558.3123	46.79	1	31995	HFX_Peptide_LFQ_DBPSN024_PA_11.raw	TRINITY_DN2558_c0_g2.p1|TRINITY_DN2558_c0_g2.p1|TRINITY_DN2558_c0_g2.p1:TRINITY_DN15061_c0_g1.p1|TRINITY_DN15061_c0_g1.p1|TRINITY_DN15061_c0_g1.p1	9.43E+06
EISLP	19.13	557.306	5	-1.9	558.3123	46.79	1	31995	HFX_Peptide_LFQ_DBPSN024_PA_11.raw	TRINITY_DN5474_c0_g2.p1|TRINITY_DN5474_c0_g2.p1|TRINITY_DN5474_c0_g2.p1	9.43E+06
EISIP	19.13	557.306	5	-1.9	558.3123	46.79	1	31995	HFX_Peptide_LFQ_DBPSN024_PA_11.raw		9.43E+06
KDFQFP	19.12	780.3806	6	-2.1	391.1967	25.6	1	17754	HFX_Peptide_LFQ_DBPSN024_PA_11.raw	TRINITY_DN6035_c0_g1.p1|TRINITY_DN6035_c0_g1.p1|TRINITY_DN6035_c0_g1.p1	8.75E+05
PLLTTT	19.11	644.3745	6	-6.1	323.1926	30.09	1	22322	HFX_Peptide_LFQ_DBPSN024_PA_11.raw
PIITTT	19.11	644.3745	6	-6.1	323.1926	30.09	1	22322	HFX_Peptide_LFQ_DBPSN024_PA_11.raw
PILTTT	19.11	644.3745	6	-6.1	323.1926	30.09	1	22322	HFX_Peptide_LFQ_DBPSN024_PA_11.raw	TRINITY_DN7797_c0_g1.p1|TRINITY_DN7797_c0_g1.p1|TRINITY_DN7797_c0_g1.p1
KGSLSDFQEK	19.11	1137.5665	10	1.6	569.7914	15.55	1	6098	HFX_Peptide_LFQ_DBPSN024_PA_11.raw	TRINITY_DN62_c0_g1.p1|TRINITY_DN62_c0_g1.p1|TRINITY_DN62_c0_g1.p1	5.36E+04
KKKAP	19.09	570.3853	5	-3.6	286.1989	23.53	1	15351	HFX_Peptide_LFQ_DBPSN024_PA_11.raw	TRINITY_DN1079_c0_g1.p1|TRINITY_DN1079_c0_g1.p1|TRINITY_DN1079_c0_g1.p1
AGVYDPNRIFGV	19.08	1306.667	12	2.4	654.3423	55.79	1	36484	HFX_Peptide_LFQ_DBPSN024_PA_11.raw	TRINITY_DN1111_c0_g1.p1|TRINITY_DN1111_c0_g1.p1|TRINITY_DN1111_c0_g1.p1
IPTPH	19.07	563.3068	5	-1.3	282.6603	13.48	1	4420	HFX_Peptide_LFQ_DBPSN024_PA_11.raw	TRINITY_DN2088_c0_g1.p1|TRINITY_DN2088_c0_g1.p1|TRINITY_DN2088_c0_g1.p1	2.52E+05
FTMFLT	19.06	758.3673	6	-13.8	380.1857	35.45	1	26087	HFX_Peptide_LFQ_DBPSN024_PA_11.raw		5.92E+07
TIMVPNSQ	19.05	888.4375	8	4.6	445.2281	39.01	1	28161	HFX_Peptide_LFQ_DBPSN024_PA_11.raw
LDPVYH	19.04	742.365	6	-1.2	372.1893	21.9	1	13377	HFX_Peptide_LFQ_DBPSN024_PA_11.raw	TRINITY_DN1906_c0_g1.p1|TRINITY_DN1906_c0_g1.p1|TRINITY_DN1906_c0_g1.p1	3.47E+06
VYPGSVP	19.04	717.3697	7	12.6	359.6967	22.63	1	14267	HFX_Peptide_LFQ_DBPSN024_PA_11.raw	TRINITY_DN2072_c0_g1.p1|TRINITY_DN2072_c0_g1.p1|TRINITY_DN2072_c0_g1.p1	4.84E+05
ALVEFPK	19.02	802.4589	7	-2.3	402.2358	33.87	1	25156	HFX_Peptide_LFQ_DBPSN024_PA_11.raw	TRINITY_DN1356_c0_g1.p1|TRINITY_DN1356_c0_g1.p1|TRINITY_DN1356_c0_g1.p1	2.83E+06
APGETPDPQ	19	910.4032	9	-3.2	456.2074	13.74	1	4612	HFX_Peptide_LFQ_DBPSN024_PA_11.raw
NYPPPALQ	18.99	898.4548	8	-2.1	450.2338	27.74	1	20118	HFX_Peptide_LFQ_DBPSN024_PA_11.raw	TRINITY_DN3475_c0_g2.p1|TRINITY_DN3475_c0_g2.p1|TRINITY_DN3475_c0_g2.p1	3.72E+06
THLPGYVS	18.98	872.4392	8	-2.5	437.2258	21.53	1	12926	HFX_Peptide_LFQ_DBPSN024_PA_11.raw	TRINITY_DN462_c0_g1.p1|TRINITY_DN462_c0_g1.p1|TRINITY_DN462_c0_g1.p1	9.53E+05
VPPGPPH	18.98	699.3704	7	10.7	350.6962	32.8	1	24434	HFX_Peptide_LFQ_DBPSN024_PA_11.raw		5.59E+04
PGIRGPSLGLGP	18.97	1119.64	12	-2.4	560.8259	40.02	1	28703	HFX_Peptide_LFQ_DBPSN024_PA_11.raw		3.99E+06
SVITPDYPSYR	18.93	1296.635	11	-9.1	649.3189	31.07	1	23164	HFX_Peptide_LFQ_DBPSN024_PA_11.raw	TRINITY_DN2151_c0_g1.p1|TRINITY_DN2151_c0_g1.p1|TRINITY_DN2151_c0_g1.p1
LKYPI	18.93	632.3897	5	-2.4	317.2014	26.51	1	18798	HFX_Peptide_LFQ_DBPSN024_PA_11.raw	TRINITY_DN2642_c0_g2.p1|TRINITY_DN2642_c0_g2.p1|TRINITY_DN2642_c0_g2.p1	6.24E+06
LKYPL	18.93	632.3897	5	-2.4	317.2014	26.51	1	18798	HFX_Peptide_LFQ_DBPSN024_PA_11.raw	TRINITY_DN23085_c1_g1.p1|TRINITY_DN23085_c1_g1.p1|TRINITY_DN23085_c1_g1.p1	6.24E+06
PAGPGGYPTG	18.92	872.4028	10	4.7	437.2107	26.71	1	19020	HFX_Peptide_LFQ_DBPSN024_PA_11.raw		4.85E+07
VIMPPGHEVP	18.91	1074.5532	10	3.6	538.2858	61.39	1	39188	HFX_Peptide_LFQ_DBPSN024_PA_11.raw	TRINITY_DN3885_c0_g1.p1|TRINITY_DN3885_c0_g1.p1|TRINITY_DN3885_c0_g1.p1
TPINKPS	18.91	755.4177	7	-1.5	378.7156	11.28	1	2917	HFX_Peptide_LFQ_DBPSN024_PA_11.raw	TRINITY_DN223_c0_g1.p1|TRINITY_DN223_c0_g1.p1|TRINITY_DN223_c0_g1.p1	7.18E+04
PVAMPSPV	18.9	796.4153	8	5.3	399.217	28.85	1	21229	HFX_Peptide_LFQ_DBPSN024_PA_11.raw	TRINITY_DN203_c0_g1.p1|TRINITY_DN203_c0_g1.p1|TRINITY_DN203_c0_g1.p1	2.34E+06
NKAPTP	18.9	626.3387	6	3.4	314.1777	28.75	1	21141	HFX_Peptide_LFQ_DBPSN024_PA_11.raw	TRINITY_DN3412_c0_g1.p1|TRINITY_DN3412_c0_g1.p1|TRINITY_DN3412_c0_g1.p1
AVVTAGVVAP	18.9	882.5175	10	-2.3	442.265	19.4	1	10297	HFX_Peptide_LFQ_DBPSN024_PA_11.raw	TRINITY_DN270_c0_g3.p1|TRINITY_DN270_c0_g3.p1|TRINITY_DN270_c0_g3.p1	3.18E+06
VSSVR	18.88	546.3126	5	-7.3	274.1616	12.87	1	3995	HFX_Peptide_LFQ_DBPSN024_PA_11.raw	TRINITY_DN637_c0_g1.p1|TRINITY_DN637_c0_g1.p1|TRINITY_DN637_c0_g1.p1:TRINITY_DN6824_c0_g1.p1|TRINITY_DN6824_c0_g1.p1|TRINITY_DN6824_c0_g1.p1:TRINITY_DN5628_c0_g1.p1|TRINITY_DN5628_c0_g1.p1|TRINITY_DN5628_c0_g1.p1:TRINITY_DN33554_c0_g1.p1|TRINITY_DN33554_c0_g1.p1|TRINITY_DN33554_c0_g1.p1:TRINITY_DN21336_c0_g1.p1|TRINITY_DN21336_c0_g1.p1|TRINITY_DN21336_c0_g1.p1:TRINITY_DN1235_c0_g1.p1|TRINITY_DN12…
LPVDHGDP	18.87	848.4028	8	-9.4	425.2047	31.26	1	23316	HFX_Peptide_LFQ_DBPSN024_PA_11.raw
PQPQPAPAP	18.87	901.4657	9	-0.9	451.7397	24.82	1	16851	HFX_Peptide_LFQ_DBPSN024_PA_11.raw	TRINITY_DN428_c0_g1.p1|TRINITY_DN428_c0_g1.p1|TRINITY_DN428_c0_g1.p1	1.28E+05
VYIGHPV	18.84	783.4279	7	-2	392.7205	20.98	1	12249	HFX_Peptide_LFQ_DBPSN024_PA_11.raw	TRINITY_DN5165_c0_g3.p1|TRINITY_DN5165_c0_g3.p1|TRINITY_DN5165_c0_g3.p1	1.12E+07
KATTINR	18.84	802.4661	7	-12.4	402.2353	31.07	1	23161	HFX_Peptide_LFQ_DBPSN024_PA_11.raw	TRINITY_DN95_c0_g1.p1|TRINITY_DN95_c0_g1.p1|TRINITY_DN95_c0_g1.p1	1.28E+06
APISSKT	18.84	702.3912	7	7.4	352.2055	27.3	1	19679	HFX_Peptide_LFQ_DBPSN024_PA_11.raw	TRINITY_DN1077_c0_g2.p1|TRINITY_DN1077_c0_g2.p1|TRINITY_DN1077_c0_g2.p1
AWDDHL	18.83	755.3239	6	-2.6	378.6682	24.15	1	16088	HFX_Peptide_LFQ_DBPSN024_PA_11.raw	TRINITY_DN1415_c0_g1.p1|TRINITY_DN1415_c0_g1.p1|TRINITY_DN1415_c0_g1.p1	2.58E+06
DAPPSDQAPVPPK	18.83	1317.6564	13	-3.2	659.8334	18.36	1	9035	HFX_Peptide_LFQ_DBPSN024_PA_11.raw	TRINITY_DN75_c1_g2.p1|TRINITY_DN75_c1_g2.p1|TRINITY_DN75_c1_g2.p1	9.56E+05
VPHAAHK	18.83	758.4187	7	1.2	380.2171	39.34	1	28334	HFX_Peptide_LFQ_DBPSN024_PA_11.raw	TRINITY_DN1308_c2_g1.p1|TRINITY_DN1308_c2_g1.p1|TRINITY_DN1308_c2_g1.p1	5.26E+06
SFSQLEEATKR	18.81	1294.6517	11	0	648.3331	20.6	1	11778	HFX_Peptide_LFQ_DBPSN024_PA_11.raw	TRINITY_DN637_c0_g1.p1|TRINITY_DN637_c0_g1.p1|TRINITY_DN637_c0_g1.p1	7.51E+05
VSLDVIDGLP	18.81	1026.5597	10	-1.2	514.2865	33.55	1	24946	HFX_Peptide_LFQ_DBPSN024_PA_11.raw	TRINITY_DN37923_c0_g1.p1|TRINITY_DN37923_c0_g1.p1|TRINITY_DN37923_c0_g1.p1	4.13E+06
LTEFLDPF	18.81	980.4855	8	-3.6	491.2482	66.11	1	41556	HFX_Peptide_LFQ_DBPSN024_PA_11.raw	TRINITY_DN11266_c0_g1.p1|TRINITY_DN11266_c0_g1.p1|TRINITY_DN11266_c0_g1.p1	5.43E+05
SIEYNLAHPEED	18.8	1415.6205	12	1.9	708.8188	29.81	1	22080	HFX_Peptide_LFQ_DBPSN024_PA_11.raw	TRINITY_DN71_c0_g2.p1|TRINITY_DN71_c0_g2.p1|TRINITY_DN71_c0_g2.p1:TRINITY_DN71_c0_g1.p1|TRINITY_DN71_c0_g1.p1|TRINITY_DN71_c0_g1.p1	1.41E+04
TPRPTPDPEP	18.79	1105.5403	10	0.8	553.7778	24.7	1	16716	HFX_Peptide_LFQ_DBPSN024_PA_11.raw	TRINITY_DN223_c0_g1.p1|TRINITY_DN223_c0_g1.p1|TRINITY_DN223_c0_g1.p1	1.34E+06
FLPLR	18.79	644.4009	5	-0.7	323.2075	28.04	1	20436	HFX_Peptide_LFQ_DBPSN024_PA_11.raw	TRINITY_DN8279_c2_g1.p1|TRINITY_DN8279_c2_g1.p1|TRINITY_DN8279_c2_g1.p1:TRINITY_DN6035_c0_g1.p1|TRINITY_DN6035_c0_g1.p1|TRINITY_DN6035_c0_g1.p1	1.82E+06
FIPLR	18.79	644.4009	5	-0.7	323.2075	28.04	1	20436	HFX_Peptide_LFQ_DBPSN024_PA_11.raw		1.82E+06
FLPIR	18.79	644.4009	5	-0.7	323.2075	28.04	1	20436	HFX_Peptide_LFQ_DBPSN024_PA_11.raw		1.82E+06
IPPPAPPR	18.78	843.4966	8	-2.5	422.7545	18.22	1	8875	HFX_Peptide_LFQ_DBPSN024_PA_11.raw	TRINITY_DN31928_c0_g2.p1|TRINITY_DN31928_c0_g2.p1|TRINITY_DN31928_c0_g2.p1	4.39E+05
SPRATPVP	18.77	823.4552	8	-1.7	412.7342	22.6	1	14225	HFX_Peptide_LFQ_DBPSN024_PA_11.raw	TRINITY_DN6461_c0_g1.p1|TRINITY_DN6461_c0_g1.p1|TRINITY_DN6461_c0_g1.p1	4.94E+05
IIGLPPFVPPS	18.75	1135.6641	11	-2.5	568.8379	73.64	1	45552	HFX_Peptide_LFQ_DBPSN024_PA_11.raw	TRINITY_DN730_c0_g1.p1|TRINITY_DN730_c0_g1.p1|TRINITY_DN730_c0_g1.p1
APEVAPAPSP	18.7	934.476	10	-7.2	468.2419	16.5	1	7004	HFX_Peptide_LFQ_DBPSN024_PA_11.raw
LFIDK	18.7	634.369	5	-0.2	318.1917	23.16	1	14906	HFX_Peptide_LFQ_DBPSN024_PA_11.raw	TRINITY_DN35330_c0_g1.p1|TRINITY_DN35330_c0_g1.p1|TRINITY_DN35330_c0_g1.p1	2.97E+06
LFLDK	18.7	634.369	5	-0.2	318.1917	23.16	1	14906	HFX_Peptide_LFQ_DBPSN024_PA_11.raw		2.97E+06
IFLDK	18.7	634.369	5	-0.2	318.1917	23.16	1	14906	HFX_Peptide_LFQ_DBPSN024_PA_11.raw	TRINITY_DN648_c0_g2.p1|TRINITY_DN648_c0_g2.p1|TRINITY_DN648_c0_g2.p1	2.97E+06
IFIDK	18.7	634.369	5	-0.2	318.1917	23.16	1	14906	HFX_Peptide_LFQ_DBPSN024_PA_11.raw		2.97E+06
DIFLA	18.7	577.3112	5	-1.3	578.3177	54.39	1	35800	HFX_Peptide_LFQ_DBPSN024_PA_11.raw	TRINITY_DN2088_c0_g1.p1|TRINITY_DN2088_c0_g1.p1|TRINITY_DN2088_c0_g1.p1	6.61E+06
DLFLA	18.7	577.3112	5	-1.3	578.3177	54.39	1	35800	HFX_Peptide_LFQ_DBPSN024_PA_11.raw	TRINITY_DN3156_c0_g1.p1|TRINITY_DN3156_c0_g1.p1|TRINITY_DN3156_c0_g1.p1	6.61E+06
DLFIA	18.7	577.3112	5	-1.3	578.3177	54.39	1	35800	HFX_Peptide_LFQ_DBPSN024_PA_11.raw		6.61E+06
SVYFSP	18.69	698.3275	6	-3.4	350.1698	20.75	1	11959	HFX_Peptide_LFQ_DBPSN024_PA_11.raw
ITMAQK	18.69	690.3734	6	7.7	346.1967	21.59	1	12999	HFX_Peptide_LFQ_DBPSN024_PA_11.raw	TRINITY_DN7916_c0_g1.p1|TRINITY_DN7916_c0_g1.p1|TRINITY_DN7916_c0_g1.p1	7.83E+05
VPPNPDLH	18.69	887.4501	8	-0.8	444.732	18.5	1	9206	HFX_Peptide_LFQ_DBPSN024_PA_11.raw	TRINITY_DN745_c0_g1.p1|TRINITY_DN745_c0_g1.p1|TRINITY_DN745_c0_g1.p1	3.47E+06
LDPLNKP	18.68	795.449	7	-1	398.7314	20.47	1	11623	HFX_Peptide_LFQ_DBPSN024_PA_11.raw	TRINITY_DN4541_c0_g1.p1|TRINITY_DN4541_c0_g1.p1|TRINITY_DN4541_c0_g1.p1	6.17E+06
SSPSQPGFPR	18.64	1058.5144	10	1.1	530.2651	18.49	1	9195	HFX_Peptide_LFQ_DBPSN024_PA_11.raw	TRINITY_DN649_c0_g1.p1|TRINITY_DN649_c0_g1.p1|TRINITY_DN649_c0_g1.p1	3.18E+06
SVGRPPKP	18.64	836.4868	8	-1.9	419.2499	20.17	1	11239	HFX_Peptide_LFQ_DBPSN024_PA_11.raw	TRINITY_DN1000_c0_g1.p1|TRINITY_DN1000_c0_g1.p1|TRINITY_DN1000_c0_g1.p1	3.18E+06
LHDISF	18.63	730.365	6	-2.8	366.1888	30.2	1	22416	HFX_Peptide_LFQ_DBPSN024_PA_11.raw		4.90E+06
GKSIYEEPLH	18.59	1171.5873	10	0.1	586.801	19.29	1	10164	HFX_Peptide_LFQ_DBPSN024_PA_11.raw	TRINITY_DN1415_c0_g1.p1|TRINITY_DN1415_c0_g1.p1|TRINITY_DN1415_c0_g1.p1	5.22E+05
SYPFDTVR	18.59	983.4712	8	-3.1	492.7413	29.49	1	21797	HFX_Peptide_LFQ_DBPSN024_PA_11.raw	TRINITY_DN1710_c2_g1.p1|TRINITY_DN1710_c2_g1.p1|TRINITY_DN1710_c2_g1.p1	3.60E+06
LPPFVPP	18.59	765.4424	7	-4	383.727	61.8	1	39374	HFX_Peptide_LFQ_DBPSN024_PA_11.raw	TRINITY_DN730_c0_g1.p1|TRINITY_DN730_c0_g1.p1|TRINITY_DN730_c0_g1.p1	4.02E+07
GAPLPVHDTPE	18.58	1131.556	11	-2.9	566.7836	23.06	1	14788	HFX_Peptide_LFQ_DBPSN024_PA_11.raw	TRINITY_DN1412_c0_g1.p1|TRINITY_DN1412_c0_g1.p1|TRINITY_DN1412_c0_g1.p1	3.63E+05
YQPAPPVR	18.58	926.4974	8	-1.5	464.2553	17.42	1	7955	HFX_Peptide_LFQ_DBPSN024_PA_11.raw		1.92E+06
TDFLP	18.57	591.2904	5	-2.8	592.296	51.48	1	34343	HFX_Peptide_LFQ_DBPSN024_PA_11.raw	TRINITY_DN18175_c0_g3.p1|TRINITY_DN18175_c0_g3.p1|TRINITY_DN18175_c0_g3.p1:TRINITY_DN11816_c0_g1.p1|TRINITY_DN11816_c0_g1.p1|TRINITY_DN11816_c0_g1.p1:TRINITY_DN4897_c0_g1.p1|TRINITY_DN4897_c0_g1.p1|TRINITY_DN4897_c0_g1.p1	1.03E+07
TDFIP	18.57	591.2904	5	-2.8	592.296	51.48	1	34343	HFX_Peptide_LFQ_DBPSN024_PA_11.raw		1.03E+07
TLPPP	18.56	523.3006	5	-4.1	524.3057	57.27	1	37256	HFX_Peptide_LFQ_DBPSN024_PA_11.raw	TRINITY_DN5920_c0_g1.p1|TRINITY_DN5920_c0_g1.p1|TRINITY_DN5920_c0_g1.p1:TRINITY_DN1815_c0_g1.p1|TRINITY_DN1815_c0_g1.p1|TRINITY_DN1815_c0_g1.p1:TRINITY_DN38145_c0_g1.p1|TRINITY_DN38145_c0_g1.p1|TRINITY_DN38145_c0_g1.p1:TRINITY_DN547_c0_g1.p1|TRINITY_DN547_c0_g1.p1|TRINITY_DN547_c0_g1.p1:TRINITY_DN36159_c0_g1.p1|TRINITY_DN36159_c0_g1.p1|TRINITY_DN36159_c0_g1.p1:TRINITY_DN4140_c1_g1.p1|TRINITY_DN41…	4.51E+06
TIPPP	18.56	523.3006	5	-4.1	524.3057	57.27	1	37256	HFX_Peptide_LFQ_DBPSN024_PA_11.raw	TRINITY_DN203_c0_g1.p1|TRINITY_DN203_c0_g1.p1|TRINITY_DN203_c0_g1.p1:TRINITY_DN2927_c0_g1.p1|TRINITY_DN2927_c0_g1.p1|TRINITY_DN2927_c0_g1.p1:TRINITY_DN2583_c0_g3.p1|TRINITY_DN2583_c0_g3.p1|TRINITY_DN2583_c0_g3.p1:TRINITY_DN18290_c0_g1.p1|TRINITY_DN18290_c0_g1.p1|TRINITY_DN18290_c0_g1.p1:TRINITY_DN1586_c0_g2.p1|TRINITY_DN1586_c0_g2.p1|TRINITY_DN1586_c0_g2.p1:TRINITY_DN20174_c0_g1.p1|TRINITY_DN2017…	4.51E+06
YEVAPV	18.55	676.3431	6	-2.5	677.3488	32.36	1	24123	HFX_Peptide_LFQ_DBPSN024_PA_11.raw		2.04E+06
PIGGSEPRGLP	18.55	1078.577	11	11.5	540.302	30.94	1	23062	HFX_Peptide_LFQ_DBPSN024_PA_11.raw
LPPPYE	18.53	714.3588	6	-3.8	358.1853	25.62	1	17774	HFX_Peptide_LFQ_DBPSN024_PA_11.raw	TRINITY_DN296_c0_g2.p1|TRINITY_DN296_c0_g2.p1|TRINITY_DN296_c0_g2.p1:TRINITY_DN296_c0_g3.p1|TRINITY_DN296_c0_g3.p1|TRINITY_DN296_c0_g3.p1:TRINITY_DN296_c0_g1.p1|TRINITY_DN296_c0_g1.p1|TRINITY_DN296_c0_g1.p1	2.04E+06
IAQRFP	18.52	730.4126	6	-1.9	366.2129	24.02	1	15932	HFX_Peptide_LFQ_DBPSN024_PA_11.raw		3.10E+05
APVLTIF	18.5	759.4531	7	13	380.7387	45.03	1	31159	HFX_Peptide_LFQ_DBPSN024_PA_11.raw		2.09E+06
DGQIF	18.5	578.27	5	-2.3	579.2759	41.86	1	29655	HFX_Peptide_LFQ_DBPSN024_PA_11.raw	TRINITY_DN1565_c0_g1.p1|TRINITY_DN1565_c0_g1.p1|TRINITY_DN1565_c0_g1.p1:TRINITY_DN2517_c0_g1.p1|TRINITY_DN2517_c0_g1.p1|TRINITY_DN2517_c0_g1.p1	3.28E+06
DGQLF	18.5	578.27	5	-2.3	579.2759	41.86	1	29655	HFX_Peptide_LFQ_DBPSN024_PA_11.raw	TRINITY_DN59_c0_g1.p1|TRINITY_DN59_c0_g1.p1|TRINITY_DN59_c0_g1.p1	3.28E+06
KAQPIP	18.47	652.3907	6	-3.7	327.2014	25.98	1	18200	HFX_Peptide_LFQ_DBPSN024_PA_11.raw	TRINITY_DN4_c0_g1.p1|TRINITY_DN4_c0_g1.p1|TRINITY_DN4_c0_g1.p1	3.54E+05
TIHDVDHP	18.46	932.4352	8	-2.6	467.2236	11.29	1	2923	HFX_Peptide_LFQ_DBPSN024_PA_11.raw
FTERPVIR	18.46	1016.5767	8	-0.8	509.2952	17.03	1	7552	HFX_Peptide_LFQ_DBPSN024_PA_11.raw	TRINITY_DN446_c0_g1.p1|TRINITY_DN446_c0_g1.p1|TRINITY_DN446_c0_g1.p1	1.91E+05
VSVKYGGK	18.46	836.4756	8	13.3	419.2506	21.86	1	13320	HFX_Peptide_LFQ_DBPSN024_PA_11.raw	TRINITY_DN159_c0_g1.p1|TRINITY_DN159_c0_g1.p1|TRINITY_DN159_c0_g1.p1	1.26E+06
YVNPGGF	18.46	752.3493	7	-0.4	377.1818	17.92	1	8518	HFX_Peptide_LFQ_DBPSN024_PA_11.raw		3.77E+06
GIVEWVP	18.45	798.4276	7	-2.2	400.2202	33.82	1	25131	HFX_Peptide_LFQ_DBPSN024_PA_11.raw	TRINITY_DN21318_c0_g1.p1|TRINITY_DN21318_c0_g1.p1|TRINITY_DN21318_c0_g1.p1	1.89E+07
APTPP	18.43	481.2536	5	-4.6	482.2587	32.32	1	24096	HFX_Peptide_LFQ_DBPSN024_PA_11.raw	TRINITY_DN4943_c0_g1.p1|TRINITY_DN4943_c0_g1.p1|TRINITY_DN4943_c0_g1.p1:TRINITY_DN1000_c0_g1.p1|TRINITY_DN1000_c0_g1.p1|TRINITY_DN1000_c0_g1.p1:TRINITY_DN37505_c0_g1.p1|TRINITY_DN37505_c0_g1.p1|TRINITY_DN37505_c0_g1.p1:TRINITY_DN1079_c0_g1.p1|TRINITY_DN1079_c0_g1.p1|TRINITY_DN1079_c0_g1.p1:TRINITY_DN380_c0_g1.p1|TRINITY_DN380_c0_g1.p1|TRINITY_DN380_c0_g1.p1:TRINITY_DN10723_c0_g1.p1|TRINITY_DN1072…	2.36E+06
KTSLARAL	18.43	858.5287	8	4.1	430.2734	34.06	1	25291	HFX_Peptide_LFQ_DBPSN024_PA_11.raw
DLFDP	18.42	605.2697	5	-0.9	606.2764	46.95	1	32071	HFX_Peptide_LFQ_DBPSN024_PA_11.raw	TRINITY_DN44_c0_g1.p1|TRINITY_DN44_c0_g1.p1|TRINITY_DN44_c0_g1.p1	6.91E+05
LSLYASGRTT	18.42	1067.5612	10	-1.6	534.787	22.98	1	14695	HFX_Peptide_LFQ_DBPSN024_PA_11.raw	TRINITY_DN2642_c0_g2.p1|TRINITY_DN2642_c0_g2.p1|TRINITY_DN2642_c0_g2.p1	9.57E+05
SDDHPIIPH	18.41	1029.4879	9	0.3	515.7514	19.28	1	10151	HFX_Peptide_LFQ_DBPSN024_PA_11.raw		8.49E+05
AINLEPGPK	18.4	937.5233	9	-0.6	469.7686	21.68	1	13105	HFX_Peptide_LFQ_DBPSN024_PA_11.raw	TRINITY_DN981_c0_g1.p1|TRINITY_DN981_c0_g1.p1|TRINITY_DN981_c0_g1.p1	7.84E+05
GYGRT	18.39	552.2656	5	-4.7	277.1388	13.96	1	4775	HFX_Peptide_LFQ_DBPSN024_PA_11.raw	TRINITY_DN2088_c0_g1.p1|TRINITY_DN2088_c0_g1.p1|TRINITY_DN2088_c0_g1.p1:TRINITY_DN410_c0_g1.p1|TRINITY_DN410_c0_g1.p1|TRINITY_DN410_c0_g1.p1
VQAPQFT	18.38	789.4021	7	-0.8	395.708	25.1	1	17177	HFX_Peptide_LFQ_DBPSN024_PA_11.raw	TRINITY_DN309_c0_g1.p1|TRINITY_DN309_c0_g1.p1|TRINITY_DN309_c0_g1.p1	1.59E+05
PVDGPGVP	18.37	736.3755	8	11.6	369.1993	24.21	1	16158	HFX_Peptide_LFQ_DBPSN024_PA_11.raw	TRINITY_DN3885_c0_g1.p1|TRINITY_DN3885_c0_g1.p1|TRINITY_DN3885_c0_g1.p1	1.08E+06
PTIAAAQPALP	18.37	1048.5917	11	-1	525.3026	47.88	1	32515	HFX_Peptide_LFQ_DBPSN024_PA_11.raw		1.74E+06
TVTVTVNGGR	18.37	1002.5458	10	12	502.2862	19.57	1	10504	HFX_Peptide_LFQ_DBPSN024_PA_11.raw		3.48E+05
TIGPCERAP	18.35	942.4593	9	-1	472.2365	19.27	1	10146	HFX_Peptide_LFQ_DBPSN024_PA_11.raw		7.45E+05
VVFEDIAR	18.35	947.5076	8	-0.8	474.7607	22.72	1	14372	HFX_Peptide_LFQ_DBPSN024_PA_11.raw		2.75E+05
ITAGVI	18.32	572.3533	6	-1.1	573.36	40.95	1	29192	HFX_Peptide_LFQ_DBPSN024_PA_11.raw		2.64E+06
TEQLGR	18.32	702.366	6	-12.3	352.186	29.25	1	21585	HFX_Peptide_LFQ_DBPSN024_PA_11.raw		1.16E+06
SFTAPPPP	18.32	812.4068	8	10.7	407.215	22.49	1	14097	HFX_Peptide_LFQ_DBPSN024_PA_11.raw	TRINITY_DN18897_c0_g1.p1|TRINITY_DN18897_c0_g1.p1|TRINITY_DN18897_c0_g1.p1	2.10E+06
HTLPVH	18.28	702.3813	6	-1.3	352.1975	20.95	1	12214	HFX_Peptide_LFQ_DBPSN024_PA_11.raw	TRINITY_DN4449_c0_g1.p1|TRINITY_DN4449_c0_g1.p1|TRINITY_DN4449_c0_g1.p1	1.09E+06
KACQR	18.27	604.3115	5	10.4	303.1662	11.52	1	3073	HFX_Peptide_LFQ_DBPSN024_PA_11.raw		8.08E+06
PYEPPYTPGR	18.27	1175.561	10	1.3	588.7886	22.53	1	14144	HFX_Peptide_LFQ_DBPSN024_PA_11.raw	TRINITY_DN174_c0_g1.p1|TRINITY_DN174_c0_g1.p1|TRINITY_DN174_c0_g1.p1	1.14E+06
DDAQNPGGKPW	18.26	1183.5258	11	-2.4	592.7687	20.67	1	11868	HFX_Peptide_LFQ_DBPSN024_PA_11.raw	TRINITY_DN1496_c0_g1.p1|TRINITY_DN1496_c0_g1.p1|TRINITY_DN1496_c0_g1.p1	3.75E+05
EPGVPAVGP	18.25	821.4283	9	-1.6	411.7208	20.51	1	11661	HFX_Peptide_LFQ_DBPSN024_PA_11.raw	TRINITY_DN933_c0_g1.p1|TRINITY_DN933_c0_g1.p1|TRINITY_DN933_c0_g1.p1	4.38E+06
VPGVGVPGR	18.24	836.4868	9	-1	419.2503	20.51	1	11670	HFX_Peptide_LFQ_DBPSN024_PA_11.raw	TRINITY_DN2723_c0_g1.p1|TRINITY_DN2723_c0_g1.p1|TRINITY_DN2723_c0_g1.p1:TRINITY_DN723_c0_g1.p1|TRINITY_DN723_c0_g1.p1|TRINITY_DN723_c0_g1.p1	1.92E+06
PNMLPHP	18.24	804.3953	7	-5.9	403.2025	20.48	1	11627	HFX_Peptide_LFQ_DBPSN024_PA_11.raw	TRINITY_DN2874_c0_g1.p1|TRINITY_DN2874_c0_g1.p1|TRINITY_DN2874_c0_g1.p1	2.33E+06
AQQPQGAP	18.23	795.3875	8	4.5	398.7028	19.73	1	10699	HFX_Peptide_LFQ_DBPSN024_PA_11.raw	TRINITY_DN2927_c0_g1.p1|TRINITY_DN2927_c0_g1.p1|TRINITY_DN2927_c0_g1.p1	1.07E+08
PPQFVG	18.23	643.3329	6	-3.4	322.6727	23.38	1	15179	HFX_Peptide_LFQ_DBPSN024_PA_11.raw	TRINITY_DN203_c0_g1.p1|TRINITY_DN203_c0_g1.p1|TRINITY_DN203_c0_g1.p1	1.97E+05
FDQLGR	18.23	734.3711	6	-1.8	368.1922	16.62	1	7126	HFX_Peptide_LFQ_DBPSN024_PA_11.raw	TRINITY_DN20100_c0_g1.p1|TRINITY_DN20100_c0_g1.p1|TRINITY_DN20100_c0_g1.p1	2.75E+06
LLPDGR	18.21	669.3809	6	-2.1	335.697	16.5	1	7005	HFX_Peptide_LFQ_DBPSN024_PA_11.raw		3.13E+05
LDRIYSP	18.21	862.4548	7	-0.4	432.2345	22.1	1	13628	HFX_Peptide_LFQ_DBPSN024_PA_11.raw		1.19E+06
EPGPTGPQ	18.2	781.3606	8	12.2	391.6923	9.88	1	2098	HFX_Peptide_LFQ_DBPSN024_PA_11.raw	TRINITY_DN23119_c0_g1.p1|TRINITY_DN23119_c0_g1.p1|TRINITY_DN23119_c0_g1.p1
LATQPEYR	18.19	976.4977	8	-14	489.2493	15.27	1	5851	HFX_Peptide_LFQ_DBPSN024_PA_11.raw	TRINITY_DN622_c0_g1.p1|TRINITY_DN622_c0_g1.p1|TRINITY_DN622_c0_g1.p1
RNPLHV	18.18	734.4188	6	1.1	368.2171	62.97	1	39951	HFX_Peptide_LFQ_DBPSN024_PA_11.raw
AAKAAHFAAYGAAAA	18.18	1360.6887	15	-0.8	681.3511	18.49	1	9193	HFX_Peptide_LFQ_DBPSN024_PA_11.raw	TRINITY_DN1412_c0_g1.p1|TRINITY_DN1412_c0_g1.p1|TRINITY_DN1412_c0_g1.p1:TRINITY_DN22817_c0_g1.p1|TRINITY_DN22817_c0_g1.p1|TRINITY_DN22817_c0_g1.p1:TRINITY_DN4390_c0_g1.p2|TRINITY_DN4390_c0_g1.p2|TRINITY_DN4390_c0_g1.p2	1.43E+05
SLSSIDQ	18.17	748.3603	7	-2.5	375.1865	10.51	1	2461	HFX_Peptide_LFQ_DBPSN024_PA_11.raw
FDPHKPPTPPK	18.16	1259.6663	11	-0.7	420.8957	15.27	1	5857	HFX_Peptide_LFQ_DBPSN024_PA_11.raw		9.02E+05
LGYGHGL	18.16	715.3653	7	-0.5	358.6898	21.18	1	12491	HFX_Peptide_LFQ_DBPSN024_PA_11.raw	TRINITY_DN30074_c1_g1.p1|TRINITY_DN30074_c1_g1.p1|TRINITY_DN30074_c1_g1.p1	2.85E+06
VVIAPPR	18.16	750.4752	7	-1.3	376.2444	21.21	1	12532	HFX_Peptide_LFQ_DBPSN024_PA_11.raw	TRINITY_DN174_c0_g1.p1|TRINITY_DN174_c0_g1.p1|TRINITY_DN174_c0_g1.p1	1.70E+06
STSKK	18.15	549.3122	5	6	275.665	31.08	1	23177	HFX_Peptide_LFQ_DBPSN024_PA_11.raw	TRINITY_DN2854_c0_g1.p1|TRINITY_DN2854_c0_g1.p1|TRINITY_DN2854_c0_g1.p1:TRINITY_DN3257_c1_g2.p1|TRINITY_DN3257_c1_g2.p1|TRINITY_DN3257_c1_g2.p1	1.05E+05
LVEEP	18.15	585.301	5	-3.3	586.3063	33.34	1	24811	HFX_Peptide_LFQ_DBPSN024_PA_11.raw	TRINITY_DN9385_c0_g1.p1|TRINITY_DN9385_c0_g1.p1|TRINITY_DN9385_c0_g1.p1:TRINITY_DN212_c0_g1.p1|TRINITY_DN212_c0_g1.p1|TRINITY_DN212_c0_g1.p1:TRINITY_DN35774_c0_g1.p1|TRINITY_DN35774_c0_g1.p1|TRINITY_DN35774_c0_g1.p1:TRINITY_DN5480_c0_g1.p1|TRINITY_DN5480_c0_g1.p1|TRINITY_DN5480_c0_g1.p1	3.91E+05
IVEEP	18.15	585.301	5	-3.3	586.3063	33.34	1	24811	HFX_Peptide_LFQ_DBPSN024_PA_11.raw	TRINITY_DN1077_c0_g2.p1|TRINITY_DN1077_c0_g2.p1|TRINITY_DN1077_c0_g2.p1	3.91E+05
AFDAFDR	18.13	840.3766	7	-1.8	421.1948	25.9	1	18104	HFX_Peptide_LFQ_DBPSN024_PA_11.raw	TRINITY_DN18_c0_g1.p1|TRINITY_DN18_c0_g1.p1|TRINITY_DN18_c0_g1.p1	1.87E+06
GLDGAPGIP	18.13	795.4126	9	3.8	398.7151	34.51	1	25566	HFX_Peptide_LFQ_DBPSN024_PA_11.raw	TRINITY_DN933_c0_g1.p1|TRINITY_DN933_c0_g1.p1|TRINITY_DN933_c0_g1.p1	2.34E+07
EPTLP	18.1	555.2904	5	-2.3	556.2964	56.89	1	37046	HFX_Peptide_LFQ_DBPSN024_PA_11.raw	TRINITY_DN3954_c0_g1.p1|TRINITY_DN3954_c0_g1.p1|TRINITY_DN3954_c0_g1.p1:TRINITY_DN8598_c0_g3.p1|TRINITY_DN8598_c0_g3.p1|TRINITY_DN8598_c0_g3.p1:TRINITY_DN8833_c0_g1.p1|TRINITY_DN8833_c0_g1.p1|TRINITY_DN8833_c0_g1.p1:TRINITY_DN11266_c0_g1.p1|TRINITY_DN11266_c0_g1.p1|TRINITY_DN11266_c0_g1.p1	1.63E+07
EPTIP	18.1	555.2904	5	-2.3	556.2964	56.89	1	37046	HFX_Peptide_LFQ_DBPSN024_PA_11.raw		1.63E+07
TLGNYSWSGL	18.1	1096.5189	10	-4.5	549.2643	25.35	1	17463	HFX_Peptide_LFQ_DBPSN024_PA_11.raw		3.87E+06
GSFGPVPPR	18.1	912.4817	9	-1.6	457.2474	22.62	1	14255	HFX_Peptide_LFQ_DBPSN024_PA_11.raw	TRINITY_DN6461_c0_g1.p1|TRINITY_DN6461_c0_g1.p1|TRINITY_DN6461_c0_g1.p1	1.71E+06
FWPTGR	18.1	762.3813	6	-2.8	382.1968	25.72	1	17898	HFX_Peptide_LFQ_DBPSN024_PA_11.raw	TRINITY_DN44_c0_g1.p1|TRINITY_DN44_c0_g1.p1|TRINITY_DN44_c0_g1.p1	1.05E+07
TIGPVG	18.08	542.3064	6	-2.4	272.1598	31.69	1	23644	HFX_Peptide_LFQ_DBPSN024_PA_11.raw	TRINITY_DN933_c0_g1.p1|TRINITY_DN933_c0_g1.p1|TRINITY_DN933_c0_g1.p1
YGYGHGLGYA	18.07	1056.4664	10	-4.3	529.2382	24.77	1	16793	HFX_Peptide_LFQ_DBPSN024_PA_11.raw	TRINITY_DN30074_c1_g1.p1|TRINITY_DN30074_c1_g1.p1|TRINITY_DN30074_c1_g1.p1	7.81E+05
PSPGL	18.06	469.2536	5	-2.6	470.2597	52.6	1	34924	HFX_Peptide_LFQ_DBPSN024_PA_11.raw	TRINITY_DN20422_c0_g2.p1|TRINITY_DN20422_c0_g2.p1|TRINITY_DN20422_c0_g2.p1:TRINITY_DN4984_c0_g1.p1|TRINITY_DN4984_c0_g1.p1|TRINITY_DN4984_c0_g1.p1:TRINITY_DN37923_c0_g1.p1|TRINITY_DN37923_c0_g1.p1|TRINITY_DN37923_c0_g1.p1:TRINITY_DN39985_c0_g1.p1|TRINITY_DN39985_c0_g1.p1|TRINITY_DN39985_c0_g1.p1	1.00E+06
PSPGI	18.06	469.2536	5	-2.6	470.2597	52.6	1	34924	HFX_Peptide_LFQ_DBPSN024_PA_11.raw	TRINITY_DN59_c0_g1.p1|TRINITY_DN59_c0_g1.p1|TRINITY_DN59_c0_g1.p1:TRINITY_DN6828_c0_g1.p1|TRINITY_DN6828_c0_g1.p1|TRINITY_DN6828_c0_g1.p1	1.00E+06
DIDPLPIP	18.06	878.4749	8	-14.2	440.2385	54.27	1	35740	HFX_Peptide_LFQ_DBPSN024_PA_11.raw
LTSHLPIP	18.06	876.5069	8	-14.8	439.2542	47.76	1	32457	HFX_Peptide_LFQ_DBPSN024_PA_11.raw	TRINITY_DN3331_c1_g1.p1|TRINITY_DN3331_c1_g1.p1|TRINITY_DN3331_c1_g1.p1	7.98E+07
SVSASP	18.05	546.2649	6	1.6	274.1402	10.8	1	2610	HFX_Peptide_LFQ_DBPSN024_PA_11.raw	TRINITY_DN940_c0_g1.p1|TRINITY_DN940_c0_g1.p1|TRINITY_DN940_c0_g1.p1:TRINITY_DN7730_c0_g2.p1|TRINITY_DN7730_c0_g2.p1|TRINITY_DN7730_c0_g2.p1	7.24E+06
LLIPK	18.05	582.4105	5	-2.6	292.2118	24.26	1	16216	HFX_Peptide_LFQ_DBPSN024_PA_11.raw	TRINITY_DN296_c0_g3.p1|TRINITY_DN296_c0_g3.p1|TRINITY_DN296_c0_g3.p1	3.02E+06
LLLPK	18.05	582.4105	5	-2.6	292.2118	24.26	1	16216	HFX_Peptide_LFQ_DBPSN024_PA_11.raw	TRINITY_DN296_c0_g1.p1|TRINITY_DN296_c0_g1.p1|TRINITY_DN296_c0_g1.p1	3.02E+06
LILPK	18.05	582.4105	5	-2.6	292.2118	24.26	1	16216	HFX_Peptide_LFQ_DBPSN024_PA_11.raw	TRINITY_DN2509_c0_g1.p1|TRINITY_DN2509_c0_g1.p1|TRINITY_DN2509_c0_g1.p1	3.02E+06
ILLPK	18.05	582.4105	5	-2.6	292.2118	24.26	1	16216	HFX_Peptide_LFQ_DBPSN024_PA_11.raw	TRINITY_DN11901_c0_g2.p1|TRINITY_DN11901_c0_g2.p1|TRINITY_DN11901_c0_g2.p1:TRINITY_DN1753_c0_g1.p1|TRINITY_DN1753_c0_g1.p1|TRINITY_DN1753_c0_g1.p1:TRINITY_DN12575_c0_g3.p1|TRINITY_DN12575_c0_g3.p1|TRINITY_DN12575_c0_g3.p1	3.02E+06
IILPK	18.05	582.4105	5	-2.6	292.2118	24.26	1	16216	HFX_Peptide_LFQ_DBPSN024_PA_11.raw		3.02E+06
ILIPK	18.05	582.4105	5	-2.6	292.2118	24.26	1	16216	HFX_Peptide_LFQ_DBPSN024_PA_11.raw		3.02E+06
IIIPK	18.05	582.4105	5	-2.6	292.2118	24.26	1	16216	HFX_Peptide_LFQ_DBPSN024_PA_11.raw		3.02E+06
PSGPRY	18.05	675.334	6	4	338.6756	26.22	1	18488	HFX_Peptide_LFQ_DBPSN024_PA_11.raw		4.78E+05
TPTGDPLP	18.04	796.3967	8	-12.4	399.2007	20.78	1	12007	HFX_Peptide_LFQ_DBPSN024_PA_11.raw		1.11E+06
VDRISVPGYR	18.02	1160.6301	10	-1.7	387.8833	23.09	1	14826	HFX_Peptide_LFQ_DBPSN024_PA_11.raw	TRINITY_DN1415_c0_g1.p1|TRINITY_DN1415_c0_g1.p1|TRINITY_DN1415_c0_g1.p1	2.85E+06
KPPKPGQV	18.02	849.5072	8	-3.2	425.7595	10.26	1	2337	HFX_Peptide_LFQ_DBPSN024_PA_11.raw	TRINITY_DN62_c0_g1.p1|TRINITY_DN62_c0_g1.p1|TRINITY_DN62_c0_g1.p1
LPTAPPVPPA	18.02	958.5487	10	-1.6	480.2809	29.63	1	21923	HFX_Peptide_LFQ_DBPSN024_PA_11.raw	TRINITY_DN2306_c0_g1.p1|TRINITY_DN2306_c0_g1.p1|TRINITY_DN2306_c0_g1.p1
TLAQPIHEL	18.02	1020.5604	9	-1.8	511.2865	31.41	1	23429	HFX_Peptide_LFQ_DBPSN024_PA_11.raw	TRINITY_DN501_c0_g1.p1|TRINITY_DN501_c0_g1.p1|TRINITY_DN501_c0_g1.p1
SKPLPPPPAPQ	18.01	1127.6338	11	1	564.8247	19.29	1	10158	HFX_Peptide_LFQ_DBPSN024_PA_11.raw	TRINITY_DN1918_c1_g1.p1|TRINITY_DN1918_c1_g1.p1|TRINITY_DN1918_c1_g1.p1	1.08E+06
PVGGPPP	17.99	619.3329	7	-1.8	310.6732	28.75	1	21134	HFX_Peptide_LFQ_DBPSN024_PA_11.raw
PAPLQVP	17.99	720.417	7	-1.6	361.2152	25.93	1	18150	HFX_Peptide_LFQ_DBPSN024_PA_11.raw		9.49E+06
ILPPSRP	17.98	778.4701	7	-2.9	390.2412	18.58	1	9297	HFX_Peptide_LFQ_DBPSN024_PA_11.raw	TRINITY_DN2822_c0_g1.p1|TRINITY_DN2822_c0_g1.p1|TRINITY_DN2822_c0_g1.p1	8.39E+06
AGQYVGHYAGPL	17.98	1231.5985	12	-1.3	616.8057	30.38	1	22578	HFX_Peptide_LFQ_DBPSN024_PA_11.raw	TRINITY_DN1412_c0_g1.p1|TRINITY_DN1412_c0_g1.p1|TRINITY_DN1412_c0_g1.p1	8.41E+05
VDTLP	17.96	543.2904	5	-1.3	544.297	37.91	1	27528	HFX_Peptide_LFQ_DBPSN024_PA_11.raw	TRINITY_DN2888_c0_g1.p1|TRINITY_DN2888_c0_g1.p1|TRINITY_DN2888_c0_g1.p1:TRINITY_DN12527_c0_g2.p1|TRINITY_DN12527_c0_g2.p1|TRINITY_DN12527_c0_g2.p1:TRINITY_DN10356_c0_g1.p1|TRINITY_DN10356_c0_g1.p1|TRINITY_DN10356_c0_g1.p1
VDTIP	17.96	543.2904	5	-1.3	544.297	37.91	1	27528	HFX_Peptide_LFQ_DBPSN024_PA_11.raw
PAPRYP	17.94	699.3704	6	-1.8	350.6918	13.89	1	4720	HFX_Peptide_LFQ_DBPSN024_PA_11.raw	TRINITY_DN14545_c1_g1.p1|TRINITY_DN14545_c1_g1.p1|TRINITY_DN14545_c1_g1.p1	3.21E+05
CFGPPP	17.94	616.2679	6	7.7	309.1436	24.32	1	16283	HFX_Peptide_LFQ_DBPSN024_PA_11.raw
SNILR	17.93	601.3547	5	-2.4	301.6839	14.35	1	5086	HFX_Peptide_LFQ_DBPSN024_PA_11.raw	TRINITY_DN1710_c2_g1.p1|TRINITY_DN1710_c2_g1.p1|TRINITY_DN1710_c2_g1.p1:TRINITY_DN11459_c0_g1.p1|TRINITY_DN11459_c0_g1.p1|TRINITY_DN11459_c0_g1.p1:TRINITY_DN6859_c0_g1.p1|TRINITY_DN6859_c0_g1.p1|TRINITY_DN6859_c0_g1.p1:TRINITY_DN8721_c1_g1.p1|TRINITY_DN8721_c1_g1.p1|TRINITY_DN8721_c1_g1.p1	2.27E+05
SNLIR	17.93	601.3547	5	-2.4	301.6839	14.35	1	5086	HFX_Peptide_LFQ_DBPSN024_PA_11.raw	TRINITY_DN8391_c0_g1.p1|TRINITY_DN8391_c0_g1.p1|TRINITY_DN8391_c0_g1.p1	2.27E+05
SNLLR	17.93	601.3547	5	-2.4	301.6839	14.35	1	5086	HFX_Peptide_LFQ_DBPSN024_PA_11.raw		2.27E+05
SNIIR	17.93	601.3547	5	-2.4	301.6839	14.35	1	5086	HFX_Peptide_LFQ_DBPSN024_PA_11.raw	TRINITY_DN1829_c0_g1.p1|TRINITY_DN1829_c0_g1.p1|TRINITY_DN1829_c0_g1.p1:TRINITY_DN234_c1_g1.p1|TRINITY_DN234_c1_g1.p1|TRINITY_DN234_c1_g1.p1	2.27E+05
LDGLEFDAMELP	17.92	1348.6221	12	-1.6	675.3173	52.23	1	34731	HFX_Peptide_LFQ_DBPSN024_PA_11.raw		2.70E+05
LTEAPLNPK	17.92	981.5494	9	-0.7	491.7816	19.52	1	10438	HFX_Peptide_LFQ_DBPSN024_PA_11.raw	TRINITY_DN2642_c0_g2.p1|TRINITY_DN2642_c0_g2.p1|TRINITY_DN2642_c0_g2.p1	1.03E+06
HDSYR	17.92	676.2928	5	1.9	339.1544	21.32	1	12664	HFX_Peptide_LFQ_DBPSN024_PA_11.raw	TRINITY_DN296_c0_g1.p1|TRINITY_DN296_c0_g1.p1|TRINITY_DN296_c0_g1.p1
EAPLTPPP	17.92	820.433	8	-2.9	411.2226	34.09	1	25304	HFX_Peptide_LFQ_DBPSN024_PA_11.raw		2.52E+06
LDGLIGK	17.92	714.4276	7	-2.3	358.2202	23.5	1	15319	HFX_Peptide_LFQ_DBPSN024_PA_11.raw	TRINITY_DN446_c0_g1.p1|TRINITY_DN446_c0_g1.p1|TRINITY_DN446_c0_g1.p1	1.27E+06
LGYGWK	17.91	722.3751	6	-2.1	362.1941	23.6	1	15437	HFX_Peptide_LFQ_DBPSN024_PA_11.raw	TRINITY_DN8220_c0_g1.p1|TRINITY_DN8220_c0_g1.p1|TRINITY_DN8220_c0_g1.p1	7.12E+05
ENVPPAVGP	17.86	878.4498	9	-1.2	440.2316	22.22	1	13769	HFX_Peptide_LFQ_DBPSN024_PA_11.raw		1.28E+06
ALIPTDQILAI	17.86	1166.691	11	-1.8	584.3517	73.06	1	45255	HFX_Peptide_LFQ_DBPSN024_PA_11.raw	TRINITY_DN730_c0_g1.p1|TRINITY_DN730_c0_g1.p1|TRINITY_DN730_c0_g1.p1	3.49E+05
SFVNDIFER	17.85	1125.5454	9	0.8	563.7805	52.7	1	34976	HFX_Peptide_LFQ_DBPSN024_PA_11.raw	TRINITY_DN40227_c0_g1.p1|TRINITY_DN40227_c0_g1.p1|TRINITY_DN40227_c0_g1.p1	9.44E+05
TPVGPPRPT	17.85	920.5079	9	-1.3	461.2607	16.54	1	7043	HFX_Peptide_LFQ_DBPSN024_PA_11.raw		3.67E+05
ITGYIMAT	17.84	868.4365	8	-7.3	435.2223	23.91	1	15807	HFX_Peptide_LFQ_DBPSN024_PA_11.raw		2.66E+06
KQPGRPF	17.84	828.4606	7	-2.7	415.2365	16.53	1	7038	HFX_Peptide_LFQ_DBPSN024_PA_11.raw	TRINITY_DN35926_c0_g1.p1|TRINITY_DN35926_c0_g1.p1|TRINITY_DN35926_c0_g1.p1	2.22E+06
FFSYDKN	17.84	919.4075	7	-4	460.7092	22.25	1	13810	HFX_Peptide_LFQ_DBPSN024_PA_11.raw	TRINITY_DN1806_c0_g1.p1|TRINITY_DN1806_c0_g1.p1|TRINITY_DN1806_c0_g1.p1	6.04E+06
PSPGAP	17.83	524.2594	6	-1.1	525.2661	30.1	1	22332	HFX_Peptide_LFQ_DBPSN024_PA_11.raw	TRINITY_DN1061_c0_g2.p1|TRINITY_DN1061_c0_g2.p1|TRINITY_DN1061_c0_g2.p1
LNHSHAL	17.83	790.4086	7	-1.7	396.2109	12.01	1	3403	HFX_Peptide_LFQ_DBPSN024_PA_11.raw		3.83E+05
DIAPF	17.83	561.2798	5	-2.7	562.2856	44.07	1	30703	HFX_Peptide_LFQ_DBPSN024_PA_11.raw		1.59E+05
DLAPF	17.83	561.2798	5	-2.7	562.2856	44.07	1	30703	HFX_Peptide_LFQ_DBPSN024_PA_11.raw		1.59E+05
GIGSDGGWSVP	17.82	1030.4719	11	0.4	516.2435	29.26	1	21596	HFX_Peptide_LFQ_DBPSN024_PA_11.raw	TRINITY_DN1897_c0_g1.p1|TRINITY_DN1897_c0_g1.p1|TRINITY_DN1897_c0_g1.p1	5.37E+05
AAPPSNLK	17.82	796.4443	8	-2.2	399.2285	12.55	1	3778	HFX_Peptide_LFQ_DBPSN024_PA_11.raw	TRINITY_DN71_c0_g2.p1|TRINITY_DN71_c0_g2.p1|TRINITY_DN71_c0_g2.p1	1.82E+05
PGERPDVR	17.81	924.4777	8	0.6	463.2464	15.66	1	6204	HFX_Peptide_LFQ_DBPSN024_PA_11.raw	TRINITY_DN1649_c0_g1.p1|TRINITY_DN1649_c0_g1.p1|TRINITY_DN1649_c0_g1.p1	8.32E+04
PTTPNPAP	17.81	793.397	8	-1.4	397.7052	18.85	1	9627	HFX_Peptide_LFQ_DBPSN024_PA_11.raw
FVRIP	17.8	630.3853	5	-1.3	316.1995	22.99	1	14702	HFX_Peptide_LFQ_DBPSN024_PA_11.raw	TRINITY_DN1710_c2_g1.p1|TRINITY_DN1710_c2_g1.p1|TRINITY_DN1710_c2_g1.p1:TRINITY_DN21336_c0_g1.p1|TRINITY_DN21336_c0_g1.p1|TRINITY_DN21336_c0_g1.p1:TRINITY_DN12191_c0_g5.p1|TRINITY_DN12191_c0_g5.p1|TRINITY_DN12191_c0_g5.p1:TRINITY_DN34157_c0_g1.p1|TRINITY_DN34157_c0_g1.p1|TRINITY_DN34157_c0_g1.p1	1.15E+06
FVRLP	17.8	630.3853	5	-1.3	316.1995	22.99	1	14702	HFX_Peptide_LFQ_DBPSN024_PA_11.raw	TRINITY_DN3153_c0_g1.p1|TRINITY_DN3153_c0_g1.p1|TRINITY_DN3153_c0_g1.p1:TRINITY_DN11_c0_g1.p1|TRINITY_DN11_c0_g1.p1|TRINITY_DN11_c0_g1.p1	1.15E+06
PLRFP	17.8	628.3696	5	-1.4	315.1917	23.57	1	15401	HFX_Peptide_LFQ_DBPSN024_PA_11.raw	TRINITY_DN15985_c0_g3.p1|TRINITY_DN15985_c0_g3.p1|TRINITY_DN15985_c0_g3.p1	6.85E+06
PIRFP	17.8	628.3696	5	-1.4	315.1917	23.57	1	15401	HFX_Peptide_LFQ_DBPSN024_PA_11.raw	TRINITY_DN27521_c0_g1.p1|TRINITY_DN27521_c0_g1.p1|TRINITY_DN27521_c0_g1.p1	6.85E+06
TSLGPK	17.77	601.3435	6	-3.5	301.678	25.99	1	18215	HFX_Peptide_LFQ_DBPSN024_PA_11.raw		1.51E+05
AVMSVP	17.76	602.3098	6	13	302.1661	27.08	1	19421	HFX_Peptide_LFQ_DBPSN024_PA_11.raw	TRINITY_DN9385_c0_g1.p1|TRINITY_DN9385_c0_g1.p1|TRINITY_DN9385_c0_g1.p1
VAVAAAPSAPI	17.76	965.5546	11	-2.2	483.7835	54.83	1	36027	HFX_Peptide_LFQ_DBPSN024_PA_11.raw	TRINITY_DN5480_c0_g1.p1|TRINITY_DN5480_c0_g1.p1|TRINITY_DN5480_c0_g1.p1	3.52E+06
LSNDLPDVYP	17.76	1131.5448	10	-9.7	378.1852	17.56	1	8116	HFX_Peptide_LFQ_DBPSN024_PA_11.raw	TRINITY_DN296_c0_g3.p1|TRINITY_DN296_c0_g3.p1|TRINITY_DN296_c0_g3.p1	5.42E+04
VWDGLR	17.76	744.3918	6	-1.7	373.2026	24.16	1	16095	HFX_Peptide_LFQ_DBPSN024_PA_11.raw	TRINITY_DN117_c0_g2.p1|TRINITY_DN117_c0_g2.p1|TRINITY_DN117_c0_g2.p1	3.82E+06
GGELFPR	17.74	774.4024	7	-2.5	388.2075	23.68	1	15540	HFX_Peptide_LFQ_DBPSN024_PA_11.raw		1.50E+06
PGYIGNPHVG	17.74	1009.4981	10	-13.9	505.7493	24.04	1	15953	HFX_Peptide_LFQ_DBPSN024_PA_11.raw	TRINITY_DN12527_c0_g2.p1|TRINITY_DN12527_c0_g2.p1|TRINITY_DN12527_c0_g2.p1
PLKCNC	17.73	676.3036	6	-13.1	339.1547	26.89	1	19208	HFX_Peptide_LFQ_DBPSN024_PA_11.raw	TRINITY_DN7778_c0_g1.p1|TRINITY_DN7778_c0_g1.p1|TRINITY_DN7778_c0_g1.p1
DYGLLKNGFP	17.73	1122.5709	10	-11.9	562.2861	64.73	1	40814	HFX_Peptide_LFQ_DBPSN024_PA_11.raw
VEEVPPPLPA	17.72	1046.5647	10	9.1	524.2944	46.97	1	32084	HFX_Peptide_LFQ_DBPSN024_PA_11.raw		5.90E+05
LTPPFNK	17.72	815.4541	7	-4.1	408.7327	25.92	1	18132	HFX_Peptide_LFQ_DBPSN024_PA_11.raw		3.83E+05
TLETAQVQ	17.71	888.4553	8	-13.8	445.2288	15.17	1	5762	HFX_Peptide_LFQ_DBPSN024_PA_11.raw	TRINITY_DN9888_c3_g1.p1|TRINITY_DN9888_c3_g1.p1|TRINITY_DN9888_c3_g1.p1
PVSPTIF	17.7	759.4167	7	11.8	380.7201	32.54	1	24244	HFX_Peptide_LFQ_DBPSN024_PA_11.raw
TVAETKEPK	17.69	1001.5393	9	-6.6	501.7736	19.1	1	9936	HFX_Peptide_LFQ_DBPSN024_PA_11.raw	TRINITY_DN2336_c1_g1.p1|TRINITY_DN2336_c1_g1.p1|TRINITY_DN2336_c1_g1.p1	1.32E+05
IVLPPPYEIYP	17.68	1299.7114	11	-1.1	650.8622	71.17	1	44323	HFX_Peptide_LFQ_DBPSN024_PA_11.raw	TRINITY_DN296_c0_g2.p1|TRINITY_DN296_c0_g2.p1|TRINITY_DN296_c0_g2.p1
ILTER	17.68	630.3701	5	-2	316.1917	12.9	1	4010	HFX_Peptide_LFQ_DBPSN024_PA_11.raw	TRINITY_DN2642_c0_g2.p1|TRINITY_DN2642_c0_g2.p1|TRINITY_DN2642_c0_g2.p1	5.30E+05
IITER	17.68	630.3701	5	-2	316.1917	12.9	1	4010	HFX_Peptide_LFQ_DBPSN024_PA_11.raw		5.30E+05
LITER	17.68	630.3701	5	-2	316.1917	12.9	1	4010	HFX_Peptide_LFQ_DBPSN024_PA_11.raw	TRINITY_DN1586_c0_g2.p1|TRINITY_DN1586_c0_g2.p1|TRINITY_DN1586_c0_g2.p1	5.30E+05
LLTER	17.68	630.3701	5	-2	316.1917	12.9	1	4010	HFX_Peptide_LFQ_DBPSN024_PA_11.raw	TRINITY_DN6824_c0_g1.p1|TRINITY_DN6824_c0_g1.p1|TRINITY_DN6824_c0_g1.p1	5.30E+05
SLDLAL	17.68	630.3588	6	-3.1	316.1857	28.81	1	21197	HFX_Peptide_LFQ_DBPSN024_PA_11.raw		6.10E+06
PVPLPR	17.67	677.4224	6	-2.4	339.7177	22.29	1	13863	HFX_Peptide_LFQ_DBPSN024_PA_11.raw	TRINITY_DN21381_c1_g2.p1|TRINITY_DN21381_c1_g2.p1|TRINITY_DN21381_c1_g2.p1:TRINITY_DN27106_c0_g2.p1|TRINITY_DN27106_c0_g2.p1|TRINITY_DN27106_c0_g2.p1	9.94E+05
PLKKGVP	17.67	737.4799	7	-1.4	369.7467	17.59	1	8144	HFX_Peptide_LFQ_DBPSN024_PA_11.raw	TRINITY_DN309_c0_g1.p1|TRINITY_DN309_c0_g1.p1|TRINITY_DN309_c0_g1.p1	3.01E+05
AAPVAVGPAPI	17.66	961.5596	11	-1.9	481.7862	47.91	1	32537	HFX_Peptide_LFQ_DBPSN024_PA_11.raw	TRINITY_DN29282_c0_g1.p1|TRINITY_DN29282_c0_g1.p1|TRINITY_DN29282_c0_g1.p1	2.44E+07
LPIFR	17.65	644.4009	5	-0.3	323.2076	28.97	1	21336	HFX_Peptide_LFQ_DBPSN024_PA_11.raw	TRINITY_DN2421_c0_g2.p1|TRINITY_DN2421_c0_g2.p1|TRINITY_DN2421_c0_g2.p1	5.90E+05
IPIFR	17.65	644.4009	5	-0.3	323.2076	28.97	1	21336	HFX_Peptide_LFQ_DBPSN024_PA_11.raw	TRINITY_DN816_c0_g1.p1|TRINITY_DN816_c0_g1.p1|TRINITY_DN816_c0_g1.p1	5.90E+05
LPLFR	17.65	644.4009	5	-0.3	323.2076	28.97	1	21336	HFX_Peptide_LFQ_DBPSN024_PA_11.raw		5.90E+05
GFQEPDFR	17.65	994.4508	8	-0.9	498.2322	27.44	1	19816	HFX_Peptide_LFQ_DBPSN024_PA_11.raw	TRINITY_DN648_c0_g2.p1|TRINITY_DN648_c0_g2.p1|TRINITY_DN648_c0_g2.p1	1.28E+06
DVFEVTLPLF	17.65	1178.6223	10	-0.4	590.3182	65.15	1	41049	HFX_Peptide_LFQ_DBPSN024_PA_11.raw
VSVGY	17.64	523.2642	5	0.6	524.2718	57.38	1	37311	HFX_Peptide_LFQ_DBPSN024_PA_11.raw	TRINITY_DN8220_c0_g1.p1|TRINITY_DN8220_c0_g1.p1|TRINITY_DN8220_c0_g1.p1	1.40E+06
PAFTIIP	17.64	757.4374	7	-7.4	379.7232	24.24	1	16196	HFX_Peptide_LFQ_DBPSN024_PA_11.raw	TRINITY_DN547_c0_g1.p1|TRINITY_DN547_c0_g1.p1|TRINITY_DN547_c0_g1.p1	4.77E+05
VPGYR	17.64	590.3176	5	-1.6	296.1656	23.6	1	15443	HFX_Peptide_LFQ_DBPSN024_PA_11.raw	TRINITY_DN1415_c0_g1.p1|TRINITY_DN1415_c0_g1.p1|TRINITY_DN1415_c0_g1.p1	9.85E+05
KIIPV	17.62	568.3948	5	-2.1	285.2041	24.95	1	17003	HFX_Peptide_LFQ_DBPSN024_PA_11.raw		7.91E+05
KLLPV	17.62	568.3948	5	-2.1	285.2041	24.95	1	17003	HFX_Peptide_LFQ_DBPSN024_PA_11.raw	TRINITY_DN2888_c0_g1.p1|TRINITY_DN2888_c0_g1.p1|TRINITY_DN2888_c0_g1.p1:TRINITY_DN4117_c0_g1.p1|TRINITY_DN4117_c0_g1.p1|TRINITY_DN4117_c0_g1.p1:TRINITY_DN5165_c0_g1.p1|TRINITY_DN5165_c0_g1.p1|TRINITY_DN5165_c0_g1.p1:TRINITY_DN1504_c0_g1.p1|TRINITY_DN1504_c0_g1.p1|TRINITY_DN1504_c0_g1.p1:TRINITY_DN4012_c0_g2.p1|TRINITY_DN4012_c0_g2.p1|TRINITY_DN4012_c0_g2.p1	7.91E+05
KILPV	17.62	568.3948	5	-2.1	285.2041	24.95	1	17003	HFX_Peptide_LFQ_DBPSN024_PA_11.raw	TRINITY_DN4984_c0_g1.p1|TRINITY_DN4984_c0_g1.p1|TRINITY_DN4984_c0_g1.p1:TRINITY_DN41657_c0_g1.p1|TRINITY_DN41657_c0_g1.p1|TRINITY_DN41657_c0_g1.p1	7.91E+05
KLIPV	17.62	568.3948	5	-2.1	285.2041	24.95	1	17003	HFX_Peptide_LFQ_DBPSN024_PA_11.raw		7.91E+05
KGEILPDE	17.62	899.46	8	-0.1	450.7372	21.66	1	13086	HFX_Peptide_LFQ_DBPSN024_PA_11.raw		8.76E+05
IASLDHFVP	17.61	997.5233	9	-1.1	499.7684	38.6	1	27926	HFX_Peptide_LFQ_DBPSN024_PA_11.raw	TRINITY_DN15626_c0_g1.p1|TRINITY_DN15626_c0_g1.p1|TRINITY_DN15626_c0_g1.p1	6.84E+04
KTTIPT	17.6	659.3854	6	-4.6	330.6985	16.44	1	6950	HFX_Peptide_LFQ_DBPSN024_PA_11.raw	TRINITY_DN21164_c0_g1.p1|TRINITY_DN21164_c0_g1.p1|TRINITY_DN21164_c0_g1.p1	9.73E+04
AFARL	17.59	576.3384	5	-3.7	289.1754	24.84	1	16880	HFX_Peptide_LFQ_DBPSN024_PA_11.raw	TRINITY_DN997_c0_g1.p1|TRINITY_DN997_c0_g1.p1|TRINITY_DN997_c0_g1.p1
AFARI	17.59	576.3384	5	-3.7	289.1754	24.84	1	16880	HFX_Peptide_LFQ_DBPSN024_PA_11.raw	TRINITY_DN40240_c0_g1.p1|TRINITY_DN40240_c0_g1.p1|TRINITY_DN40240_c0_g1.p1
GVEGPIGPR	17.59	880.4766	9	-1.8	441.2448	18.66	1	9398	HFX_Peptide_LFQ_DBPSN024_PA_11.raw	TRINITY_DN453_c7_g1.p1|TRINITY_DN453_c7_g1.p1|TRINITY_DN453_c7_g1.p1	1.87E+06
AAHFAAYGAA	17.58	948.4453	10	-9.3	475.2255	20.42	1	11545	HFX_Peptide_LFQ_DBPSN024_PA_11.raw	TRINITY_DN1412_c0_g1.p1|TRINITY_DN1412_c0_g1.p1|TRINITY_DN1412_c0_g1.p1:TRINITY_DN22817_c0_g1.p1|TRINITY_DN22817_c0_g1.p1|TRINITY_DN22817_c0_g1.p1:TRINITY_DN4390_c0_g1.p2|TRINITY_DN4390_c0_g1.p2|TRINITY_DN4390_c0_g1.p2	2.07E+07
VHVAAAP	17.58	663.3704	7	-2.1	332.6918	13.86	1	4700	HFX_Peptide_LFQ_DBPSN024_PA_11.raw	TRINITY_DN906_c0_g1.p1|TRINITY_DN906_c0_g1.p1|TRINITY_DN906_c0_g1.p1	4.16E+05
RNGTSGLAGAP	17.56	999.5097	11	-8.5	500.7579	18.64	1	9379	HFX_Peptide_LFQ_DBPSN024_PA_11.raw	TRINITY_DN948_c0_g1.p1|TRINITY_DN948_c0_g1.p1|TRINITY_DN948_c0_g1.p1	2.88E+06
IFGLDEEIPG	17.56	1088.5389	10	7	545.2806	67.01	1	42074	HFX_Peptide_LFQ_DBPSN024_PA_11.raw		3.42E+05
PTTIEVQWLPP	17.56	1279.6812	11	-0.3	640.8477	54.44	1	35831	HFX_Peptide_LFQ_DBPSN024_PA_11.raw
DAILPPSRPT	17.56	1065.5818	10	-0.4	533.798	25.83	1	18020	HFX_Peptide_LFQ_DBPSN024_PA_11.raw	TRINITY_DN2822_c0_g1.p1|TRINITY_DN2822_c0_g1.p1|TRINITY_DN2822_c0_g1.p1	1.01E+07
SLPTGPLK	17.55	811.4803	8	-2.4	406.7465	23.5	1	15316	HFX_Peptide_LFQ_DBPSN024_PA_11.raw	TRINITY_DN745_c0_g1.p1|TRINITY_DN745_c0_g1.p1|TRINITY_DN745_c0_g1.p1	2.76E+06
GPDLGPIGP	17.55	821.4283	9	-0.9	411.721	56.19	1	36684	HFX_Peptide_LFQ_DBPSN024_PA_11.raw		3.50E+06
ELMLQL	17.54	745.4044	6	-9.4	373.706	26.8	1	19120	HFX_Peptide_LFQ_DBPSN024_PA_11.raw
VSYPSF	17.54	698.3275	6	-1.6	350.1705	11.94	1	3355	HFX_Peptide_LFQ_DBPSN024_PA_11.raw		6.19E+07
DSYVGDEAQSK	17.51	1197.5149	11	-0.3	599.7645	13.67	1	4554	HFX_Peptide_LFQ_DBPSN024_PA_11.raw	TRINITY_DN2642_c0_g2.p1|TRINITY_DN2642_c0_g2.p1|TRINITY_DN2642_c0_g2.p1	9.42E+04
AIPEAIAR	17.51	839.4865	8	-2	420.7497	21.18	1	12492	HFX_Peptide_LFQ_DBPSN024_PA_11.raw	TRINITY_DN2080_c0_g1.p1|TRINITY_DN2080_c0_g1.p1|TRINITY_DN2080_c0_g1.p1	9.36E+05
AFPPVFF	17.51	823.4268	7	6.7	412.7234	46.49	1	31833	HFX_Peptide_LFQ_DBPSN024_PA_11.raw	TRINITY_DN20171_c0_g1.p1|TRINITY_DN20171_c0_g1.p1|TRINITY_DN20171_c0_g1.p1	1.62E+04
VPLQY	17.5	618.3377	5	-1.7	310.1756	23.16	1	14916	HFX_Peptide_LFQ_DBPSN024_PA_11.raw		2.97E+06
DPVGLP	17.5	596.317	6	0.7	597.3246	49.05	1	33112	HFX_Peptide_LFQ_DBPSN024_PA_11.raw	TRINITY_DN29_c1_g1.p1|TRINITY_DN29_c1_g1.p1|TRINITY_DN29_c1_g1.p1
APISSS	17.48	560.2806	6	4.6	281.1489	26.57	1	18864	HFX_Peptide_LFQ_DBPSN024_PA_11.raw	TRINITY_DN36571_c0_g1.p1|TRINITY_DN36571_c0_g1.p1|TRINITY_DN36571_c0_g1.p1
SYVAPDGKTY	17.45	1099.5186	10	-1.4	550.7658	19.37	1	10257	HFX_Peptide_LFQ_DBPSN024_PA_11.raw	TRINITY_DN2080_c0_g1.p1|TRINITY_DN2080_c0_g1.p1|TRINITY_DN2080_c0_g1.p1	1.06E+06
TIVDMP	17.45	674.3309	6	-7.3	338.1703	21.25	1	12584	HFX_Peptide_LFQ_DBPSN024_PA_11.raw
TLSPEDLPMDAP	17.45	1284.5907	12	8.8	643.3083	32.94	1	24548	HFX_Peptide_LFQ_DBPSN024_PA_11.raw	TRINITY_DN547_c0_g1.p1|TRINITY_DN547_c0_g1.p1|TRINITY_DN547_c0_g1.p1
GPDSVRP	17.43	726.366	7	-10.8	364.1864	22.19	1	13734	HFX_Peptide_LFQ_DBPSN024_PA_11.raw		1.68E+06
VEAVV	17.43	515.2955	5	-2.4	516.3015	37.48	1	27270	HFX_Peptide_LFQ_DBPSN024_PA_11.raw	TRINITY_DN31731_c0_g1.p1|TRINITY_DN31731_c0_g1.p1|TRINITY_DN31731_c0_g1.p1	7.98E+07
PGSPSMPRPSP	17.43	1108.5334	11	-3.7	555.272	19.62	1	10559	HFX_Peptide_LFQ_DBPSN024_PA_11.raw	TRINITY_DN2874_c0_g1.p1|TRINITY_DN2874_c0_g1.p1|TRINITY_DN2874_c0_g1.p1	1.16E+07
ELGML	17.42	561.2832	5	-4.9	562.2877	55.31	1	36259	HFX_Peptide_LFQ_DBPSN024_PA_11.raw		1.75E+05
EIGML	17.42	561.2832	5	-4.9	562.2877	55.31	1	36259	HFX_Peptide_LFQ_DBPSN024_PA_11.raw	TRINITY_DN5628_c0_g1.p1|TRINITY_DN5628_c0_g1.p1|TRINITY_DN5628_c0_g1.p1	1.75E+05
ELGMI	17.42	561.2832	5	-4.9	562.2877	55.31	1	36259	HFX_Peptide_LFQ_DBPSN024_PA_11.raw		1.75E+05
EIGMI	17.42	561.2832	5	-4.9	562.2877	55.31	1	36259	HFX_Peptide_LFQ_DBPSN024_PA_11.raw		1.75E+05
ITGWLEK	17.42	845.4647	7	-2.8	423.7384	27.73	1	20102	HFX_Peptide_LFQ_DBPSN024_PA_11.raw	TRINITY_DN62_c0_g1.p1|TRINITY_DN62_c0_g1.p1|TRINITY_DN62_c0_g1.p1	5.64E+05
LISDP	17.41	543.2904	5	-2	544.2966	33.33	1	24799	HFX_Peptide_LFQ_DBPSN024_PA_11.raw		2.25E+07
LLSDP	17.41	543.2904	5	-2	544.2966	33.33	1	24799	HFX_Peptide_LFQ_DBPSN024_PA_11.raw	TRINITY_DN1659_c0_g1.p1|TRINITY_DN1659_c0_g1.p1|TRINITY_DN1659_c0_g1.p1:TRINITY_DN5374_c0_g1.p1|TRINITY_DN5374_c0_g1.p1|TRINITY_DN5374_c0_g1.p1	2.25E+07
IISDP	17.41	543.2904	5	-2	544.2966	33.33	1	24799	HFX_Peptide_LFQ_DBPSN024_PA_11.raw	TRINITY_DN17631_c0_g2.p1|TRINITY_DN17631_c0_g2.p1|TRINITY_DN17631_c0_g2.p1	2.25E+07
ILSDP	17.41	543.2904	5	-2	544.2966	33.33	1	24799	HFX_Peptide_LFQ_DBPSN024_PA_11.raw		2.25E+07
GVPGVGYPGVP	17.41	997.5233	11	-1.1	499.7684	38.6	1	27925	HFX_Peptide_LFQ_DBPSN024_PA_11.raw	TRINITY_DN2723_c0_g1.p1|TRINITY_DN2723_c0_g1.p1|TRINITY_DN2723_c0_g1.p1	6.84E+04
RPDPPR	17.41	736.3979	6	-10.6	369.2023	27.1	1	19451	HFX_Peptide_LFQ_DBPSN024_PA_11.raw	TRINITY_DN446_c0_g1.p1|TRINITY_DN446_c0_g1.p1|TRINITY_DN446_c0_g1.p1	1.04E+06
FGGSGGGRPGPY	17.4	1107.5098	12	3.2	554.7639	17.99	1	8597	HFX_Peptide_LFQ_DBPSN024_PA_11.raw		8.29E+05
YPVTYVQP	17.4	965.4858	8	9.1	483.7546	22.99	1	14700	HFX_Peptide_LFQ_DBPSN024_PA_11.raw	TRINITY_DN4815_c0_g1.p1|TRINITY_DN4815_c0_g1.p1|TRINITY_DN4815_c0_g1.p1	6.66E+05
DKIIGEWK	17.38	987.5389	8	0.7	494.777	23.21	1	14974	HFX_Peptide_LFQ_DBPSN024_PA_11.raw	TRINITY_DN62_c0_g1.p1|TRINITY_DN62_c0_g1.p1|TRINITY_DN62_c0_g1.p1	4.58E+05
NEMPYP	17.37	749.3054	6	-3.4	375.6587	54.16	1	35678	HFX_Peptide_LFQ_DBPSN024_PA_11.raw		4.57E+05
LAKVFGP	17.37	730.4377	7	3	366.2272	34	1	25247	HFX_Peptide_LFQ_DBPSN024_PA_11.raw	TRINITY_DN8299_c0_g1.p1|TRINITY_DN8299_c0_g1.p1|TRINITY_DN8299_c0_g1.p1	4.99E+06
VELAPSIP	17.33	824.4644	8	-2	413.2386	44.79	1	31044	HFX_Peptide_LFQ_DBPSN024_PA_11.raw	TRINITY_DN467_c1_g1.p1|TRINITY_DN467_c1_g1.p1|TRINITY_DN467_c1_g1.p1
EVKEPP	17.33	697.3646	6	0.1	349.6896	10.02	1	2203	HFX_Peptide_LFQ_DBPSN024_PA_11.raw	TRINITY_DN39639_c0_g1.p1|TRINITY_DN39639_c0_g1.p1|TRINITY_DN39639_c0_g1.p1:TRINITY_DN380_c0_g1.p1|TRINITY_DN380_c0_g1.p1|TRINITY_DN380_c0_g1.p1	5.97E+04
RYPAPSPLDR	17.33	1170.6145	10	0.8	586.315	18.99	1	9792	HFX_Peptide_LFQ_DBPSN024_PA_11.raw	TRINITY_DN1658_c0_g1.p1|TRINITY_DN1658_c0_g1.p1|TRINITY_DN1658_c0_g1.p1	4.34E+05
HQIGYFLD	17.32	991.4763	8	-5.8	496.7426	22.24	1	13797	HFX_Peptide_LFQ_DBPSN024_PA_11.raw	TRINITY_DN1820_c0_g1.p1|TRINITY_DN1820_c0_g1.p1|TRINITY_DN1820_c0_g1.p1	5.47E+06
PLLAPH	17.32	646.3802	6	-2.1	324.1967	24.46	1	16435	HFX_Peptide_LFQ_DBPSN024_PA_11.raw		8.40E+05
PLIAPH	17.32	646.3802	6	-2.1	324.1967	24.46	1	16435	HFX_Peptide_LFQ_DBPSN024_PA_11.raw		8.40E+05
IEVGGLP	17.32	683.3854	7	-3.3	342.6989	29.92	1	22172	HFX_Peptide_LFQ_DBPSN024_PA_11.raw		6.71E+04
PGFPQPQPSQPQ	17.32	1306.6306	12	-1.9	654.3214	27.62	1	19991	HFX_Peptide_LFQ_DBPSN024_PA_11.raw	TRINITY_DN649_c0_g1.p1|TRINITY_DN649_c0_g1.p1|TRINITY_DN649_c0_g1.p1	9.07E+06
AANIPRP	17.31	737.4184	7	-2.8	369.7155	12.34	1	3629	HFX_Peptide_LFQ_DBPSN024_PA_11.raw
PAPPTPPAAE	17.31	946.476	10	-9.6	474.2407	21.56	1	12961	HFX_Peptide_LFQ_DBPSN024_PA_11.raw	TRINITY_DN1938_c0_g1.p1|TRINITY_DN1938_c0_g1.p1|TRINITY_DN1938_c0_g1.p1	2.29E+06
VRELENEL	17.31	1000.5189	8	-2.1	501.2657	23.66	1	15512	HFX_Peptide_LFQ_DBPSN024_PA_11.raw	TRINITY_DN62_c0_g1.p1|TRINITY_DN62_c0_g1.p1|TRINITY_DN62_c0_g1.p1
HGAPLVP	17.3	689.386	7	-1.5	345.6998	23.74	1	15600	HFX_Peptide_LFQ_DBPSN024_PA_11.raw	TRINITY_DN5365_c0_g1.p1|TRINITY_DN5365_c0_g1.p1|TRINITY_DN5365_c0_g1.p1	6.33E+06
EVTYPYVVLP	17.3	1178.6223	10	-2.3	590.3171	61.88	1	39410	HFX_Peptide_LFQ_DBPSN024_PA_11.raw
VAYALGVP	17.29	788.4432	8	14.1	395.2345	20.55	1	11720	HFX_Peptide_LFQ_DBPSN024_PA_11.raw		1.69E+06
GVTPFYH	17.28	819.3915	7	-1.7	410.7023	21.85	1	13305	HFX_Peptide_LFQ_DBPSN024_PA_11.raw		1.63E+06
YQETTPH	17.24	874.3821	7	-2.4	438.1973	11.17	1	2835	HFX_Peptide_LFQ_DBPSN024_PA_11.raw	TRINITY_DN174_c1_g1.p1|TRINITY_DN174_c1_g1.p1|TRINITY_DN174_c1_g1.p1	5.47E+05
YNELR	17.23	693.3445	5	-3.3	347.6784	12.25	1	3559	HFX_Peptide_LFQ_DBPSN024_PA_11.raw	TRINITY_DN2642_c0_g2.p1|TRINITY_DN2642_c0_g2.p1|TRINITY_DN2642_c0_g2.p1	9.22E+05
YNEIR	17.23	693.3445	5	-3.3	347.6784	12.25	1	3559	HFX_Peptide_LFQ_DBPSN024_PA_11.raw	TRINITY_DN8723_c0_g2.p1|TRINITY_DN8723_c0_g2.p1|TRINITY_DN8723_c0_g2.p1	9.22E+05
SGVAAPAAQPP	17.23	964.4977	11	2.5	483.2574	20.63	1	11818	HFX_Peptide_LFQ_DBPSN024_PA_11.raw	TRINITY_DN44_c0_g1.p1|TRINITY_DN44_c0_g1.p1|TRINITY_DN44_c0_g1.p1
SKFICK	17.23	724.3942	6	-6.4	363.2021	29.35	1	21678	HFX_Peptide_LFQ_DBPSN024_PA_11.raw
PVLGY	17.21	547.3006	5	-0.7	548.3075	47.52	1	32352	HFX_Peptide_LFQ_DBPSN024_PA_11.raw	TRINITY_DN567_c1_g1.p1|TRINITY_DN567_c1_g1.p1|TRINITY_DN567_c1_g1.p1
PVIGY	17.21	547.3006	5	-0.7	548.3075	47.52	1	32352	HFX_Peptide_LFQ_DBPSN024_PA_11.raw
TSGVK	17.21	490.2751	5	-2	246.1443	10.87	1	2645	HFX_Peptide_LFQ_DBPSN024_PA_11.raw	TRINITY_DN9905_c0_g2.p1|TRINITY_DN9905_c0_g2.p1|TRINITY_DN9905_c0_g2.p1
EVGIR	17.2	572.3282	5	-1	287.1711	22.02	1	13528	HFX_Peptide_LFQ_DBPSN024_PA_11.raw	TRINITY_DN2421_c0_g2.p1|TRINITY_DN2421_c0_g2.p1|TRINITY_DN2421_c0_g2.p1:TRINITY_DN1971_c0_g1.p1|TRINITY_DN1971_c0_g1.p1|TRINITY_DN1971_c0_g1.p1
EVGLR	17.2	572.3282	5	-1	287.1711	22.02	1	13528	HFX_Peptide_LFQ_DBPSN024_PA_11.raw	TRINITY_DN3141_c0_g2.p1|TRINITY_DN3141_c0_g2.p1|TRINITY_DN3141_c0_g2.p1
FSILTNLVR	17.19	1061.6233	9	-2.4	531.8176	62.46	1	39690	HFX_Peptide_LFQ_DBPSN024_PA_11.raw	TRINITY_DN637_c0_g1.p1|TRINITY_DN637_c0_g1.p1|TRINITY_DN637_c0_g1.p1
TVEGLKQFI	17.18	1033.5808	9	-13.7	517.7906	55.02	1	36112	HFX_Peptide_LFQ_DBPSN024_PA_11.raw	TRINITY_DN2358_c0_g1.p1|TRINITY_DN2358_c0_g1.p1|TRINITY_DN2358_c0_g1.p1
KLAEE	17.18	588.3119	5	4.9	295.1647	23.55	1	15386	HFX_Peptide_LFQ_DBPSN024_PA_11.raw	TRINITY_DN3278_c0_g1.p1|TRINITY_DN3278_c0_g1.p1|TRINITY_DN3278_c0_g1.p1:TRINITY_DN4340_c2_g1.p1|TRINITY_DN4340_c2_g1.p1|TRINITY_DN4340_c2_g1.p1:TRINITY_DN1643_c0_g1.p1|TRINITY_DN1643_c0_g1.p1|TRINITY_DN1643_c0_g1.p1
KIAEE	17.18	588.3119	5	4.9	295.1647	23.55	1	15386	HFX_Peptide_LFQ_DBPSN024_PA_11.raw	TRINITY_DN3001_c0_g1.p1|TRINITY_DN3001_c0_g1.p1|TRINITY_DN3001_c0_g1.p1
TVLSDDEGVP	17.18	1030.4818	10	-9.3	516.2434	67.69	1	42493	HFX_Peptide_LFQ_DBPSN024_PA_11.raw
SYSVP	17.17	551.2591	5	-1.7	552.2654	46.86	1	32026	HFX_Peptide_LFQ_DBPSN024_PA_11.raw	TRINITY_DN906_c0_g1.p1|TRINITY_DN906_c0_g1.p1|TRINITY_DN906_c0_g1.p1:TRINITY_DN12178_c0_g1.p1|TRINITY_DN12178_c0_g1.p1|TRINITY_DN12178_c0_g1.p1	6.22E+06
LGWDPYVPPS	17.17	1129.5444	10	-0.7	565.7791	59.53	1	38332	HFX_Peptide_LFQ_DBPSN024_PA_11.raw	TRINITY_DN730_c0_g1.p1|TRINITY_DN730_c0_g1.p1|TRINITY_DN730_c0_g1.p1	3.49E+05
PTPPPPPAP	17.16	869.4647	9	-2.3	435.7386	52.19	1	34714	HFX_Peptide_LFQ_DBPSN024_PA_11.raw		4.36E+05
PAVAAHL	17.16	677.386	7	-2.6	339.6994	29.93	1	22181	HFX_Peptide_LFQ_DBPSN024_PA_11.raw	TRINITY_DN3637_c0_g1.p1|TRINITY_DN3637_c0_g1.p1|TRINITY_DN3637_c0_g1.p1	1.86E+06
AAFLR	17.15	576.3384	5	-4.5	289.1752	21.56	1	12966	HFX_Peptide_LFQ_DBPSN024_PA_11.raw
AAFIR	17.15	576.3384	5	-4.5	289.1752	21.56	1	12966	HFX_Peptide_LFQ_DBPSN024_PA_11.raw	TRINITY_DN11459_c0_g1.p1|TRINITY_DN11459_c0_g1.p1|TRINITY_DN11459_c0_g1.p1
KPAAP	17.14	482.2852	5	-0.7	242.1497	10.19	1	2304	HFX_Peptide_LFQ_DBPSN024_PA_11.raw	TRINITY_DN4_c0_g1.p1|TRINITY_DN4_c0_g1.p1|TRINITY_DN4_c0_g1.p1:TRINITY_DN17631_c2_g1.p1|TRINITY_DN17631_c2_g1.p1|TRINITY_DN17631_c2_g1.p1
YQPTPPAQPQ	17.12	1125.5454	10	-0.8	563.7795	19.67	1	10627	HFX_Peptide_LFQ_DBPSN024_PA_11.raw	TRINITY_DN4_c0_g1.p1|TRINITY_DN4_c0_g1.p1|TRINITY_DN4_c0_g1.p1	1.13E+06
LPNVKEPALP	17.12	1076.6229	10	-1.6	539.3179	30.86	1	23001	HFX_Peptide_LFQ_DBPSN024_PA_11.raw	TRINITY_DN38145_c0_g1.p1|TRINITY_DN38145_c0_g1.p1|TRINITY_DN38145_c0_g1.p1
YYQNLIP	17.12	909.4596	7	-3.9	455.7353	53.1	1	35162	HFX_Peptide_LFQ_DBPSN024_PA_11.raw	TRINITY_DN40291_c0_g1.p1|TRINITY_DN40291_c0_g1.p1|TRINITY_DN40291_c0_g1.p1
IQVIIR	17.11	740.4908	6	-2.8	371.2516	26.55	1	18838	HFX_Peptide_LFQ_DBPSN024_PA_11.raw	TRINITY_DN1806_c0_g1.p1|TRINITY_DN1806_c0_g1.p1|TRINITY_DN1806_c0_g1.p1	1.56E+06
LQVLLR	17.11	740.4908	6	-2.8	371.2516	26.55	1	18838	HFX_Peptide_LFQ_DBPSN024_PA_11.raw		1.56E+06
LQVLIR	17.11	740.4908	6	-2.8	371.2516	26.55	1	18838	HFX_Peptide_LFQ_DBPSN024_PA_11.raw	TRINITY_DN11816_c0_g1.p1|TRINITY_DN11816_c0_g1.p1|TRINITY_DN11816_c0_g1.p1	1.56E+06
DIATPVVK	17.09	841.4909	8	-1.8	421.752	23.5	1	15320	HFX_Peptide_LFQ_DBPSN024_PA_11.raw	TRINITY_DN20176_c0_g1.p1|TRINITY_DN20176_c0_g1.p1|TRINITY_DN20176_c0_g1.p1	1.61E+06
NLDTLR	17.08	730.3973	6	-10.8	366.202	26.95	1	19282	HFX_Peptide_LFQ_DBPSN024_PA_11.raw		3.20E+06
GGHYAAHVPAVP	17.08	1174.5883	12	-1.4	588.3006	17.81	1	8389	HFX_Peptide_LFQ_DBPSN024_PA_11.raw	TRINITY_DN4390_c0_g1.p2|TRINITY_DN4390_c0_g1.p2|TRINITY_DN4390_c0_g1.p2	5.20E+05
KFCGLP	17.08	663.3414	6	4.4	664.3516	48.26	1	32717	HFX_Peptide_LFQ_DBPSN024_PA_11.raw		1.99E+04
SGHTYTAPGIVA	17.07	1172.5825	12	7.5	587.3029	25.36	1	17484	HFX_Peptide_LFQ_DBPSN024_PA_11.raw	TRINITY_DN6776_c1_g1.p1|TRINITY_DN6776_c1_g1.p1|TRINITY_DN6776_c1_g1.p1	1.13E+06
VAAPYAHF	17.07	874.4337	8	-3.9	438.2224	29.58	1	21875	HFX_Peptide_LFQ_DBPSN024_PA_11.raw	TRINITY_DN3637_c0_g1.p1|TRINITY_DN3637_c0_g1.p1|TRINITY_DN3637_c0_g1.p1	2.68E+06
VFRPPIPPNPI	17.06	1245.7233	11	-2.3	623.8675	57.57	1	37403	HFX_Peptide_LFQ_DBPSN024_PA_11.raw		2.92E+04
SIMCLP	17.05	662.3132	6	-12.6	332.1597	23.77	1	15636	HFX_Peptide_LFQ_DBPSN024_PA_11.raw
GIIPGIK	17.05	696.4534	7	-2.3	349.2332	37.3	1	27169	HFX_Peptide_LFQ_DBPSN024_PA_11.raw	TRINITY_DN3475_c0_g2.p1|TRINITY_DN3475_c0_g2.p1|TRINITY_DN3475_c0_g2.p1	8.67E+06
SLEDQLHR	17.04	996.4988	8	-2.7	499.2553	17.35	1	7884	HFX_Peptide_LFQ_DBPSN024_PA_11.raw	TRINITY_DN231_c0_g1.p1|TRINITY_DN231_c0_g1.p1|TRINITY_DN231_c0_g1.p1	4.66E+05
VPVPH	17.04	547.3118	5	-1.2	274.6629	14.47	1	5178	HFX_Peptide_LFQ_DBPSN024_PA_11.raw	TRINITY_DN2509_c0_g1.p1|TRINITY_DN2509_c0_g1.p1|TRINITY_DN2509_c0_g1.p1:TRINITY_DN4854_c0_g3.p1|TRINITY_DN4854_c0_g3.p1|TRINITY_DN4854_c0_g3.p1:TRINITY_DN7198_c0_g1.p1|TRINITY_DN7198_c0_g1.p1|TRINITY_DN7198_c0_g1.p1	3.79E+06
LTFSEK	17.03	723.3802	6	-1.3	362.6969	20.36	1	11483	HFX_Peptide_LFQ_DBPSN024_PA_11.raw	TRINITY_DN403_c2_g1.p1|TRINITY_DN403_c2_g1.p1|TRINITY_DN403_c2_g1.p1
LSFMTP	17.03	694.336	6	1.7	348.1759	14.27	1	5023	HFX_Peptide_LFQ_DBPSN024_PA_11.raw
QPPHTP	17.03	675.334	6	-1.1	226.1183	28.75	1	21139	HFX_Peptide_LFQ_DBPSN024_PA_11.raw	TRINITY_DN3080_c0_g1.p1|TRINITY_DN3080_c0_g1.p1|TRINITY_DN3080_c0_g1.p1
TPSTTTEAAP	17.03	974.4556	10	-1.6	488.2343	10.7	1	2557	HFX_Peptide_LFQ_DBPSN024_PA_11.raw
PLGPRGLP	17.02	805.481	8	-0.8	403.7474	38.45	1	27835	HFX_Peptide_LFQ_DBPSN024_PA_11.raw	TRINITY_DN453_c7_g1.p1|TRINITY_DN453_c7_g1.p1|TRINITY_DN453_c7_g1.p1	8.92E+05
YNPPPQQQ	17	970.4508	8	-5.5	486.23	12.8	1	3949	HFX_Peptide_LFQ_DBPSN024_PA_11.raw	TRINITY_DN1053_c0_g1.p1|TRINITY_DN1053_c0_g1.p1|TRINITY_DN1053_c0_g1.p1	2.53E+05
VGGGSAQTPPQVVIRPR	17	1717.9587	17	-2.4	573.6588	22.98	1	14691	HFX_Peptide_LFQ_DBPSN024_PA_11.raw	TRINITY_DN174_c0_g1.p1|TRINITY_DN174_c0_g1.p1|TRINITY_DN174_c0_g1.p1
VFRIP	16.99	630.3853	5	-0.3	316.1998	24.16	1	16096	HFX_Peptide_LFQ_DBPSN024_PA_11.raw	TRINITY_DN174_c0_g1.p1|TRINITY_DN174_c0_g1.p1|TRINITY_DN174_c0_g1.p1:TRINITY_DN2644_c0_g1.p1|TRINITY_DN2644_c0_g1.p1|TRINITY_DN2644_c0_g1.p1	8.40E+06
PVVSST	16.99	588.3119	6	7	295.1653	22.86	1	14542	HFX_Peptide_LFQ_DBPSN024_PA_11.raw
VTNDRSAP	16.98	858.4196	8	5.2	430.2193	23.01	1	14726	HFX_Peptide_LFQ_DBPSN024_PA_11.raw		6.88E+05
VVIFH	16.97	613.3588	5	-0.7	307.6864	25.35	1	17468	HFX_Peptide_LFQ_DBPSN024_PA_11.raw	TRINITY_DN296_c0_g2.p1|TRINITY_DN296_c0_g2.p1|TRINITY_DN296_c0_g2.p1:TRINITY_DN296_c0_g1.p1|TRINITY_DN296_c0_g1.p1|TRINITY_DN296_c0_g1.p1	8.25E+05
GEFERPQP	16.97	958.4508	8	-0.9	480.2322	17.45	1	7999	HFX_Peptide_LFQ_DBPSN024_PA_11.raw	TRINITY_DN1649_c0_g1.p1|TRINITY_DN1649_c0_g1.p1|TRINITY_DN1649_c0_g1.p1	2.90E+06
VPEEPQLP	16.97	907.4651	8	-3.9	454.7381	29.77	1	22043	HFX_Peptide_LFQ_DBPSN024_PA_11.raw		2.88E+05
PAPPTPPAVQ	16.96	973.5233	10	-2.5	487.7677	26.4	1	18679	HFX_Peptide_LFQ_DBPSN024_PA_11.raw	TRINITY_DN1938_c0_g1.p1|TRINITY_DN1938_c0_g1.p1|TRINITY_DN1938_c0_g1.p1	1.30E+06
VELLPR	16.96	725.4435	6	0.9	363.7294	23.93	1	15834	HFX_Peptide_LFQ_DBPSN024_PA_11.raw	TRINITY_DN3649_c0_g2.p1|TRINITY_DN3649_c0_g2.p1|TRINITY_DN3649_c0_g2.p1	5.58E+05
AVTSMASVPP	16.95	958.4794	10	-7.8	480.2432	19.56	1	10489	HFX_Peptide_LFQ_DBPSN024_PA_11.raw	TRINITY_DN1000_c0_g1.p1|TRINITY_DN1000_c0_g1.p1|TRINITY_DN1000_c0_g1.p1	1.47E+06
PVLPPP	16.94	618.3741	6	-2.7	310.1935	23.88	1	15771	HFX_Peptide_LFQ_DBPSN024_PA_11.raw	TRINITY_DN29991_c0_g1.p1|TRINITY_DN29991_c0_g1.p1|TRINITY_DN29991_c0_g1.p1:TRINITY_DN2644_c1_g1.p1|TRINITY_DN2644_c1_g1.p1|TRINITY_DN2644_c1_g1.p1	4.78E+05
PVIPPP	16.94	618.3741	6	-2.7	310.1935	23.88	1	15771	HFX_Peptide_LFQ_DBPSN024_PA_11.raw	TRINITY_DN380_c0_g1.p1|TRINITY_DN380_c0_g1.p1|TRINITY_DN380_c0_g1.p1:TRINITY_DN10110_c0_g3.p1|TRINITY_DN10110_c0_g3.p1|TRINITY_DN10110_c0_g3.p1	4.78E+05
IGYGFGAP	16.94	780.3806	8	-2.1	391.1967	26.27	1	18538	HFX_Peptide_LFQ_DBPSN024_PA_11.raw		1.03E+06
CLPQPTHGQP	16.94	1076.5073	10	2.8	539.2625	19.39	1	10289	HFX_Peptide_LFQ_DBPSN024_PA_11.raw	TRINITY_DN3885_c0_g1.p1|TRINITY_DN3885_c0_g1.p1|TRINITY_DN3885_c0_g1.p1	3.25E+05
TIRGALQP	16.93	854.4974	8	-0.7	428.2557	27.28	1	19646	HFX_Peptide_LFQ_DBPSN024_PA_11.raw	TRINITY_DN789_c0_g1.p1|TRINITY_DN789_c0_g1.p1|TRINITY_DN789_c0_g1.p1
FWQGK	16.93	664.3333	5	9.4	333.177	9.88	1	2095	HFX_Peptide_LFQ_DBPSN024_PA_11.raw	TRINITY_DN13994_c0_g2.p1|TRINITY_DN13994_c0_g2.p1|TRINITY_DN13994_c0_g2.p1
NGYYAPHFPT	16.93	1165.5193	10	-2.5	583.7654	35.75	1	26248	HFX_Peptide_LFQ_DBPSN024_PA_11.raw	TRINITY_DN7302_c0_g1.p1|TRINITY_DN7302_c0_g1.p1|TRINITY_DN7302_c0_g1.p1	5.25E+05
TIEFP	16.93	605.306	5	-1.7	606.3123	42.62	1	30025	HFX_Peptide_LFQ_DBPSN024_PA_11.raw	TRINITY_DN3494_c2_g1.p1|TRINITY_DN3494_c2_g1.p1|TRINITY_DN3494_c2_g1.p1	1.82E+06
ALTPVPAP	16.92	764.4432	8	-1.2	383.2284	29.68	1	21967	HFX_Peptide_LFQ_DBPSN024_PA_11.raw	TRINITY_DN1017_c0_g1.p1|TRINITY_DN1017_c0_g1.p1|TRINITY_DN1017_c0_g1.p1	4.31E+06
SLDYQQPKPA	16.92	1145.5717	10	1.7	573.7941	18.34	1	9009	HFX_Peptide_LFQ_DBPSN024_PA_11.raw	TRINITY_DN196_c0_g1.p1|TRINITY_DN196_c0_g1.p1|TRINITY_DN196_c0_g1.p1	4.71E+05
PLIVEPKIP	16.91	1004.627	9	-1.7	503.3199	53.84	1	35511	HFX_Peptide_LFQ_DBPSN024_PA_11.raw	TRINITY_DN5332_c0_g1.p1|TRINITY_DN5332_c0_g1.p1|TRINITY_DN5332_c0_g1.p1	6.04E+06
LAPPETPP	16.91	820.433	8	13.3	411.2292	26.52	1	18804	HFX_Peptide_LFQ_DBPSN024_PA_11.raw	TRINITY_DN23085_c1_g1.p1|TRINITY_DN23085_c1_g1.p1|TRINITY_DN23085_c1_g1.p1
NALLVPR	16.9	781.481	7	-2.1	391.7469	24.51	1	16495	HFX_Peptide_LFQ_DBPSN024_PA_11.raw		2.39E+06
KKLSANQ	16.88	787.4552	7	-13.5	394.7296	14.11	1	4901	HFX_Peptide_LFQ_DBPSN024_PA_11.raw		1.59E+05
PVDCHLF	16.88	829.3793	7	-0.8	415.6966	26.06	1	18299	HFX_Peptide_LFQ_DBPSN024_PA_11.raw		1.30E+05
CKCSKT	16.88	668.2986	6	8.5	335.1594	28.9	1	21273	HFX_Peptide_LFQ_DBPSN024_PA_11.raw
VLHVPKVP	16.87	887.5593	8	0.9	444.7873	16.26	1	6767	HFX_Peptide_LFQ_DBPSN024_PA_11.raw		1.06E+05
TLLEQADRGR	16.86	1157.6152	10	-1.1	386.8786	16.63	1	7136	HFX_Peptide_LFQ_DBPSN024_PA_11.raw	TRINITY_DN62_c0_g1.p1|TRINITY_DN62_c0_g1.p1|TRINITY_DN62_c0_g1.p1	3.18E+05
PGLVSRP	16.86	724.4232	7	-1.2	363.2184	22.14	1	13677	HFX_Peptide_LFQ_DBPSN024_PA_11.raw	TRINITY_DN4943_c0_g1.p1|TRINITY_DN4943_c0_g1.p1|TRINITY_DN4943_c0_g1.p1	6.36E+05
SLSGVAR	16.86	688.3868	7	0.9	345.201	26.14	1	18395	HFX_Peptide_LFQ_DBPSN024_PA_11.raw	TRINITY_DN4340_c1_g3.p1|TRINITY_DN4340_c1_g3.p1|TRINITY_DN4340_c1_g3.p1	5.09E+05
SIPGST	16.84	560.2806	6	5.8	281.1492	14.14	1	4924	HFX_Peptide_LFQ_DBPSN024_PA_11.raw	TRINITY_DN5520_c0_g1.p1|TRINITY_DN5520_c0_g1.p1|TRINITY_DN5520_c0_g1.p1
PAVPEY	16.84	674.3275	6	-1.5	338.1705	26.78	1	19093	HFX_Peptide_LFQ_DBPSN024_PA_11.raw	TRINITY_DN2647_c1_g1.p1|TRINITY_DN2647_c1_g1.p1|TRINITY_DN2647_c1_g1.p1	5.82E+05
IVGRPR	16.83	696.4395	6	-0.7	349.2267	9.87	1	2087	HFX_Peptide_LFQ_DBPSN024_PA_11.raw	TRINITY_DN2642_c0_g2.p1|TRINITY_DN2642_c0_g2.p1|TRINITY_DN2642_c0_g2.p1	1.84E+06
PEVRER	16.82	784.4191	6	3	393.218	23.53	1	15356	HFX_Peptide_LFQ_DBPSN024_PA_11.raw	TRINITY_DN2107_c0_g1.p1|TRINITY_DN2107_c0_g1.p1|TRINITY_DN2107_c0_g1.p1	1.39E+06
PGVGVPGGVP	16.82	834.4599	10	-11.3	418.2325	34.42	1	25504	HFX_Peptide_LFQ_DBPSN024_PA_11.raw	TRINITY_DN2723_c0_g1.p1|TRINITY_DN2723_c0_g1.p1|TRINITY_DN2723_c0_g1.p1:TRINITY_DN723_c0_g1.p1|TRINITY_DN723_c0_g1.p1|TRINITY_DN723_c0_g1.p1	1.31E+07
PGPSGPKGIP	16.81	905.497	10	-2.5	453.7546	18.1	1	8735	HFX_Peptide_LFQ_DBPSN024_PA_11.raw	TRINITY_DN933_c0_g1.p1|TRINITY_DN933_c0_g1.p1|TRINITY_DN933_c0_g1.p1	4.56E+05
NSHTNPLP	16.8	878.4246	8	-5	440.2174	66.67	1	41877	HFX_Peptide_LFQ_DBPSN024_PA_11.raw	TRINITY_DN34353_c0_g1.p2|TRINITY_DN34353_c0_g1.p2|TRINITY_DN34353_c0_g1.p2
VFLPR	16.79	630.3853	5	-2.2	316.1992	22.06	1	13583	HFX_Peptide_LFQ_DBPSN024_PA_11.raw	TRINITY_DN940_c0_g1.p1|TRINITY_DN940_c0_g1.p1|TRINITY_DN940_c0_g1.p1	3.14E+05
RWSRSAP	16.78	858.446	7	-4.6	430.2283	13.71	1	4583	HFX_Peptide_LFQ_DBPSN024_PA_11.raw		8.50E+03
PRVIVQ	16.78	710.4439	6	-1.5	356.2287	16.2	1	6712	HFX_Peptide_LFQ_DBPSN024_PA_11.raw	TRINITY_DN62_c0_g1.p1|TRINITY_DN62_c0_g1.p1|TRINITY_DN62_c0_g1.p1	1.86E+06
VTAVGP	16.77	542.3064	6	-1.2	272.1602	11.47	1	3037	HFX_Peptide_LFQ_DBPSN024_PA_11.raw	TRINITY_DN2510_c0_g1.p1|TRINITY_DN2510_c0_g1.p1|TRINITY_DN2510_c0_g1.p1
EVEDLMK	16.76	862.4106	7	8.9	432.2164	20.47	1	11617	HFX_Peptide_LFQ_DBPSN024_PA_11.raw	TRINITY_DN309_c0_g1.p1|TRINITY_DN309_c0_g1.p1|TRINITY_DN309_c0_g1.p1	6.38E+05
ISFSDK	16.76	695.349	6	-1.8	348.6812	21.96	1	13456	HFX_Peptide_LFQ_DBPSN024_PA_11.raw	TRINITY_DN1312_c0_g5.p1|TRINITY_DN1312_c0_g5.p1|TRINITY_DN1312_c0_g5.p1	1.30E+05
GYKLAF	16.75	697.3799	6	-1.3	349.6968	45.98	1	31593	HFX_Peptide_LFQ_DBPSN024_PA_11.raw	TRINITY_DN15061_c0_g1.p1|TRINITY_DN15061_c0_g1.p1|TRINITY_DN15061_c0_g1.p1	1.55E+06
LKSLEQNAAEEA	16.74	1301.6462	12	-1.4	651.8295	18.78	1	9541	HFX_Peptide_LFQ_DBPSN024_PA_11.raw	TRINITY_DN23649_c0_g2.p1|TRINITY_DN23649_c0_g2.p1|TRINITY_DN23649_c0_g2.p1	1.13E+06
SAPSYQQPSYN	16.74	1240.536	11	-1.5	621.2744	19.74	1	10712	HFX_Peptide_LFQ_DBPSN024_PA_11.raw	TRINITY_DN39801_c0_g1.p1|TRINITY_DN39801_c0_g1.p1|TRINITY_DN39801_c0_g1.p1	1.58E+05
RPALGVP	16.73	708.4282	7	-1.1	355.221	22.96	1	14669	HFX_Peptide_LFQ_DBPSN024_PA_11.raw	TRINITY_DN4943_c0_g1.p1|TRINITY_DN4943_c0_g1.p1|TRINITY_DN4943_c0_g1.p1	1.06E+06
KAVIVAP	16.73	696.4534	7	-2.8	349.233	28.02	1	20415	HFX_Peptide_LFQ_DBPSN024_PA_11.raw	TRINITY_DN1810_c0_g1.p1|TRINITY_DN1810_c0_g1.p1|TRINITY_DN1810_c0_g1.p1	7.67E+05
PAGQTPH	16.73	706.3398	7	5.5	354.1791	27.47	1	19854	HFX_Peptide_LFQ_DBPSN024_PA_11.raw		1.85E+06
VYLFLP	16.73	750.4316	6	-0.9	376.2227	38.55	1	27895	HFX_Peptide_LFQ_DBPSN024_PA_11.raw
PAVPPKP	16.72	704.4221	7	-2.6	353.2174	29.36	1	21690	HFX_Peptide_LFQ_DBPSN024_PA_11.raw	TRINITY_DN9167_c0_g1.p1|TRINITY_DN9167_c0_g1.p1|TRINITY_DN9167_c0_g1.p1	4.64E+05
LGNPLPQR	16.72	893.5083	8	-1.7	447.7607	19.9	1	10912	HFX_Peptide_LFQ_DBPSN024_PA_11.raw	TRINITY_DN385_c0_g1.p1|TRINITY_DN385_c0_g1.p1|TRINITY_DN385_c0_g1.p1:TRINITY_DN385_c0_g2.p1|TRINITY_DN385_c0_g2.p1|TRINITY_DN385_c0_g2.p1	8.63E+05
LYKTGP	16.71	677.3748	6	-3.4	339.6935	13.85	1	4693	HFX_Peptide_LFQ_DBPSN024_PA_11.raw		1.02E+05
KDYFLK	16.7	812.4432	6	-1.9	407.2281	20.42	1	11548	HFX_Peptide_LFQ_DBPSN024_PA_11.raw		1.48E+06
TTMYPGIADR	16.7	1123.5332	10	0.5	562.7742	25.46	1	17599	HFX_Peptide_LFQ_DBPSN024_PA_11.raw	TRINITY_DN2642_c0_g2.p1|TRINITY_DN2642_c0_g2.p1|TRINITY_DN2642_c0_g2.p1	1.76E+05
AHYAAPY	16.69	791.3602	7	-2.2	396.6865	17.42	1	7954	HFX_Peptide_LFQ_DBPSN024_PA_11.raw		1.12E+05
LPDYKPFP	16.68	975.5065	8	11.2	488.766	27.48	1	19855	HFX_Peptide_LFQ_DBPSN024_PA_11.raw
SKASTPLR	16.68	858.4923	8	-1.3	287.171	22.46	1	14071	HFX_Peptide_LFQ_DBPSN024_PA_11.raw	TRINITY_DN2072_c0_g1.p1|TRINITY_DN2072_c0_g1.p1|TRINITY_DN2072_c0_g1.p1
TNDKPSGNLR	16.67	1100.5574	10	-1.1	367.8593	9.99	1	2188	HFX_Peptide_LFQ_DBPSN024_PA_11.raw	TRINITY_DN1806_c0_g1.p1|TRINITY_DN1806_c0_g1.p1|TRINITY_DN1806_c0_g1.p1	6.95E+04
TPPEIVKP	16.67	879.5065	8	-1.8	440.7598	22.41	1	14006	HFX_Peptide_LFQ_DBPSN024_PA_11.raw	TRINITY_DN446_c0_g1.p1|TRINITY_DN446_c0_g1.p1|TRINITY_DN446_c0_g1.p1	1.48E+06
VLPVPPLVGGV	16.65	1045.6536	11	9.8	523.8392	54.06	1	35624	HFX_Peptide_LFQ_DBPSN024_PA_11.raw	TRINITY_DN7302_c0_g1.p1|TRINITY_DN7302_c0_g1.p1|TRINITY_DN7302_c0_g1.p1	4.36E+06
PVGGAMCK	16.65	761.3564	8	6.7	381.688	19.2	1	10059	HFX_Peptide_LFQ_DBPSN024_PA_11.raw	TRINITY_DN3153_c0_g1.p1|TRINITY_DN3153_c0_g1.p1|TRINITY_DN3153_c0_g1.p1	5.55E+04
TLYTMK	16.65	755.3888	6	9.1	378.7051	25.33	1	17441	HFX_Peptide_LFQ_DBPSN024_PA_11.raw		1.38E+06
DPVGL	16.64	499.2642	5	-1.2	500.2708	44.98	1	31133	HFX_Peptide_LFQ_DBPSN024_PA_11.raw	TRINITY_DN29_c1_g1.p1|TRINITY_DN29_c1_g1.p1|TRINITY_DN29_c1_g1.p1
GGHGGAGGGGAGGGGLG	16.63	1151.5067	17	-2.8	576.759	11.07	1	2770	HFX_Peptide_LFQ_DBPSN024_PA_11.raw	TRINITY_DN38563_c0_g1.p1|TRINITY_DN38563_c0_g1.p1|TRINITY_DN38563_c0_g1.p1
GPGSVP	16.63	512.2595	6	-3.8	513.2648	52.17	1	34701	HFX_Peptide_LFQ_DBPSN024_PA_11.raw	TRINITY_DN4140_c1_g1.p1|TRINITY_DN4140_c1_g1.p1|TRINITY_DN4140_c1_g1.p1	3.40E+06
FPYPCPT	16.62	823.3574	7	-10	412.6819	27.27	1	19642	HFX_Peptide_LFQ_DBPSN024_PA_11.raw		2.23E+05
HMNGYGS	16.62	764.2912	7	6	383.1552	9.96	1	2164	HFX_Peptide_LFQ_DBPSN024_PA_11.raw	TRINITY_DN359_c1_g4.p1|TRINITY_DN359_c1_g4.p1|TRINITY_DN359_c1_g4.p1
LSPTF	16.62	563.2955	5	-1.1	564.3021	52.89	1	35063	HFX_Peptide_LFQ_DBPSN024_PA_11.raw	TRINITY_DN1224_c0_g1.p1|TRINITY_DN1224_c0_g1.p1|TRINITY_DN1224_c0_g1.p1	3.26E+06
ISPTF	16.62	563.2955	5	-1.1	564.3021	52.89	1	35063	HFX_Peptide_LFQ_DBPSN024_PA_11.raw		3.26E+06
TISSELQ	16.61	776.3916	7	0	389.2031	9.94	1	2147	HFX_Peptide_LFQ_DBPSN024_PA_11.raw	TRINITY_DN637_c0_g1.p1|TRINITY_DN637_c0_g1.p1|TRINITY_DN637_c0_g1.p1
PAPATEAPPAP	16.61	1017.5131	11	-0.9	509.7633	21.58	1	12990	HFX_Peptide_LFQ_DBPSN024_PA_11.raw	TRINITY_DN14707_c0_g1.p1|TRINITY_DN14707_c0_g1.p1|TRINITY_DN14707_c0_g1.p1	6.14E+06
TPYDTVAV	16.61	864.4229	8	11.3	433.2236	20.27	1	11367	HFX_Peptide_LFQ_DBPSN024_PA_11.raw		5.75E+06
FDPVGPPGIGPR	16.61	1207.6349	12	0.1	604.8248	39.56	1	28463	HFX_Peptide_LFQ_DBPSN024_PA_11.raw		1.03E+06
ELMGNPS	16.6	746.3269	7	0.4	374.1709	33.89	1	25173	HFX_Peptide_LFQ_DBPSN024_PA_11.raw
YFPVPV	16.59	720.3846	6	-6.2	361.1974	62.01	1	39473	HFX_Peptide_LFQ_DBPSN024_PA_11.raw	TRINITY_DN2836_c0_g1.p1|TRINITY_DN2836_c0_g1.p1|TRINITY_DN2836_c0_g1.p1	9.32E+06
TATFANIFP	16.58	980.4967	9	-13	491.2493	38.12	1	27648	HFX_Peptide_LFQ_DBPSN024_PA_11.raw	TRINITY_DN1644_c0_g1.p1|TRINITY_DN1644_c0_g1.p1|TRINITY_DN1644_c0_g1.p1
EVPQPEKV	16.57	924.4916	8	-1.3	463.2524	21.91	1	13386	HFX_Peptide_LFQ_DBPSN024_PA_11.raw	TRINITY_DN309_c0_g1.p1|TRINITY_DN309_c0_g1.p1|TRINITY_DN309_c0_g1.p1	1.69E+07
GDGGLR	16.57	573.287	6	5	287.6522	15.37	1	5944	HFX_Peptide_LFQ_DBPSN024_PA_11.raw	TRINITY_DN948_c0_g1.p1|TRINITY_DN948_c0_g1.p1|TRINITY_DN948_c0_g1.p1
AGDGIWIP	16.56	827.4177	8	-5.6	414.7138	23.99	1	15902	HFX_Peptide_LFQ_DBPSN024_PA_11.raw		2.32E+05
YAAHVPAVP	16.55	923.4865	9	-1.8	462.7497	28.48	1	20878	HFX_Peptide_LFQ_DBPSN024_PA_11.raw	TRINITY_DN4390_c0_g1.p2|TRINITY_DN4390_c0_g1.p2|TRINITY_DN4390_c0_g1.p2	1.34E+06
ISVLAP	16.55	598.369	6	-3	300.1909	14.04	1	4845	HFX_Peptide_LFQ_DBPSN024_PA_11.raw	TRINITY_DN2854_c0_g1.p1|TRINITY_DN2854_c0_g1.p1|TRINITY_DN2854_c0_g1.p1:TRINITY_DN2994_c0_g1.p1|TRINITY_DN2994_c0_g1.p1|TRINITY_DN2994_c0_g1.p1
GFFVDSGNNSGY	16.55	1262.5204	12	-13.5	632.259	15.17	1	5765	HFX_Peptide_LFQ_DBPSN024_PA_11.raw	TRINITY_DN39873_c0_g1.p1|TRINITY_DN39873_c0_g1.p1|TRINITY_DN39873_c0_g1.p1	4.11E+05
PTKVNVP	16.54	753.4385	7	-2.2	377.7257	18.92	1	9717	HFX_Peptide_LFQ_DBPSN024_PA_11.raw	TRINITY_DN1111_c0_g1.p1|TRINITY_DN1111_c0_g1.p1|TRINITY_DN1111_c0_g1.p1	4.51E+05
LLLPGELAK	16.54	952.5957	9	-1.6	477.3044	46.21	1	31705	HFX_Peptide_LFQ_DBPSN024_PA_11.raw	TRINITY_DN40227_c0_g1.p1|TRINITY_DN40227_c0_g1.p1|TRINITY_DN40227_c0_g1.p1	7.66E+06
QQQGGGVP	16.53	769.3718	8	5.4	385.6953	22.59	1	14224	HFX_Peptide_LFQ_DBPSN024_PA_11.raw		1.10E+06
TYRAIPYP	16.53	979.5127	8	-0.6	490.7633	27.73	1	20110	HFX_Peptide_LFQ_DBPSN024_PA_11.raw		7.11E+05
TLLDLIR	16.53	842.5225	7	-2.1	422.2677	60.45	1	38756	HFX_Peptide_LFQ_DBPSN024_PA_11.raw	TRINITY_DN223_c0_g1.p1|TRINITY_DN223_c0_g1.p1|TRINITY_DN223_c0_g1.p1	8.28E+05
TLFGTGSFLP	16.53	1038.5386	10	-3.6	520.2747	45.98	1	31594	HFX_Peptide_LFQ_DBPSN024_PA_11.raw
KFTSAVQSTT	16.52	1068.5452	10	-8.6	535.2753	59.65	1	38393	HFX_Peptide_LFQ_DBPSN024_PA_11.raw
SSFGPR	16.5	649.3184	6	-2.9	325.6655	13.07	1	4135	HFX_Peptide_LFQ_DBPSN024_PA_11.raw		2.67E+05
KHVPFT	16.49	727.4017	6	9	364.7114	28.93	1	21299	HFX_Peptide_LFQ_DBPSN024_PA_11.raw
PPLPVAP	16.49	689.4112	7	-2.8	345.7119	34.43	1	25517	HFX_Peptide_LFQ_DBPSN024_PA_11.raw		3.93E+06
KEETVEIK	16.48	974.5284	8	-1	488.271	15.6	1	6150	HFX_Peptide_LFQ_DBPSN024_PA_11.raw	TRINITY_DN203_c0_g1.p1|TRINITY_DN203_c0_g1.p1|TRINITY_DN203_c0_g1.p1
GQPGYPGQPGKPG	16.48	1238.6044	13	-2.8	620.3077	15.08	1	5688	HFX_Peptide_LFQ_DBPSN024_PA_11.raw	TRINITY_DN4896_c2_g2.p1|TRINITY_DN4896_c2_g2.p1|TRINITY_DN4896_c2_g2.p1	5.21E+05
PVPADR	16.46	653.3496	6	-2.9	327.6811	11.95	1	3364	HFX_Peptide_LFQ_DBPSN024_PA_11.raw		2.56E+05
FGNAKT	16.46	636.3231	6	-13.9	319.1644	39.22	1	28269	HFX_Peptide_LFQ_DBPSN024_PA_11.raw	TRINITY_DN62_c0_g1.p1|TRINITY_DN62_c0_g1.p1|TRINITY_DN62_c0_g1.p1:TRINITY_DN777_c0_g1.p1|TRINITY_DN777_c0_g1.p1|TRINITY_DN777_c0_g1.p1:TRINITY_DN1753_c0_g1.p1|TRINITY_DN1753_c0_g1.p1|TRINITY_DN1753_c0_g1.p1:TRINITY_DN8310_c0_g3.p1|TRINITY_DN8310_c0_g3.p1|TRINITY_DN8310_c0_g3.p1:TRINITY_DN88_c0_g1.p1|TRINITY_DN88_c0_g1.p1|TRINITY_DN88_c0_g1.p1	2.27E+05
ESRGQAP	16.46	743.3562	7	4.1	372.6869	30.48	1	22659	HFX_Peptide_LFQ_DBPSN024_PA_11.raw	TRINITY_DN309_c0_g1.p1|TRINITY_DN309_c0_g1.p1|TRINITY_DN309_c0_g1.p1
AGTGINVAP	16.45	798.4235	9	-2.3	400.2181	12.79	1	3938	HFX_Peptide_LFQ_DBPSN024_PA_11.raw	TRINITY_DN39801_c0_g1.p1|TRINITY_DN39801_c0_g1.p1|TRINITY_DN39801_c0_g1.p1
NLGIPR	16.44	668.3969	6	-2	335.205	21.07	1	12366	HFX_Peptide_LFQ_DBPSN024_PA_11.raw	TRINITY_DN4223_c0_g3.p1|TRINITY_DN4223_c0_g3.p1|TRINITY_DN4223_c0_g3.p1	2.78E+06
LTPPPTPSPK	16.44	1033.5808	10	0	517.7977	19.75	1	10724	HFX_Peptide_LFQ_DBPSN024_PA_11.raw	TRINITY_DN75_c1_g2.p1|TRINITY_DN75_c1_g2.p1|TRINITY_DN75_c1_g2.p1	2.29E+06
AVIFYTVDIF	16.42	1186.6273	10	-13.7	594.3128	65	1	40970	HFX_Peptide_LFQ_DBPSN024_PA_11.raw
LPTYP	16.42	589.3112	5	-0.2	590.3183	59.83	1	38470	HFX_Peptide_LFQ_DBPSN024_PA_11.raw	TRINITY_DN7797_c0_g1.p1|TRINITY_DN7797_c0_g1.p1|TRINITY_DN7797_c0_g1.p1	4.50E+06
VHIKVP	16.41	691.438	6	-1.4	346.7258	19.11	1	9950	HFX_Peptide_LFQ_DBPSN024_PA_11.raw	TRINITY_DN44_c0_g1.p1|TRINITY_DN44_c0_g1.p1|TRINITY_DN44_c0_g1.p1:TRINITY_DN7198_c0_g1.p1|TRINITY_DN7198_c0_g1.p1|TRINITY_DN7198_c0_g1.p1	4.77E+05
LTLLR	16.41	614.4115	5	-2	308.2124	23.04	1	14763	HFX_Peptide_LFQ_DBPSN024_PA_11.raw	TRINITY_DN23085_c1_g1.p1|TRINITY_DN23085_c1_g1.p1|TRINITY_DN23085_c1_g1.p1:TRINITY_DN5319_c0_g1.p1|TRINITY_DN5319_c0_g1.p1|TRINITY_DN5319_c0_g1.p1
LTIIR	16.41	614.4115	5	-2	308.2124	23.04	1	14763	HFX_Peptide_LFQ_DBPSN024_PA_11.raw	TRINITY_DN40240_c0_g1.p1|TRINITY_DN40240_c0_g1.p1|TRINITY_DN40240_c0_g1.p1
ITLLR	16.41	614.4115	5	-2	308.2124	23.04	1	14763	HFX_Peptide_LFQ_DBPSN024_PA_11.raw	TRINITY_DN7556_c0_g4.p1|TRINITY_DN7556_c0_g4.p1|TRINITY_DN7556_c0_g4.p1
LTLIR	16.41	614.4115	5	-2	308.2124	23.04	1	14763	HFX_Peptide_LFQ_DBPSN024_PA_11.raw
ITLIR	16.41	614.4115	5	-2	308.2124	23.04	1	14763	HFX_Peptide_LFQ_DBPSN024_PA_11.raw
LTILR	16.41	614.4115	5	-2	308.2124	23.04	1	14763	HFX_Peptide_LFQ_DBPSN024_PA_11.raw
ITILR	16.41	614.4115	5	-2	308.2124	23.04	1	14763	HFX_Peptide_LFQ_DBPSN024_PA_11.raw	TRINITY_DN2517_c0_g1.p1|TRINITY_DN2517_c0_g1.p1|TRINITY_DN2517_c0_g1.p1:TRINITY_DN8310_c0_g3.p1|TRINITY_DN8310_c0_g3.p1|TRINITY_DN8310_c0_g3.p1
TTIPSL	16.41	630.3588	6	-1.8	316.1861	29.16	1	21505	HFX_Peptide_LFQ_DBPSN024_PA_11.raw	TRINITY_DN7349_c0_g1.p1|TRINITY_DN7349_c0_g1.p1|TRINITY_DN7349_c0_g1.p1:TRINITY_DN1265_c0_g1.p1|TRINITY_DN1265_c0_g1.p1|TRINITY_DN1265_c0_g1.p1	6.10E+06
IAGATGGQGLP	16.41	940.4977	11	-0.5	471.2559	30.8	1	22949	HFX_Peptide_LFQ_DBPSN024_PA_11.raw	TRINITY_DN948_c0_g1.p1|TRINITY_DN948_c0_g1.p1|TRINITY_DN948_c0_g1.p1	2.08E+06
GPWRPV	16.41	710.3864	6	-1.7	356.1999	21.75	1	13189	HFX_Peptide_LFQ_DBPSN024_PA_11.raw		2.49E+06
DPAFYQLWK	16.4	1166.576	9	-4.2	584.2928	61	1	39009	HFX_Peptide_LFQ_DBPSN024_PA_11.raw	TRINITY_DN296_c0_g1.p1|TRINITY_DN296_c0_g1.p1|TRINITY_DN296_c0_g1.p1
FVREGVP	16.4	802.4337	7	-1	402.2237	25.7	1	17866	HFX_Peptide_LFQ_DBPSN024_PA_11.raw		9.01E+05
DKPSPPGGPL	16.4	963.5025	10	-1.5	482.7578	22.14	1	13678	HFX_Peptide_LFQ_DBPSN024_PA_11.raw	TRINITY_DN446_c0_g1.p1|TRINITY_DN446_c0_g1.p1|TRINITY_DN446_c0_g1.p1	2.14E+06
VYPFVP	16.38	720.3846	6	-10.4	361.1959	38.08	1	27629	HFX_Peptide_LFQ_DBPSN024_PA_11.raw		3.40E+06
TYCVHI	16.38	734.3422	6	5.5	368.1804	36.2	1	26488	HFX_Peptide_LFQ_DBPSN024_PA_11.raw
PLSMQALP	16.36	855.4524	8	-6	428.7309	31.33	1	23372	HFX_Peptide_LFQ_DBPSN024_PA_11.raw	TRINITY_DN1556_c0_g2.p1|TRINITY_DN1556_c0_g2.p1|TRINITY_DN1556_c0_g2.p1	4.74E+04
LLSST	16.36	519.2904	5	7.4	520.3015	43.94	1	30651	HFX_Peptide_LFQ_DBPSN024_PA_11.raw	TRINITY_DN6070_c0_g1.p1|TRINITY_DN6070_c0_g1.p1|TRINITY_DN6070_c0_g1.p1:TRINITY_DN5244_c0_g1.p1|TRINITY_DN5244_c0_g1.p1|TRINITY_DN5244_c0_g1.p1:TRINITY_DN5896_c3_g1.p1|TRINITY_DN5896_c3_g1.p1|TRINITY_DN5896_c3_g1.p1:TRINITY_DN3494_c2_g1.p1|TRINITY_DN3494_c2_g1.p1|TRINITY_DN3494_c2_g1.p1:TRINITY_DN39709_c0_g1.p1|TRINITY_DN39709_c0_g1.p1|TRINITY_DN39709_c0_g1.p1	2.28E+06
LISST	16.36	519.2904	5	7.4	520.3015	43.94	1	30651	HFX_Peptide_LFQ_DBPSN024_PA_11.raw	TRINITY_DN14545_c1_g1.p1|TRINITY_DN14545_c1_g1.p1|TRINITY_DN14545_c1_g1.p1:TRINITY_DN1017_c0_g1.p1|TRINITY_DN1017_c0_g1.p1|TRINITY_DN1017_c0_g1.p1	2.28E+06
ILSST	16.36	519.2904	5	7.4	520.3015	43.94	1	30651	HFX_Peptide_LFQ_DBPSN024_PA_11.raw		2.28E+06
IISST	16.36	519.2904	5	7.4	520.3015	43.94	1	30651	HFX_Peptide_LFQ_DBPSN024_PA_11.raw		2.28E+06
EINPIK	16.36	712.4119	6	-0.6	357.213	24.14	1	16079	HFX_Peptide_LFQ_DBPSN024_PA_11.raw	TRINITY_DN2223_c0_g1.p1|TRINITY_DN2223_c0_g1.p1|TRINITY_DN2223_c0_g1.p1	2.35E+05
DVIDFIR	16.36	876.4705	7	-2.5	439.2414	52.82	1	35032	HFX_Peptide_LFQ_DBPSN024_PA_11.raw	TRINITY_DN637_c0_g1.p1|TRINITY_DN637_c0_g1.p1|TRINITY_DN637_c0_g1.p1	8.43E+06
LVPELR	16.35	725.4435	6	-1	363.7287	22.77	1	14435	HFX_Peptide_LFQ_DBPSN024_PA_11.raw		1.96E+06
LVPEIR	16.35	725.4435	6	-1	363.7287	22.77	1	14435	HFX_Peptide_LFQ_DBPSN024_PA_11.raw		1.96E+06
FGILPK	16.33	673.4163	6	-1.8	337.7148	33.26	1	24754	HFX_Peptide_LFQ_DBPSN024_PA_11.raw	TRINITY_DN34230_c0_g1.p1|TRINITY_DN34230_c0_g1.p1|TRINITY_DN34230_c0_g1.p1	4.20E+06
PYAPR	16.33	602.3176	5	-1.7	302.1656	11.11	1	2797	HFX_Peptide_LFQ_DBPSN024_PA_11.raw	TRINITY_DN941_c0_g1.p1|TRINITY_DN941_c0_g1.p1|TRINITY_DN941_c0_g1.p1:TRINITY_DN32951_c0_g1.p1|TRINITY_DN32951_c0_g1.p1|TRINITY_DN32951_c0_g1.p1	1.03E+07
LPPSFKT	16.33	788.4432	7	-2.1	395.2281	42.36	1	29893	HFX_Peptide_LFQ_DBPSN024_PA_11.raw		3.51E+06
KTPDT	16.33	560.2806	5	6.8	281.1495	12.72	1	3897	HFX_Peptide_LFQ_DBPSN024_PA_11.raw
VSDEVSLL	16.32	860.4491	8	-8.4	431.2282	34.53	1	25576	HFX_Peptide_LFQ_DBPSN024_PA_11.raw
ELTELLDL	16.32	944.5066	8	-10.5	473.2556	32.8	1	24438	HFX_Peptide_LFQ_DBPSN024_PA_11.raw		1.52E+07
KPAAPP	16.31	579.338	6	-1.4	290.6759	22.27	1	13834	HFX_Peptide_LFQ_DBPSN024_PA_11.raw	TRINITY_DN4_c0_g1.p1|TRINITY_DN4_c0_g1.p1|TRINITY_DN4_c0_g1.p1	4.27E+05
TPNMY	16.31	624.2578	5	9.1	313.139	14.26	1	5011	HFX_Peptide_LFQ_DBPSN024_PA_11.raw	TRINITY_DN296_c0_g2.p1|TRINITY_DN296_c0_g2.p1|TRINITY_DN296_c0_g2.p1:TRINITY_DN296_c0_g3.p1|TRINITY_DN296_c0_g3.p1|TRINITY_DN296_c0_g3.p1:TRINITY_DN296_c0_g1.p1|TRINITY_DN296_c0_g1.p1|TRINITY_DN296_c0_g1.p1
PPTTTPQPPPS	16.31	1118.5608	11	-7.1	560.2837	23.68	1	15529	HFX_Peptide_LFQ_DBPSN024_PA_11.raw	TRINITY_DN9136_c0_g1.p1|TRINITY_DN9136_c0_g1.p1|TRINITY_DN9136_c0_g1.p1	5.69E+05
PYKVVP	16.3	701.4112	6	-2.1	351.7121	22.48	1	14091	HFX_Peptide_LFQ_DBPSN024_PA_11.raw	TRINITY_DN3331_c1_g1.p1|TRINITY_DN3331_c1_g1.p1|TRINITY_DN3331_c1_g1.p1	4.72E+05
AHTDIPVPD	16.3	963.4661	9	-1	482.7399	25.6	1	17755	HFX_Peptide_LFQ_DBPSN024_PA_11.raw	TRINITY_DN745_c0_g1.p1|TRINITY_DN745_c0_g1.p1|TRINITY_DN745_c0_g1.p1	1.38E+06
TEISDISP	16.3	860.4127	8	0.7	431.2139	16.17	1	6687	HFX_Peptide_LFQ_DBPSN024_PA_11.raw		9.50E+05
VTAYP	16.3	549.2798	5	-0.9	550.2866	57.25	1	37245	HFX_Peptide_LFQ_DBPSN024_PA_11.raw	TRINITY_DN296_c0_g2.p1|TRINITY_DN296_c0_g2.p1|TRINITY_DN296_c0_g2.p1
LDHNQLQHLP	16.3	1213.6204	10	-4.2	607.8149	49.54	1	33343	HFX_Peptide_LFQ_DBPSN024_PA_11.raw	TRINITY_DN1524_c0_g1.p1|TRINITY_DN1524_c0_g1.p1|TRINITY_DN1524_c0_g1.p1	2.73E+05
TAGPPPPAPP	16.3	900.4705	10	-1.7	451.2418	20.71	1	11919	HFX_Peptide_LFQ_DBPSN024_PA_11.raw	TRINITY_DN1061_c0_g2.p1|TRINITY_DN1061_c0_g2.p1|TRINITY_DN1061_c0_g2.p1	6.12E+06
LPYFEPYLEK	16.3	1297.6594	10	-11.1	649.8298	68.51	1	42952	HFX_Peptide_LFQ_DBPSN024_PA_11.raw	TRINITY_DN1806_c0_g2.p1|TRINITY_DN1806_c0_g2.p1|TRINITY_DN1806_c0_g2.p1
PLLHLSP	16.29	775.4592	7	-0.3	388.7368	31.81	1	23732	HFX_Peptide_LFQ_DBPSN024_PA_11.raw		1.89E+06
TFTAYP	16.29	698.3275	6	-1.2	350.1706	10.91	1	2665	HFX_Peptide_LFQ_DBPSN024_PA_11.raw	TRINITY_DN2647_c1_g1.p1|TRINITY_DN2647_c1_g1.p1|TRINITY_DN2647_c1_g1.p1	4.32E+05
GPRAQSPQTGPP	16.29	1191.5996	12	-1.9	596.806	23.63	1	15479	HFX_Peptide_LFQ_DBPSN024_PA_11.raw	TRINITY_DN95_c0_g1.p1|TRINITY_DN95_c0_g1.p1|TRINITY_DN95_c0_g1.p1	1.37E+07
KVEGDLKLT	16.28	1001.5757	9	-1.5	501.7944	18.54	1	9253	HFX_Peptide_LFQ_DBPSN024_PA_11.raw	TRINITY_DN62_c0_g1.p1|TRINITY_DN62_c0_g1.p1|TRINITY_DN62_c0_g1.p1	5.25E+05
LPDAHV	16.28	650.3387	6	-0.8	326.1764	22.93	1	14626	HFX_Peptide_LFQ_DBPSN024_PA_11.raw	TRINITY_DN7788_c1_g3.p1|TRINITY_DN7788_c1_g3.p1|TRINITY_DN7788_c1_g3.p1	1.01E+06
SPIGF	16.26	519.2693	5	-1.4	520.2758	69.09	1	43260	HFX_Peptide_LFQ_DBPSN024_PA_11.raw	TRINITY_DN4353_c0_g1.p1|TRINITY_DN4353_c0_g1.p1|TRINITY_DN4353_c0_g1.p1
SPLGF	16.26	519.2693	5	-1.4	520.2758	69.09	1	43260	HFX_Peptide_LFQ_DBPSN024_PA_11.raw	TRINITY_DN3954_c0_g1.p1|TRINITY_DN3954_c0_g1.p1|TRINITY_DN3954_c0_g1.p1:TRINITY_DN2357_c0_g1.p1|TRINITY_DN2357_c0_g1.p1|TRINITY_DN2357_c0_g1.p1:TRINITY_DN6122_c0_g3.p1|TRINITY_DN6122_c0_g3.p1|TRINITY_DN6122_c0_g3.p1:TRINITY_DN4146_c0_g1.p1|TRINITY_DN4146_c0_g1.p1|TRINITY_DN4146_c0_g1.p1
RPMIPR	16.26	768.4429	6	-7.7	385.2258	17.22	1	7748	HFX_Peptide_LFQ_DBPSN024_PA_11.raw	TRINITY_DN35952_c0_g1.p1|TRINITY_DN35952_c0_g1.p1|TRINITY_DN35952_c0_g1.p1	4.13E+05
KAPAVVEP	16.25	809.4647	8	-3.7	405.7381	21.54	1	12939	HFX_Peptide_LFQ_DBPSN024_PA_11.raw	TRINITY_DN7302_c0_g1.p1|TRINITY_DN7302_c0_g1.p1|TRINITY_DN7302_c0_g1.p1	1.55E+06
TLAEL	16.25	545.306	5	-1.8	546.3123	44.7	1	30999	HFX_Peptide_LFQ_DBPSN024_PA_11.raw	TRINITY_DN223_c0_g1.p1|TRINITY_DN223_c0_g1.p1|TRINITY_DN223_c0_g1.p1:TRINITY_DN4854_c0_g3.p1|TRINITY_DN4854_c0_g3.p1|TRINITY_DN4854_c0_g3.p1:TRINITY_DN11459_c0_g1.p1|TRINITY_DN11459_c0_g1.p1|TRINITY_DN11459_c0_g1.p1:TRINITY_DN5723_c0_g1.p1|TRINITY_DN5723_c0_g1.p1|TRINITY_DN5723_c0_g1.p1:TRINITY_DN1256_c0_g1.p1|TRINITY_DN1256_c0_g1.p1|TRINITY_DN1256_c0_g1.p1:TRINITY_DN5374_c0_g1.p1|TRINITY_DN5374_…
TIAEL	16.25	545.306	5	-1.8	546.3123	44.7	1	30999	HFX_Peptide_LFQ_DBPSN024_PA_11.raw	TRINITY_DN519_c0_g1.p1|TRINITY_DN519_c0_g1.p1|TRINITY_DN519_c0_g1.p1
TLAEI	16.25	545.306	5	-1.8	546.3123	44.7	1	30999	HFX_Peptide_LFQ_DBPSN024_PA_11.raw	TRINITY_DN8279_c2_g1.p1|TRINITY_DN8279_c2_g1.p1|TRINITY_DN8279_c2_g1.p1:TRINITY_DN2763_c0_g1.p1|TRINITY_DN2763_c0_g1.p1|TRINITY_DN2763_c0_g1.p1
TIAEI	16.25	545.306	5	-1.8	546.3123	44.7	1	30999	HFX_Peptide_LFQ_DBPSN024_PA_11.raw	TRINITY_DN11901_c0_g2.p1|TRINITY_DN11901_c0_g2.p1|TRINITY_DN11901_c0_g2.p1:TRINITY_DN5_c1_g1.p1|TRINITY_DN5_c1_g1.p1|TRINITY_DN5_c1_g1.p1
KGMGLK	16.25	632.3679	6	-6.6	317.1891	24.11	1	16035	HFX_Peptide_LFQ_DBPSN024_PA_11.raw	TRINITY_DN159_c0_g1.p1|TRINITY_DN159_c0_g1.p1|TRINITY_DN159_c0_g1.p1
RHVSSDCR	16.24	958.4403	8	-3.1	480.2259	27.7	1	20067	HFX_Peptide_LFQ_DBPSN024_PA_11.raw	TRINITY_DN27803_c0_g2.p1|TRINITY_DN27803_c0_g2.p1|TRINITY_DN27803_c0_g2.p1	3.45E+06
TTPRPTPDPEP	16.24	1206.588	11	1.8	604.3024	16.9	1	7413	HFX_Peptide_LFQ_DBPSN024_PA_11.raw	TRINITY_DN223_c0_g1.p1|TRINITY_DN223_c0_g1.p1|TRINITY_DN223_c0_g1.p1	2.29E+05
TQPAGPAGP	16.23	794.3922	9	-2.9	398.2022	11.99	1	3395	HFX_Peptide_LFQ_DBPSN024_PA_11.raw	TRINITY_DN23085_c1_g1.p1|TRINITY_DN23085_c1_g1.p1|TRINITY_DN23085_c1_g1.p1
EAEMIEQQAK	16.23	1175.5492	10	1.6	588.7828	13.07	1	4130	HFX_Peptide_LFQ_DBPSN024_PA_11.raw	TRINITY_DN38_c0_g1.p1|TRINITY_DN38_c0_g1.p1|TRINITY_DN38_c0_g1.p1
YPNFLK	16.23	780.417	6	-8.1	261.1442	19.49	1	10408	HFX_Peptide_LFQ_DBPSN024_PA_11.raw
LPSVPLPA	16.23	792.4745	8	-2.7	397.2434	29.45	1	21760	HFX_Peptide_LFQ_DBPSN024_PA_11.raw	TRINITY_DN7807_c0_g1.p1|TRINITY_DN7807_c0_g1.p1|TRINITY_DN7807_c0_g1.p1
SLYPFT	16.23	726.3588	6	-2.9	364.1856	28.8	1	21185	HFX_Peptide_LFQ_DBPSN024_PA_11.raw
YPHTPTPSP	16.21	995.4712	9	-0.9	498.7424	18.11	1	8743	HFX_Peptide_LFQ_DBPSN024_PA_11.raw		6.49E+05
KGLFL	16.2	576.3635	5	-2.2	289.1884	26.51	1	18800	HFX_Peptide_LFQ_DBPSN024_PA_11.raw		1.05E+06
KGIFI	16.2	576.3635	5	-2.2	289.1884	26.51	1	18800	HFX_Peptide_LFQ_DBPSN024_PA_11.raw		1.05E+06
ALMALL	16.19	630.3774	6	12.4	316.1999	24.78	1	16809	HFX_Peptide_LFQ_DBPSN024_PA_11.raw	TRINITY_DN23085_c1_g1.p1|TRINITY_DN23085_c1_g1.p1|TRINITY_DN23085_c1_g1.p1	8.40E+06
AIMALI	16.19	630.3774	6	12.4	316.1999	24.78	1	16809	HFX_Peptide_LFQ_DBPSN024_PA_11.raw		8.40E+06
LGHILP	16.19	648.3959	6	-0.7	325.205	27.08	1	19428	HFX_Peptide_LFQ_DBPSN024_PA_11.raw	TRINITY_DN816_c0_g1.p1|TRINITY_DN816_c0_g1.p1|TRINITY_DN816_c0_g1.p1	1.57E+06
LGHLIP	16.19	648.3959	6	-0.7	325.205	27.08	1	19428	HFX_Peptide_LFQ_DBPSN024_PA_11.raw		1.57E+06
LLGEIK	16.18	671.4218	6	-1.9	336.7175	22.04	1	13553	HFX_Peptide_LFQ_DBPSN024_PA_11.raw	TRINITY_DN62_c0_g1.p1|TRINITY_DN62_c0_g1.p1|TRINITY_DN62_c0_g1.p1	3.35E+06
ILGELK	16.18	671.4218	6	-1.9	336.7175	22.04	1	13553	HFX_Peptide_LFQ_DBPSN024_PA_11.raw		3.35E+06
ILGEIK	16.18	671.4218	6	-1.9	336.7175	22.04	1	13553	HFX_Peptide_LFQ_DBPSN024_PA_11.raw		3.35E+06
LIGEIK	16.18	671.4218	6	-1.9	336.7175	22.04	1	13553	HFX_Peptide_LFQ_DBPSN024_PA_11.raw		3.35E+06
PPDEK	16.18	584.2806	5	3.5	293.1486	15.45	1	6018	HFX_Peptide_LFQ_DBPSN024_PA_11.raw	TRINITY_DN1806_c0_g2.p1|TRINITY_DN1806_c0_g2.p1|TRINITY_DN1806_c0_g2.p1
APGGRQQPR	16.17	965.5155	9	11.1	483.7704	18.96	1	9757	HFX_Peptide_LFQ_DBPSN024_PA_11.raw
ETAAAFAAAY	16.16	984.4552	10	7	493.2383	18.2	1	8848	HFX_Peptide_LFQ_DBPSN024_PA_11.raw	TRINITY_DN195_c0_g1.p1|TRINITY_DN195_c0_g1.p1|TRINITY_DN195_c0_g1.p1	8.27E+05
PGVGYLGGV	16.16	817.4333	9	11.8	409.7288	25.06	1	17131	HFX_Peptide_LFQ_DBPSN024_PA_11.raw	TRINITY_DN2723_c0_g1.p1|TRINITY_DN2723_c0_g1.p1|TRINITY_DN2723_c0_g1.p1	1.04E+06
EVVPSPAV	16.16	796.433	8	-2	399.223	57.41	1	37326	HFX_Peptide_LFQ_DBPSN024_PA_11.raw
KIIIP	16.15	582.4105	5	-2.8	292.2117	22.18	1	13728	HFX_Peptide_LFQ_DBPSN024_PA_11.raw	TRINITY_DN1899_c0_g1.p1|TRINITY_DN1899_c0_g1.p1|TRINITY_DN1899_c0_g1.p1	3.22E+06
KLLLP	16.15	582.4105	5	-2.8	292.2117	22.18	1	13728	HFX_Peptide_LFQ_DBPSN024_PA_11.raw	TRINITY_DN16834_c0_g1.p1|TRINITY_DN16834_c0_g1.p1|TRINITY_DN16834_c0_g1.p1:TRINITY_DN180_c0_g1.p1|TRINITY_DN180_c0_g1.p1|TRINITY_DN180_c0_g1.p1	3.22E+06
KLILP	16.15	582.4105	5	-2.8	292.2117	22.18	1	13728	HFX_Peptide_LFQ_DBPSN024_PA_11.raw	TRINITY_DN6_c0_g1.p1|TRINITY_DN6_c0_g1.p1|TRINITY_DN6_c0_g1.p1	3.22E+06
KLLIP	16.15	582.4105	5	-2.8	292.2117	22.18	1	13728	HFX_Peptide_LFQ_DBPSN024_PA_11.raw	TRINITY_DN3341_c0_g1.p1|TRINITY_DN3341_c0_g1.p1|TRINITY_DN3341_c0_g1.p1:TRINITY_DN1308_c2_g1.p1|TRINITY_DN1308_c2_g1.p1|TRINITY_DN1308_c2_g1.p1:TRINITY_DN3156_c0_g1.p1|TRINITY_DN3156_c0_g1.p1|TRINITY_DN3156_c0_g1.p1:TRINITY_DN2111_c0_g1.p1|TRINITY_DN2111_c0_g1.p1|TRINITY_DN2111_c0_g1.p1	3.22E+06
KLIIP	16.15	582.4105	5	-2.8	292.2117	22.18	1	13728	HFX_Peptide_LFQ_DBPSN024_PA_11.raw	TRINITY_DN501_c0_g1.p1|TRINITY_DN501_c0_g1.p1|TRINITY_DN501_c0_g1.p1:TRINITY_DN8429_c0_g1.p1|TRINITY_DN8429_c0_g1.p1|TRINITY_DN8429_c0_g1.p1	3.22E+06
KILLP	16.15	582.4105	5	-2.8	292.2117	22.18	1	13728	HFX_Peptide_LFQ_DBPSN024_PA_11.raw	TRINITY_DN11901_c0_g2.p1|TRINITY_DN11901_c0_g2.p1|TRINITY_DN11901_c0_g2.p1	3.22E+06
KIILP	16.15	582.4105	5	-2.8	292.2117	22.18	1	13728	HFX_Peptide_LFQ_DBPSN024_PA_11.raw	TRINITY_DN20617_c0_g2.p1|TRINITY_DN20617_c0_g2.p1|TRINITY_DN20617_c0_g2.p1:TRINITY_DN8109_c0_g1.p1|TRINITY_DN8109_c0_g1.p1|TRINITY_DN8109_c0_g1.p1	3.22E+06
LLPATHK	16.15	778.4701	7	-1.1	390.2419	19	1	9805	HFX_Peptide_LFQ_DBPSN024_PA_11.raw	TRINITY_DN3153_c0_g1.p1|TRINITY_DN3153_c0_g1.p1|TRINITY_DN3153_c0_g1.p1	8.39E+06
SERPYSPLPS	16.13	1131.556	10	-0.8	566.7849	23.86	1	15746	HFX_Peptide_LFQ_DBPSN024_PA_11.raw	TRINITY_DN4_c0_g1.p1|TRINITY_DN4_c0_g1.p1|TRINITY_DN4_c0_g1.p1	2.18E+06
LTNLNLK	16.13	814.4912	7	-0.6	408.2526	21.08	1	12374	HFX_Peptide_LFQ_DBPSN024_PA_11.raw	TRINITY_DN1524_c0_g1.p1|TRINITY_DN1524_c0_g1.p1|TRINITY_DN1524_c0_g1.p1	3.68E+05
PLRYP	16.13	644.3646	5	-1.7	323.189	25.6	1	17761	HFX_Peptide_LFQ_DBPSN024_PA_11.raw	TRINITY_DN95_c0_g1.p1|TRINITY_DN95_c0_g1.p1|TRINITY_DN95_c0_g1.p1
PIRYP	16.13	644.3646	5	-1.7	323.189	25.6	1	17761	HFX_Peptide_LFQ_DBPSN024_PA_11.raw	TRINITY_DN8240_c0_g1.p1|TRINITY_DN8240_c0_g1.p1|TRINITY_DN8240_c0_g1.p1
GGPGQPGQP	16.13	793.3718	9	3.6	397.6946	20.36	1	11481	HFX_Peptide_LFQ_DBPSN024_PA_11.raw	TRINITY_DN4896_c2_g1.p1|TRINITY_DN4896_c2_g1.p1|TRINITY_DN4896_c2_g1.p1:TRINITY_DN4896_c2_g2.p1|TRINITY_DN4896_c2_g2.p1|TRINITY_DN4896_c2_g2.p1	1.77E+05
PGYLPAFP	16.12	860.4432	8	-3.4	431.2274	27.54	1	19918	HFX_Peptide_LFQ_DBPSN024_PA_11.raw		6.76E+06
PPAPKIC	16.12	724.3942	7	-6.8	363.2019	20.07	1	11127	HFX_Peptide_LFQ_DBPSN024_PA_11.raw
LFENVGETQEIR	16.11	1433.715	12	-1.7	717.8635	34.39	1	25492	HFX_Peptide_LFQ_DBPSN024_PA_11.raw	TRINITY_DN637_c0_g1.p1|TRINITY_DN637_c0_g1.p1|TRINITY_DN637_c0_g1.p1
KSGYP	16.11	550.2751	5	-2	551.2812	30.4	1	22595	HFX_Peptide_LFQ_DBPSN024_PA_11.raw		2.08E+07
INNFPKFPT	16.1	1076.5654	9	-6.6	539.2864	41.94	1	29697	HFX_Peptide_LFQ_DBPSN024_PA_11.raw
FAAKGS	16.09	579.3016	6	-1	290.6578	24.67	1	16684	HFX_Peptide_LFQ_DBPSN024_PA_11.raw
PAGPIPQPP	16.08	872.4756	9	-13.7	437.2391	36.15	1	26463	HFX_Peptide_LFQ_DBPSN024_PA_11.raw		1.87E+04
KPDSDGGAP	16.08	842.377	9	-6.9	422.1928	21.93	1	13414	HFX_Peptide_LFQ_DBPSN024_PA_11.raw	TRINITY_DN446_c0_g1.p1|TRINITY_DN446_c0_g1.p1|TRINITY_DN446_c0_g1.p1
ADTPPAADGAPAPA	16.08	1220.5673	14	-7.2	611.2865	20.59	1	11764	HFX_Peptide_LFQ_DBPSN024_PA_11.raw	TRINITY_DN14707_c0_g1.p1|TRINITY_DN14707_c0_g1.p1|TRINITY_DN14707_c0_g1.p1
ASPRPPTP	16.07	821.4395	8	12.7	411.7323	11.53	1	3081	HFX_Peptide_LFQ_DBPSN024_PA_11.raw	TRINITY_DN11084_c0_g1.p1|TRINITY_DN11084_c0_g1.p1|TRINITY_DN11084_c0_g1.p1
TTLSIP	16.06	630.3588	6	-1.1	316.1863	26.59	1	18890	HFX_Peptide_LFQ_DBPSN024_PA_11.raw	TRINITY_DN16744_c0_g2.p1|TRINITY_DN16744_c0_g2.p1|TRINITY_DN16744_c0_g2.p1	3.85E+06
PGIIHGI	16.05	705.4174	7	-1.4	353.7155	21.86	1	13326	HFX_Peptide_LFQ_DBPSN024_PA_11.raw
PVSVSQPSGAP	16.05	1024.5189	11	-2.8	513.2653	19.47	1	10386	HFX_Peptide_LFQ_DBPSN024_PA_11.raw	TRINITY_DN95_c0_g1.p1|TRINITY_DN95_c0_g1.p1|TRINITY_DN95_c0_g1.p1	5.01E+05
APPVRLP	16.05	748.4595	7	-1.5	375.2365	27.15	1	19498	HFX_Peptide_LFQ_DBPSN024_PA_11.raw
PLGNPPPA	16.04	761.4072	8	-4	381.7094	29.72	1	22002	HFX_Peptide_LFQ_DBPSN024_PA_11.raw		1.80E+06
VEDVLLTP	16.04	884.4855	8	-4	443.2482	63.91	1	40397	HFX_Peptide_LFQ_DBPSN024_PA_11.raw		7.10E+02
EFGIFSPP	16.03	892.433	8	-0.2	447.2237	27.7	1	20070	HFX_Peptide_LFQ_DBPSN024_PA_11.raw		6.29E+06
ELTPP	16.02	555.2904	5	-7.6	556.2935	57.17	1	37207	HFX_Peptide_LFQ_DBPSN024_PA_11.raw	TRINITY_DN75_c1_g2.p1|TRINITY_DN75_c1_g2.p1|TRINITY_DN75_c1_g2.p1	1.63E+07
EITPP	16.02	555.2904	5	-7.6	556.2935	57.17	1	37207	HFX_Peptide_LFQ_DBPSN024_PA_11.raw	TRINITY_DN1659_c0_g1.p1|TRINITY_DN1659_c0_g1.p1|TRINITY_DN1659_c0_g1.p1:TRINITY_DN196_c0_g1.p1|TRINITY_DN196_c0_g1.p1|TRINITY_DN196_c0_g1.p1:TRINITY_DN7730_c0_g2.p1|TRINITY_DN7730_c0_g2.p1|TRINITY_DN7730_c0_g2.p1	1.63E+07
VPVPDLF	16.02	785.4323	7	-2.6	393.7224	67.64	1	42462	HFX_Peptide_LFQ_DBPSN024_PA_11.raw
AYSAP	16.02	507.2329	5	-0.6	508.2399	35.24	1	25981	HFX_Peptide_LFQ_DBPSN024_PA_11.raw	TRINITY_DN7093_c0_g1.p1|TRINITY_DN7093_c0_g1.p1|TRINITY_DN7093_c0_g1.p1:TRINITY_DN20174_c0_g1.p1|TRINITY_DN20174_c0_g1.p1|TRINITY_DN20174_c0_g1.p1	7.51E+06
VIDLIK	16.02	699.4531	6	-1.3	350.7334	30.6	1	22764	HFX_Peptide_LFQ_DBPSN024_PA_11.raw	TRINITY_DN1259_c0_g1.p1|TRINITY_DN1259_c0_g1.p1|TRINITY_DN1259_c0_g1.p1	8.48E+05
VLDIIK	16.02	699.4531	6	-1.3	350.7334	30.6	1	22764	HFX_Peptide_LFQ_DBPSN024_PA_11.raw		8.48E+05
NPALMPGATP	16.01	967.4797	10	-4.8	484.7448	28.58	1	20974	HFX_Peptide_LFQ_DBPSN024_PA_11.raw	TRINITY_DN4140_c1_g1.p1|TRINITY_DN4140_c1_g1.p1|TRINITY_DN4140_c1_g1.p1	2.08E+07
PLNSVLP	16.01	738.4276	7	-2.9	370.22	60.05	1	38568	HFX_Peptide_LFQ_DBPSN024_PA_11.raw	TRINITY_DN1863_c0_g1.p1|TRINITY_DN1863_c0_g1.p1|TRINITY_DN1863_c0_g1.p1	1.35E+05
LTYPYV	16	754.3901	6	-0.4	378.2022	26.28	1	18554	HFX_Peptide_LFQ_DBPSN024_PA_11.raw		1.50E+07
TSGAP	16	431.2016	5	8	432.2123	29.59	1	21889	HFX_Peptide_LFQ_DBPSN024_PA_11.raw	TRINITY_DN4984_c0_g1.p1|TRINITY_DN4984_c0_g1.p1|TRINITY_DN4984_c0_g1.p1:TRINITY_DN7280_c0_g1.p1|TRINITY_DN7280_c0_g1.p1|TRINITY_DN7280_c0_g1.p1:TRINITY_DN27106_c0_g2.p1|TRINITY_DN27106_c0_g2.p1|TRINITY_DN27106_c0_g2.p1:TRINITY_DN20468_c0_g2.p1|TRINITY_DN20468_c0_g2.p1|TRINITY_DN20468_c0_g2.p1	5.71E+05
KEEEAAP	16	772.3602	7	-1.4	387.1869	12.42	1	3692	HFX_Peptide_LFQ_DBPSN024_PA_11.raw
TLGVGP	16	542.3064	6	-1.4	272.1601	11.74	1	3214	HFX_Peptide_LFQ_DBPSN024_PA_11.raw
LQNLR	16	642.3813	5	-1.3	322.1975	12.44	1	3698	HFX_Peptide_LFQ_DBPSN024_PA_11.raw	TRINITY_DN5520_c0_g1.p1|TRINITY_DN5520_c0_g1.p1|TRINITY_DN5520_c0_g1.p1:TRINITY_DN2894_c2_g1.p1|TRINITY_DN2894_c2_g1.p1|TRINITY_DN2894_c2_g1.p1	8.93E+05
LQNIR	16	642.3813	5	-1.3	322.1975	12.44	1	3698	HFX_Peptide_LFQ_DBPSN024_PA_11.raw	TRINITY_DN1806_c0_g2.p1|TRINITY_DN1806_c0_g2.p1|TRINITY_DN1806_c0_g2.p1:TRINITY_DN8691_c0_g1.p1|TRINITY_DN8691_c0_g1.p1|TRINITY_DN8691_c0_g1.p1	8.93E+05
IQNIR	16	642.3813	5	-1.3	322.1975	12.44	1	3698	HFX_Peptide_LFQ_DBPSN024_PA_11.raw	TRINITY_DN1971_c0_g1.p1|TRINITY_DN1971_c0_g1.p1|TRINITY_DN1971_c0_g1.p1:TRINITY_DN9539_c0_g1.p1|TRINITY_DN9539_c0_g1.p1|TRINITY_DN9539_c0_g1.p1	8.93E+05
IQNLR	16	642.3813	5	-1.3	322.1975	12.44	1	3698	HFX_Peptide_LFQ_DBPSN024_PA_11.raw	TRINITY_DN5332_c0_g1.p1|TRINITY_DN5332_c0_g1.p1|TRINITY_DN5332_c0_g1.p1	8.93E+05
AVPVH	16	521.2961	5	-1.5	261.655	10.71	1	2564	HFX_Peptide_LFQ_DBPSN024_PA_11.raw		1.11E+05
YGAPVSDITS	15.99	1008.4764	10	-0.3	505.2453	20.15	1	11216	HFX_Peptide_LFQ_DBPSN024_PA_11.raw	TRINITY_DN1376_c0_g1.p1|TRINITY_DN1376_c0_g1.p1|TRINITY_DN1376_c0_g1.p1	2.36E+07
IVPLR	15.98	596.4009	5	-1.9	299.2072	21.48	1	12856	HFX_Peptide_LFQ_DBPSN024_PA_11.raw	TRINITY_DN309_c0_g1.p1|TRINITY_DN309_c0_g1.p1|TRINITY_DN309_c0_g1.p1	2.18E+06
LVPLR	15.98	596.4009	5	-1.9	299.2072	21.48	1	12856	HFX_Peptide_LFQ_DBPSN024_PA_11.raw	TRINITY_DN1810_c0_g1.p1|TRINITY_DN1810_c0_g1.p1|TRINITY_DN1810_c0_g1.p1:TRINITY_DN12904_c0_g1.p1|TRINITY_DN12904_c0_g1.p1|TRINITY_DN12904_c0_g1.p1	2.18E+06
LVPIR	15.98	596.4009	5	-1.9	299.2072	21.48	1	12856	HFX_Peptide_LFQ_DBPSN024_PA_11.raw	TRINITY_DN2082_c1_g1.p1|TRINITY_DN2082_c1_g1.p1|TRINITY_DN2082_c1_g1.p1	2.18E+06
IVPIR	15.98	596.4009	5	-1.9	299.2072	21.48	1	12856	HFX_Peptide_LFQ_DBPSN024_PA_11.raw		2.18E+06
FVDPNIFIGK	15.97	1148.6229	10	-5.8	575.3154	17.15	1	7675	HFX_Peptide_LFQ_DBPSN024_PA_11.raw	TRINITY_DN223_c0_g1.p1|TRINITY_DN223_c0_g1.p1|TRINITY_DN223_c0_g1.p1	1.49E+05
PERPPSRPG	15.97	991.5199	9	-1.3	496.7666	14.28	1	5030	HFX_Peptide_LFQ_DBPSN024_PA_11.raw	TRINITY_DN174_c0_g1.p1|TRINITY_DN174_c0_g1.p1|TRINITY_DN174_c0_g1.p1
PDVSEVVSVAA	15.97	1071.5448	11	-1.2	536.7791	47.18	1	32201	HFX_Peptide_LFQ_DBPSN024_PA_11.raw	TRINITY_DN7093_c0_g1.p1|TRINITY_DN7093_c0_g1.p1|TRINITY_DN7093_c0_g1.p1	3.48E+06
ITMILAMP	15.97	888.4813	8	-9.6	445.2437	41.54	1	29514	HFX_Peptide_LFQ_DBPSN024_PA_11.raw	TRINITY_DN33633_c0_g1.p1|TRINITY_DN33633_c0_g1.p1|TRINITY_DN33633_c0_g1.p1	8.03E+06
KPFTPR	15.96	744.4282	6	-2	373.2206	21.45	1	12817	HFX_Peptide_LFQ_DBPSN024_PA_11.raw		1.42E+06
VPPPTAP	15.95	677.3748	7	-3.6	339.6935	25.8	1	17986	HFX_Peptide_LFQ_DBPSN024_PA_11.raw	TRINITY_DN1081_c0_g1.p1|TRINITY_DN1081_c0_g1.p1|TRINITY_DN1081_c0_g1.p1	6.17E+05
LILER	15.95	642.4064	5	-0.3	322.2104	25.58	1	17734	HFX_Peptide_LFQ_DBPSN024_PA_11.raw	TRINITY_DN1356_c0_g1.p1|TRINITY_DN1356_c0_g1.p1|TRINITY_DN1356_c0_g1.p1:TRINITY_DN14134_c1_g1.p1|TRINITY_DN14134_c1_g1.p1|TRINITY_DN14134_c1_g1.p1
LLLER	15.95	642.4064	5	-0.3	322.2104	25.58	1	17734	HFX_Peptide_LFQ_DBPSN024_PA_11.raw	TRINITY_DN14522_c0_g1.p1|TRINITY_DN14522_c0_g1.p1|TRINITY_DN14522_c0_g1.p1:TRINITY_DN2644_c1_g1.p1|TRINITY_DN2644_c1_g1.p1|TRINITY_DN2644_c1_g1.p1:TRINITY_DN12904_c0_g1.p1|TRINITY_DN12904_c0_g1.p1|TRINITY_DN12904_c0_g1.p1
LLIER	15.95	642.4064	5	-0.3	322.2104	25.58	1	17734	HFX_Peptide_LFQ_DBPSN024_PA_11.raw	TRINITY_DN2933_c0_g5.p1|TRINITY_DN2933_c0_g5.p1|TRINITY_DN2933_c0_g5.p1:TRINITY_DN1442_c0_g1.p1|TRINITY_DN1442_c0_g1.p1|TRINITY_DN1442_c0_g1.p1:TRINITY_DN1890_c1_g2.p1|TRINITY_DN1890_c1_g2.p1|TRINITY_DN1890_c1_g2.p1:TRINITY_DN17631_c0_g2.p1|TRINITY_DN17631_c0_g2.p1|TRINITY_DN17631_c0_g2.p1
ILLER	15.95	642.4064	5	-0.3	322.2104	25.58	1	17734	HFX_Peptide_LFQ_DBPSN024_PA_11.raw	TRINITY_DN2647_c1_g1.p1|TRINITY_DN2647_c1_g1.p1|TRINITY_DN2647_c1_g1.p1:TRINITY_DN36170_c0_g1.p1|TRINITY_DN36170_c0_g1.p1|TRINITY_DN36170_c0_g1.p1:TRINITY_DN941_c0_g1.p1|TRINITY_DN941_c0_g1.p1|TRINITY_DN941_c0_g1.p1:TRINITY_DN13994_c0_g2.p1|TRINITY_DN13994_c0_g2.p1|TRINITY_DN13994_c0_g2.p1
LIIER	15.95	642.4064	5	-0.3	322.2104	25.58	1	17734	HFX_Peptide_LFQ_DBPSN024_PA_11.raw
IILER	15.95	642.4064	5	-0.3	322.2104	25.58	1	17734	HFX_Peptide_LFQ_DBPSN024_PA_11.raw	TRINITY_DN39952_c0_g1.p1|TRINITY_DN39952_c0_g1.p1|TRINITY_DN39952_c0_g1.p1
ILIER	15.95	642.4064	5	-0.3	322.2104	25.58	1	17734	HFX_Peptide_LFQ_DBPSN024_PA_11.raw
QIEDILGESPP	15.95	1196.5924	11	-1.4	599.3026	46.23	1	31718	HFX_Peptide_LFQ_DBPSN024_PA_11.raw	TRINITY_DN7556_c0_g4.p1|TRINITY_DN7556_c0_g4.p1|TRINITY_DN7556_c0_g4.p1
EHLDMTPF	15.94	988.4324	8	-9	495.219	12.26	1	3571	HFX_Peptide_LFQ_DBPSN024_PA_11.raw	TRINITY_DN7824_c0_g1.p1|TRINITY_DN7824_c0_g1.p1|TRINITY_DN7824_c0_g1.p1	1.44E+05
PATGNVPGAP	15.94	879.445	10	-7.1	440.7267	29.7	1	21986	HFX_Peptide_LFQ_DBPSN024_PA_11.raw	TRINITY_DN25423_c0_g1.p1|TRINITY_DN25423_c0_g1.p1|TRINITY_DN25423_c0_g1.p1
EKLVGVP	15.94	740.4432	7	-2.1	371.2281	25.71	1	17887	HFX_Peptide_LFQ_DBPSN024_PA_11.raw	TRINITY_DN941_c0_g1.p1|TRINITY_DN941_c0_g1.p1|TRINITY_DN941_c0_g1.p1
LKPGIVT	15.93	726.4639	7	-1.3	364.2388	20.48	1	11630	HFX_Peptide_LFQ_DBPSN024_PA_11.raw	TRINITY_DN34230_c0_g1.p1|TRINITY_DN34230_c0_g1.p1|TRINITY_DN34230_c0_g1.p1	1.34E+06
TPFSIPSVFP	15.91	1090.5698	10	-1.9	546.2911	47.47	1	32331	HFX_Peptide_LFQ_DBPSN024_PA_11.raw	TRINITY_DN2326_c0_g1.p1|TRINITY_DN2326_c0_g1.p1|TRINITY_DN2326_c0_g1.p1
LARET	15.91	588.3231	5	-13.6	295.1648	21.22	1	12548	HFX_Peptide_LFQ_DBPSN024_PA_11.raw	TRINITY_DN1806_c0_g1.p1|TRINITY_DN1806_c0_g1.p1|TRINITY_DN1806_c0_g1.p1
IARET	15.91	588.3231	5	-13.6	295.1648	21.22	1	12548	HFX_Peptide_LFQ_DBPSN024_PA_11.raw
PVDAL	15.91	513.2798	5	-3.4	514.2854	59.29	1	38210	HFX_Peptide_LFQ_DBPSN024_PA_11.raw	TRINITY_DN730_c0_g1.p1|TRINITY_DN730_c0_g1.p1|TRINITY_DN730_c0_g1.p1:TRINITY_DN223_c0_g1.p1|TRINITY_DN223_c0_g1.p1|TRINITY_DN223_c0_g1.p1	2.11E+06
PVDAI	15.91	513.2798	5	-3.4	514.2854	59.29	1	38210	HFX_Peptide_LFQ_DBPSN024_PA_11.raw	TRINITY_DN4854_c0_g3.p1|TRINITY_DN4854_c0_g3.p1|TRINITY_DN4854_c0_g3.p1:TRINITY_DN4854_c0_g1.p1|TRINITY_DN4854_c0_g1.p1|TRINITY_DN4854_c0_g1.p1:TRINITY_DN1243_c0_g2.p1|TRINITY_DN1243_c0_g2.p1|TRINITY_DN1243_c0_g2.p1:TRINITY_DN8240_c0_g1.p1|TRINITY_DN8240_c0_g1.p1|TRINITY_DN8240_c0_g1.p1	2.11E+06
LIIKP	15.9	582.4105	5	-2.8	292.2117	23.33	1	15108	HFX_Peptide_LFQ_DBPSN024_PA_11.raw		1.82E+06
LLLKP	15.9	582.4105	5	-2.8	292.2117	23.33	1	15108	HFX_Peptide_LFQ_DBPSN024_PA_11.raw	TRINITY_DN23085_c1_g1.p1|TRINITY_DN23085_c1_g1.p1|TRINITY_DN23085_c1_g1.p1:TRINITY_DN2558_c0_g2.p1|TRINITY_DN2558_c0_g2.p1|TRINITY_DN2558_c0_g2.p1	1.82E+06
ILLKP	15.9	582.4105	5	-2.8	292.2117	23.33	1	15108	HFX_Peptide_LFQ_DBPSN024_PA_11.raw	TRINITY_DN1659_c0_g1.p1|TRINITY_DN1659_c0_g1.p1|TRINITY_DN1659_c0_g1.p1:TRINITY_DN3833_c0_g1.p1|TRINITY_DN3833_c0_g1.p1|TRINITY_DN3833_c0_g1.p1	1.82E+06
ILIKP	15.9	582.4105	5	-2.8	292.2117	23.33	1	15108	HFX_Peptide_LFQ_DBPSN024_PA_11.raw		1.82E+06
IILKP	15.9	582.4105	5	-2.8	292.2117	23.33	1	15108	HFX_Peptide_LFQ_DBPSN024_PA_11.raw		1.82E+06
IIIKP	15.9	582.4105	5	-2.8	292.2117	23.33	1	15108	HFX_Peptide_LFQ_DBPSN024_PA_11.raw	TRINITY_DN9136_c0_g1.p1|TRINITY_DN9136_c0_g1.p1|TRINITY_DN9136_c0_g1.p1	1.82E+06
LLIKP	15.9	582.4105	5	-2.8	292.2117	23.33	1	15108	HFX_Peptide_LFQ_DBPSN024_PA_11.raw	TRINITY_DN1941_c0_g1.p1|TRINITY_DN1941_c0_g1.p1|TRINITY_DN1941_c0_g1.p1	1.82E+06
LILKP	15.9	582.4105	5	-2.8	292.2117	23.33	1	15108	HFX_Peptide_LFQ_DBPSN024_PA_11.raw		1.82E+06
SLPAPRP	15.9	736.4232	7	13.1	369.2237	21.74	1	13178	HFX_Peptide_LFQ_DBPSN024_PA_11.raw	TRINITY_DN8744_c0_g1.p1|TRINITY_DN8744_c0_g1.p1|TRINITY_DN8744_c0_g1.p1	5.62E+06
QPPPSTPP	15.9	819.4127	8	-1.8	410.7129	19.12	1	9964	HFX_Peptide_LFQ_DBPSN024_PA_11.raw		1.58E+05
AYSVYAAP	15.89	840.4017	8	-1.3	421.2076	12.26	1	3565	HFX_Peptide_LFQ_DBPSN024_PA_11.raw	TRINITY_DN32933_c0_g1.p1|TRINITY_DN32933_c0_g1.p1|TRINITY_DN32933_c0_g1.p1	4.61E+05
LYGLDADLIM	15.89	1122.5631	10	-4.7	562.2862	39.36	1	28348	HFX_Peptide_LFQ_DBPSN024_PA_11.raw	TRINITY_DN1504_c0_g1.p1|TRINITY_DN1504_c0_g1.p1|TRINITY_DN1504_c0_g1.p1
EPGISGTPGAP	15.88	981.4767	11	-0.7	491.7453	18.06	1	8685	HFX_Peptide_LFQ_DBPSN024_PA_11.raw		2.83E+05
RHTVNY	15.88	788.3929	6	-2.7	395.2027	13.63	1	4531	HFX_Peptide_LFQ_DBPSN024_PA_11.raw		5.88E+05
VPEPPLPP	15.88	844.4694	8	12.9	423.2474	34.96	1	25831	HFX_Peptide_LFQ_DBPSN024_PA_11.raw	TRINITY_DN3758_c1_g2.p1|TRINITY_DN3758_c1_g2.p1|TRINITY_DN3758_c1_g2.p1	2.84E+06
LTLMT	15.88	577.3146	5	12.2	578.3289	36.29	1	26545	HFX_Peptide_LFQ_DBPSN024_PA_11.raw		2.01E+06
LTIMT	15.88	577.3146	5	12.2	578.3289	36.29	1	26545	HFX_Peptide_LFQ_DBPSN024_PA_11.raw		2.01E+06
DPVFYQLWK	15.87	1194.6073	9	-5.4	598.3077	65.42	1	41189	HFX_Peptide_LFQ_DBPSN024_PA_11.raw	TRINITY_DN296_c0_g3.p1|TRINITY_DN296_c0_g3.p1|TRINITY_DN296_c0_g3.p1	1.39E+05
PTELPP	15.87	652.3431	6	0	327.1788	11.04	1	2744	HFX_Peptide_LFQ_DBPSN024_PA_11.raw	TRINITY_DN8598_c0_g3.p1|TRINITY_DN8598_c0_g3.p1|TRINITY_DN8598_c0_g3.p1
GIYAL	15.86	535.3006	5	-1.7	536.3069	32.46	1	24194	HFX_Peptide_LFQ_DBPSN024_PA_11.raw		3.49E+07
GLYAL	15.86	535.3006	5	-1.7	536.3069	32.46	1	24194	HFX_Peptide_LFQ_DBPSN024_PA_11.raw	TRINITY_DN518_c0_g1.p1|TRINITY_DN518_c0_g1.p1|TRINITY_DN518_c0_g1.p1:TRINITY_DN2490_c0_g1.p1|TRINITY_DN2490_c0_g1.p1|TRINITY_DN2490_c0_g1.p1	3.49E+07
GIYAI	15.86	535.3006	5	-1.7	536.3069	32.46	1	24194	HFX_Peptide_LFQ_DBPSN024_PA_11.raw		3.49E+07
ALPQKPQ	15.86	780.4493	7	-0.9	391.2316	19.1	1	9941	HFX_Peptide_LFQ_DBPSN024_PA_11.raw	TRINITY_DN1863_c0_g1.p1|TRINITY_DN1863_c0_g1.p1|TRINITY_DN1863_c0_g1.p1	7.88E+05
AIPQKPQ	15.86	780.4493	7	-0.9	391.2316	19.1	1	9941	HFX_Peptide_LFQ_DBPSN024_PA_11.raw		7.88E+05
VEVNVP	15.86	655.3541	6	-1.6	656.3603	54.18	1	35692	HFX_Peptide_LFQ_DBPSN024_PA_11.raw	TRINITY_DN5_c1_g1.p1|TRINITY_DN5_c1_g1.p1|TRINITY_DN5_c1_g1.p1	1.71E+06
KVELPQ	15.85	712.4119	6	-1.7	357.2126	23.2	1	14951	HFX_Peptide_LFQ_DBPSN024_PA_11.raw	TRINITY_DN4_c0_g1.p1|TRINITY_DN4_c0_g1.p1|TRINITY_DN4_c0_g1.p1	2.35E+05
KASSV	15.85	490.2751	5	-1	246.1446	13.8	1	4653	HFX_Peptide_LFQ_DBPSN024_PA_11.raw	TRINITY_DN15061_c0_g1.p1|TRINITY_DN15061_c0_g1.p1|TRINITY_DN15061_c0_g1.p1:TRINITY_DN6828_c0_g1.p1|TRINITY_DN6828_c0_g1.p1|TRINITY_DN6828_c0_g1.p1	5.09E+05
KCKAGIEI	15.85	860.4789	8	5.6	431.2492	37.91	1	27529	HFX_Peptide_LFQ_DBPSN024_PA_11.raw
GLDVF	15.84	549.2798	5	-3.6	550.2852	38.41	1	27814	HFX_Peptide_LFQ_DBPSN024_PA_11.raw	TRINITY_DN2107_c0_g1.p1|TRINITY_DN2107_c0_g1.p1|TRINITY_DN2107_c0_g1.p1	7.65E+06
DPFNKPDKPGTPEPV	15.84	1636.8096	15	-1.1	546.6099	24.4	1	16374	HFX_Peptide_LFQ_DBPSN024_PA_11.raw	TRINITY_DN446_c0_g1.p1|TRINITY_DN446_c0_g1.p1|TRINITY_DN446_c0_g1.p1	6.61E+05
TVTAVSPAGP	15.83	898.476	10	-0.8	450.2449	22.69	1	14335	HFX_Peptide_LFQ_DBPSN024_PA_11.raw		6.35E+05
DLTLP	15.83	557.306	5	-0.9	558.3128	47.6	1	32382	HFX_Peptide_LFQ_DBPSN024_PA_11.raw	TRINITY_DN1356_c0_g1.p1|TRINITY_DN1356_c0_g1.p1|TRINITY_DN1356_c0_g1.p1:TRINITY_DN1483_c1_g1.p1|TRINITY_DN1483_c1_g1.p1|TRINITY_DN1483_c1_g1.p1:TRINITY_DN36159_c0_g1.p1|TRINITY_DN36159_c0_g1.p1|TRINITY_DN36159_c0_g1.p1:TRINITY_DN961_c0_g1.p1|TRINITY_DN961_c0_g1.p1|TRINITY_DN961_c0_g1.p1:TRINITY_DN4012_c0_g2.p1|TRINITY_DN4012_c0_g2.p1|TRINITY_DN4012_c0_g2.p1	2.25E+05
DLTIP	15.83	557.306	5	-0.9	558.3128	47.6	1	32382	HFX_Peptide_LFQ_DBPSN024_PA_11.raw	TRINITY_DN2111_c0_g1.p1|TRINITY_DN2111_c0_g1.p1|TRINITY_DN2111_c0_g1.p1	2.25E+05
DITLP	15.83	557.306	5	-0.9	558.3128	47.6	1	32382	HFX_Peptide_LFQ_DBPSN024_PA_11.raw	TRINITY_DN7349_c0_g1.p1|TRINITY_DN7349_c0_g1.p1|TRINITY_DN7349_c0_g1.p1:TRINITY_DN7231_c1_g1.p1|TRINITY_DN7231_c1_g1.p1|TRINITY_DN7231_c1_g1.p1:TRINITY_DN3377_c0_g1.p1|TRINITY_DN3377_c0_g1.p1|TRINITY_DN3377_c0_g1.p1	2.25E+05
FAKCPK	15.83	692.3679	6	10.1	347.1947	33.3	1	24780	HFX_Peptide_LFQ_DBPSN024_PA_11.raw	TRINITY_DN41675_c0_g1.p1|TRINITY_DN41675_c0_g1.p1|TRINITY_DN41675_c0_g1.p1
SYYVGF	15.82	734.3275	6	-2.4	368.1702	32.07	1	23912	HFX_Peptide_LFQ_DBPSN024_PA_11.raw	TRINITY_DN909_c0_g1.p1|TRINITY_DN909_c0_g1.p1|TRINITY_DN909_c0_g1.p1
LDLELH	15.81	738.3912	6	-0.4	370.2027	32.63	1	24312	HFX_Peptide_LFQ_DBPSN024_PA_11.raw		2.47E+06
SDRPDPPRYPT	15.81	1299.6207	11	0.5	650.818	16.27	1	6780	HFX_Peptide_LFQ_DBPSN024_PA_11.raw	TRINITY_DN446_c0_g1.p1|TRINITY_DN446_c0_g1.p1|TRINITY_DN446_c0_g1.p1	2.85E+05
AGGFGAGGGAG	15.81	777.3405	11	2.2	389.6784	15.2	1	5793	HFX_Peptide_LFQ_DBPSN024_PA_11.raw	TRINITY_DN23649_c0_g2.p1|TRINITY_DN23649_c0_g2.p1|TRINITY_DN23649_c0_g2.p1	2.28E+05
GIEPSP	15.81	598.2962	6	-2.2	300.1547	31.23	1	23289	HFX_Peptide_LFQ_DBPSN024_PA_11.raw	TRINITY_DN359_c1_g4.p1|TRINITY_DN359_c1_g4.p1|TRINITY_DN359_c1_g4.p1:TRINITY_DN7916_c0_g1.p1|TRINITY_DN7916_c0_g1.p1|TRINITY_DN7916_c0_g1.p1:TRINITY_DN1376_c0_g1.p1|TRINITY_DN1376_c0_g1.p1|TRINITY_DN1376_c0_g1.p1
LDLDDKTYK	15.81	1109.5604	9	2.4	555.7888	18.35	1	9022	HFX_Peptide_LFQ_DBPSN024_PA_11.raw	TRINITY_DN1356_c0_g1.p1|TRINITY_DN1356_c0_g1.p1|TRINITY_DN1356_c0_g1.p1	1.57E+05
FPVSP	15.81	545.2849	5	8.9	546.2971	45.73	1	31467	HFX_Peptide_LFQ_DBPSN024_PA_11.raw		1.51E+06
APAVRY	15.8	675.3704	6	0.1	338.6925	22.26	1	13825	HFX_Peptide_LFQ_DBPSN024_PA_11.raw	TRINITY_DN169_c0_g1.p1|TRINITY_DN169_c0_g1.p1|TRINITY_DN169_c0_g1.p1	9.54E+05
IQLVKEIP	15.8	938.58	8	-1.7	470.2965	36.6	1	26734	HFX_Peptide_LFQ_DBPSN024_PA_11.raw
IPPAEP	15.79	622.3326	6	-1.5	312.1731	24.56	1	16548	HFX_Peptide_LFQ_DBPSN024_PA_11.raw		1.90E+07
FQTNLVPY	15.79	980.4967	8	-13.5	491.249	46.3	1	31752	HFX_Peptide_LFQ_DBPSN024_PA_11.raw	TRINITY_DN14522_c0_g1.p1|TRINITY_DN14522_c0_g1.p1|TRINITY_DN14522_c0_g1.p1
EPFKVK	15.79	746.4326	6	-1.8	374.2229	25.96	1	18185	HFX_Peptide_LFQ_DBPSN024_PA_11.raw		4.40E+05
IPATPVAP	15.78	764.4432	8	-2.4	383.228	28.6	1	20995	HFX_Peptide_LFQ_DBPSN024_PA_11.raw	TRINITY_DN1263_c2_g1.p1|TRINITY_DN1263_c2_g1.p1|TRINITY_DN1263_c2_g1.p1	3.61E+06
VNNAVPQGVP	15.78	993.5243	10	-14	497.7625	24.67	1	16678	HFX_Peptide_LFQ_DBPSN024_PA_11.raw
FLRVP	15.78	630.3853	5	-5.1	316.1983	22.66	1	14298	HFX_Peptide_LFQ_DBPSN024_PA_11.raw		5.46E+05
PALPPA	15.77	564.3271	6	0.1	283.1708	25.67	1	17840	HFX_Peptide_LFQ_DBPSN024_PA_11.raw	TRINITY_DN5000_c2_g1.p1|TRINITY_DN5000_c2_g1.p1|TRINITY_DN5000_c2_g1.p1
PAIPPA	15.77	564.3271	6	0.1	283.1708	25.67	1	17840	HFX_Peptide_LFQ_DBPSN024_PA_11.raw	TRINITY_DN22536_c0_g2.p1|TRINITY_DN22536_c0_g2.p1|TRINITY_DN22536_c0_g2.p1
ILPPSRPT	15.77	879.5178	8	-1.3	440.7656	18.02	1	8632	HFX_Peptide_LFQ_DBPSN024_PA_11.raw	TRINITY_DN2822_c0_g1.p1|TRINITY_DN2822_c0_g1.p1|TRINITY_DN2822_c0_g1.p1	3.80E+07
EVSLAL	15.76	630.3588	6	-1.5	316.1862	26.97	1	19309	HFX_Peptide_LFQ_DBPSN024_PA_11.raw	TRINITY_DN7280_c0_g1.p1|TRINITY_DN7280_c0_g1.p1|TRINITY_DN7280_c0_g1.p1	3.85E+06
SSGDFILH	15.76	874.4185	8	-2.1	438.2156	30.17	1	22387	HFX_Peptide_LFQ_DBPSN024_PA_11.raw	TRINITY_DN403_c2_g1.p1|TRINITY_DN403_c2_g1.p1|TRINITY_DN403_c2_g1.p1	3.08E+06
KSSFCISK	15.76	898.4582	8	13.4	450.2424	27.32	1	19699	HFX_Peptide_LFQ_DBPSN024_PA_11.raw		3.92E+06
AGNPPIAPPHQQ	15.75	1225.6204	12	-2.2	613.8161	18.48	1	9174	HFX_Peptide_LFQ_DBPSN024_PA_11.raw	TRINITY_DN4897_c0_g1.p1|TRINITY_DN4897_c0_g1.p1|TRINITY_DN4897_c0_g1.p1	3.05E+05
PGFGPAPGPAP	15.74	963.4813	11	10.2	482.7529	20.29	1	11389	HFX_Peptide_LFQ_DBPSN024_PA_11.raw	TRINITY_DN29282_c0_g1.p1|TRINITY_DN29282_c0_g1.p1|TRINITY_DN29282_c0_g1.p1	1.38E+07
AVVLNGQVVP	15.73	994.5811	10	-12.9	498.2914	44.07	1	30704	HFX_Peptide_LFQ_DBPSN024_PA_11.raw		2.10E+06
PDGDLPR	15.73	768.3766	7	3.1	385.1968	22.84	1	14524	HFX_Peptide_LFQ_DBPSN024_PA_11.raw	TRINITY_DN25308_c0_g1.p1|TRINITY_DN25308_c0_g1.p1|TRINITY_DN25308_c0_g1.p1	2.13E+05
AQPQAPAPA	15.72	849.4344	9	-2.5	425.7234	11.09	1	2785	HFX_Peptide_LFQ_DBPSN024_PA_11.raw	TRINITY_DN4_c0_g1.p1|TRINITY_DN4_c0_g1.p1|TRINITY_DN4_c0_g1.p1	1.75E+05
RTARGP	15.72	656.3718	6	-1.9	329.1925	11.49	1	3053	HFX_Peptide_LFQ_DBPSN024_PA_11.raw
PIYNR	15.72	661.3547	5	-1.6	331.6841	23.98	1	15888	HFX_Peptide_LFQ_DBPSN024_PA_11.raw	TRINITY_DN1415_c0_g1.p1|TRINITY_DN1415_c0_g1.p1|TRINITY_DN1415_c0_g1.p1	2.05E+06
LVLPH	15.71	577.3588	5	-2.3	289.686	22.48	1	14092	HFX_Peptide_LFQ_DBPSN024_PA_11.raw		6.47E+05
LVIPH	15.71	577.3588	5	-2.3	289.686	22.48	1	14092	HFX_Peptide_LFQ_DBPSN024_PA_11.raw		6.47E+05
IVLPH	15.71	577.3588	5	-2.3	289.686	22.48	1	14092	HFX_Peptide_LFQ_DBPSN024_PA_11.raw		6.47E+05
APPIINF	15.7	770.4326	7	-2.3	386.2227	60.49	1	38772	HFX_Peptide_LFQ_DBPSN024_PA_11.raw	TRINITY_DN1806_c0_g1.p1|TRINITY_DN1806_c0_g1.p1|TRINITY_DN1806_c0_g1.p1
GAVDPNYDPNPA	15.7	1228.536	12	-0.7	615.2748	24.53	1	16514	HFX_Peptide_LFQ_DBPSN024_PA_11.raw	TRINITY_DN169_c0_g1.p1|TRINITY_DN169_c0_g1.p1|TRINITY_DN169_c0_g1.p1	3.30E+05
AYTYGP	15.7	670.2962	6	-1.8	336.1548	18.47	1	9167	HFX_Peptide_LFQ_DBPSN024_PA_11.raw	TRINITY_DN1701_c0_g1.p1|TRINITY_DN1701_c0_g1.p1|TRINITY_DN1701_c0_g1.p1
KGEAGWPGAP	15.7	968.4716	10	2.5	485.2443	19.94	1	10965	HFX_Peptide_LFQ_DBPSN024_PA_11.raw	TRINITY_DN8389_c0_g1.p1|TRINITY_DN8389_c0_g1.p1|TRINITY_DN8389_c0_g1.p1	1.03E+07
FPPVLPP	15.69	765.4424	7	-2.5	383.7275	60.71	1	38868	HFX_Peptide_LFQ_DBPSN024_PA_11.raw		4.02E+07
FGTPST	15.69	608.2806	6	4.9	305.149	28.58	1	20975	HFX_Peptide_LFQ_DBPSN024_PA_11.raw
TTGIK	15.69	518.3064	5	-2.1	260.1599	12.61	1	3825	HFX_Peptide_LFQ_DBPSN024_PA_11.raw	TRINITY_DN31731_c0_g1.p1|TRINITY_DN31731_c0_g1.p1|TRINITY_DN31731_c0_g1.p1	2.06E+07
TTGLK	15.69	518.3064	5	-2.1	260.1599	12.61	1	3825	HFX_Peptide_LFQ_DBPSN024_PA_11.raw		2.06E+07
HDTPEVS	15.69	783.3399	7	-0.8	392.6769	11.3	1	2926	HFX_Peptide_LFQ_DBPSN024_PA_11.raw	TRINITY_DN6776_c1_g1.p1|TRINITY_DN6776_c1_g1.p1|TRINITY_DN6776_c1_g1.p1	3.39E+05
TIAEHIAGP	15.69	907.4763	9	0.8	454.7458	25.77	1	17950	HFX_Peptide_LFQ_DBPSN024_PA_11.raw	TRINITY_DN4736_c1_g2.p1|TRINITY_DN4736_c1_g2.p1|TRINITY_DN4736_c1_g2.p1	3.61E+06
ELFVGGSA	15.68	778.3861	8	3.5	390.2017	47.28	1	32249	HFX_Peptide_LFQ_DBPSN024_PA_11.raw
TLGLF	15.68	549.3162	5	-0.9	550.323	59.6	1	38370	HFX_Peptide_LFQ_DBPSN024_PA_11.raw	TRINITY_DN39717_c0_g1.p1|TRINITY_DN39717_c0_g1.p1|TRINITY_DN39717_c0_g1.p1	8.47E+05
TLGIF	15.68	549.3162	5	-0.9	550.323	59.6	1	38370	HFX_Peptide_LFQ_DBPSN024_PA_11.raw		8.47E+05
TIGLF	15.68	549.3162	5	-0.9	550.323	59.6	1	38370	HFX_Peptide_LFQ_DBPSN024_PA_11.raw	TRINITY_DN7231_c1_g1.p1|TRINITY_DN7231_c1_g1.p1|TRINITY_DN7231_c1_g1.p1	8.47E+05
TIGIF	15.68	549.3162	5	-0.9	550.323	59.6	1	38370	HFX_Peptide_LFQ_DBPSN024_PA_11.raw		8.47E+05
FGGGNAGGGFGGGGLG	15.68	1237.5476	16	9.4	619.7869	19.21	1	10070	HFX_Peptide_LFQ_DBPSN024_PA_11.raw	TRINITY_DN596_c0_g1.p1|TRINITY_DN596_c0_g1.p1|TRINITY_DN596_c0_g1.p1	1.72E+07
PVIPR	15.67	580.3696	5	-1.6	291.1916	24.87	1	16917	HFX_Peptide_LFQ_DBPSN024_PA_11.raw	TRINITY_DN203_c0_g1.p1|TRINITY_DN203_c0_g1.p1|TRINITY_DN203_c0_g1.p1:TRINITY_DN1726_c0_g1.p1|TRINITY_DN1726_c0_g1.p1|TRINITY_DN1726_c0_g1.p1:TRINITY_DN8691_c0_g1.p1|TRINITY_DN8691_c0_g1.p1|TRINITY_DN8691_c0_g1.p1	8.64E+06
PVLPR	15.67	580.3696	5	-1.6	291.1916	24.87	1	16917	HFX_Peptide_LFQ_DBPSN024_PA_11.raw	TRINITY_DN766_c1_g3.p1|TRINITY_DN766_c1_g3.p1|TRINITY_DN766_c1_g3.p1	8.64E+06
GGVQVGAP	15.67	683.3602	8	4.7	342.689	24.69	1	16707	HFX_Peptide_LFQ_DBPSN024_PA_11.raw	TRINITY_DN2723_c0_g1.p1|TRINITY_DN2723_c0_g1.p1|TRINITY_DN2723_c0_g1.p1	5.58E+06
HDTFGM	15.66	706.2745	6	-1	354.1442	30.77	1	22922	HFX_Peptide_LFQ_DBPSN024_PA_11.raw	TRINITY_DN31928_c0_g2.p1|TRINITY_DN31928_c0_g2.p1|TRINITY_DN31928_c0_g2.p1
LFSTAVYP	15.66	896.4644	8	-3.1	449.2381	51.69	1	34459	HFX_Peptide_LFQ_DBPSN024_PA_11.raw		1.21E+07
PLHPVP	15.65	658.3802	6	12.4	330.2015	30	1	22245	HFX_Peptide_LFQ_DBPSN024_PA_11.raw		3.39E+06
LVIEPH	15.65	706.4014	6	-0.9	354.2076	20.78	1	11998	HFX_Peptide_LFQ_DBPSN024_PA_11.raw		3.14E+06
TAPPPGPGPGPP	15.65	1040.5291	12	-0.3	521.2717	33.24	1	24742	HFX_Peptide_LFQ_DBPSN024_PA_11.raw	TRINITY_DN8674_c0_g1.p1|TRINITY_DN8674_c0_g1.p1|TRINITY_DN8674_c0_g1.p1	2.09E+07
YLLPR	15.64	660.3959	5	-2.8	331.2043	21.88	1	13355	HFX_Peptide_LFQ_DBPSN024_PA_11.raw	TRINITY_DN637_c0_g1.p1|TRINITY_DN637_c0_g1.p1|TRINITY_DN637_c0_g1.p1	2.82E+06
YLIPR	15.64	660.3959	5	-2.8	331.2043	21.88	1	13355	HFX_Peptide_LFQ_DBPSN024_PA_11.raw	TRINITY_DN12575_c0_g3.p1|TRINITY_DN12575_c0_g3.p1|TRINITY_DN12575_c0_g3.p1	2.82E+06
YILPR	15.64	660.3959	5	-2.8	331.2043	21.88	1	13355	HFX_Peptide_LFQ_DBPSN024_PA_11.raw		2.82E+06
YIIPR	15.64	660.3959	5	-2.8	331.2043	21.88	1	13355	HFX_Peptide_LFQ_DBPSN024_PA_11.raw		2.82E+06
SFFPDFDLVSR	15.63	1328.64	11	3.5	665.3296	69.4	1	43421	HFX_Peptide_LFQ_DBPSN024_PA_11.raw		9.29E+04
VASHGYTAP	15.63	901.4294	9	-3.7	451.7203	27.07	1	19408	HFX_Peptide_LFQ_DBPSN024_PA_11.raw	TRINITY_DN7093_c0_g1.p1|TRINITY_DN7093_c0_g1.p1|TRINITY_DN7093_c0_g1.p1	1.02E+06
LSNNPCPI	15.62	856.4113	8	-0.6	429.2126	32.53	1	24239	HFX_Peptide_LFQ_DBPSN024_PA_11.raw
TPFYY	15.62	689.306	5	-6	345.6582	26.09	1	18331	HFX_Peptide_LFQ_DBPSN024_PA_11.raw	TRINITY_DN1442_c0_g1.p1|TRINITY_DN1442_c0_g1.p1|TRINITY_DN1442_c0_g1.p1	1.19E+05
TSGGGVP	15.62	573.2758	7	8.3	574.2878	47.7	1	32431	HFX_Peptide_LFQ_DBPSN024_PA_11.raw	TRINITY_DN10742_c1_g1.p1|TRINITY_DN10742_c1_g1.p1|TRINITY_DN10742_c1_g1.p1	3.67E+06
TITKVSCA	15.61	821.4317	8	-6.7	411.7204	31.43	1	23448	HFX_Peptide_LFQ_DBPSN024_PA_11.raw
VPLAGY	15.61	618.3377	6	-1.8	310.1756	11.66	1	3168	HFX_Peptide_LFQ_DBPSN024_PA_11.raw		2.57E+07
PSFPR	15.61	602.3176	5	3.5	302.1671	18.96	1	9763	HFX_Peptide_LFQ_DBPSN024_PA_11.raw	TRINITY_DN9612_c0_g1.p1|TRINITY_DN9612_c0_g1.p1|TRINITY_DN9612_c0_g1.p1:TRINITY_DN234_c1_g1.p1|TRINITY_DN234_c1_g1.p1|TRINITY_DN234_c1_g1.p1
LPGQQGPP	15.6	792.413	8	-2.3	397.2128	21.1	1	12399	HFX_Peptide_LFQ_DBPSN024_PA_11.raw	TRINITY_DN933_c0_g1.p1|TRINITY_DN933_c0_g1.p1|TRINITY_DN933_c0_g1.p1	7.43E+05
STSKY	15.59	584.2806	5	4.6	293.1489	27.58	1	19951	HFX_Peptide_LFQ_DBPSN024_PA_11.raw	TRINITY_DN2336_c1_g1.p1|TRINITY_DN2336_c1_g1.p1|TRINITY_DN2336_c1_g1.p1
GPIGPR	15.59	595.3442	6	-1.7	298.6789	12.59	1	3806	HFX_Peptide_LFQ_DBPSN024_PA_11.raw	TRINITY_DN933_c0_g1.p1|TRINITY_DN933_c0_g1.p1|TRINITY_DN933_c0_g1.p1	5.14E+05
GPLGPR	15.59	595.3442	6	-1.7	298.6789	12.59	1	3806	HFX_Peptide_LFQ_DBPSN024_PA_11.raw	TRINITY_DN453_c7_g1.p1|TRINITY_DN453_c7_g1.p1|TRINITY_DN453_c7_g1.p1	5.14E+05
TVDALATIK	15.59	930.5386	9	-2.4	466.2755	22.55	1	14173	HFX_Peptide_LFQ_DBPSN024_PA_11.raw	TRINITY_DN23085_c1_g1.p1|TRINITY_DN23085_c1_g1.p1|TRINITY_DN23085_c1_g1.p1	3.65E+05
TYLPFGVGP	15.59	949.4909	9	-3.8	475.7509	30.08	1	22314	HFX_Peptide_LFQ_DBPSN024_PA_11.raw		7.68E+04
LDLRP	15.59	612.3595	5	-1.7	307.1865	22.05	1	13571	HFX_Peptide_LFQ_DBPSN024_PA_11.raw	TRINITY_DN1899_c0_g1.p1|TRINITY_DN1899_c0_g1.p1|TRINITY_DN1899_c0_g1.p1:TRINITY_DN5474_c0_g2.p1|TRINITY_DN5474_c0_g2.p1|TRINITY_DN5474_c0_g2.p1	7.98E+05
LDIRP	15.59	612.3595	5	-1.7	307.1865	22.05	1	13571	HFX_Peptide_LFQ_DBPSN024_PA_11.raw		7.98E+05
IDLRP	15.59	612.3595	5	-1.7	307.1865	22.05	1	13571	HFX_Peptide_LFQ_DBPSN024_PA_11.raw	TRINITY_DN693_c2_g1.p1|TRINITY_DN693_c2_g1.p1|TRINITY_DN693_c2_g1.p1	7.98E+05
TLPPHPAP	15.59	828.4493	8	-3.4	415.2305	21.34	1	12688	HFX_Peptide_LFQ_DBPSN024_PA_11.raw	TRINITY_DN1000_c0_g1.p1|TRINITY_DN1000_c0_g1.p1|TRINITY_DN1000_c0_g1.p1	1.02E+06
VYDAREALVP	15.59	1131.5924	10	-8.8	378.2014	16.3	1	6809	HFX_Peptide_LFQ_DBPSN024_PA_11.raw		2.95E+06
GYSPR	15.58	578.2812	5	-1.8	290.1474	10.07	1	2235	HFX_Peptide_LFQ_DBPSN024_PA_11.raw	TRINITY_DN1415_c0_g1.p1|TRINITY_DN1415_c0_g1.p1|TRINITY_DN1415_c0_g1.p1:TRINITY_DN39639_c0_g1.p1|TRINITY_DN39639_c0_g1.p1|TRINITY_DN39639_c0_g1.p1:TRINITY_DN4807_c0_g1.p1|TRINITY_DN4807_c0_g1.p1|TRINITY_DN4807_c0_g1.p1	1.90E+05
KDSSP	15.58	532.2493	5	5.3	267.1333	11.08	1	2773	HFX_Peptide_LFQ_DBPSN024_PA_11.raw	TRINITY_DN1649_c0_g1.p1|TRINITY_DN1649_c0_g1.p1|TRINITY_DN1649_c0_g1.p1	7.28E+07
SENTRPPLV	15.57	1011.5349	9	1.5	506.7755	21.95	1	13433	HFX_Peptide_LFQ_DBPSN024_PA_11.raw	TRINITY_DN174_c0_g1.p1|TRINITY_DN174_c0_g1.p1|TRINITY_DN174_c0_g1.p1	6.83E+05
KGEPGIPGV	15.57	852.4705	9	9.9	427.2467	19.27	1	10139	HFX_Peptide_LFQ_DBPSN024_PA_11.raw	TRINITY_DN933_c0_g1.p1|TRINITY_DN933_c0_g1.p1|TRINITY_DN933_c0_g1.p1	7.99E+05
GIGQPIQ	15.57	711.3915	7	1.8	356.7037	25.95	1	18165	HFX_Peptide_LFQ_DBPSN024_PA_11.raw	TRINITY_DN1442_c0_g1.p1|TRINITY_DN1442_c0_g1.p1|TRINITY_DN1442_c0_g1.p1	4.48E+02
PVDMFGHP	15.57	898.4007	8	-5.6	450.2051	21.21	1	12530	HFX_Peptide_LFQ_DBPSN024_PA_11.raw		1.19E+06
YHNHLLGTF	15.57	1100.5403	9	-13.6	551.27	47.09	1	32146	HFX_Peptide_LFQ_DBPSN024_PA_11.raw	TRINITY_DN4646_c0_g3.p1|TRINITY_DN4646_c0_g3.p1|TRINITY_DN4646_c0_g3.p1	8.68E+05
EIPPPQPP	15.57	873.4596	8	-3.5	437.7356	21.5	1	12888	HFX_Peptide_LFQ_DBPSN024_PA_11.raw	TRINITY_DN3081_c0_g1.p1|TRINITY_DN3081_c0_g1.p1|TRINITY_DN3081_c0_g1.p1	1.17E+06
LPIERP	15.56	723.4279	6	-0.8	362.7209	20.02	1	11061	HFX_Peptide_LFQ_DBPSN024_PA_11.raw	TRINITY_DN442_c0_g1.p1|TRINITY_DN442_c0_g1.p1|TRINITY_DN442_c0_g1.p1	2.23E+06
PVPPLMK	15.56	780.4568	7	-7.1	391.2329	22.6	1	14229	HFX_Peptide_LFQ_DBPSN024_PA_11.raw	TRINITY_DN2944_c0_g1.p1|TRINITY_DN2944_c0_g1.p1|TRINITY_DN2944_c0_g1.p1	2.59E+06
QPVVH	15.55	578.3176	5	-0.1	290.166	11.31	1	2939	HFX_Peptide_LFQ_DBPSN024_PA_11.raw		1.97E+05
HAREAF	15.55	729.3558	6	-5.5	365.6832	30	1	22244	HFX_Peptide_LFQ_DBPSN024_PA_11.raw	TRINITY_DN7420_c2_g1.p1|TRINITY_DN7420_c2_g1.p1|TRINITY_DN7420_c2_g1.p1	3.21E+04
TIGRPSPK	15.54	854.4974	8	-13.4	428.2502	19.54	1	10473	HFX_Peptide_LFQ_DBPSN024_PA_11.raw		3.13E+06
TINVGGP	15.54	656.3493	7	-1.2	329.1815	12.57	1	3795	HFX_Peptide_LFQ_DBPSN024_PA_11.raw
GLFLW	15.54	634.3478	5	-0.1	318.1812	33.34	1	24813	HFX_Peptide_LFQ_DBPSN024_PA_11.raw	TRINITY_DN39952_c0_g1.p1|TRINITY_DN39952_c0_g1.p1|TRINITY_DN39952_c0_g1.p1	1.79E+06
FAVLW	15.54	634.3478	5	-3.4	318.1801	30.55	1	22720	HFX_Peptide_LFQ_DBPSN024_PA_11.raw	TRINITY_DN40_c0_g1.p1|TRINITY_DN40_c0_g1.p1|TRINITY_DN40_c0_g1.p1	2.78E+07
FAVIW	15.54	634.3478	5	-3.4	318.1801	30.55	1	22720	HFX_Peptide_LFQ_DBPSN024_PA_11.raw	TRINITY_DN1243_c0_g2.p1|TRINITY_DN1243_c0_g2.p1|TRINITY_DN1243_c0_g2.p1	2.78E+07
IENNLILL	15.54	940.5593	8	-13.5	471.2806	61.04	1	39023	HFX_Peptide_LFQ_DBPSN024_PA_11.raw
RHIPPPP	15.53	812.4657	7	-5.8	407.2378	22.61	1	14245	HFX_Peptide_LFQ_DBPSN024_PA_11.raw		2.91E+06
LHVSHLAP	15.52	872.4868	8	-1.9	437.2498	13.14	1	4178	HFX_Peptide_LFQ_DBPSN024_PA_11.raw	TRINITY_DN13801_c0_g1.p1|TRINITY_DN13801_c0_g1.p1|TRINITY_DN13801_c0_g1.p1
VSGLFSTSLP	15.52	1006.5335	10	-14.5	504.2667	24.82	1	16852	HFX_Peptide_LFQ_DBPSN024_PA_11.raw		1.58E+05
NLLIPK	15.52	696.4534	6	-2.2	349.2332	28.29	1	20696	HFX_Peptide_LFQ_DBPSN024_PA_11.raw	TRINITY_DN296_c0_g3.p1|TRINITY_DN296_c0_g3.p1|TRINITY_DN296_c0_g3.p1	7.35E+06
NLLLPK	15.52	696.4534	6	-2.2	349.2332	28.29	1	20696	HFX_Peptide_LFQ_DBPSN024_PA_11.raw	TRINITY_DN296_c0_g1.p1|TRINITY_DN296_c0_g1.p1|TRINITY_DN296_c0_g1.p1	7.35E+06
LPTTSR	15.51	673.3759	6	3.6	337.6964	15.49	1	6052	HFX_Peptide_LFQ_DBPSN024_PA_11.raw	TRINITY_DN7280_c0_g1.p1|TRINITY_DN7280_c0_g1.p1|TRINITY_DN7280_c0_g1.p1	4.63E+05
STSQLGDLGSGAGK	15.51	1276.6259	14	-1.1	639.3195	19.99	1	11029	HFX_Peptide_LFQ_DBPSN024_PA_11.raw	TRINITY_DN9931_c0_g1.p1|TRINITY_DN9931_c0_g1.p1|TRINITY_DN9931_c0_g1.p1	2.19E+05
GNNAVP	15.5	570.2762	6	-6.1	286.1436	36.79	1	26850	HFX_Peptide_LFQ_DBPSN024_PA_11.raw
IPKPQP	15.5	678.4064	6	-2.8	340.2095	22.96	1	14674	HFX_Peptide_LFQ_DBPSN024_PA_11.raw	TRINITY_DN4_c0_g1.p1|TRINITY_DN4_c0_g1.p1|TRINITY_DN4_c0_g1.p1	2.56E+05
IPLRF	15.5	644.4009	5	-3	323.2068	30.8	1	22951	HFX_Peptide_LFQ_DBPSN024_PA_11.raw	TRINITY_DN7788_c1_g3.p1|TRINITY_DN7788_c1_g3.p1|TRINITY_DN7788_c1_g3.p1	1.21E+06
LPIRF	15.5	644.4009	5	-3	323.2068	30.8	1	22951	HFX_Peptide_LFQ_DBPSN024_PA_11.raw	TRINITY_DN27521_c0_g1.p1|TRINITY_DN27521_c0_g1.p1|TRINITY_DN27521_c0_g1.p1:TRINITY_DN180_c0_g1.p1|TRINITY_DN180_c0_g1.p1|TRINITY_DN180_c0_g1.p1	1.21E+06
LPLRF	15.5	644.4009	5	-3	323.2068	30.8	1	22951	HFX_Peptide_LFQ_DBPSN024_PA_11.raw	TRINITY_DN1243_c0_g2.p1|TRINITY_DN1243_c0_g2.p1|TRINITY_DN1243_c0_g2.p1	1.21E+06
VEHVIPV	15.5	791.4541	7	-1.9	396.7336	28.48	1	20874	HFX_Peptide_LFQ_DBPSN024_PA_11.raw	TRINITY_DN296_c0_g1.p1|TRINITY_DN296_c0_g1.p1|TRINITY_DN296_c0_g1.p1	6.29E+06
LMQQPPQ	15.5	840.4164	7	-6.3	421.2128	21.56	1	12968	HFX_Peptide_LFQ_DBPSN024_PA_11.raw		1.98E+06
FQLNGAK	15.49	776.4181	7	3.7	389.2177	29.9	1	22153	HFX_Peptide_LFQ_DBPSN024_PA_11.raw		4.33E+06
KSEPEK	15.48	716.3704	6	-1.1	359.1921	14.82	1	5463	HFX_Peptide_LFQ_DBPSN024_PA_11.raw
LHAASVST	15.48	784.4079	8	3.4	393.2126	22.52	1	14133	HFX_Peptide_LFQ_DBPSN024_PA_11.raw		1.46E+06
VTAVVDMKTPPT	15.47	1257.6638	12	3	629.8411	30.79	1	22943	HFX_Peptide_LFQ_DBPSN024_PA_11.raw	TRINITY_DN547_c0_g1.p1|TRINITY_DN547_c0_g1.p1|TRINITY_DN547_c0_g1.p1	7.66E+04
DLEWTAPK	15.47	958.476	8	-1.6	480.2445	32.44	1	24177	HFX_Peptide_LFQ_DBPSN024_PA_11.raw	TRINITY_DN446_c0_g1.p1|TRINITY_DN446_c0_g1.p1|TRINITY_DN446_c0_g1.p1
HYNPVPTGSPSSSP	15.46	1425.6525	14	-11.3	713.8254	15.56	1	6117	HFX_Peptide_LFQ_DBPSN024_PA_11.raw
KGGNQIP	15.46	712.3868	7	1.8	357.2013	26.46	1	18739	HFX_Peptide_LFQ_DBPSN024_PA_11.raw
TLSLP	15.46	529.3112	5	2.1	530.3195	53.2	1	35209	HFX_Peptide_LFQ_DBPSN024_PA_11.raw	TRINITY_DN31256_c0_g1.p1|TRINITY_DN31256_c0_g1.p1|TRINITY_DN31256_c0_g1.p1:TRINITY_DN5319_c0_g1.p1|TRINITY_DN5319_c0_g1.p1|TRINITY_DN5319_c0_g1.p1:TRINITY_DN2317_c0_g1.p1|TRINITY_DN2317_c0_g1.p1|TRINITY_DN2317_c0_g1.p1:TRINITY_DN4449_c0_g1.p1|TRINITY_DN4449_c0_g1.p1|TRINITY_DN4449_c0_g1.p1:TRINITY_DN9888_c3_g1.p1|TRINITY_DN9888_c3_g1.p1|TRINITY_DN9888_c3_g1.p1:TRINITY_DN39709_c0_g1.p1|TRINITY_DN3…
TISLP	15.46	529.3112	5	2.1	530.3195	53.2	1	35209	HFX_Peptide_LFQ_DBPSN024_PA_11.raw	TRINITY_DN7778_c0_g1.p1|TRINITY_DN7778_c0_g1.p1|TRINITY_DN7778_c0_g1.p1:TRINITY_DN3850_c0_g2.p1|TRINITY_DN3850_c0_g2.p1|TRINITY_DN3850_c0_g2.p1:TRINITY_DN6992_c0_g1.p1|TRINITY_DN6992_c0_g1.p1|TRINITY_DN6992_c0_g1.p1
TISIP	15.46	529.3112	5	2.1	530.3195	53.2	1	35209	HFX_Peptide_LFQ_DBPSN024_PA_11.raw	TRINITY_DN10271_c0_g1.p1|TRINITY_DN10271_c0_g1.p1|TRINITY_DN10271_c0_g1.p1:TRINITY_DN11084_c0_g1.p1|TRINITY_DN11084_c0_g1.p1|TRINITY_DN11084_c0_g1.p1
TLSIP	15.46	529.3112	5	2.1	530.3195	53.2	1	35209	HFX_Peptide_LFQ_DBPSN024_PA_11.raw	TRINITY_DN1693_c0_g1.p1|TRINITY_DN1693_c0_g1.p1|TRINITY_DN1693_c0_g1.p1:TRINITY_DN8524_c0_g1.p1|TRINITY_DN8524_c0_g1.p1|TRINITY_DN8524_c0_g1.p1:TRINITY_DN8429_c0_g1.p1|TRINITY_DN8429_c0_g1.p1|TRINITY_DN8429_c0_g1.p1:TRINITY_DN16744_c0_g2.p1|TRINITY_DN16744_c0_g2.p1|TRINITY_DN16744_c0_g2.p1
SSAAVDSSGKVSY	15.45	1256.5884	13	-1.5	629.3005	17.61	1	8171	HFX_Peptide_LFQ_DBPSN024_PA_11.raw	TRINITY_DN596_c0_g1.p1|TRINITY_DN596_c0_g1.p1|TRINITY_DN596_c0_g1.p1	6.45E+05
LEFSGSTVP	15.44	935.46	9	-1.3	468.7367	24.84	1	16873	HFX_Peptide_LFQ_DBPSN024_PA_11.raw	TRINITY_DN2583_c0_g3.p1|TRINITY_DN2583_c0_g3.p1|TRINITY_DN2583_c0_g3.p1	2.71E+06
VGEPGRPGLP	15.44	977.5294	10	-0.5	489.7717	38.19	1	27686	HFX_Peptide_LFQ_DBPSN024_PA_11.raw	TRINITY_DN933_c0_g1.p1|TRINITY_DN933_c0_g1.p1|TRINITY_DN933_c0_g1.p1	1.01E+08
SLAIAEPFIAP	15.43	1127.6226	11	-0.9	564.8181	69.75	1	43601	HFX_Peptide_LFQ_DBPSN024_PA_11.raw		8.11E+06
IVGFDTPV	15.43	846.4487	8	10.6	424.2361	51.52	1	34369	HFX_Peptide_LFQ_DBPSN024_PA_11.raw	TRINITY_DN7916_c0_g1.p1|TRINITY_DN7916_c0_g1.p1|TRINITY_DN7916_c0_g1.p1	1.86E+06
ALPHAIL	15.43	733.4486	7	-1.3	367.7311	36.38	1	26606	HFX_Peptide_LFQ_DBPSN024_PA_11.raw	TRINITY_DN2642_c0_g2.p1|TRINITY_DN2642_c0_g2.p1|TRINITY_DN2642_c0_g2.p1	9.40E+06
PAVASSSG	15.43	674.3235	8	3.4	338.1702	26.29	1	18558	HFX_Peptide_LFQ_DBPSN024_PA_11.raw	TRINITY_DN2888_c0_g1.p1|TRINITY_DN2888_c0_g1.p1|TRINITY_DN2888_c0_g1.p1	5.24E+05
ALLPRP	15.43	665.4224	6	-1.8	333.7179	25.23	1	17328	HFX_Peptide_LFQ_DBPSN024_PA_11.raw		8.08E+05
SGFLVTW	15.42	808.4119	7	-2.1	405.2124	32.1	1	23935	HFX_Peptide_LFQ_DBPSN024_PA_11.raw	TRINITY_DN2490_c0_g1.p1|TRINITY_DN2490_c0_g1.p1|TRINITY_DN2490_c0_g1.p1	9.46E+06
SVYMVH	15.42	734.3422	6	8.1	368.1813	15.5	1	6063	HFX_Peptide_LFQ_DBPSN024_PA_11.raw	TRINITY_DN2796_c0_g2.p1|TRINITY_DN2796_c0_g2.p1|TRINITY_DN2796_c0_g2.p1
KQAAP	15.42	513.2911	5	-1.4	257.6525	11.14	1	2817	HFX_Peptide_LFQ_DBPSN024_PA_11.raw		1.68E+05
PPTAP	15.41	481.2536	5	-2.4	482.2598	33.43	1	24860	HFX_Peptide_LFQ_DBPSN024_PA_11.raw	TRINITY_DN1081_c0_g1.p1|TRINITY_DN1081_c0_g1.p1|TRINITY_DN1081_c0_g1.p1:TRINITY_DN15694_c0_g2.p1|TRINITY_DN15694_c0_g2.p1|TRINITY_DN15694_c0_g2.p1:TRINITY_DN1897_c0_g1.p1|TRINITY_DN1897_c0_g1.p1|TRINITY_DN1897_c0_g1.p1:TRINITY_DN8299_c0_g1.p1|TRINITY_DN8299_c0_g1.p1|TRINITY_DN8299_c0_g1.p1	1.12E+07
EAVLP	15.41	527.2955	5	-1.3	528.3021	40.65	1	29033	HFX_Peptide_LFQ_DBPSN024_PA_11.raw	TRINITY_DN7403_c0_g1.p1|TRINITY_DN7403_c0_g1.p1|TRINITY_DN7403_c0_g1.p1:TRINITY_DN4854_c0_g1.p1|TRINITY_DN4854_c0_g1.p1|TRINITY_DN4854_c0_g1.p1	8.40E+04
VDRPSVL	15.4	784.4443	7	-1.1	393.229	22.01	1	13510	HFX_Peptide_LFQ_DBPSN024_PA_11.raw		4.97E+06
HLPTPPPIPPAIQ	15.4	1376.7816	13	-1.3	689.3972	53.12	1	35172	HFX_Peptide_LFQ_DBPSN024_PA_11.raw	TRINITY_DN622_c0_g1.p1|TRINITY_DN622_c0_g1.p1|TRINITY_DN622_c0_g1.p1
FHGLLP	15.39	682.3802	6	12.7	342.2017	32.37	1	24136	HFX_Peptide_LFQ_DBPSN024_PA_11.raw	TRINITY_DN1224_c0_g1.p1|TRINITY_DN1224_c0_g1.p1|TRINITY_DN1224_c0_g1.p1	6.53E+06
VGPVENLPDYNRIR	15.38	1640.8634	14	-1.6	547.9609	33.28	1	24771	HFX_Peptide_LFQ_DBPSN024_PA_11.raw		3.52E+05
GTISR	15.38	532.2969	5	1.6	267.1561	10.5	1	2454	HFX_Peptide_LFQ_DBPSN024_PA_11.raw	TRINITY_DN35870_c0_g1.p1|TRINITY_DN35870_c0_g1.p1|TRINITY_DN35870_c0_g1.p1
GTLSR	15.38	532.2969	5	1.6	267.1561	10.5	1	2454	HFX_Peptide_LFQ_DBPSN024_PA_11.raw	TRINITY_DN8674_c0_g1.p1|TRINITY_DN8674_c0_g1.p1|TRINITY_DN8674_c0_g1.p1
QFSAV	15.38	550.2751	5	-3.8	276.1438	10.03	1	2208	HFX_Peptide_LFQ_DBPSN024_PA_11.raw	TRINITY_DN4815_c0_g1.p1|TRINITY_DN4815_c0_g1.p1|TRINITY_DN4815_c0_g1.p1
GYPGQPGQPGHPG	15.38	1247.5682	13	-0.7	624.791	15.2	1	5790	HFX_Peptide_LFQ_DBPSN024_PA_11.raw	TRINITY_DN4896_c2_g2.p1|TRINITY_DN4896_c2_g2.p1|TRINITY_DN4896_c2_g2.p1	1.50E+05
TINRR	15.37	658.3875	5	1.6	330.2015	18.01	1	8625	HFX_Peptide_LFQ_DBPSN024_PA_11.raw	TRINITY_DN95_c0_g1.p1|TRINITY_DN95_c0_g1.p1|TRINITY_DN95_c0_g1.p1:TRINITY_DN228_c0_g1.p1|TRINITY_DN228_c0_g1.p1|TRINITY_DN228_c0_g1.p1
SLALLGVP	15.37	768.4745	8	-2.5	385.2436	41.44	1	29458	HFX_Peptide_LFQ_DBPSN024_PA_11.raw
TCPSAVAVEV	15.36	974.4742	10	-14.1	488.2375	45.92	1	31558	HFX_Peptide_LFQ_DBPSN024_PA_11.raw		1.11E+07
ILRIP	15.36	610.4166	5	0.5	306.2157	25.21	1	17307	HFX_Peptide_LFQ_DBPSN024_PA_11.raw	TRINITY_DN20468_c0_g2.p1|TRINITY_DN20468_c0_g2.p1|TRINITY_DN20468_c0_g2.p1	4.31E+06
LIRIP	15.36	610.4166	5	0.5	306.2157	25.21	1	17307	HFX_Peptide_LFQ_DBPSN024_PA_11.raw	TRINITY_DN40291_c0_g1.p1|TRINITY_DN40291_c0_g1.p1|TRINITY_DN40291_c0_g1.p1:TRINITY_DN32951_c0_g1.p1|TRINITY_DN32951_c0_g1.p1|TRINITY_DN32951_c0_g1.p1	4.31E+06
ILRLP	15.36	610.4166	5	0.5	306.2157	25.21	1	17307	HFX_Peptide_LFQ_DBPSN024_PA_11.raw	TRINITY_DN4854_c0_g3.p1|TRINITY_DN4854_c0_g3.p1|TRINITY_DN4854_c0_g3.p1:TRINITY_DN39717_c0_g1.p1|TRINITY_DN39717_c0_g1.p1|TRINITY_DN39717_c0_g1.p1:TRINITY_DN40007_c0_g1.p1|TRINITY_DN40007_c0_g1.p1|TRINITY_DN40007_c0_g1.p1	4.31E+06
LIRLP	15.36	610.4166	5	0.5	306.2157	25.21	1	17307	HFX_Peptide_LFQ_DBPSN024_PA_11.raw		4.31E+06
LLRLP	15.36	610.4166	5	0.5	306.2157	25.21	1	17307	HFX_Peptide_LFQ_DBPSN024_PA_11.raw		4.31E+06
IIRLP	15.36	610.4166	5	0.5	306.2157	25.21	1	17307	HFX_Peptide_LFQ_DBPSN024_PA_11.raw	TRINITY_DN2866_c0_g1.p1|TRINITY_DN2866_c0_g1.p1|TRINITY_DN2866_c0_g1.p1	4.31E+06
LLRIP	15.36	610.4166	5	0.5	306.2157	25.21	1	17307	HFX_Peptide_LFQ_DBPSN024_PA_11.raw	TRINITY_DN88_c0_g1.p1|TRINITY_DN88_c0_g1.p1|TRINITY_DN88_c0_g1.p1	4.31E+06
KGYVCK	15.35	696.3629	6	-7.7	349.186	28.45	1	20841	HFX_Peptide_LFQ_DBPSN024_PA_11.raw		2.60E+05
KPVTLVP	15.35	752.4796	7	0.5	377.2473	20.07	1	11129	HFX_Peptide_LFQ_DBPSN024_PA_11.raw		3.15E+05
LGNTGNK	15.35	702.366	7	-9.5	352.187	21.03	1	12311	HFX_Peptide_LFQ_DBPSN024_PA_11.raw	TRINITY_DN1806_c0_g1.p1|TRINITY_DN1806_c0_g1.p1|TRINITY_DN1806_c0_g1.p1	5.18E+05
PLTCQVAP	15.35	827.4211	8	-3.2	414.7165	28.38	1	20780	HFX_Peptide_LFQ_DBPSN024_PA_11.raw		5.31E+05
LYDFEP	15.35	782.3486	6	-0.9	392.1812	30.55	1	22718	HFX_Peptide_LFQ_DBPSN024_PA_11.raw		9.33E+05
LTMTKP	15.34	689.3782	6	8.7	345.6994	22.85	1	14535	HFX_Peptide_LFQ_DBPSN024_PA_11.raw	TRINITY_DN13801_c0_g1.p1|TRINITY_DN13801_c0_g1.p1|TRINITY_DN13801_c0_g1.p1	3.45E+06
PSYVP	15.34	561.2798	5	0.4	562.2874	47.57	1	32371	HFX_Peptide_LFQ_DBPSN024_PA_11.raw	TRINITY_DN41695_c0_g1.p1|TRINITY_DN41695_c0_g1.p1|TRINITY_DN41695_c0_g1.p1
LKLPGF	15.32	673.4163	6	-0.4	337.7153	25.33	1	17446	HFX_Peptide_LFQ_DBPSN024_PA_11.raw	TRINITY_DN33633_c0_g1.p1|TRINITY_DN33633_c0_g1.p1|TRINITY_DN33633_c0_g1.p1
IPVGSF	15.32	618.3377	6	-1.6	310.1756	13.86	1	4699	HFX_Peptide_LFQ_DBPSN024_PA_11.raw		5.71E+04
YQPDHPKFD	15.32	1145.5142	9	0	573.7643	16.42	1	6933	HFX_Peptide_LFQ_DBPSN024_PA_11.raw	TRINITY_DN196_c0_g1.p1|TRINITY_DN196_c0_g1.p1|TRINITY_DN196_c0_g1.p1	5.09E+05
NMLIR	15.32	645.3632	5	-5.3	323.6872	24.07	1	15989	HFX_Peptide_LFQ_DBPSN024_PA_11.raw
NMLLR	15.32	645.3632	5	-5.3	323.6872	24.07	1	15989	HFX_Peptide_LFQ_DBPSN024_PA_11.raw	TRINITY_DN7420_c2_g1.p1|TRINITY_DN7420_c2_g1.p1|TRINITY_DN7420_c2_g1.p1
NMILR	15.32	645.3632	5	-5.3	323.6872	24.07	1	15989	HFX_Peptide_LFQ_DBPSN024_PA_11.raw	TRINITY_DN1644_c0_g1.p1|TRINITY_DN1644_c0_g1.p1|TRINITY_DN1644_c0_g1.p1
TAATSAAP	15.31	688.3392	8	-1.4	345.1764	11.17	1	2836	HFX_Peptide_LFQ_DBPSN024_PA_11.raw	TRINITY_DN428_c0_g1.p1|TRINITY_DN428_c0_g1.p1|TRINITY_DN428_c0_g1.p1	3.07E+06
IFAYP	15.31	609.3162	5	-0.6	610.3231	43.5	1	30444	HFX_Peptide_LFQ_DBPSN024_PA_11.raw	TRINITY_DN31731_c0_g1.p1|TRINITY_DN31731_c0_g1.p1|TRINITY_DN31731_c0_g1.p1
GMHGLPGP	15.31	764.364	8	6.7	383.1918	30.68	1	22844	HFX_Peptide_LFQ_DBPSN024_PA_11.raw	TRINITY_DN1483_c1_g1.p1|TRINITY_DN1483_c1_g1.p1|TRINITY_DN1483_c1_g1.p1	7.55E+05
FTTIFSIP	15.3	924.4957	8	-3.1	463.2537	28.54	1	20937	HFX_Peptide_LFQ_DBPSN024_PA_11.raw		2.30E+07
KVIFP	15.29	602.3792	5	0	302.1968	25.3	1	17408	HFX_Peptide_LFQ_DBPSN024_PA_11.raw	TRINITY_DN39985_c0_g1.p1|TRINITY_DN39985_c0_g1.p1|TRINITY_DN39985_c0_g1.p1:TRINITY_DN4340_c1_g3.p1|TRINITY_DN4340_c1_g3.p1|TRINITY_DN4340_c1_g3.p1	4.90E+05
KVLFP	15.29	602.3792	5	0	302.1968	25.3	1	17408	HFX_Peptide_LFQ_DBPSN024_PA_11.raw		4.90E+05
NNPGHAV	15.29	707.3351	7	-2.4	354.674	9.95	1	2158	HFX_Peptide_LFQ_DBPSN024_PA_11.raw	TRINITY_DN3637_c0_g1.p1|TRINITY_DN3637_c0_g1.p1|TRINITY_DN3637_c0_g1.p1	1.38E+05
PAAFLVR	15.28	772.4595	7	10.1	387.2409	26.52	1	18811	HFX_Peptide_LFQ_DBPSN024_PA_11.raw	TRINITY_DN159_c0_g1.p1|TRINITY_DN159_c0_g1.p1|TRINITY_DN159_c0_g1.p1	5.16E+05
EQHTFK	15.28	788.3817	6	-14.5	395.1924	24.43	1	16411	HFX_Peptide_LFQ_DBPSN024_PA_11.raw	TRINITY_DN7260_c0_g1.p1|TRINITY_DN7260_c0_g1.p1|TRINITY_DN7260_c0_g1.p1	3.78E+05
FNIGV	15.28	548.2958	5	-2.5	549.3018	45.66	1	31433	HFX_Peptide_LFQ_DBPSN024_PA_11.raw	TRINITY_DN6992_c0_g1.p1|TRINITY_DN6992_c0_g1.p1|TRINITY_DN6992_c0_g1.p1	8.66E+06
IIAPPER	15.28	794.465	7	-1.9	398.239	18.02	1	8636	HFX_Peptide_LFQ_DBPSN024_PA_11.raw	TRINITY_DN2642_c0_g2.p1|TRINITY_DN2642_c0_g2.p1|TRINITY_DN2642_c0_g2.p1	1.31E+07
TGDPHRPV	15.28	877.4406	8	-1.8	439.7268	10.1	1	2251	HFX_Peptide_LFQ_DBPSN024_PA_11.raw	TRINITY_DN2088_c0_g1.p1|TRINITY_DN2088_c0_g1.p1|TRINITY_DN2088_c0_g1.p1	4.14E+04
LLLAPPTP	15.27	820.5058	8	-1.2	411.2597	28.71	1	21097	HFX_Peptide_LFQ_DBPSN024_PA_11.raw		4.85E+05
IVLPR	15.27	596.4009	5	-1.2	299.2074	22.08	1	13600	HFX_Peptide_LFQ_DBPSN024_PA_11.raw	TRINITY_DN9443_c0_g1.p1|TRINITY_DN9443_c0_g1.p1|TRINITY_DN9443_c0_g1.p1:TRINITY_DN40_c0_g1.p1|TRINITY_DN40_c0_g1.p1|TRINITY_DN40_c0_g1.p1	3.33E+06
LVIPR	15.27	596.4009	5	-1.2	299.2074	22.08	1	13600	HFX_Peptide_LFQ_DBPSN024_PA_11.raw		3.33E+06
LVLPR	15.27	596.4009	5	-1.2	299.2074	22.08	1	13600	HFX_Peptide_LFQ_DBPSN024_PA_11.raw	TRINITY_DN38480_c0_g1.p1|TRINITY_DN38480_c0_g1.p1|TRINITY_DN38480_c0_g1.p1:TRINITY_DN20171_c0_g1.p1|TRINITY_DN20171_c0_g1.p1|TRINITY_DN20171_c0_g1.p1:TRINITY_DN567_c1_g1.p1|TRINITY_DN567_c1_g1.p1|TRINITY_DN567_c1_g1.p1:TRINITY_DN18210_c0_g1.p1|TRINITY_DN18210_c0_g1.p1|TRINITY_DN18210_c0_g1.p1	3.33E+06
IVIPR	15.27	596.4009	5	-1.2	299.2074	22.08	1	13600	HFX_Peptide_LFQ_DBPSN024_PA_11.raw	TRINITY_DN13048_c0_g1.p1|TRINITY_DN13048_c0_g1.p1|TRINITY_DN13048_c0_g1.p1	3.33E+06
AVGASTK	15.26	632.3493	7	-1.1	317.1816	12.19	1	3522	HFX_Peptide_LFQ_DBPSN024_PA_11.raw	TRINITY_DN1759_c0_g5.p1|TRINITY_DN1759_c0_g5.p1|TRINITY_DN1759_c0_g5.p1
ITVPF	15.26	575.3319	5	-1.7	576.3382	54.67	1	35949	HFX_Peptide_LFQ_DBPSN024_PA_11.raw	TRINITY_DN446_c0_g1.p1|TRINITY_DN446_c0_g1.p1|TRINITY_DN446_c0_g1.p1	2.65E+06
LTVPF	15.26	575.3319	5	-1.7	576.3382	54.67	1	35949	HFX_Peptide_LFQ_DBPSN024_PA_11.raw	TRINITY_DN3001_c0_g1.p1|TRINITY_DN3001_c0_g1.p1|TRINITY_DN3001_c0_g1.p1	2.65E+06
DFPAP	15.25	545.2485	5	1.9	546.2568	42.49	1	29962	HFX_Peptide_LFQ_DBPSN024_PA_11.raw		5.69E+06
AEILKPWTPI	15.25	1166.6699	10	0.2	584.3423	59.15	1	38142	HFX_Peptide_LFQ_DBPSN024_PA_11.raw	TRINITY_DN383_c0_g1.p1|TRINITY_DN383_c0_g1.p1|TRINITY_DN383_c0_g1.p1	1.04E+06
GFPQPHPTQPQ	15.25	1232.5938	11	-0.6	617.3038	19.72	1	10694	HFX_Peptide_LFQ_DBPSN024_PA_11.raw	TRINITY_DN649_c0_g1.p1|TRINITY_DN649_c0_g1.p1|TRINITY_DN649_c0_g1.p1	1.64E+05
QPGKPGQPGYPGQPS	15.24	1493.7262	15	-1.7	747.8691	16.03	1	6548	HFX_Peptide_LFQ_DBPSN024_PA_11.raw	TRINITY_DN4896_c2_g2.p1|TRINITY_DN4896_c2_g2.p1|TRINITY_DN4896_c2_g2.p1	9.51E+04
LYNNLGQVAV	15.23	1089.5818	10	-1.8	545.7972	48.29	1	32732	HFX_Peptide_LFQ_DBPSN024_PA_11.raw	TRINITY_DN955_c0_g1.p2|TRINITY_DN955_c0_g1.p2|TRINITY_DN955_c0_g1.p2	4.78E+06
AAKPDAVP	15.23	767.4177	8	-3.3	384.7149	26.29	1	18568	HFX_Peptide_LFQ_DBPSN024_PA_11.raw	TRINITY_DN3649_c0_g2.p1|TRINITY_DN3649_c0_g2.p1|TRINITY_DN3649_c0_g2.p1	5.22E+05
EVPIP	15.23	553.3112	5	-1.6	554.3176	52.92	1	35076	HFX_Peptide_LFQ_DBPSN024_PA_11.raw	TRINITY_DN3331_c1_g1.p1|TRINITY_DN3331_c1_g1.p1|TRINITY_DN3331_c1_g1.p1:TRINITY_DN4340_c2_g1.p1|TRINITY_DN4340_c2_g1.p1|TRINITY_DN4340_c2_g1.p1	7.73E+06
EVPLP	15.23	553.3112	5	-1.6	554.3176	52.92	1	35076	HFX_Peptide_LFQ_DBPSN024_PA_11.raw		7.73E+06
TAGSSQEQ	15.23	806.3406	8	8.4	404.181	29.66	1	21947	HFX_Peptide_LFQ_DBPSN024_PA_11.raw	TRINITY_DN9931_c0_g1.p1|TRINITY_DN9931_c0_g1.p1|TRINITY_DN9931_c0_g1.p1	5.52E+07
PFPPPK	15.22	681.3849	6	-6.9	341.6974	23.26	1	15032	HFX_Peptide_LFQ_DBPSN024_PA_11.raw	TRINITY_DN18897_c0_g1.p1|TRINITY_DN18897_c0_g1.p1|TRINITY_DN18897_c0_g1.p1	6.37E+05
TSISVP	15.22	602.3275	6	-1	302.1707	11.39	1	2989	HFX_Peptide_LFQ_DBPSN024_PA_11.raw	TRINITY_DN6825_c0_g2.p1|TRINITY_DN6825_c0_g2.p1|TRINITY_DN6825_c0_g2.p1	3.20E+06
YTELHK	15.22	789.4021	6	-3.4	395.707	22.57	1	14196	HFX_Peptide_LFQ_DBPSN024_PA_11.raw	TRINITY_DN2894_c2_g1.p1|TRINITY_DN2894_c2_g1.p1|TRINITY_DN2894_c2_g1.p1	5.11E+05
IPPIIID	15.22	779.4792	7	-1.9	390.7462	61.91	1	39426	HFX_Peptide_LFQ_DBPSN024_PA_11.raw	TRINITY_DN1806_c0_g1.p1|TRINITY_DN1806_c0_g1.p1|TRINITY_DN1806_c0_g1.p1	7.60E+05
IPPILLD	15.22	779.4792	7	-1.9	390.7462	61.91	1	39426	HFX_Peptide_LFQ_DBPSN024_PA_11.raw		7.60E+05
LPPIILD	15.22	779.4792	7	-1.9	390.7462	61.91	1	39426	HFX_Peptide_LFQ_DBPSN024_PA_11.raw		7.60E+05
IYDTTGRPV	15.21	1020.524	9	-0.7	511.2689	18.37	1	9048	HFX_Peptide_LFQ_DBPSN024_PA_11.raw	TRINITY_DN649_c0_g1.p1|TRINITY_DN649_c0_g1.p1|TRINITY_DN649_c0_g1.p1	1.87E+06
TAEPPVSP	15.21	796.3967	8	-11.5	399.201	24.63	1	16640	HFX_Peptide_LFQ_DBPSN024_PA_11.raw		9.14E+05
SVDPGIGIPG	15.21	910.476	10	-1.7	456.2445	31.28	1	23336	HFX_Peptide_LFQ_DBPSN024_PA_11.raw	TRINITY_DN196_c0_g1.p1|TRINITY_DN196_c0_g1.p1|TRINITY_DN196_c0_g1.p1	1.04E+07
TIENEIKDKGSTQ	15.21	1461.7311	13	-0.3	731.8726	25.04	1	17106	HFX_Peptide_LFQ_DBPSN024_PA_11.raw	TRINITY_DN2583_c0_g3.p1|TRINITY_DN2583_c0_g3.p1|TRINITY_DN2583_c0_g3.p1	2.76E+05
LGVLDR	15.21	671.3966	6	-2.2	336.7048	26.51	1	18797	HFX_Peptide_LFQ_DBPSN024_PA_11.raw		8.06E+05
EAPLNPKAN	15.2	952.4977	9	0	477.2562	14.19	1	4962	HFX_Peptide_LFQ_DBPSN024_PA_11.raw	TRINITY_DN2642_c0_g2.p1|TRINITY_DN2642_c0_g2.p1|TRINITY_DN2642_c0_g2.p1	1.92E+05
GPVVH	15.2	507.2805	5	-0.3	254.6475	17.37	1	7905	HFX_Peptide_LFQ_DBPSN024_PA_11.raw
EIHCI	15.2	613.2894	5	8.9	614.3021	55.63	1	36399	HFX_Peptide_LFQ_DBPSN024_PA_11.raw		2.49E+06
ELHCI	15.2	613.2894	5	8.9	614.3021	55.63	1	36399	HFX_Peptide_LFQ_DBPSN024_PA_11.raw		2.49E+06
ISEGQ	15.2	532.2493	5	10.6	533.2622	67.94	1	42625	HFX_Peptide_LFQ_DBPSN024_PA_11.raw		5.06E+06
LSEGQ	15.2	532.2493	5	10.6	533.2622	67.94	1	42625	HFX_Peptide_LFQ_DBPSN024_PA_11.raw		5.06E+06
NPDNGH	15.19	652.2565	6	-8.7	327.1327	33.49	1	24909	HFX_Peptide_LFQ_DBPSN024_PA_11.raw	TRINITY_DN5775_c0_g2.p1|TRINITY_DN5775_c0_g2.p1|TRINITY_DN5775_c0_g2.p1
SPPAP	15.19	467.238	5	0.7	468.2456	42.54	1	29988	HFX_Peptide_LFQ_DBPSN024_PA_11.raw	TRINITY_DN22536_c0_g2.p1|TRINITY_DN22536_c0_g2.p1|TRINITY_DN22536_c0_g2.p1:TRINITY_DN1079_c0_g1.p1|TRINITY_DN1079_c0_g1.p1|TRINITY_DN1079_c0_g1.p1:TRINITY_DN15985_c0_g3.p1|TRINITY_DN15985_c0_g3.p1|TRINITY_DN15985_c0_g3.p1:TRINITY_DN41842_c0_g1.p1|TRINITY_DN41842_c0_g1.p1|TRINITY_DN41842_c0_g1.p1:TRINITY_DN3351_c0_g2.p1|TRINITY_DN3351_c0_g2.p1|TRINITY_DN3351_c0_g2.p1:TRINITY_DN508_c0_g1.p1|TRINITY…	1.61E+05
IEVVVK	15.17	685.4374	6	-1.6	343.7254	23.62	1	15468	HFX_Peptide_LFQ_DBPSN024_PA_11.raw	TRINITY_DN25308_c0_g1.p1|TRINITY_DN25308_c0_g1.p1|TRINITY_DN25308_c0_g1.p1
LEVVVK	15.17	685.4374	6	-1.6	343.7254	23.62	1	15468	HFX_Peptide_LFQ_DBPSN024_PA_11.raw
NDELNNLFL	15.16	1090.5294	9	11.4	546.2782	51.92	1	34572	HFX_Peptide_LFQ_DBPSN024_PA_11.raw
[truncated: 56 more rows]
